# Supplementary material for: Gene regulatory networks for lignin biosynthesis in switchgrass (Panicum virgatum)
Source: Plant Biotechnol J. 2018 Sep 17;17(3):580–93. doi: 10.1111/pbi.13000 (PMC6381781; doi:10.1111/pbi.13000)
Supplement: Supplementary file 2 — Dataset S1 Co‐expression analysis of lignin biosynthesis genes in Arabidopsis and Switchgrass. [file PBI-17-580-s004.xlsx]

## Sheet: Switchgrass
	PvHCT	PvC3H	PvF5H	PvCSE	PvCCR2	PvPTAL	PvPAL	Pv4CL	PvCCoAOMT	PvC4H	PvCCR1	PvCAD	PvCOMTa	PvCOMTb
probeset_id	AP13CTG44530_s_at	AP13ITG41630_at	AP13ITG56842_at	AP13ITG63270_at	AP13ITG69021_s_at	KanlowCTG00004_s_at	KanlowCTG00211_s_at	KanlowCTG00833RC_s_at	KanlowCTG00900_s_at	KanlowCTG11894_s_at	KanlowCTG19403_s_at	VS16ITG06742_s_at	KanlowCTG00989_s_at	AP13ITG62564_at	Gene_ID	Arab_ID	Arab_Name	Rice_ID	TF	Homolog in Arab network?
KanlowCTG08112_s_at								17.09	25.23		14.8				Pavir.Bb02213	AT1G16060.1	ADAP	LOC_Os06g05340.1	AP2	YES
KanlowCTG03814_s_at										20.59					Pavir.J23348	AT2G28550.3	RAP2.7,TOE1	LOC_Os05g03040.1	AP2	YES
KanlowCTG19947_s_at		19.05													Pavir.Hb01059	AT5G17430.1	BBM	LOC_Os11g19060.1	AP2	YES
KanlowCTG33858_at					6.47										Pavir.Ia03819	AT5G10510.1	AIL6,PLT3	LOC_Os03g19900.1	AP2
AP13ITG45158-RC_at					8.58										Pavir.Fa00925	AT1G79700.2		LOC_Os12g03290.1	AP2	YES
AP13CTG29523_at				20.64				26.72					16.76		Pavir.J06508	AT4G36920.1	AP2,FL1,FLO2	LOC_Os04g55560.2	AP2
AP13ITG45157_at								20.71							Pavir.Fb01620	AT1G79700.2		LOC_Os08g34360.1	AP2	YES
AP13ITG54847_at												18.46			Pavir.Fb01620	AT1G79700.2		LOC_Os08g34360.1	AP2	YES
AP13ITG68754_at		20.78										18.74			Pavir.J07914	AT1G51190.1	PLT2	LOC_Os02g40070.1	AP2	YES
AP13ITG76608_x_at					8.74										Pavir.J07520	AT3G54320.1	ASML1,ATWRI1,WRI,WRI1	LOC_Os12g03290.1	AP2	YES
AlamoCTG01436_at		17.33													Pavir.Hb01059	AT5G17430.1	BBM	LOC_Os11g19060.1	AP2	YES
AlamoCTG12529_at										14.33					Pavir.J34903	AT3G54320.3	ASML1,ATWRI1,WRI,WRI1	LOC_Os11g03540.1	AP2	YES
KanlowCTG37646_s_at				16.81											Pavir.J38122			LOC_Os05g03040.1	AP2
KanlowCTG37683_at							14.34								Pavir.J38122			LOC_Os05g03040.1	AP2
KanlowCTG38860_s_at		28.28					10.91					14.55			Pavir.Gb00344	AT4G36920.1	AP2,FL1,FLO2	LOC_Os04g55560.2	AP2
AP13CTG28567_s_at	16.55			22.43			12.63			18.33				16.55	Pavir.J23348	AT2G28550.3	RAP2.7,TOE1	LOC_Os05g03040.1	AP2	YES
KanlowCTG33273RC_at							10.81								Pavir.J11433	AT2G28550.3	RAP2.7,TOE1	LOC_Os05g03040.1	AP2	YES
AP13CTG01972_s_at							13.56								Pavir.Fa00483	AT5G20730.2	ARF7,BIP,IAA21,IAA23,IAA25,MSG1,NPH4,TIR5	LOC_Os06g48950.1	ARF
KanlowCTG40639_s_at	22.21	22.6	24.17											22.21	Pavir.Fb01896	AT5G20730.2	ARF7,BIP,IAA21,IAA23,IAA25,MSG1,NPH4,TIR5	LOC_Os08g40900.1	ARF
AP13CTG05632_s_at		17.1													Pavir.Ca02838	AT5G37020.1	ARF8,ATARF8	LOC_Os12g41950.1	ARF
AP13CTG13775_s_at	16.17		21.7											16.17	Pavir.Eb00045	AT2G46530.3	ARF11	LOC_Os01g13520.1	ARF
AP13CTG11516_s_at		20.13	21.01									14.86			Pavir.Db00232	AT1G30330.2	ARF6	LOC_Os06g48950.1	ARF
AP13CTG09613_s_at								31.35							Pavir.Ga01750	AT1G59750.2	ARF1	LOC_Os04g36054.1	ARF
AP13CTG07889_at		19.13													Pavir.Da00065	AT1G30330.2	ARF6	LOC_Os06g46410.1	ARF
AP13CTG06243_s_at				18.97				17.41	21.31						Pavir.J23992	AT1G59750.4	ARF1	LOC_Os02g35140.1	ARF
AP13CTG04767_s_at		41.19					13.81					17.29			Pavir.Fb01896	AT5G20730.2	ARF7,BIP,IAA21,IAA23,IAA25,MSG1,NPH4,TIR5	LOC_Os08g40900.1	ARF
AP13CTG01999_x_at	26.46													26.46	Pavir.J23992	AT1G59750.4	ARF1	LOC_Os02g35140.1	ARF
KanlowCTG19105_s_at			24.4												Pavir.Eb00045	AT2G46530.3	ARF11	LOC_Os01g13520.1	ARF
AP13ITG59326-RC_at					13.75										Pavir.Aa01271	AT2G28350.1	ARF10	LOC_Os02g41800.1	ARF
AlamoCTG10706_s_at				17.13					23.98						Pavir.Ab00366	AT5G20730.2	ARF7,BIP,IAA21,IAA23,IAA25,MSG1,NPH4,TIR5	LOC_Os02g04810.1	ARF
AP13CTG43938_s_at		23.42													Pavir.Gb01617	AT1G59750.2	ARF1	LOC_Os04g36054.1	ARF
KanlowCTG12607_s_at									20.91						Pavir.J32718	AT5G20730.2	ARF7,BIP,IAA21,IAA23,IAA25,MSG1,NPH4,TIR5	LOC_Os02g04810.1	ARF
AlamoCTG04914_x_at						17.49									Pavir.Fb01896	AT5G20730.2	ARF7,BIP,IAA21,IAA23,IAA25,MSG1,NPH4,TIR5	LOC_Os08g40900.1	ARF
KanlowCTG40144_x_at									27.04						Pavir.Ab00366	AT5G20730.2	ARF7,BIP,IAA21,IAA23,IAA25,MSG1,NPH4,TIR5	LOC_Os02g04810.1	ARF
KanlowCTG40483_at				17.9				18.18							Pavir.J26437	AT4G30080.1	ARF16	LOC_Os06g47150.1	ARF
AP13CTG14318_x_at				19.3		20.54									Pavir.Ab01961	AT1G59750.4	ARF1	LOC_Os02g35140.1	ARF
AP13CTG27719_s_at			21.59	20.97				18.87	21.3						Pavir.Da00107	AT4G30080.1	ARF16	LOC_Os06g47150.1	ARF
AP13ITG36406_s_at				24.08											Pavir.J24081	AT4G30080.1	ARF16	LOC_Os04g43910.1	ARF
AP13ITG40291_s_at				21.86				37.18	23.22						Pavir.Gb00635	AT2G28350.1	ARF10	LOC_Os04g43910.1	ARF
KanlowCTG01471_x_at							11.19				14.72				Pavir.J23992	AT1G59750.4	ARF1	LOC_Os02g35140.1	ARF
AP13CTG02213_s_at							14.65								Pavir.Ib00921	AT4G16110.1	ARR2,RR2	LOC_Os03g12350.1	ARR-B
AP13CTG04172_at				20.55									16.19		Pavir.Ea03527	AT1G67710.1	ARR11	LOC_Os01g67770.1	ARR-B
AP13CTG25925_at			21.12												Pavir.J35630	AT2G25180.1	ARR12,RR12	LOC_Os02g55320.1	ARR-B	YES
AP13CTG30380_at	26.98		19.61											26.98	Pavir.Ib00921	AT4G16110.1	ARR2,RR2	LOC_Os03g12350.1	ARR-B
AP13CTG64522_at	22.16													22.16	Pavir.Ab00568	AT2G25180.1	ARR12,RR12	LOC_Os02g08500.1	ARR-B	YES
OTHSWSLT27723_at					7.32										Pavir.Ia04737	AT3G16857.1	ARR1,RR1	LOC_Os06g08440.1	ARR-B
AP13CTG17942_s_at			22.82												Pavir.Ba00654	AT2G30470.1	HSI2,VAL1	LOC_Os07g37610.1	B3
OTHSWSLT26384_s_at	16.16		23.5											16.16	Pavir.Bb03074	AT2G30470.1	HSI2,VAL1	LOC_Os07g37610.1	B3
KanlowCTG46433_s_at						20.95		21.9							Pavir.Bb03754	AT4G32010.1	HSI2-L1,HSL1,VAL2	LOC_Os07g48200.1	B3
VS16ITG11720_s_at						34.19		68.22	38.36		14.44		22.03		Pavir.Ba00225	AT4G32010.1	HSI2-L1,HSL1,VAL2	LOC_Os07g48200.1	B3
KanlowCTG19454_x_at	28.48		50.68	23.34		34.37		24.53	19.24	18.07		17.39		28.48	Pavir.Bb03754	AT4G32010.1	HSI2-L1,HSL1,VAL2	LOC_Os07g48200.1	B3
KanlowCTG19757_s_at									25.67		51.2	15.31	16.06		Pavir.Bb03754	AT4G32010.1	HSI2-L1,HSL1,VAL2	LOC_Os07g48200.1	B3
AP13ITG74251_x_at						30.87		20.22							Pavir.Ab02711	AT2G46870.1	NGA1	LOC_Os02g45850.1	B3
AP13ITG61621-RC_at													15.89		Pavir.Ga00960	AT2G46870.1	NGA1	LOC_Os02g45850.1	B3
AP13ITG63708-RC_at						17.53									Pavir.Da02396	AT5G58280.1		LOC_Os06g02230.1	B3
AP13ITG75414-RC_at										14.41					Pavir.Ia04549	AT2G46870.1	NGA1	LOC_Os03g02900.1	B3
AP13ITG75901_at					7.24										Pavir.Ia04671	AT2G24645.1		LOC_Os03g11370.1	B3
AP13CTG23028_at			22.3												Pavir.J20878	AT3G14460.1		LOC_Os07g17230.1	B3
AP13CTG36338_s_at	26.44								25.79					26.44	Pavir.J09779	AT3G18990.1	REM39,VRN1	LOC_Os03g42240.1	B3
AP13CTG36339_s_at	29.85								22.97					29.85	Pavir.J09779	AT3G18990.1	REM39,VRN1	LOC_Os03g42240.1	B3
AlamoCTG12449_at			32.32												Pavir.J09779	AT3G18990.1	REM39,VRN1	LOC_Os03g42240.1	B3
KanlowCTG06758_x_at												20.97			Pavir.Ea03476	AT3G24650.1	ABI3,SIS10	LOC_Os01g68370.1	B3	YES
KanlowCTG16379_s_at						19.9		17.5							Pavir.Ib03965	AT4G33280.1		LOC_Os03g42280.1	B3
VS16ITG11721_s_at									18.92						Pavir.Bb03754	AT4G32010.1	HSI2-L1,HSL1,VAL2	LOC_Os07g48200.1	B3
KanlowCTG14573_at					8.56										Pavir.Db02349	AT5G42520.1	ATBPC6,BBR/BPC6,BPC6	LOC_Os06g04010.1	BBR-BPC
AP13CTG15845_s_at		21.84										18.6			Pavir.J12085	AT1G78700.1	BEH4	LOC_Os06g35900.1	BES1
KanlowCTG40722_s_at											15.56		14.84		Pavir.Ea00082	AT4G29100.1		LOC_Os05g14010.1	bHLH
AP13CTG03205_at												20.23			Pavir.Ia03117	AT4G00120.1	EDA33,GT140,IND,IND1	LOC_Os03g27390.1	bHLH
OTHSWSLT37796_s_at							11.69								Pavir.Eb00041	AT2G46510.1	AIB,ATAIB	LOC_Os01g13460.1	bHLH	YES
AP13ITG46444_s_at											14.75				Pavir.Ib00947	AT1G10120.1		LOC_Os03g12940.2	bHLH
AP13CTG05239_s_at	16.57	31.97	20.85									40.87		16.57	Pavir.J11177	AT1G29950.1		LOC_Os01g43680.1	bHLH
AP13CTG02415_s_at												14.36			Pavir.J34352	AT3G07340.1		LOC_Os01g68700.2	bHLH
AP13CTG00859_at					6.57										Pavir.Ba00676	AT2G42280.1		LOC_Os08g39630.1	bHLH
AP13CTG01435_s_at	41.62	35.46	35.61			19.44	17.09	21.98		17.73		15.5		41.62	Pavir.Db01966	AT2G24260.1	LRL1	LOC_Os06g09370.1	bHLH
KanlowCTG45364_s_at			31.41			23.58			20.82			14.86			Pavir.J39786	AT4G29100.1		LOC_Os01g13000.1	bHLH
KanlowCTG46569_s_at							14.19			21.06					Pavir.Aa01423	AT1G05805.1		LOC_Os02g39140.1	bHLH
KanlowCTG25150_s_at	19.3	34.42								14.44		21.14		19.3	Pavir.Ea04053	AT5G04150.1	BHLH101	LOC_Os01g72370.1	bHLH
KanlowCTG11948_s_at						18.48		34.15	50.15				17.92		Pavir.Ab02860	AT4G34530.1	CIB1	LOC_Os02g47660.1	bHLH
KanlowCTG14669_s_at						22.44									Pavir.J29021	AT1G32640.1	ATMYC2,JAI1,JIN1,MYC2,RD22BP1,ZBF1	LOC_Os10g42430.1	bHLH	YES
KanlowCTG16336_s_at								21.14					16.23		Pavir.Ia00623	AT5G43650.1	BHLH92	LOC_Os03g53020.1	bHLH
KanlowCTG16448_at		26.83													Pavir.Ab02794	AT1G06170.1		LOC_Os04g51070.1	bHLH
KanlowCTG18127_s_at				25.69					23.48				15.04		Pavir.Aa00896	AT1G31050.1		LOC_Os02g45010.1	bHLH
KanlowCTG19012_at				31.66					40.1						Pavir.Aa00761	AT4G34530.1	CIB1	LOC_Os02g47660.1	bHLH
KanlowCTG19199_s_at	26.51	19.17	21.22				25.23			18.73		18.21		26.51	Pavir.Aa01634	AT5G58010.1	LRL3	LOC_Os02g35660.1	bHLH
KanlowCTG20375_s_at				20.45				19.79	21.68		17.65				Pavir.Ab02831	AT1G31050.1		LOC_Os02g45010.1	bHLH
KanlowCTG21277_s_at											18.13				Pavir.J22962	AT3G47640.1	PYE	LOC_Os11g38870.1	bHLH
AP13CTG14359_s_at			28.39				12			13.58					Pavir.Eb01620	AT1G29950.1		LOC_Os01g43680.1	bHLH
KanlowCTG22586_at										13.68					Pavir.Db01966	AT2G24260.1	LRL1	LOC_Os06g09370.1	bHLH
KanlowCTG23146_s_at						23.37									Pavir.J34352	AT3G07340.1		LOC_Os01g68700.2	bHLH
KanlowCTG23644_at						20.45									Pavir.J34352	AT3G07340.1		LOC_Os01g68700.2	bHLH
AP13ITG68734_s_at					7.05										Pavir.Cb00224	AT2G43010.1	PIF4,SRL2	LOC_Os12g41650.2	bHLH
KanlowCTG31241_s_at											17.99				Pavir.Ea03112	AT1G61660.3		LOC_Os01g57580.1	bHLH
KanlowCTG32273_s_at				23.23											Pavir.Ga00332	AT1G74500.1	ATBS1,BS1,TMO7	LOC_Os04g54900.1	bHLH	YES
KanlowCTG33968_s_at						24.49	12.99								Pavir.Ia00382	AT3G19500.1		LOC_Os03g55220.1	bHLH
KanlowCTG34465_at										13.88					Pavir.Ga00771	AT1G22490.1		LOC_Os04g50090.1	bHLH
KanlowCTG35460_at		17.61			8.62										Pavir.Ia00623	AT5G43650.1	BHLH92	LOC_Os03g53020.1	bHLH
OTHSWCTG18743_at					6.57										Pavir.Ba03888	AT2G43010.1	PIF4,SRL2	LOC_Os07g05010.1	bHLH
AP13CTG26466_s_at		27.42										22.36			Pavir.Ba01626	AT1G68920.1		LOC_Os09g32510.4	bHLH
AP13CTG10312_s_at											14.55				Pavir.Ha00418	AT3G47640.1	PYE	LOC_Os11g38870.1	bHLH
AP13CTG11249_at				17.89							19.11	16.08			Pavir.J26871	AT2G22770.1	NAI1	LOC_Os03g46860.1	bHLH	YES
AP13CTG11330_s_at				44.43		22.24		30.08	52.58						Pavir.Ba01459	AT1G31050.1		LOC_Os07g28890.1	bHLH
AP13CTG11592_s_at			22.81				11.03								Pavir.J38910	AT1G69010.1	BIM2	LOC_Os08g38210.1	bHLH
AP13CTG27301_s_at	24.08					28.1		24.51	29.86					24.08	Pavir.J37675	AT3G47640.1	PYE	LOC_Os03g26210.2	bHLH
AP13CTG19441_s_at				16.5											Pavir.Eb03736	AT3G26744.1	ATICE1,ICE1,SCRM	LOC_Os01g70310.1	bHLH
AP13ITG42062_s_at	20.27	23.38	46.03			20.74	20.51			33.78		22.88		20.27	Pavir.Eb01823	AT5G56960.1		LOC_Os01g39330.1	bHLH
AP13ITG43465_at					7.73										Pavir.J18322	AT3G61950.1		LOC_Os01g56690.1	bHLH	YES
AP13ITG58031_at					6.58										Pavir.Ia01004	AT4G37850.1		LOC_Os03g46860.1	bHLH	YES
AP13ITG61508_at						20.11		18.16							Pavir.J06313	AT1G72210.1		LOC_Os08g37730.1	bHLH
AP13ITG61960_at					8.28										Pavir.Fb00223	AT5G54680.1	bHLH105,ILR3	LOC_Os08g04390.2	bHLH
AP13ITG67502_at										12.95					Pavir.Ea00369	AT5G56960.1		LOC_Os01g09990.1	bHLH
AP13CTG22146-RC_s_at				17.86	10.41										Pavir.Ba02034	AT5G67060.1	HEC1	LOC_Os09g28210.1	bHLH	YES
AP13ITG38423-RC_s_at		19.09		21.2	6.5				24.92		21.91				Pavir.Ba02034	AT5G67060.1	HEC1	LOC_Os09g28210.1	bHLH	YES
AP13ITG55922-RC_at								21.1	23.57						Pavir.Aa02630	AT5G57150.4		LOC_Os04g23550.1	bHLH
AP13ITG63825-RC_at												14.63			Pavir.Eb00817	AT5G37800.1	ATRSL1,RSL1	LOC_Os01g02110.1	bHLH	YES
AP13ITG73200-RC_at	21.41									14.34				21.41	Pavir.J30022	AT4G37850.1		LOC_Os12g43620.1	bHLH	YES
AP13CTG23859_at			31.43			42.06		25.44	40.13						Pavir.Fb01965	AT1G68920.1		LOC_Os08g41320.1	bHLH
AP13CTG23944_s_at				25.34				22.04							Pavir.Ab01048	AT4G29100.1		LOC_Os02g17680.1	bHLH
AP13CTG26078_s_at	33.63	17.23	25.38			21.34	15.5							33.63	Pavir.Ia03512	AT4G17880.1		LOC_Os10g42430.1	bHLH	YES
AP13CTG26298_x_at												19.94			Pavir.J21289	AT4G29100.1		LOC_Os02g17680.1	bHLH
AP13CTG23645_at				17.73											Pavir.J06936	AT1G74500.1	ATBS1,BS1,TMO7	LOC_Os04g54900.1	bHLH	YES
AP13CTG23911_s_at										13.13					Pavir.Ea00439	AT2G40200.1		LOC_Os01g06640.1	bHLH	YES
AP13CTG24915_at					7.3										Pavir.Ab00204	AT2G16910.1	AMS	LOC_Os02g02820.1	bHLH
AP13CTG28942_s_at												17.27			Pavir.J29678	AT2G28160.1	ATBHLH029,ATBHLH29,ATFIT1,BHLH029,FIT1,FRU	LOC_Os04g31290.1	bHLH	YES
AP13CTG29385_s_at		19.06													Pavir.J10667	AT1G05805.1		LOC_Os01g67480.1	bHLH
AP13CTG64976_at						18.21		27.88							Pavir.Ga01365	AT1G05805.1		LOC_Os04g41229.1	bHLH
AP13ITG37917_s_at					12.23										Pavir.Ba03888	AT2G43010.1	PIF4,SRL2	LOC_Os07g05010.1	bHLH
AP13ITG38519_at			24.83				17.56			29.42		14.82			Pavir.Ea00157	AT3G25710.1	ATAIG1,BHLH32,TMO5	LOC_Os01g11910.1	bHLH	YES
AP13ITG38867_at				22.58									16.6		Pavir.Gb01058	AT1G31050.1		LOC_Os02g45010.1	bHLH
AP13ITG39368_s_at			20.6				12.79			18.88					Pavir.Ab02229	AT1G05805.1		LOC_Os02g39140.1	bHLH
AP13ITG40841_s_at				16.77					20.53						Pavir.Aa00761	AT4G34530.1	CIB1	LOC_Os02g47660.1	bHLH
AP13ITG42621_at				23.14					25.63						Pavir.J03740	AT3G24140.1	FMA	LOC_Os05g50900.1	bHLH	YES
AP13ITG48280_s_at		23.64													Pavir.J22962	AT3G47640.1	PYE	LOC_Os11g38870.1	bHLH
AP13ITG52748_s_at													14.44		Pavir.J38335	AT5G43650.1	BHLH92	LOC_Os03g53020.1	bHLH
AP13ITG52777_at												16.99			Pavir.Ia00623	AT5G43650.1	BHLH92	LOC_Os03g53020.1	bHLH
AP13ITG63600_s_at	22.88	17.7	20.72				21.19			17.52		20.9		22.88	Pavir.Aa01634	AT5G58010.1	LRL3	LOC_Os02g35660.1	bHLH
AP13ITG69460_at				16.75		26.05		32.09	47.41				16.56		Pavir.Ba01459	AT1G31050.1		LOC_Os07g28890.1	bHLH
AP13ITG37974_s_at												23.65			Pavir.Ea00082	AT4G29100.1		LOC_Os05g14010.1	bHLH
AP13ITG39239_s_at	39.2		39.11	16.78		32.29	18.9	24.1		27.82		18.44		39.2	Pavir.J27306	AT2G22750.2		LOC_Os03g51580.1	bHLH	YES
AP13ITG42520_s_at										13.63					Pavir.Eb00492	AT2G40200.1		LOC_Os01g06640.1	bHLH	YES
AP13ITG42719_at				20.55									22.65		Pavir.Ab02831	AT1G31050.1		LOC_Os02g45010.1	bHLH
AP13ITG45070_at						21.65									Pavir.Ia00382	AT3G19500.1		LOC_Os03g55220.1	bHLH
AP13ITG45283_s_at					6.36										Pavir.Ga02255	AT5G57150.1		LOC_Os04g23550.1	bHLH
AP13ITG54737_s_at						17.52									Pavir.Ia00382	AT3G19500.1		LOC_Os03g55220.1	bHLH
AP13ITG55319_s_at				32.66											Pavir.Aa00538	AT1G72210.1		LOC_Os02g52190.1	bHLH
AP13ITG63201_at				22.1									23.72		Pavir.Ab02747	AT5G58010.1	LRL3	LOC_Os02g35660.1	bHLH
AP13ITG63377_at										16.72					Pavir.J35704	AT5G54680.1	bHLH105,ILR3	LOC_Os07g35870.1	bHLH
AP13ITG64948_at			26.27			20.03	18.6			25.34					Pavir.Eb00095	AT1G68810.1		LOC_Os01g11910.1	bHLH
AP13ITG69786_s_at	34.25	17.85	70.24	32.57		84.86	20.61	34.1	67.28	18.4	20.3	23.82	19.93	34.25	Pavir.Ha00788	AT3G07340.1		LOC_Os11g25560.1	bHLH
KanlowCTG39474_s_at	42.96	18.69	65.19			31.58	18.23	23.13	21.09	25.23		17.7		42.96	Pavir.Ea01566	AT5G56960.1		LOC_Os01g39330.1	bHLH
AP13ITG72062_at				20.01											Pavir.Ia02758	AT1G72210.1		LOC_Os10g23050.1	bHLH
AP13ITG75618_at	21.01		26.82			31.84	14.41	17.43		26.28				21.01	Pavir.J05559	AT4G37850.1		LOC_Os03g46860.1	bHLH	YES
AP13ITG77006_at			22.92				11.75			23.86					Pavir.Ga01979	AT2G28160.1	ATBHLH029,ATBHLH29,ATFIT1,BHLH029,FIT1,FRU	LOC_Os04g31290.1	bHLH	YES
AlamoCTG13024_s_at								20.38	19.95						Pavir.Ia03117	AT4G00120.1	EDA33,GT140,IND,IND1	LOC_Os03g27390.1	bHLH
KanlowCTG37641_at	19.42		49.4	23.25		44.94		24.58	61.43					19.42	Pavir.Ha00788	AT3G07340.1		LOC_Os11g25560.1	bHLH
AP13CTG18518_at	27.82	23.71					10.9			14.18		38.1		27.82	Pavir.Eb01620	AT1G29950.1		LOC_Os01g43680.1	bHLH
AP13CTG23368_at		19.86									20.38				Pavir.J12952	AT2G46510.1	AIB,ATAIB	LOC_Os01g50940.1	bHLH	YES
AP13CTG27080_s_at	38.31		32.95			21.55	12.57	17.2		16.15	15	16.8		38.31	Pavir.J29021	AT1G32640.1	ATMYC2,JAI1,JIN1,MYC2,RD22BP1,ZBF1	LOC_Os10g42430.1	bHLH	YES
AP13ITG39043_s_at	20.33	31.87					15.31			16.99				20.33	Pavir.J35103	AT4G37850.1		LOC_Os03g51580.1	bHLH	YES
OTHSWCTG06947_at											15.26		15.76		Pavir.Ca02800	AT4G29100.1		LOC_Os01g13000.1	bHLH
OTHSWCTG21535_at					7.79										Pavir.Db01966	AT2G24260.1	LRL1	LOC_Os06g09370.1	bHLH
OTHSWCTG24091_x_at											24.3		20.78		Pavir.J21289	AT4G29100.1		LOC_Os02g17680.1	bHLH
OTHSWSLT30412_at					7.69										Pavir.Da01894	AT5G58010.1	LRL3	LOC_Os06g09370.1	bHLH
VS16ITG08748_s_at													16.05		Pavir.J38335	AT5G43650.1	BHLH92	LOC_Os03g53020.1	bHLH
VS16ITG05631_s_at	26.36		21.21			31.81		18.06	25.42					26.36	Pavir.J04771	AT5G04150.1	BHLH101	LOC_Os01g72370.1	bHLH
AP13.12220.m00019_s_at								17.58							Pavir.J04249	AT4G02590.1	UNE12	LOC_Os03g58330.1	bHLH	YES
AP13.12919.m00007_at				17.11											Pavir.Cb00224	AT2G43010.1	PIF4,SRL2	LOC_Os12g41650.2	bHLH
AP13CTG08487_at			22.38		6.57	18.13	12.26			17.25					Pavir.Gb01377	AT1G05805.1		LOC_Os04g41229.1	bHLH
AP13CTG04741_at	22.74		19.56			29.85			32.31					22.74	Pavir.J04771	AT5G04150.1	BHLH101	LOC_Os01g72370.1	bHLH
AP13CTG17601_at				17.31		21.27			19.39						Pavir.Ia03149	AT3G47640.1	PYE	LOC_Os03g26210.2	bHLH
AP13CTG19870_at				17.04											Pavir.Ib04022	AT2G20180.1	PIF1,PIL5	LOC_Os03g43810.1	bHLH
AP13ITG39747RC_s_at					6.38										Pavir.J14004	AT2G42280.1		LOC_Os08g39630.1	bHLH
AP13ITG42794RC_at								42.12	25.61				15.62		Pavir.Fb00501	AT3G20640.1		LOC_Os08g08160.1	bHLH	YES
KanlowCTG46396RC_s_at	19.87			42.23				35.93	47.68		14.3			19.87	Pavir.Fa02016	AT3G20640.1		LOC_Os08g08160.1	bHLH	YES
AP13ITG71036RC_s_at						25.56		26.17	47.28		17.29		19.56		Pavir.Fa02016	AT3G20640.1		LOC_Os08g08160.1	bHLH	YES
AP13ITG77680RC_at								22.13							Pavir.J29678	AT2G28160.1	ATBHLH029,ATBHLH29,ATFIT1,BHLH029,FIT1,FRU	LOC_Os04g31290.1	bHLH	YES
KanlowCTG09556RC_at			21.06		7.73		10.99								Pavir.Ia03512	AT4G17880.1		LOC_Os10g42430.1	bHLH	YES
KanlowCTG37478RC_s_at	22.31		29.14			19.01								22.31	Pavir.J29678	AT2G28160.1	ATBHLH029,ATBHLH29,ATFIT1,BHLH029,FIT1,FRU	LOC_Os04g31290.1	bHLH	YES
AP13CTG04394_at								19.01							Pavir.Ba00049	AT2G40950.1	BZIP17	LOC_Os07g44950.1	bZIP
AP13CTG04213_s_at					6.36	22.35		16.81							Pavir.Da00268	AT5G24800.1	ATBZIP9,BZIP9,BZO2H2	LOC_Os06g45140.1	bZIP	YES
AP13CTG04148_s_at	30.46	18.94	46.07			22.19	21.61	20.31		23.79		18.04		30.46	Pavir.Bb03716	AT5G06950.1	AHBP-1B,TGA2	LOC_Os07g48820.1	bZIP
KanlowCTG44933_s_at	19.05	17.37												19.05	Pavir.Eb01160	AT5G06950.1	AHBP-1B,TGA2	LOC_Os01g17260.1	bZIP
KanlowCTG12341_s_at		22.53										14.28			Pavir.Ea03193	AT5G06950.1	AHBP-1B,TGA2	LOC_Os01g59350.1	bZIP
AP13CTG27659_s_at	23.11	23.59	38.87			26.22	19.27	18.78		24.97		21.61		23.11	Pavir.Bb01669	AT5G06839.3	bZIP65,TGA10	LOC_Os09g10840.1	bZIP	YES
KanlowCTG14525_s_at	61.63	64.08	60.07	17.76		32.29	30.94	24.13	19.36	29.47		45.8		61.63	Pavir.J05543	AT5G06839.3	bZIP65,TGA10	LOC_Os06g41100.1	bZIP	YES
KanlowCTG15203_s_at							11.82								Pavir.Ib01484	AT5G06950.1	AHBP-1B,TGA2	LOC_Os03g20310.1	bZIP
KanlowCTG15838_s_at	17.21			34.13				21.44			19.3			17.21	Pavir.Aa03364	AT5G24800.1	ATBZIP9,BZIP9,BZO2H2	LOC_Os02g07840.1	bZIP	YES
KanlowCTG20735_s_at	25.13		40.16			26.65	19.65	28.2		35.09		20.15		25.13	Pavir.Fb00495	AT1G22070.1	TGA3	LOC_Os08g07970.1	bZIP	YES
KanlowCTG23566_at					7.53										Pavir.J07681			LOC_Os02g08540.1	bZIP
KanlowCTG29282_at						18.15		19.26					15.51		Pavir.J04905	AT5G06839.3	bZIP65,TGA10	LOC_Os09g31390.2	bZIP	YES
KanlowCTG34034_x_at				16.89							15.89				Pavir.Aa03364	AT5G24800.1	ATBZIP9,BZIP9,BZO2H2	LOC_Os02g07840.1	bZIP	YES
KanlowCTG35545_at						25.64	14.29	59.82			13.74	15.07	14.72		Pavir.Hb01916	AT1G43700.1	SUE3,VIP1	LOC_Os12g06520.1	bZIP
OTHSWCTG11630_s_at											27.56				Pavir.J05283	AT4G35040.1	bZIP19	LOC_Os06g50310.1	bZIP
OTHSWCTG15232_at	21.94						12.94	16.95		15.88				21.94	Pavir.Bb01636	AT1G75390.1	AtbZIP44,bZIP44	LOC_Os09g13575.1	bZIP
OTHSWCTG16680_at											20.07				Pavir.Db00496	AT5G24800.1	ATBZIP9,BZIP9,BZO2H2	LOC_Os06g45140.1	bZIP	YES
AP13CTG09135_s_at					6.96										Pavir.Ca02738	AT3G54620.1	ATBZIP25,BZIP25,BZO2H4	LOC_Os12g40920.1	bZIP	YES
AP13CTG09182_s_at									20.2						Pavir.Cb00258	AT5G28770.2	AtbZIP63,BZO2H3	LOC_Os12g40920.1	bZIP	YES
AP13CTG10025_s_at						26.21							20		Pavir.Fb01406	AT1G75390.1	AtbZIP44,bZIP44	LOC_Os08g26880.1	bZIP
AP13CTG12762_s_at						21.41									Pavir.Ib00998	AT2G35530.1	AtbZIP16,bZIP16	LOC_Os03g13614.1	bZIP
AP13CTG24755-RC_at										13.48					Pavir.Ia03528	AT3G62420.1	ATBZIP53,BZIP53	LOC_Os03g19375.1	bZIP
AP13ITG74800-RC_at	16.73		22.46	26.34		17.52	11.87	43.2	24.36					16.73	Pavir.J04905	AT5G06839.3	bZIP65,TGA10	LOC_Os09g31390.2	bZIP	YES
AP13ITG74872-RC_at	31.04			29.06				17.71	27.56		14.66	18.95	14.7	31.04	Pavir.Bb02514	AT1G13600.1	AtbZIP58,bZIP58	LOC_Os09g29820.1	bZIP	YES
AP13ITG72546-RC_at		19.51													Pavir.J00636	AT5G28770.2	AtbZIP63,BZO2H3	LOC_Os12g40920.1	bZIP	YES
AP13CTG27288_s_at	16.48													16.48	Pavir.Db00825	AT1G42990.1	ATBZIP60,BZIP60	LOC_Os06g41770.1	bZIP
AP13CTG27706_s_at							11.19			14.4					Pavir.J34096	AT1G08320.2	bZIP21,TGA9	LOC_Os12g05680.1	bZIP	YES
AP13CTG28848_s_at			22.95				11.75								Pavir.Ha01753	AT1G08320.2	bZIP21,TGA9	LOC_Os11g05480.1	bZIP	YES
AP13CTG29600_s_at										12.91					Pavir.Ea03172	AT2G16770.1	bZIP23	LOC_Os05g41540.1	bZIP
AP13CTG30434_at		24.2													Pavir.Eb01160	AT5G06950.1	AHBP-1B,TGA2	LOC_Os01g17260.1	bZIP
AP13CTG31580_at											14.73				Pavir.Ha00565	AT5G28770.3	AtbZIP63,BZO2H3	LOC_Os12g40920.4	bZIP	YES
AP13CTG50286_at				19.32									15.96		Pavir.Bb01636	AT1G75390.1	AtbZIP44,bZIP44	LOC_Os09g13575.1	bZIP
AP13CTG16216_at				18.82		33.09	13.08	57.23			16.53	16.64			Pavir.Hb01916	AT1G43700.1	SUE3,VIP1	LOC_Os12g06520.1	bZIP
AP13CTG22058_s_at					7.1										Pavir.Ca00968	AT2G46270.1	GBF3	LOC_Os05g49420.1	bZIP	YES
AP13CTG26897_s_at	29.22													29.22	Pavir.Fb01406	AT1G75390.1	AtbZIP44,bZIP44	LOC_Os08g26880.1	bZIP
AP13CTG36941_s_at	19.91		25.8	36.05		25.4	10.99	46.48	31.37				17.7	19.91	Pavir.Ba02250	AT1G75390.1	AtbZIP44,bZIP44	LOC_Os09g13575.1	bZIP
AP13ITG37193_s_at		18.93								13.61	17.7	23.6			Pavir.Ga00349	AT5G10030.1	OBF4,TGA4	LOC_Os04g54474.1	bZIP
VS16ITG14448_s_at	16.49						16.74			19.19	20.24	33.27		16.49	Pavir.Gb00388	AT5G10030.1	OBF4,TGA4	LOC_Os04g54474.1	bZIP
AP13ITG39923_s_at							12.14				26.65	19.67			Pavir.Ha01827	AT1G43700.1	SUE3,VIP1	LOC_Os12g06520.1	bZIP
AP13ITG39922_x_at											19.77	15.49			Pavir.Ha01827	AT1G43700.1	SUE3,VIP1	LOC_Os12g06520.1	bZIP
AP13ITG42104_s_at					6.85										Pavir.J36143	AT5G44080.1		LOC_Os05g36160.1	bZIP
AP13ITG46590_at											23.7				Pavir.Fa01426	AT4G37730.1	AtbZIP7,bZIP7	LOC_Os08g26880.1	bZIP	YES
AP13ITG47724_at				17.67											Pavir.Ha00565	AT5G28770.3	AtbZIP63,BZO2H3	LOC_Os12g40920.4	bZIP	YES
AP13ITG74153_s_at											20.58				Pavir.J00256	AT1G45249.1	ABF2,AREB1,ATAREB1	LOC_Os02g52780.1	bZIP	YES
AP13ITG49986_s_at											19.67				Pavir.Db00496	AT5G24800.1	ATBZIP9,BZIP9,BZO2H2	LOC_Os06g45140.1	bZIP	YES
AP13ITG62918_at											13.83				Pavir.Ea01670	AT1G75390.1	AtbZIP44,bZIP44	LOC_Os08g26880.1	bZIP
AP13ITG40650_s_at													14.33		Pavir.J01346	AT4G35900.1	atbzip14,FD,FD-1	LOC_Os06g50600.1	bZIP	YES
AP13ITG40651_at				17.37		19.73		20.68					19.4		Pavir.J01346	AT4G35900.1	atbzip14,FD,FD-1	LOC_Os06g50600.1	bZIP	YES
AP13ITG55115_s_at			20.48												Pavir.J05659	AT1G03970.1	GBF4	LOC_Os01g64730.1	bZIP
AlamoCTG13503_s_at						21.91									Pavir.J26598			LOC_Os08g36790.1	bZIP
AP13ITG42015_x_at	21.59	22.27	48.58			19.59	21.19	23.51		27.31		27.06		21.59	Pavir.Db00756	AT5G06839.3	bZIP65,TGA10	LOC_Os06g41100.1	bZIP	YES
AP13ITG43580_at								16.99							Pavir.Da00230			LOC_Os06g43870.2	bZIP
KanlowCTG01063_s_at								40.71							Pavir.Ca02565	AT3G62420.1	ATBZIP53,BZIP53	LOC_Os12g37410.1	bZIP
AP13ITG43877_x_at	18.97		26.13	22.74		37.95	10.71	28.7	48.25		22.45	16.97		18.97	Pavir.Cb00560	AT3G62420.1	ATBZIP53,BZIP53	LOC_Os12g37410.1	bZIP
AP13ITG53227_s_at	22.86		20.42	19.58				18.52	30.52		40.07	17.01		22.86	Pavir.Fb01406	AT1G75390.1	AtbZIP44,bZIP44	LOC_Os08g26880.1	bZIP
AP13ITG54650_x_at	20.07		32.08			19.2	14.51			27.14		18.61		20.07	Pavir.Bb01669	AT5G06839.3	bZIP65,TGA10	LOC_Os09g10840.1	bZIP	YES
AP13ITG54828_s_at										14.31					Pavir.Ia02926	AT4G38900.2		LOC_Os10g38820.1	bZIP
AP13ITG57988_at				16.74											Pavir.Ba02029	AT3G19290.1	ABF4,AREB2	LOC_Os09g28310.1	bZIP
AP13ITG74848_s_at								25.59							Pavir.J05339	AT3G58120.1	ATBZIP61,BZIP61	LOC_Os01g11350.1	bZIP
AlamoCTG03565_s_at		17.02													Pavir.Da00593	AT1G42990.1	ATBZIP60,BZIP60	LOC_Os06g41770.1	bZIP
AlamoCTG07985_at												15.71			Pavir.J09275	AT1G32150.1	AtbZIP68,bZIP68	LOC_Os07g10890.1	bZIP
AlamoCTG13545_s_at	21.5		25.51	25.02			14.16	24.17	21.41					21.5	Pavir.Bb01636	AT1G75390.1	AtbZIP44,bZIP44	LOC_Os09g13575.1	bZIP
KanlowCTG00823_at					7.66										Pavir.J06041	AT3G62420.1	ATBZIP53,BZIP53	LOC_Os05g03865.1	bZIP
KanlowCTG37548_s_at											15.13				Pavir.Ca02565	AT3G62420.1	ATBZIP53,BZIP53	LOC_Os12g37410.1	bZIP
KanlowCTG38585_s_at		18.22				29.75			38.91		17.62	25.8			Pavir.Cb00560	AT3G62420.1	ATBZIP53,BZIP53	LOC_Os12g37410.1	bZIP
KanlowCTG39150_s_at	44.43	58.72	47.94			17.16	22.93			23.21		40.29		44.43	Pavir.J05543	AT5G06839.3	bZIP65,TGA10	LOC_Os06g41100.1	bZIP	YES
KanlowCTG39913_at				27.4									18.68		Pavir.Aa03364	AT5G24800.1	ATBZIP9,BZIP9,BZO2H2	LOC_Os02g07840.1	bZIP	YES
AP13ITG43691_at	17.61		39.97			21.05	17.17	36.05		18.7		21.54		17.61	Pavir.Fb00495	AT1G22070.1	TGA3	LOC_Os08g07970.1	bZIP	YES
AP13.12220.m00027_at					9.46										Pavir.J21465	AT3G54620.1	ATBZIP25,BZIP25,BZO2H4	LOC_Os03g58250.1	bZIP	YES
AP13.12687.m00006_s_at	17.01													17.01	Pavir.Fb01750	AT1G45249.1	ABF2,AREB1,ATAREB1	LOC_Os08g36790.1	bZIP	YES
AP13CTG16067_s_at	22.53							22.49			19.69	15.24		22.53	Pavir.Ba02029	AT3G19290.1	ABF4,AREB2	LOC_Os09g28310.1	bZIP
AP13CTG07210_at		36.14									21.51				Pavir.Gb00388	AT5G10030.1	OBF4,TGA4	LOC_Os04g54474.1	bZIP
AP13CTG05749_s_at							12.69								Pavir.Eb03523	AT3G56850.1	AREB3,DPBF3	LOC_Os01g59760.1	bZIP
AP13CTG04892_s_at			24.99			30.42									Pavir.Ea03193	AT5G06950.1	AHBP-1B,TGA2	LOC_Os01g59350.1	bZIP
AP13CTG16900_s_at									24.72						Pavir.Cb00258	AT5G28770.2	AtbZIP63,BZO2H3	LOC_Os12g40920.1	bZIP	YES
AP13CTG17296_at									28.39		13.68				Pavir.Aa00472	AT2G04038.1	AtbZIP48,bZIP48	LOC_Os02g49560.1	bZIP	YES
AP13CTG22111_x_at				18.07							24.05				Pavir.Aa03364	AT5G24800.1	ATBZIP9,BZIP9,BZO2H2	LOC_Os02g07840.1	bZIP	YES
AP13CTG22353_at	19.88		21.76	18.5				22.85	27.66					19.88	Pavir.Ba02029	AT3G19290.1	ABF4,AREB2	LOC_Os09g28310.1	bZIP
AP13CTG22494_at		29.01										18.5			Pavir.Ab00667	AT3G30530.1	ATBZIP42,bZIP42	LOC_Os02g09830.1	bZIP
AP13CTG59141RC_at	22.07			19.27					21.52		33.76	18.13		22.07	Pavir.Fb01824	AT1G13600.1	AtbZIP58,bZIP58	LOC_Os08g38020.1	bZIP	YES
AP13ITG43579RC_s_at		16.87										20.4			Pavir.Da00230			LOC_Os06g43870.2	bZIP
AP13ITG75114RC_at								28.03	21.34		14.14		15.87		Pavir.Fa00602	AT1G13600.1	AtbZIP58,bZIP58	LOC_Os08g38020.1	bZIP	YES
KanlowCTG20469RC_s_at		25.52													Pavir.J38875	AT3G56850.1	AREB3,DPBF3	LOC_Os01g59760.1	bZIP
AP13CTG02089_at	21.09	22.13	22.13				11.75							21.09	Pavir.Cb01989	AT1G34370.1	STOP1	LOC_Os12g07280.1	C2H2	YES
AP13CTG12363_s_at		29.66										18.71			Pavir.Ia04226	AT3G48430.1	REF6	LOC_Os03g05480.1	C2H2
KanlowCTG22478_s_at					11.17										Pavir.Ha00821	AT1G75710.1		LOC_Os11g06840.1	C2H2	YES
KanlowCTG25734_s_at	16.11									18.32		15.29		16.11	Pavir.Ea03764	AT3G20880.1	WIP4	LOC_Os01g63980.1	C2H2
KanlowCTG25839_at													14.9		Pavir.J00949	AT2G41940.1	ZFP8	LOC_Os02g53530.1	C2H2
KanlowCTG27869_at													13.73		Pavir.Ba02057	AT1G68130.1	AtIDD14,IDD14	LOC_Os09g27650.2	C2H2
KanlowCTG33134_at				20.53											Pavir.J12268	AT3G57670.1	NTT,WIP2	LOC_Os06g40960.1	C2H2
OTHSWCTG18162_s_at								18.71							Pavir.Gb01057	AT2G02070.1	AtIDD5,IDD5	LOC_Os04g47860.5	C2H2
AP13CTG11398_at	26.14			41.39				20.91	25.45			18.13		26.14	Pavir.J40871	AT1G24625.1	ZFP7	LOC_Os07g40300.1	C2H2
AP13ITG53518_s_at					6.74										Pavir.Eb03434	AT5G54630.1		LOC_Os01g57650.1	C2H2
AP13ITG58224_s_at							10.92				13.38				Pavir.J10663	AT2G45120.1		LOC_Os07g40780.1	C2H2
AP13ITG62396_at	17.51				6.48	19.82		16.68	24.9					17.51	Pavir.J00893	AT3G46070.1		LOC_Os03g60570.1	C2H2
AP13ITG64484_at					6.43										Pavir.Gb02388	AT1G75710.1		LOC_Os04g02510.1	C2H2	YES
AP13ITG64960_at					7.39										Pavir.J01834	AT1G34370.1	STOP1	LOC_Os03g62230.1	C2H2	YES
AP13ITG66628_at			19.89				15.89	17.84		24.48					Pavir.J06981	AT5G43170.1	AZF3,ZF3	LOC_Os12g39400.1	C2H2
AP13ITG71308_at							16.13			17.6					Pavir.J14338	AT3G46080.1		LOC_Os01g62190.1	C2H2	YES
AP13CTG23741-RC_at				18.13		26.96									Pavir.Ib02216	AT3G60580.1		LOC_Os10g40660.1	C2H2	YES
AP13CTG58871-RC_at										13.91					Pavir.J12087	AT5G04340.1	C2H2,CZF2,ZAT6	LOC_Os03g32230.1	C2H2	YES
AP13ITG62868-RC_at	28.13	31.31	21.49				21.43			20.53				28.13	Pavir.Ea03334	AT2G28710.1		LOC_Os01g62130.1	C2H2	YES
AP13ITG63606-RC_at	56.9		26.69	39.47		24.75	15.56	24.93	36.28			14.2	17.14	56.9	Pavir.Ib02073	AT2G45120.1		LOC_Os03g31240.1	C2H2
AP13ITG63999-RC_at	27.72	29.52	19.91							14.86				27.72	Pavir.J38099	AT5G04340.1	C2H2,CZF2,ZAT6	LOC_Os03g32220.1	C2H2	YES
AP13ITG64563-RC_at					6.4										Pavir.Ia03096	AT5G57520.1	ATZFP2,ZFP2	LOC_Os09g26200.1	C2H2	YES
AP13ITG66331-RC_at						25		18.36							Pavir.Ha00193	AT3G53600.1		LOC_Os11g47620.1	C2H2
AP13ITG66599-RC_at											13.47				Pavir.Ab03315	AT5G43540.1		LOC_Os02g57550.1	C2H2	YES
AP13ITG70825-RC_at				25.36									17.28		Pavir.Cb00045	AT1G80730.1	ATZFP1,ZFP1	LOC_Os12g42250.1	C2H2	YES
AP13ITG75595-RC_at					7.16										Pavir.Ib02022	AT5G04340.1	C2H2,CZF2,ZAT6	LOC_Os03g32220.1	C2H2	YES
AP13ITG42049_at				18.05	8.43										Pavir.J05247	AT3G48430.1	REF6	LOC_Os12g18150.1	C2H2
AP13ITG60567_at					6.6										Pavir.J24579	AT2G29660.1		LOC_Os03g15790.1	C2H2
VS16ITG29906_at					7.02										Pavir.Ab00570	AT5G10970.1		LOC_Os02g08510.1	C2H2	YES
AP13CTG23278_s_at										15.1					Pavir.J05290	AT2G28710.1		LOC_Os05g02390.1	C2H2	YES
AP13CTG25312_at					6.47										Pavir.Ab00169	AT2G22410.1	SLO1	LOC_Os02g02424.1	C2H2
AP13CTG27853_s_at	22.01	18.81	39.84			24.69	13.36	18.28		20.56		21.2		22.01	Pavir.J31116	AT3G20880.1	WIP4	LOC_Os01g63980.1	C2H2
AP13CTG24016_at		17.72		21.16											Pavir.Ha00323	AT2G37740.1	ATZFP10,ZFP10	LOC_Os07g01180.1	C2H2
AP13CTG24024_s_at				28.76				37.34	41.7				22.5		Pavir.J23752	AT1G24625.1	ZFP7	LOC_Os03g41110.1	C2H2
AP13CTG27407_s_at								21.34							Pavir.J13454	AT2G28200.1		LOC_Os04g08060.1	C2H2
AP13ITG36500_s_at													14.33		Pavir.Ia03946	AT1G66140.1	ZFP4	LOC_Os03g13600.1	C2H2
AP13ITG37226_s_at					8.41										Pavir.Eb03434	AT5G54630.1		LOC_Os01g57650.1	C2H2
AP13ITG37315_s_at			21.68			24.14									Pavir.Ea01893	AT3G45260.1		LOC_Os01g39110.1	C2H2
AP13ITG37317_s_at	25.18	17.38	24.81			33.18								25.18	Pavir.Ea01893	AT3G45260.1		LOC_Os01g39110.1	C2H2
AP13ITG49685_at							11.06								Pavir.Ca02545	AT3G10470.1		LOC_Os12g38960.1	C2H2
AP13ITG55056_s_at							10.8			20.82					Pavir.J15304	AT1G27730.1	STZ,ZAT10	LOC_Os07g39960.1	C2H2
AP13ITG55057_s_at							16.11			27.94					Pavir.J15304	AT1G27730.1	STZ,ZAT10	LOC_Os07g39960.1	C2H2
AP13ITG56775_s_at				32.9		17.24		17.2							Pavir.J39812	AT1G24625.1	ZFP7	LOC_Os12g39220.1	C2H2
AP13ITG56776_at				28.96		30.8	13.12	26.3		22.16					Pavir.J17589	AT1G24625.1	ZFP7	LOC_Os12g39220.1	C2H2
AP13ITG58417_at					6.85										Pavir.J40191	AT2G01940.1	ATIDD15,SGR5	LOC_Os09g27650.2	C2H2
AP13ITG71105_s_at						22.52									Pavir.Ib00293	AT5G04240.1	ELF6	LOC_Os01g67970.1	C2H2
AP13ITG73079_at						34.12	11.75	44.55							Pavir.J02061	AT3G20880.1	WIP4	LOC_Os05g37190.1	C2H2
AP13ITG75410_at			21.86				12.06			14.61					Pavir.Ea03972	AT5G66730.1		LOC_Os01g70870.1	C2H2
AP13ITG55639_at									22.41				15.16		Pavir.Ib04041			LOC_Os12g39400.1	C2H2
AP13ITG55640_at	18.78			26.57	9.74		10.76					18.73		18.78	Pavir.Ib04041			LOC_Os12g39400.1	C2H2
AP13ITG62609_at										13.6					Pavir.J37325	AT1G27730.1	STZ,ZAT10	LOC_Os03g32230.1	C2H2
AP13ITG63783_at	34		40.43	24.19		29.31	12.12			19.88		23.35		34	Pavir.J10005	AT2G37740.1	ATZFP10,ZFP10	LOC_Os07g01180.1	C2H2
AP13ITG71230_at	21.89		25.17							15.79				21.89	Pavir.J05290	AT2G28710.1		LOC_Os05g02390.1	C2H2	YES
AP13ITG75889_at	28.47		24.16				11.2							28.47	Pavir.J02020	AT1G34370.1	STOP1	LOC_Os12g07280.1	C2H2	YES
AlamoCTG13665_s_at	19.1	35.45					13.75					22.49		19.1	Pavir.Cb01989	AT1G34370.1	STOP1	LOC_Os12g07280.1	C2H2	YES
AlamoCTG14774_s_at	16.31	17.53												16.31	Pavir.J32778	AT1G34370.1	STOP1	LOC_Os02g36360.1	C2H2	YES
AP13CTG22957_at			22.4			27.68		23.48		16.31		14.36			Pavir.J14096	AT1G34370.1	STOP1	LOC_Os01g65080.1	C2H2	YES
AP13ITG68651_s_at							11.12								Pavir.Ib00651	AT3G50700.1	AtIDD2,IDD2	LOC_Os07g39310.1	C2H2
AP13ITG76952_at											17.5				Pavir.Eb00288	AT1G55110.1	AtIDD7,IDD7	LOC_Os01g09850.1	C2H2
AP13ITG56086_at							13.54								Pavir.Ia04118	AT3G50700.1	AtIDD2,IDD2	LOC_Os03g10140.1	C2H2
OTHSWCTG31936_s_at	23.58			32.38			14.34	25.3		15.14				23.58	Pavir.J39812	AT1G24625.1	ZFP7	LOC_Os12g39220.1	C2H2
OTHSWSLT27622_at												16.86			Pavir.J07493	AT5G03740.1	HD2C,HDT3	LOC_Os01g68104.1	C2H2
AP13.11934.m00014_s_at							12.82			22					Pavir.J15304	AT1G27730.1	STZ,ZAT10	LOC_Os07g39960.1	C2H2
AP13.12734.m00011_at													13.83		Pavir.J14338	AT3G46080.1		LOC_Os01g62190.1	C2H2	YES
AP13CTG17758_at	36.8		41.47			21.52	15.66			23.29				36.8	Pavir.Bb00116	AT2G37740.1	ATZFP10,ZFP10	LOC_Os07g01180.1	C2H2
AP13ITG61286RC_at							11.95								Pavir.J32778	AT1G34370.1	STOP1	LOC_Os02g36360.1	C2H2	YES
AP13CTG09659_s_at	16.04		21.85											16.04	Pavir.Eb00943	AT2G47850.2		LOC_Os01g15350.1	C3H
AP13CTG08351_at		16.86													Pavir.J07041	AT2G41900.1		LOC_Os07g38090.1	C3H
KanlowCTG47390_s_at			22.65												Pavir.Fa01880	AT1G32360.1		LOC_Os08g06330.1	C3H
KanlowCTG09118_s_at		23.15													Pavir.J09277	AT2G19810.1		LOC_Os05g10670.1	C3H
KanlowCTG14779_s_at						34.48		31.67					16.28		Pavir.J10016	AT5G58620.1		LOC_Os05g03760.1	C3H
AP13CTG00240_s_at							14.38								Pavir.Ib04422	AT2G41900.1		LOC_Os03g49170.1	C3H
KanlowCTG27952_at										14.98					Pavir.Eb00312	AT5G51980.1		LOC_Os01g09252.1	C3H
KanlowCTG28867_at													19.79		Pavir.Ea02238	AT1G66810.1		LOC_Os01g45730.1	C3H
KanlowCTG04651_at	21.02			18.33		27.42	20.06	42.62	23.26	15.84			18.38	21.02	Pavir.J22522	AT2G28450.1		LOC_Os04g01480.1	C3H
AP13CTG09719_s_at		23.87													Pavir.Cb01040	AT5G63260.2		LOC_Os12g18120.2	C3H
AP13CTG28136_at					7.69										Pavir.Aa02729	AT5G06420.1		LOC_Os02g19804.1	C3H
AP13ITG66698_at										12.91					Pavir.Eb00312	AT5G51980.1		LOC_Os01g09252.1	C3H
AP13ITG41596-RC_s_at						17.97									Pavir.Ea02748	AT2G16485.1		LOC_Os09g36090.1	C3H
AP13ITG55531-RC_at	17.5		26.87	38.89		62.02		51.21	77.81			15.92	13.8	17.5	Pavir.Ea02238	AT1G66810.1		LOC_Os01g45730.1	C3H
AP13CTG50833_at				16.94											Pavir.Ha00283	AT1G62740.1		LOC_Os12g18120.1	C3H
AP13ITG39544_at		19.76													Pavir.Ea01892	AT5G56930.1	emb1789	LOC_Os01g39100.1	C3H
AP13ITG46080_at		28.11													Pavir.J18540	AT5G06770.1		LOC_Os02g06584.2	C3H	YES
AP13ITG46134_s_at	16.42		19.95			19.89								16.42	Pavir.Eb00943	AT2G47850.2		LOC_Os01g15350.1	C3H
AP13ITG48959_at						17.26									Pavir.Ib00107	AT2G16485.1		LOC_Os10g36810.1	C3H
AP13ITG67819_s_at	17.31	28.42												17.31	Pavir.Ia00947	AT2G47850.2		LOC_Os01g68860.2	C3H
AP13ITG72601_s_at									21.24		14.55				Pavir.Fb00578	AT3G02830.1	ZFN1	LOC_Os06g32860.1	C3H	YES
AP13ITG39439_s_at	29.77	34.39		24.27		23.83			33.46		17.86	26.21		29.77	Pavir.J13968	AT1G66810.1		LOC_Os05g50080.1	C3H
AP13ITG55530_at			23.06	36.75		53.86		45.82	72.5		14.7				Pavir.Ea02238	AT1G66810.1		LOC_Os01g45730.1	C3H
AlamoCTG06651_s_at		16.83													Pavir.J04795	AT2G19810.1		LOC_Os05g10670.1	C3H
AlamoCTG10582_s_at	19.3													19.3	Pavir.Ib04422	AT2G41900.1		LOC_Os03g49170.1	C3H
KanlowCTG40434_s_at						18.33									Pavir.Ib04422	AT2G41900.1		LOC_Os03g49170.1	C3H
AP13ITG56324_s_at	25.12													25.12	Pavir.J12741	AT2G41900.1		LOC_Os12g33090.1	C3H
AP13ITG69566_at				27.23				20.85	24.94						Pavir.Ha00283	AT1G62740.1		LOC_Os12g18120.1	C3H
KanlowCTG12677_s_at								18.52	27.68						Pavir.Ha00283	AT1G62740.1		LOC_Os12g18120.1	C3H
KanlowCTG14441_at		22.73							19.61						Pavir.Fb00578	AT3G02830.1	ZFN1	LOC_Os06g32860.1	C3H	YES
KanlowCTG00677_at				19.22									18.33		Pavir.J04795	AT2G19810.1		LOC_Os05g10670.1	C3H
OTHSWCTG08048_at					7.12										Pavir.Eb00942	AT2G47850.1		LOC_Os01g15460.1	C3H
AP13CTG05901_at						17.16		35.74	23.71				16.96		Pavir.Ca02146	AT3G02830.1	ZFN1	LOC_Os01g15350.1	C3H	YES
AP13CTG04903_at					9.66										Pavir.J02805	AT3G12130.1		LOC_Os06g41384.1	C3H
AP13CTG18513_at				23.16				18.28							Pavir.Da00064	AT1G30460.1	ATCPSF30,CPSF30	LOC_Os06g46400.1	C3H
AP13CTG16554RC_at	20													20	Pavir.Ga01774			LOC_Os04g35800.1	C3H
AP13CTG11589_s_at	49.78	28.29	40.29			20.46						16.37		49.78	Pavir.Gb01963	AT1G67310.1		LOC_Os04g31900.1	CAMTA
AP13CTG05702_s_at	20.23	27.67												20.23	Pavir.Ga01952	AT1G67310.1		LOC_Os04g31900.1	CAMTA
AP13CTG06221_at			21.8												Pavir.Ia04898	AT2G22300.1	CAMTA3,SR1	LOC_Os03g09100.1	CAMTA
AP13CTG01696_s_at	44.16	29.27				22.32						14.83		44.16	Pavir.Ib04238	AT2G22300.1	CAMTA3,SR1	LOC_Os10g22950.1	CAMTA
KanlowCTG15399_s_at	17.2													17.2	Pavir.Ib00572	AT2G22300.1	CAMTA3,SR1	LOC_Os03g09100.1	CAMTA
KanlowCTG46233_s_at	21.17	24.85	23.11			19.59						18.23		21.17	Pavir.Ia03131	AT5G64220.1		LOC_Os07g43030.1	CAMTA
AP13CTG25424_at	20.55						12.77			14.36		20.87		20.55	Pavir.Ga01952	AT1G67310.1		LOC_Os04g31900.1	CAMTA
AP13ITG49028_s_at		19.15				21.07									Pavir.Ea03904	AT1G67310.1		LOC_Os01g69910.2	CAMTA
AP13ITG59797_at		16.72													Pavir.Ib00572	AT2G22300.1	CAMTA3,SR1	LOC_Os03g09100.1	CAMTA
AP13ITG33198_s_at	17.95		27.94			19.81				12.97				17.95	Pavir.Ia03131	AT5G64220.1		LOC_Os07g43030.1	CAMTA
KanlowCTG37204_at			20.08					17.69							Pavir.Gb01963	AT1G67310.1		LOC_Os04g31900.1	CAMTA
AP13CTG19306_s_at			20.74			17.28									Pavir.Ia03131	AT5G64220.1		LOC_Os07g43030.1	CAMTA
KanlowCTG14388_s_at		45.65													Pavir.Ea03904	AT1G67310.1		LOC_Os01g69910.2	CAMTA
OTHSWCTG19951_at		20.06													Pavir.Ba00386	AT5G64220.1		LOC_Os07g43030.1	CAMTA
AP13CTG20130_at					9.65					13.09					Pavir.Ia04898	AT2G22300.1	CAMTA3,SR1	LOC_Os03g09100.1	CAMTA
AP13CTG04209_s_at	24.7	23.89										15.45		24.7	Pavir.J26263	AT2G33500.1		LOC_Os03g22770.1	CO-like
KanlowCTG46112_at													14.27		Pavir.J30409	AT1G25440.1		LOC_Os06g15330.1	CO-like	YES
KanlowCTG14874_s_at													16.88		Pavir.Ia00854	AT1G68520.1		LOC_Os03g50310.1	CO-like
AP13CTG39033_s_at									20.29						Pavir.J28682	AT1G25440.1		LOC_Os03g50310.1	CO-like	YES
AP13ITG49883_s_at						20.31		18.63							Pavir.J26263	AT2G33500.1		LOC_Os03g22770.1	CO-like
AP13ITG60864_at							14.83			18.13					Pavir.Fa01306	AT5G57660.1	ATCOL5,COL5	LOC_Os08g15050.1	CO-like
AP13ITG59918_at				23.54											Pavir.Ib02237	AT5G57660.1	ATCOL5,COL5	LOC_Os10g41100.1	CO-like
AP13CTG17652_s_at	19.17						18.47	18.27		13.41				19.17	Pavir.Fa01306	AT5G57660.1	ATCOL5,COL5	LOC_Os08g15050.1	CO-like
OTHSWSLT34544_at						21.17									Pavir.Ab03034	AT5G48250.1		LOC_Os02g49230.2	CO-like	YES
AP13.12064.m00004_s_at				18.36					21.01						Pavir.Ia00854	AT1G68520.1		LOC_Os03g50310.1	CO-like
AP13CTG28898RC_s_at							14.52			18.45					Pavir.Ba00179	AT2G47890.1		LOC_Os07g47140.1	CO-like
KanlowCTG10955RC_s_at							14.23			17.63					Pavir.Ba00179	AT2G47890.1		LOC_Os07g47140.1	CO-like
KanlowCTG07489_s_at			26.07					17.73							Pavir.Db00181	AT4G39070.1		LOC_Os06g49880.2	DBB
KanlowCTG15453_s_at	17.98		24.59					30.36	50.16		25.72			17.98	Pavir.Eb00238	AT1G78600.1	DBB3,LZF1,STH3	LOC_Os01g10580.1	DBB
AP13CTG15233_at								18.65	21.31						Pavir.Ga01518	AT1G06040.1	STO	LOC_Os04g41560.2	DBB
AP13ITG53737_s_at					8.06										Pavir.Ab02481	AT1G75540.1	STH2	LOC_Os02g43170.1	DBB	YES
AP13ITG56665_at					6.69										Pavir.Gb01186	AT1G75540.1	STH2	LOC_Os04g45690.1	DBB	YES
AP13ITG57235_at					6.79										Pavir.Ea00224	AT1G78600.2	DBB3,LZF1,STH3	LOC_Os01g10580.1	DBB
AP13CTG07515_at								19.12							Pavir.J07875	AT1G78600.2	DBB3,LZF1,STH3	LOC_Os06g05890.1	DBB
AP13CTG04293_at													18.07		Pavir.J14024			LOC_Os07g32510.1	Dof
AP13CTG05609_s_at			24.11									15.51			Pavir.Eb01078	AT5G39660.1	CDF2	LOC_Os01g15900.1	Dof
KanlowCTG13310_s_at	29.48		25.68	26.55				40.09	56.56		15.64		13.9	29.48	Pavir.Ib03509	AT5G62430.1	CDF1	LOC_Os03g07360.1	Dof	YES
AP13ITG53520RC_s_at											25.41				Pavir.J13498	AT5G60850.1	OBP4	LOC_Os02g49440.1	Dof
KanlowCTG26223_s_at		18.58													Pavir.J05047	AT5G02460.1		LOC_Os12g38200.1	Dof
KanlowCTG32941_s_at						19.95									Pavir.Ia01590	AT4G00940.1		LOC_Os10g35300.1	Dof
AP13ITG70324-RC_at	30.26	18.73	34.6	27.87		26.73	12.97	18.73		16.3		28.52		30.26	Pavir.Ga00239	AT3G50410.1	OBP1	LOC_Os04g58190.1	Dof
AP13ITG75511-RC_at					7.6										Pavir.Ea02734	AT5G62430.1	CDF1	LOC_Os01g55340.1	Dof	YES
AP13ITG65130_at													14.14		Pavir.J05377	AT4G24060.1		LOC_Os02g15350.1	Dof	YES
AP13CTG23770_at	17.72											24.31		17.72	Pavir.J00767	AT3G52440.1		LOC_Os05g36900.1	Dof
AP13ITG69144_at						17.74									Pavir.Gb00048	AT5G66940.1		LOC_Os04g58190.1	Dof
KanlowCTG38587_s_at							12.83				13.84	18.48	14.92		Pavir.Gb00048	AT5G66940.1		LOC_Os04g58190.1	Dof
AP13ITG63367_at													16.46		Pavir.Ia01590	AT4G00940.1		LOC_Os10g35300.1	Dof
AlamoCTG12733_s_at	22.02	25.43						18.09						22.02	Pavir.Ib00446	AT3G47500.1	CDF3	LOC_Os03g07360.1	Dof	YES
AP13CTG15747_at				18.61											Pavir.J14024			LOC_Os07g32510.1	Dof
AP13ITG40751_s_at				16.39											Pavir.Ga01003	AT4G24060.1		LOC_Os04g47990.1	Dof	YES
OTHSWCTG37223_at									19.46						Pavir.Aa00902	AT4G24060.1		LOC_Os02g45200.1	Dof	YES
AP13CTG19931_at	16.2						11.4			13.29	16.69	14.35	29.73	16.2	Pavir.Ia01590	AT4G00940.1		LOC_Os10g35300.1	Dof
AP13ITG62866RC_s_at				19.96		31.45						14.34	14.08		Pavir.Aa00902	AT4G24060.1		LOC_Os02g45200.1	Dof	YES
AP13ITG63367RC_at				26.04					25.8		30.41		15.12		Pavir.Ia01590	AT4G00940.1		LOC_Os10g35300.1	Dof
AP13ITG63368RC_at						24.5		21.92	34.13		17.23		28.7		Pavir.Ia01590	AT4G00940.1		LOC_Os10g35300.1	Dof
AP13ITG77278RC_at				22.49									14.26		Pavir.Ab02753	AT4G24060.1		LOC_Os02g45200.3	Dof	YES
AP13ITG70763_at						18.54		23.2							Pavir.Aa00738	AT3G48160.2	DEL1,E2FE,E2L3	LOC_Os02g50630.1	E2F/DP
OTHSWSLT39394_at					8.67										Pavir.Ab02967	AT3G48160.2	DEL1,E2FE,E2L3	LOC_Os02g50630.1	E2F/DP
AP13CTG20119_at		19.79													Pavir.J22500	AT5G22220.2	ATE2FB,E2F1,E2FB	LOC_Os02g33430.1	E2F/DP
AP13CTG01207_at						17.43									Pavir.Fa00424	AT1G73730.1	AtEIL3,ATSLIM,EIL3,SLIM1	LOC_Os08g39830.1	EIL
AlamoCTG13359_s_at		24.62	22.95							15.3		27.43			Pavir.Fa00424	AT1G73730.1	AtEIL3,ATSLIM,EIL3,SLIM1	LOC_Os08g39830.1	EIL
KanlowCTG14342_s_at											15.36				Pavir.Bb03705	AT2G27050.1	AtEIL1,EIL1	LOC_Os07g48630.1	EIL
AP13CTG22644_s_at							12.37								Pavir.J02229	AT1G73730.1	AtEIL3,ATSLIM,EIL3,SLIM1	LOC_Os09g31400.1	EIL
AP13ITG71079_s_at											15.59				Pavir.Bb03705	AT2G27050.1	AtEIL1,EIL1	LOC_Os07g48630.1	EIL
AP13ITG77128_at				46.74	7.28	17.43		35.55			14.53				Pavir.J01001	AT2G27050.1	AtEIL1,EIL1	LOC_Os07g48630.1	EIL
AP13CTG01861_s_at	22.29	34.11												22.29	Pavir.Ib01512	AT3G20770.1	AtEIN3,EIN3	LOC_Os03g20790.1	EIL
AlamoCTG13674_s_at								21							Pavir.Cb01298	AT5G05410.1	DREB2,DREB2A	LOC_Os05g27930.1	ERF
AP13CTG01565_at							10.71					15.25			Pavir.Bb02257	AT1G53910.1	RAP2.12	LOC_Os09g26420.1	ERF
KanlowCTG46751_s_at	45.39	31.5	36.94			20.46	13.09					17.42		45.39	Pavir.J04875	AT1G53910.1	RAP2.12	LOC_Os02g54160.1	ERF
KanlowCTG46797_s_at					10.56										Pavir.J32690	AT5G50080.1	ERF110	LOC_Os02g52670.1	ERF
KanlowCTG47572_s_at		23.18								15.49					Pavir.Eb02324	AT2G47520.1	HRE2	LOC_Os01g21120.1	ERF
KanlowCTG47620_s_at							11.28			12.95					Pavir.Bb03609	AT3G16770.1	ATEBP,EBP,ERF72,RAP2.3	LOC_Os07g47790.2	ERF	YES
KanlowCTG07089_at				20.49		21.23		23.94	27.39						Pavir.Ia04158	AT3G14230.2	RAP2.2	LOC_Os03g08500.1	ERF
KanlowCTG10061_s_at	26.79					23.07	16.2							26.79	Pavir.Db01823	AT1G78080.1	RAP2.4	LOC_Os06g11860.1	ERF
KanlowCTG14480_s_at					6.35										Pavir.J04844	AT4G36900.1	DEAR4,RAP2.10	LOC_Os04g55520.1	ERF
KanlowCTG16386_s_at					6.91										Pavir.Ib00527	AT1G72360.3	HRE1	LOC_Os03g08500.1	ERF
KanlowCTG19238_at													16.9		Pavir.Ia02224	AT5G51190.1		LOC_Os10g41330.2	ERF
KanlowCTG21008_at	16.26		23					18.43		15.87		14.47		16.26	Pavir.Ga01095	AT2G44940.1		LOC_Os04g46400.1	ERF	YES
AP13CTG24049_s_at	20.73		26.32	44.9		21.67		26.53	40.37		29.78			20.73	Pavir.Ia04894	AT1G78080.1	RAP2.4	LOC_Os03g09170.1	ERF
KanlowCTG21960_at										15.12					Pavir.J01991	AT1G53910.1	RAP2.12	LOC_Os09g26420.1	ERF
KanlowCTG23226_s_at					7.17										Pavir.Fb01192	AT1G78080.1	RAP2.4	LOC_Os08g31580.1	ERF
KanlowCTG24041_s_at	20.11													20.11	Pavir.Fa01728	AT1G28370.1	ATERF11,ERF11	LOC_Os04g52090.1	ERF
KanlowCTG24612_s_at	30.37	26.3	32.3			20.82	10.87							30.37	Pavir.Bb02257	AT1G53910.1	RAP2.12	LOC_Os09g26420.1	ERF
KanlowCTG26597_s_at			25.33					18.64							Pavir.J03624	AT1G78080.1	RAP2.4	LOC_Os02g51670.1	ERF
KanlowCTG28702_s_at	24.38		30.97				12.67	19.55		15.84				24.38	Pavir.J34361	AT4G36900.1	DEAR4,RAP2.10	LOC_Os06g07030.1	ERF
KanlowCTG30804_at										14.96					Pavir.J02555	AT1G77640.1		LOC_Os06g10780.1	ERF
KanlowCTG31920_at					6.99										Pavir.Ea03713	AT5G50080.1	ERF110	LOC_Os01g64790.1	ERF
KanlowCTG35134_at										13.49					Pavir.Aa02595	AT5G13330.1	Rap2.6L	LOC_Os02g32140.1	ERF
KanlowCTG35401_at					6.58										Pavir.Gb01913	AT5G13910.1	LEP	LOC_Os04g32790.1	ERF
KanlowCTG35493_s_at				16.85											Pavir.Gb01128	AT2G44940.1		LOC_Os04g46440.1	ERF	YES
OTHSWCTG14560_at													17.43		Pavir.Ga00932	AT5G52020.1		LOC_Os02g45420.1	ERF	YES
AP13CTG11583_at	23.61	22.23	40.3				12.68	20.01		23.64		33.69		23.61	Pavir.Aa00281	AT1G53910.1	RAP2.12	LOC_Os02g54160.1	ERF
KanlowCTG03536_s_at				16.44					19.9						Pavir.Gb00545	AT1G50640.1	ATERF3,ERF3	LOC_Os04g52090.1	ERF
AP13CTG15798_at	22.29		35.17	16.76		23.6	12.79	20.39		21.94				22.29	Pavir.Ba00410	AT1G53910.3	RAP2.12	LOC_Os07g42510.1	ERF
AP13ITG40984_s_at					7.5										Pavir.Fb01486	AT1G28370.1	ATERF11,ERF11	LOC_Os04g52090.1	ERF
AP13ITG56794_s_at				22.87											Pavir.Aa03102	AT1G50640.1	ATERF3,ERF3	LOC_Os02g09650.1	ERF
AP13ITG65896_at	17.25			23.43			10.99			18.14	14.68		21	17.25	Pavir.Aa02576	AT5G11590.1	TINY2	LOC_Os02g13710.1	ERF	YES
AP13ITG70526_at					11.8										Pavir.Hb01784	AT5G50080.1	ERF110	LOC_Os11g06770.2	ERF
AP13ITG71174_at		21.82													Pavir.Fb01602	AT1G74930.1	ORA47	LOC_Os08g35240.1	ERF	YES
AP13ITG71427_at					7.75										Pavir.J01332	AT1G64380.1		LOC_Os05g49700.1	ERF	YES
AP13ITG71565_at	30.52		38.17			29.77	13.28	18.49		20.73		16.47		30.52	Pavir.Ib02796	AT3G14230.1	RAP2.2	LOC_Os10g25170.1	ERF
AP13ITG74494_at				36.11									13.76		Pavir.Aa02807			LOC_Os02g13710.1	ERF
VS16ITG26975_s_at			28.93							18.77		16.27			Pavir.Ib00528	AT3G14230.2	RAP2.2	LOC_Os03g08500.1	ERF
VS16ITG29679_s_at					8.41										Pavir.Eb03458	AT5G44210.1	ATERF-9,ATERF9,ERF9	LOC_Os01g58420.1	ERF	YES
AP13ITG54711-RC_x_at												14.34			Pavir.J26710	AT4G11140.1	CRF1	LOC_Os03g60120.1	ERF
AP13ITG66418-RC_at													23.95		Pavir.Aa00832	AT2G44940.1		LOC_Os02g43940.1	ERF	YES
AP13ITG69439-RC_at					8.7										Pavir.Ba01283	AT4G25480.1	ATCBF3,CBF3,DREB1A	LOC_Os09g35010.1	ERF	YES
AP13ITG73545-RC_at								20.76					14.17		Pavir.J15111	AT4G25490.1	ATCBF1,CBF1,DREB1B	LOC_Os09g35020.1	ERF	YES
AP13ITG74247-RC_at	16.2				6.84		19.76			22.79				16.2	Pavir.J37124	AT2G31230.1	ATERF15,ERF15	LOC_Os09g39850.1	ERF	YES
AP13ITG76476-RC_at			27.64	34.25		28.3		33.35	44.81						Pavir.Ib02495	AT2G36450.1	HRD	LOC_Os10g38000.1	ERF
AP13ITG66365-RC_at					11.61										Pavir.J04335	AT5G50080.1	ERF110	LOC_Os01g64790.1	ERF
AP13ITG69214_at		26.32										17.6			Pavir.Bb02819	AT5G52020.1		LOC_Os11g13840.1	ERF	YES
VS16ITG21031_at					7.99					17.17					Pavir.Ga01099	AT4G17500.1	ATERF-1,ERF-1	LOC_Os04g46220.1	ERF	YES
VS16ITG21031-RC_s_at			20.53				17.06			27.11		15.01			Pavir.Ga01099	AT4G17500.1	ATERF-1,ERF-1	LOC_Os04g46220.1	ERF	YES
AP13CTG23914_at					8.16		12.26			13.23					Pavir.Gb00956	AT4G17500.1	ATERF-1,ERF-1	LOC_Os04g46220.1	ERF	YES
AP13CTG24255_at			21.8	35.03		19.79		19.44		20.28			14.09		Pavir.Ab00844	AT5G11590.1	TINY2	LOC_Os02g13710.1	ERF	YES
AP13CTG30381_s_at				26.83		18.11		28.99	39.9						Pavir.Ab02685	AT4G25480.1	ATCBF3,CBF3,DREB1A	LOC_Os02g45450.1	ERF	YES
AP13CTG59014_s_at		21.57													Pavir.J25956	AT1G78080.1	RAP2.4	LOC_Os09g20350.1	ERF
AP13CTG59061_at					9.45			17.95							Pavir.J19559	AT4G34410.1	RRTF1	LOC_Os08g36920.1	ERF
AP13CTG60547_at					8.26										Pavir.Bb03337	AT1G53910.1	RAP2.12	LOC_Os07g42510.1	ERF
AP13CTG14583_s_at						22.08		29.52							Pavir.Aa01947	AT4G13040.3		LOC_Os02g29550.1	ERF
AP13CTG58854_s_at										24.4					Pavir.Ea03031	AT4G17500.1	ATERF-1,ERF-1	LOC_Os01g54890.1	ERF	YES
AP13CTG63943_at								33.26	20.74				17.85		Pavir.Ga00931	AT4G25480.1	ATCBF3,CBF3,DREB1A	LOC_Os04g48350.1	ERF	YES
AP13ITG40339_s_at												18.15			Pavir.J25464	AT5G05410.1	DREB2,DREB2A	LOC_Os08g45110.1	ERF
AP13ITG42670_s_at													14.26		Pavir.J37124	AT2G31230.1	ATERF15,ERF15	LOC_Os09g39850.1	ERF	YES
AP13ITG44225_s_at						20.5									Pavir.Cb01298	AT5G05410.1	DREB2,DREB2A	LOC_Os05g27930.1	ERF
AP13ITG46950_s_at										13.8					Pavir.Ia04390	AT1G53910.3	RAP2.12	LOC_Os03g08460.1	ERF
AP13ITG52615_at				18.7		18.51		39.95					18.83		Pavir.Aa00912	AT4G25470.1	ATCBF2,CBF2,DREB1C,FTQ4	LOC_Os02g45450.1	ERF	YES
AP13ITG55667_at							12.95	18.38			15.35				Pavir.Ab02556	AT2G44840.1	ATERF13,EREBP,ERF13	LOC_Os02g43790.1	ERF
AP13ITG56456_at										12.97					Pavir.J12680	AT1G72360.2	HRE1	LOC_Os03g08500.1	ERF
VS16ITG04200_s_at		21.44			8.31		13.03			14.42		19.38			Pavir.Ib00527	AT1G72360.3	HRE1	LOC_Os03g08500.1	ERF
AP13ITG56461_at				20.06	9.66										Pavir.Ab02683	AT5G52020.1		LOC_Os02g45420.1	ERF	YES
AP13ITG66196_at			25.62				20.8			35.2		15.58			Pavir.Eb03148	AT4G17500.1	ATERF-1,ERF-1	LOC_Os01g54890.1	ERF	YES
AP13ITG67834_s_at						17.81									Pavir.Db01224	AT1G15360.1	SHN1,WIN1	LOC_Os06g40150.1	ERF
AP13ITG73564_s_at							12.15								Pavir.J34361	AT4G36900.1	DEAR4,RAP2.10	LOC_Os06g07030.1	ERF
AP13ITG73632_at							12.74			14.98		16.3	16.43		Pavir.Aa01184	AT4G17500.1	ATERF-1,ERF-1	LOC_Os02g43790.1	ERF	YES
AP13ITG73890_at										13.82					Pavir.Ib00525	AT1G53910.1	RAP2.12	LOC_Os03g08460.1	ERF
AP13ITG37661_s_at										14.38					Pavir.J02555	AT1G77640.1		LOC_Os06g10780.1	ERF
AP13ITG40579_s_at				26.98											Pavir.Aa00834	AT2G44940.1		LOC_Os02g43970.1	ERF	YES
AP13ITG40581_s_at				25.47											Pavir.Aa00834	AT2G44940.1		LOC_Os02g43970.1	ERF	YES
AP13ITG43706_s_at	18.72										14.11			18.72	Pavir.J19681	AT1G78080.1	RAP2.4	LOC_Os09g20350.1	ERF
AP13ITG52906_s_at			31.45			21.21		20.33	20.3	14.25					Pavir.Aa00501	AT1G78080.1	RAP2.4	LOC_Os02g51670.1	ERF
AP13ITG57516_s_at					6.88										Pavir.Db01823	AT1G78080.1	RAP2.4	LOC_Os06g11860.1	ERF
AP13ITG60456_at													15.15		Pavir.J34139	AT1G72360.3	HRE1	LOC_Os03g08470.1	ERF
AP13ITG62262_at					6.67										Pavir.J03755	AT5G50080.1	ERF110	LOC_Os01g64790.1	ERF
AP13ITG69652_at				19.06						15.06					Pavir.Ga01095	AT2G44940.1		LOC_Os04g46400.1	ERF	YES
AP13ITG70250_at													14.9		Pavir.Ia00345	AT1G78080.1	RAP2.4	LOC_Os06g11860.1	ERF
AP13ITG76614_at						17.89									Pavir.Aa01242	AT2G20880.1		LOC_Os02g42585.1	ERF
AlamoCTG01215_s_at	18.22	19.55	23.37			18.89	12.7					18.7		18.22	Pavir.Aa00281	AT1G53910.1	RAP2.12	LOC_Os02g54160.1	ERF
AlamoCTG09061_s_at		33.19				18.37									Pavir.Ba02199	AT1G78080.1	RAP2.4	LOC_Os09g20350.1	ERF
AlamoCTG12929_at													14.05		Pavir.J01991	AT1G53910.1	RAP2.12	LOC_Os09g26420.1	ERF
KanlowCTG02413_at			25.08							15.59		19.41			Pavir.Ia04158	AT3G14230.2	RAP2.2	LOC_Os03g08500.1	ERF
KanlowCTG01906_s_at	23.4	32.75	23.97				12.3	17.33			21.08	42.26		23.4	Pavir.J03624	AT1G78080.1	RAP2.4	LOC_Os02g51670.1	ERF
KanlowCTG00555_at	30.57		59.52	18.13		53.88	14.9	43.95	49.05	15.3		20.8		30.57	Pavir.J03624	AT1G78080.1	RAP2.4	LOC_Os02g51670.1	ERF
KanlowCTG36617_x_at				19.44		25.26							18.8		Pavir.J26710	AT4G11140.1	CRF1	LOC_Os03g60120.1	ERF
KanlowCTG38429_s_at					6.39					17.04					Pavir.Ib00526	AT3G14230.2	RAP2.2	LOC_Os03g08470.1	ERF
KanlowCTG00299_at	35.77	35.55	41.07	17.57		28.54	23.09	21.99		14.3		26.04		35.77	Pavir.J01991	AT1G53910.1	RAP2.12	LOC_Os09g26420.1	ERF
OTHSWCTG22154_s_at	17.74	23.51										18.21		17.74	Pavir.Bb02257	AT1G53910.1	RAP2.12	LOC_Os09g26420.1	ERF
OTHSWSLT29950_at					6.79										Pavir.Bb02819	AT5G52020.1		LOC_Os11g13840.1	ERF	YES
VS16ITG05675_at											18.21	14.16			Pavir.Ba01280	AT4G25480.1	ATCBF3,CBF3,DREB1A	LOC_Os09g35030.1	ERF	YES
AP13CTG01479_at	16.75	18.68					14.88	28.63		13.16			14.03	16.75	Pavir.J04875	AT1G53910.1	RAP2.12	LOC_Os02g54160.1	ERF
AP13CTG16511RC_at			21.48				16			15.9	15.44	21.56			Pavir.Ib00526	AT3G14230.2	RAP2.2	LOC_Os03g08470.1	ERF
AP13CTG56173RC_s_at													14.24		Pavir.J27349	AT2G23340.1	DEAR3	LOC_Os04g55520.1	ERF	YES
AP13ITG37123RC_at	24.5		43.75	21.07		32.26	13.65	21.51		21.35				24.5	Pavir.Ib00526	AT3G14230.2	RAP2.2	LOC_Os03g08470.1	ERF
AP13ITG63524RC_s_at							16.35			21.45					Pavir.J26231	AT1G44830.1		LOC_Os06g10780.1	ERF	YES
AP13ITG63880RC_at								27.63			13.71				Pavir.Ab02396	AT2G20880.1		LOC_Os02g42585.1	ERF
KanlowCTG17870RC_s_at			19.93								17.86		26.49		Pavir.J27349	AT2G23340.1	DEAR3	LOC_Os04g55520.1	ERF	YES
KanlowCTG35498RC_at						17.35		18.21							Pavir.Ga01093	AT2G44940.1		LOC_Os04g46440.1	ERF	YES
AP13CTG09782_s_at			20.24												Pavir.Ia01109	AT4G38180.1	FRS5	LOC_Os03g15040.1	FAR1
KanlowCTG45952_s_at	21.75													21.75	Pavir.Eb00857	AT4G38180.1	FRS5	LOC_Os11g19030.1	FAR1
KanlowCTG20899_s_at											13.51				Pavir.Ia03883	AT5G18960.1	FRS12	LOC_Os03g15040.1	FAR1
OTHSWCTG10723_s_at							10.76								Pavir.Gb00517	AT4G38180.1	FRS5	LOC_Os12g24870.1	FAR1
AP13ITG38918-RC_s_at						17.45			21.84						Pavir.J02296	AT4G15090.1	FAR1	LOC_Os11g19030.1	FAR1
AP13ITG73708-RC_at							10.77								Pavir.Eb00857	AT4G38180.1	FRS5	LOC_Os11g19030.1	FAR1
AP13CTG33418_s_at						19.81									Pavir.J09168	AT4G38180.1	FRS5	LOC_Os11g19030.1	FAR1
AP13ITG47109_at				22.06		28.79	11.23			13.65					Pavir.Ba00843	AT4G38180.1	FRS5	LOC_Os06g28250.1	FAR1
AP13ITG64982_at						17.77		20.43							Pavir.Ga01387	AT1G52520.1	FRS6	LOC_Os12g24870.1	FAR1
AlamoCTG05276_at	19.01		23.79							14.14		22.5		19.01	Pavir.J04547	AT4G38180.1	FRS5	LOC_Os06g28250.1	FAR1
AlamoCTG12847_at	18.99													18.99	Pavir.J39341	AT4G38180.1	FRS5	LOC_Os03g15040.1	FAR1
AlamoCTG12921_at			20.93							16.82					Pavir.J24614	AT4G38180.1	FRS5	LOC_Os11g02980.1	FAR1
AlamoCTG14412_s_at		23.33													Pavir.Ia01109	AT4G38180.1	FRS5	LOC_Os03g15040.1	FAR1
OTHSWCTG22672_at		19.09										20.81			Pavir.J27576	AT2G27110.1	FRS3	LOC_Os12g24870.1	FAR1	YES
AP13CTG16861_at	28.51	33.15	35.55	18.41		26.39		28.05	35.19		26.92	44.37	17.92	28.51	Pavir.J02296	AT4G15090.1	FAR1	LOC_Os11g19030.1	FAR1
AP13CTG17389_at									21.24		14.78				Pavir.Ab01672			LOC_Os11g19030.1	FAR1
AP13CTG22670_at						17.81									Pavir.Ab01899	AT4G38180.1	FRS5	LOC_Os11g19030.1	FAR1
AP13CTG19646RC_at											16.63		15.59		Pavir.J13372	AT4G38180.1	FRS5	LOC_Os11g19030.1	FAR1
KanlowCTG42411_s_at				18.34				23.21	19.3						Pavir.Bb03727	AT3G04030.3		LOC_Os07g48596.1	G2-like	YES
KanlowCTG47615_at					9.9										Pavir.J06465	AT5G59570.1		LOC_Os01g62660.1	G2-like
AP13CTG22954_s_at												14.83			Pavir.Bb01629	AT4G13640.1	UNE16	LOC_Os09g12750.1	G2-like
KanlowCTG15731_s_at									20.06		27.69				Pavir.Ca02525	AT2G03500.1		LOC_Os12g39640.1	G2-like
AP13CTG24786_s_at	16.55	24.62	22.75							13.08		18.34		16.55	Pavir.J06465	AT5G59570.1		LOC_Os01g62660.1	G2-like
KanlowCTG25602_s_at	27.95	26.05				20.84		25.58	24.86					27.95	Pavir.Ba02240	AT4G37180.1		LOC_Os07g02800.2	G2-like	YES
OTHSWCTG15200_s_at				35.52				25.92	36.2		19.06	15.47	14.78		Pavir.J08752	AT2G03500.1		LOC_Os01g08160.1	G2-like
OTHSWCTG16584_s_at	24.82													24.82	Pavir.J23312			LOC_Os09g23200.1	G2-like
AP13CTG09089_at											20.01				Pavir.J02359	AT3G04030.3		LOC_Os05g40960.1	G2-like	YES
AP13CTG09296_s_at	23.14		24.29			20.43	11.64							23.14	Pavir.Bb01632	AT2G01060.1		LOC_Os09g12770.1	G2-like
AP13CTG09734_s_at				30.05											Pavir.Ib01520	AT3G04030.3		LOC_Os03g20900.1	G2-like	YES
AP13CTG12302_at	20.87													20.87	Pavir.Ia03429	AT4G28610.1	AtPHR1,PHR1	LOC_Os03g21240.1	G2-like
AP13CTG13720_at	19.13			40.2				19.97	28.75					19.13	Pavir.J03485	AT3G04030.3		LOC_Os05g40960.1	G2-like	YES
AP13ITG59669_at		20.58													Pavir.Ga00160	AT5G06800.1		LOC_Os04g56990.1	G2-like
AP13ITG69501-RC_s_at											24.05				Pavir.J05593	AT5G06800.1		LOC_Os04g56990.1	G2-like
AP13ITG61681_s_at			19.41												Pavir.J38770			LOC_Os05g34110.1	G2-like
AP13CTG24572-RC_s_at													15.87		Pavir.Aa02813	AT2G38300.1		LOC_Os02g14490.1	G2-like
AP13CTG24092_at											18.71				Pavir.Eb00363	AT2G03500.1		LOC_Os01g08160.1	G2-like
AP13CTG27948_at			22.28				11.66			19.18					Pavir.J07757	AT5G06800.1		LOC_Os07g25710.1	G2-like
AP13CTG31863_s_at											13.43		15.6		Pavir.Bb01629	AT4G13640.1	UNE16	LOC_Os09g12750.1	G2-like
AP13CTG53824_s_at	21.41	19.23							21.23		14.1			21.41	Pavir.Ba02240	AT4G37180.1		LOC_Os07g02800.2	G2-like	YES
AP13CTG22156_s_at											17.5		13.65		Pavir.Ba00251	AT5G18240.1	ATMYR1,MYR1	LOC_Os07g48596.1	G2-like	YES
AP13ITG35122_at									27.6				15.04		Pavir.J03485	AT3G04030.3		LOC_Os05g40960.1	G2-like	YES
AP13ITG39050_s_at											15.74				Pavir.J13382	AT1G68670.1		LOC_Os12g39640.1	G2-like
AP13ITG39198_s_at								26.21	48.07		15.55				Pavir.Ca02525	AT2G03500.1		LOC_Os12g39640.1	G2-like
AP13ITG47294_s_at	17.08			29.71				17.64	34.42					17.08	Pavir.J02359	AT3G04030.3		LOC_Os05g40960.1	G2-like	YES
AP13ITG66233_at			20.08												Pavir.J16957	AT2G38300.1		LOC_Os11g01480.1	G2-like
AP13ITG55205_at											13.46				Pavir.Ab00626	AT1G68670.1		LOC_Os02g22020.1	G2-like
AP13ITG65541_at											18.32				Pavir.Cb00438	AT2G03500.1		LOC_Os12g39640.1	G2-like
AP13ITG67516_at	24.57	22.42	23.77	21.67		18.93		22.29	33.06					24.57	Pavir.Db00422	AT1G14600.1		LOC_Os06g45890.1	G2-like	YES
AlamoCTG08064_at													16.49		Pavir.J02359	AT3G04030.3		LOC_Os05g40960.1	G2-like	YES
AlamoCTG13206_s_at			25.69				15.44								Pavir.Bb01632	AT2G01060.1		LOC_Os09g12770.1	G2-like
KanlowCTG37349_s_at				22.47				19.73							Pavir.Ib01520	AT3G04030.3		LOC_Os03g20900.1	G2-like	YES
AP13CTG10729RC_s_at											18.28				Pavir.J05174	AT2G01060.1		LOC_Os05g41240.1	G2-like
KanlowCTG47131_s_at	19.72		27.42	76.27		50	15.19	35.83	43.64	14.73			19.63	19.72	Pavir.Aa00151	AT3G54810.1	BME3,BME3-ZF,GATA8	LOC_Os02g56250.1	GATA
KanlowCTG07029_s_at		27.98													Pavir.Ga00679	AT5G66320.1	GATA5	LOC_Os04g45650.2	GATA
KanlowCTG26230_at					9.39										Pavir.Db00254	AT3G21175.2	GATA24,TIFY2B,ZML1	LOC_Os06g48534.1	GATA
AP13CTG10809_at												17.77			Pavir.Ga01522	AT4G17570.3	GATA26	LOC_Os04g46020.1	GATA
AP13ITG56507-RC_at				21.21				18.78							Pavir.Db01250	AT5G56860.1	GATA21,GNC	LOC_Os06g37450.1	GATA
AP13CTG25426_at					6.67										Pavir.Ia00665	AT3G21175.1	GATA24,TIFY2B,ZML1	LOC_Os03g52450.1	GATA
AP13ITG41915_s_at										17.24		17.61			Pavir.J34225	AT5G49300.1	GATA16	LOC_Os01g24070.2	GATA
AP13ITG57897_at								18.14							Pavir.J38243	AT3G21175.2	GATA24,TIFY2B,ZML1	LOC_Os03g47970.1	GATA
AP13ITG60162_at					7.09										Pavir.J23680	AT1G08010.1	GATA11	LOC_Os03g05160.1	GATA
AlamoCTG14659_at											15.67				Pavir.Ga01522	AT4G17570.3	GATA26	LOC_Os04g46020.1	GATA
AP13CTG18240_s_at			26.85	40.99		43.14	10.71	39.63	43.35						Pavir.Aa00151	AT3G54810.1	BME3,BME3-ZF,GATA8	LOC_Os02g56250.1	GATA
KanlowCTG09697_at					7.19										Pavir.Ga00679	AT5G66320.1	GATA5	LOC_Os04g45650.2	GATA
OTHSWSLT37736_at					8.03					13.68					Pavir.Gb01197	AT4G17570.3	GATA26	LOC_Os04g46020.1	GATA
OTHSWSLT39073_at													13.83		Pavir.Gb01403	AT4G17570.3	GATA26	LOC_Os04g46020.1	GATA
VS16ITG20698_s_at							16.52			18.46					Pavir.Ea01306	AT5G26930.1	GATA23	LOC_Os01g24070.1	GATA	YES
AP13CTG06131_at							12.56			14.99					Pavir.Ea01306	AT5G26930.1	GATA23	LOC_Os01g24070.1	GATA	YES
AP13CTG31559RC_at				21.32									14.18		Pavir.Ab03246	AT3G54810.1	BME3,BME3-ZF,GATA8	LOC_Os02g56250.1	GATA
KanlowCTG36629RC_at								34.85							Pavir.Ca01659	AT5G25830.1	GATA12	LOC_Os05g44400.1	GATA	YES
AP13CTG10434_s_at							12.26								Pavir.J33828	AT4G00390.1		LOC_Os09g27850.1	GeBP	YES
AP13CTG21290_s_at							11.3								Pavir.Bb03462	AT1G48310.1	CHA18,CHR18	LOC_Os03g25430.1	GeBP
AP13ITG48844_at		16.83													Pavir.J10638	AT1G11510.1		LOC_Os08g36450.1	GeBP	YES
AP13ITG56407_at	16.91													16.91	Pavir.Ib04304	AT3G04930.2		LOC_Os03g50110.1	GeBP
AP13ITG73820_s_at		21.14										15.94			Pavir.J23796	AT5G28040.1		LOC_Os03g25430.1	GeBP
KanlowCTG32585RC_at											20.92				Pavir.Ea00827	AT3G04930.1		LOC_Os01g14720.1	GeBP
AP13CTG14034_s_at							12.67			14.57					Pavir.J36240	AT1G21450.1	SCL1	LOC_Os01g65900.1	GRAS
AP13CTG03368_s_at	17.43						22.87							17.43	Pavir.Hb00044	AT1G07530.1	ATGRAS2,GRAS2,SCL14	LOC_Os12g38490.1	GRAS
AP13CTG07275_at								18.94							Pavir.Ib02999	AT5G48150.1	PAT1	LOC_Os10g22430.1	GRAS
AP13CTG04861_at	23.49	29.13					17.27			16.27		23.05		23.49	Pavir.Ia04887	AT5G48150.1	PAT1	LOC_Os03g09280.1	GRAS
AP13CTG04221_s_at							11.37								Pavir.J16240	AT1G07530.1	ATGRAS2,GRAS2,SCL14	LOC_Os04g50060.1	GRAS
KanlowCTG20128_s_at						18.8		18.59	19.1						Pavir.Ea03354	AT2G37650.1		LOC_Os01g62460.1	GRAS	YES
KanlowCTG43414_at												17.22			Pavir.Ia00840	AT1G14920.1	GAI,RGA2	LOC_Os03g49990.1	GRAS
KanlowCTG43838_s_at	27.71		22.77	22.85		18.83	11.83	31.2	28.73	13.87	33.24	20.57	33.24	27.71	Pavir.J06885	AT1G63100.1		LOC_Os06g03710.1	GRAS	YES
KanlowCTG12369_s_at	25.43						14.49							25.43	Pavir.Ib00589	AT5G48150.1	PAT1	LOC_Os03g09280.1	GRAS
KanlowCTG24503_at													14.64		Pavir.J13192	AT2G37650.1		LOC_Os03g48450.1	GRAS	YES
OTHSWCTG14461_at	18.68						15.18					14.31	21.54	18.68	Pavir.Hb00042	AT1G07530.1	ATGRAS2,GRAS2,SCL14	LOC_Os11g47870.1	GRAS
AP13ITG38926-RC_s_at	19.95					21.78	18.88	18.4		26.19		17.66		19.95	Pavir.J22109	AT2G37650.1		LOC_Os11g47870.1	GRAS	YES
AP13ITG58007-RC_s_at													16.55		Pavir.Ia03522	AT4G08250.1		LOC_Os03g15680.1	GRAS
AP13ITG69468-RC_at											13.58				Pavir.Cb01937	AT4G08250.1		LOC_Os11g06180.1	GRAS
AP13ITG70387-RC_at	17.53			40.24				18.26			19.48	14.07	36.28	17.53	Pavir.J39141	AT2G37650.1		LOC_Os11g47900.1	GRAS	YES
AP13ITG70947-RC_at	16.54	21.77									19.2	23.33		16.54	Pavir.Ga01810	AT1G63100.1		LOC_Os04g35250.1	GRAS	YES
AP13ITG63927_at	19.39		24.68				16.76			14.2				19.39	Pavir.Ha00318	AT2G37650.1		LOC_Os11g47870.1	GRAS	YES
AP13ITG66447_at	22.13	24.31	26.69					16.8				26.77		22.13	Pavir.Da02418	AT4G00150.1	ATHAM3,HAM3	LOC_Os06g01620.1	GRAS
AP13ITG77314_at				16.99											Pavir.Bb03224	AT5G48150.1	PAT1	LOC_Os07g39470.1	GRAS
AP13ITG42581_s_at		18.36	20.33												Pavir.J27104	AT1G50420.1	SCL-3,SCL3	LOC_Os01g71970.1	GRAS
AlamoCTG12994_at													18.32		Pavir.Ib02999	AT5G48150.1	PAT1	LOC_Os10g22430.1	GRAS
KanlowCTG38267_at													14.29		Pavir.J33892	AT3G49950.1		LOC_Os05g42130.1	GRAS
AP13ITG56159_at				19.96											Pavir.Gb01009	AT5G52510.1	SCL8	LOC_Os04g49110.1	GRAS
AP13ITG59603_s_at		19.04													Pavir.Aa00944	AT5G52510.1	SCL8	LOC_Os02g45760.1	GRAS
KanlowCTG08319_s_at							13.05								Pavir.Ia04887	AT5G48150.1	PAT1	LOC_Os03g09280.1	GRAS
KanlowCTG11319_s_at	27.27											15.98		27.27	Pavir.J12757	AT4G08250.1		LOC_Os11g06180.1	GRAS
AP13ITG61450RC_s_at											24.49	40.59			Pavir.Bb03100	AT5G41920.1		LOC_Os07g38030.1	GRAS
AP13ITG55960RC_at											14.41				Pavir.Ba00637	AT5G41920.1		LOC_Os07g38030.1	GRAS
KanlowCTG32254RC_s_at											23.95	40.45			Pavir.Bb03100	AT5G41920.1		LOC_Os07g38030.1	GRAS
AP13ITG65174_at												21.57			Pavir.Ib03136	AT3G52910.1	AtGRF4,GRF4	LOC_Os10g30880.2	GRF	YES
AP13ITG74022_at		42.5										24.5			Pavir.Ia01824	AT3G13960.1	AtGRF5,GRF5	LOC_Os10g30880.2	GRF
AP13ITG42210-RC_s_at					8.63										Pavir.Ib04246			LOC_Os03g47140.1	GRF
VS16ITG09982_s_at		21.83													Pavir.J38757	AT5G44180.1		LOC_Os05g48820.1	HB-other
OTHSWCTG18307_at					7.68										Pavir.Ba02980	AT3G18380.1			HB-other
AP13ITG71704-RC_at					6.83										Pavir.Ab00825	AT3G18380.1			HB-other
VS16ITG17907_at						49.01		35.82	23.91						Pavir.J17044	AT4G03090.2		LOC_Os05g09630.1	HB-other
AP13ITG68410_at	17.63		21			34.76		17.74						17.63	Pavir.J17044	AT4G03090.2		LOC_Os05g09630.1	HB-other
AlamoCTG13432_s_at						21.4									Pavir.J20612	AT5G44180.2		LOC_Os05g48820.1	HB-other
KanlowCTG38049_s_at		18.27													Pavir.Ea03823	AT4G02560.1	LD	LOC_Os01g70810.1	HB-other
AP13CTG08835_s_at	17.1	21.46												17.1	Pavir.Eb03127	AT3G19510.1	HAT3.1	LOC_Os06g12400.1	HB-PHD
KanlowCTG18777_s_at						19.36									Pavir.Eb03127	AT3G19510.1	HAT3.1	LOC_Os06g12400.1	HB-PHD
KanlowCTG41782_s_at	16.37		27.16				13.47			26.41		22.21		16.37	Pavir.J25440	AT5G06710.1	HAT14	LOC_Os03g12860.1	HD-ZIP
AP13CTG03938_s_at													14.22		Pavir.Hb01447	AT5G06710.1	HAT14	LOC_Os02g35770.1	HD-ZIP
AP13CTG01201_s_at	20.85										20.88	15.56		20.85	Pavir.Ib04083	AT2G34710.1	ATHB-14,ATHB14,PHB,PHB-1D	LOC_Os03g43930.2	HD-ZIP	YES
KanlowCTG44317_at				18.95											Pavir.J29961	AT1G69780.1	ATHB13	LOC_Os03g07450.1	HD-ZIP	YES
KanlowCTG04987_at	16.73		23.46				16.12			18.51		16.69		16.73	Pavir.J35191	AT4G40060.1	ATHB-16,ATHB16,HB16	LOC_Os10g23090.1	HD-ZIP
KanlowCTG07403_s_at							17.4			25.27		19.49	14.39		Pavir.J41120	AT4G37790.1	HAT22	LOC_Os03g12860.1	HD-ZIP	YES
KanlowCTG07856_s_at				20.21							15.26				Pavir.Ab02950	AT3G01470.1	ATHB-1,ATHB1,HAT5,HB-1,HD-ZIP-1	LOC_Os02g49700.1	HD-ZIP
KanlowCTG12517_at								19.88							Pavir.J12300	AT2G44910.1	ATHB-4,ATHB4,HB4	LOC_Os10g41230.1	HD-ZIP	YES
KanlowCTG14383_s_at			22.35												Pavir.Ia02126	AT1G69780.1	ATHB13	LOC_Os10g26500.1	HD-ZIP	YES
KanlowCTG20939_s_at											20.23				Pavir.Bb01926	AT3G01470.1	ATHB-1,ATHB1,HAT5,HB-1,HD-ZIP-1	LOC_Os09g21180.1	HD-ZIP
KanlowCTG21038_at						17.49									Pavir.Ib00656	AT4G36740.1	ATHB40,HB-5,HB40	LOC_Os03g10210.1	HD-ZIP	YES
AP13CTG11007_at												15.61			Pavir.J32295	AT1G52150.3	ATHB-15,ATHB15,CNA,ICU4	LOC_Os10g33960.1	HD-ZIP
AP13ITG53235_at		26.06										17.25			Pavir.Ea02783	AT1G79840.1	GL2	LOC_Os01g55549.1	HD-ZIP
AP13ITG54946-RC_at			21.1									15.86			Pavir.Ia04606	AT4G36740.1	ATHB40,HB-5,HB40	LOC_Os03g10210.1	HD-ZIP	YES
AP13CTG23531_s_at									25.78		21.74		21.65		Pavir.J33909	AT2G46680.1	ATHB-7,ATHB7,HB-7	LOC_Os04g45810.1	HD-ZIP	YES
AP13CTG24916_at								18.68			24.64		17.85		Pavir.Ga00670	AT2G46680.1	ATHB-7,ATHB7,HB-7	LOC_Os04g45810.1	HD-ZIP	YES
AP13CTG39121_s_at	17.91		25.12	44.77		31.96		51.42	57.16				17.88	17.91	Pavir.Ib02193	AT4G37790.1	HAT22	LOC_Os10g01470.1	HD-ZIP	YES
AP13CTG58233_at		16.83													Pavir.Aa01621	AT5G06710.1	HAT14	LOC_Os02g35770.1	HD-ZIP
AP13CTG23421_s_at								28.72							Pavir.J15564	AT5G06710.1	HAT14	LOC_Os06g04850.1	HD-ZIP
AP13CTG23765_s_at			28.67				15.55			22.44		17.38			Pavir.J35191	AT4G40060.1	ATHB-16,ATHB16,HB16	LOC_Os10g23090.1	HD-ZIP
AP13ITG74216_at	17.81		39.84	20.33		43.63		21.24	22.23	15.06				17.81	Pavir.Ba01249	AT2G46680.1	ATHB-7,ATHB7,HB-7	LOC_Os09g35910.1	HD-ZIP	YES
AP13ITG74693_at											22.41	24.04			Pavir.J13706	AT4G37790.1	HAT22	LOC_Os10g01470.1	HD-ZIP	YES
AP13ITG76566_at				22.01				38.82	19.7				19.25		Pavir.Da00162	AT3G60390.1	HAT3	LOC_Os06g48290.1	HD-ZIP
AP13ITG55125_at						17.57									Pavir.J35191	AT4G40060.1	ATHB-16,ATHB16,HB16	LOC_Os10g23090.1	HD-ZIP
KanlowCTG02959_s_at							16.36								Pavir.Bb02633	AT2G46680.1	ATHB-7,ATHB7,HB-7	LOC_Os09g35910.1	HD-ZIP	YES
AP13ITG64221RC_s_at	28.21		24.16						26.46					28.21	Pavir.J39801	AT2G46680.1	ATHB-7,ATHB7,HB-7	LOC_Os02g43330.1	HD-ZIP	YES
AlamoCTG04719_s_at						18.72			22.54						Pavir.Ib00119	AT5G60690.1	IFL,IFL1,REV	LOC_Os03g01890.1	HD-ZIP
AP13.12689.m00013_s_at						22.39		19.38	20.06				14.17		Pavir.Ab02093	AT5G06710.1	HAT14	LOC_Os02g35770.1	HD-ZIP
AP13CTG58935RC_s_at			23.79												Pavir.Ib00562	AT4G40060.1	ATHB-16,ATHB16,HB16	LOC_Os03g08960.1	HD-ZIP
KanlowCTG40730_s_at	17.68	28.79	33.03				25.97	22.71		31.2		20.07		17.68	Pavir.Bb02269	AT4G36990.1	AT-HSFB1,ATHSF4,HSF4,HSFB1	LOC_Os09g28354.1	HSF
AP13CTG13678_s_at										19.18					Pavir.Ca01519	AT4G18880.1	AT-HSFA4A,HSF A4A	LOC_Os05g45410.1	HSF
AP13CTG29925_s_at		18.45						16.7			17.39	14.06			Pavir.J04151	AT3G22830.1	AT-HSFA6B,HSFA6B	LOC_Os03g58160.1	HSF	YES
AP13CTG15826_s_at							14.66								Pavir.Eb03132	AT5G45710.1	AT-HSFA4C,HSFA4C,RHA1	LOC_Os01g54550.1	HSF
KanlowCTG20269_s_at	21.44	22.37												21.44	Pavir.Ab01372	AT4G13980.1	AT-HSFA5,HSFA5	LOC_Os02g29340.1	HSF
KanlowCTG23520_s_at		26.28									31.39	17.82			Pavir.Ea02962	AT3G24520.1	AT-HSFC1,HSFC1	LOC_Os01g53220.1	HSF	YES
KanlowCTG30948_at											15.47				Pavir.Ab00907	AT1G46264.1	AT-HSFB4,HSFB4,SCZ	LOC_Os02g13800.1	HSF
AP13CTG12490_at										16.14					Pavir.Ca01519	AT4G18880.1	AT-HSFA4A,HSF A4A	LOC_Os05g45410.1	HSF
AP13CTG32576_s_at				31.34			12.91						20.18		Pavir.Eb01618	AT3G24520.1	AT-HSFC1,HSFC1	LOC_Os01g43590.2	HSF	YES
AP13CTG55863_at	17.29													17.29	Pavir.J36497			LOC_Os06g36930.1	HSF
AP13ITG45258-RC_s_at				18.3							23.38	18.07			Pavir.J04979	AT3G24520.1	AT-HSFC1,HSFC1	LOC_Os01g43590.2	HSF	YES
AP13CTG14553_x_at			21.72												Pavir.Aa02052	AT4G18880.1	AT-HSFA4A,HSF A4A	LOC_Os02g29340.1	HSF
AP13CTG27335_s_at						17.54									Pavir.Bb02269	AT4G36990.1	AT-HSFB1,ATHSF4,HSF4,HSFB1	LOC_Os09g28354.1	HSF
AP13ITG33599_s_at				17.92		18.29		19.09							Pavir.J15979	AT3G22830.1	AT-HSFA6B,HSFA6B	LOC_Os03g06630.2	HSF	YES
AP13ITG41879_s_at											14.54		13.59		Pavir.Ab00907	AT1G46264.1	AT-HSFB4,HSFB4,SCZ	LOC_Os02g13800.1	HSF
AP13ITG58649_s_at											29.8	18.63			Pavir.Ea02962	AT3G24520.1	AT-HSFC1,HSFC1	LOC_Os01g53220.1	HSF	YES
AP13ITG53040_at	56.11	44	73			35.05	23.01	37.54	26.72	27.46		42.08		56.11	Pavir.Ba02028	AT4G36990.1	AT-HSFB1,ATHSF4,HSF4,HSFB1	LOC_Os09g28354.1	HSF
AP13ITG58328_at	34.55	21.26	29.4				13.93					22.63		34.55	Pavir.Aa02371	AT4G13980.1	AT-HSFA5,HSFA5	LOC_Os02g29340.1	HSF
AP13CTG44749_s_at	17.85					32.91								17.85	Pavir.J01161	AT3G22830.1	AT-HSFA6B,HSFA6B	LOC_Os03g58160.1	HSF	YES
AlamoCTG13892_at	16.8													16.8	Pavir.J01161	AT3G22830.1	AT-HSFA6B,HSFA6B	LOC_Os03g58160.1	HSF	YES
AP13ITG66360RC_s_at	23.96	21.09	29.06			31.32	23.96	30.73		21.9				23.96	Pavir.Fb02392	AT4G11660.1	AT-HSFB2B,HSFB2B	LOC_Os08g43334.2	HSF	YES
KanlowCTG36716RC_at	17.38													17.38	Pavir.Ib03391	AT3G22830.1	AT-HSFA6B,HSFA6B	LOC_Os10g28340.1	HSF	YES
KanlowCTG45446RC_at			25.18				14.67			22.65		15.39			Pavir.Ba02028	AT4G36990.1	AT-HSFB1,ATHSF4,HSF4,HSFB1	LOC_Os09g28354.1	HSF
KanlowCTG30645_s_at	17.71	35.44	22.4	17.83						24.02	16	47.36		17.71	Pavir.J13923	AT2G30130.1	ASL5,LBD12,PCK1	LOC_Os05g27980.1	LBD
KanlowCTG35091_at												16.17			Pavir.Fa00011	AT3G58190.1	ASL16,LBD29	LOC_Os08g44940.1	LBD	YES
AP13CTG27637_s_at										15.24		14.51			Pavir.Ia04220	AT3G58190.1	ASL16,LBD29	LOC_Os03g05510.1	LBD	YES
AP13ITG66291_at							11.18								Pavir.Eb03580	AT2G40470.1	ASL11,LBD15	LOC_Os01g60960.1	LBD	YES
AP13ITG71761_at				17.72	8.26		12.5			15.07					Pavir.Ea00650	AT3G02550.1	LBD41	LOC_Os01g03890.1	LBD
AP13ITG65823-RC_at											20.51				Pavir.J16587	AT5G67420.1	ASL39,LBD37	LOC_Os03g41330.1	LBD	YES
AP13ITG67971-RC_at						32		28.63							Pavir.J04684	AT2G28500.1	LBD11	LOC_Os03g17810.1	LBD
AP13ITG52754_at								20.25							Pavir.Ia01299	AT5G67420.1	ASL39,LBD37	LOC_Os03g41330.1	LBD	YES
AP13CTG31931_at													15.12		Pavir.J00526	AT1G67100.1	LBD40	LOC_Os01g32770.1	LBD
AP13ITG35732_s_at		16.98													Pavir.J01483	AT1G67100.1	LBD40	LOC_Os01g32770.1	LBD
AP13ITG35733_s_at	16.34	22.21				18.76								16.34	Pavir.J00526	AT1G67100.1	LBD40	LOC_Os01g32770.1	LBD
AP13ITG45237_s_at					8.75										Pavir.J24246	AT2G42430.1	ASL18,LBD16	LOC_Os03g05500.1	LBD	YES
AP13ITG75023_at				19.2											Pavir.Eb00458	AT5G63090.1	LOB	LOC_Os01g07480.1	LBD
AP13ITG43809_s_at						18.39									Pavir.Ia03080	AT5G67420.1	ASL39,LBD37	LOC_Os03g33090.1	LBD	YES
AP13.11934.m00011_s_at						23.73									Pavir.Ba01055	AT5G67420.1	ASL39,LBD37	LOC_Os07g40000.1	LBD	YES
AP13ITG59838_at											23.43	25.77	15.46		Pavir.J18260	AT2G30130.1	ASL5,LBD12,PCK1	LOC_Os05g27980.1	LBD
KanlowCTG40960_s_at	19.37	23.82						21.32				15.37		19.37	Pavir.Ib04023	AT4G20380.2	LSD1	LOC_Os03g43840.1	LSD
KanlowCTG22494_s_at				20.67											Pavir.Fa01884	AT1G32540.1	LOL1	LOC_Os08g06280.3	LSD	YES
OTHSWCTG08561_s_at			28.18			18.91	13.24	17.9		18.97		15.79			Pavir.J37999	AT4G20380.2	LSD1	LOC_Os12g41700.1	LSD
AP13ITG43915_s_at				22.25		17.62		16.88	23.04						Pavir.Fa01884	AT1G32540.1	LOL1	LOC_Os08g06280.3	LSD	YES
OTHSWCTG21944_x_at				19.85											Pavir.Fa02258	AT4G20380.2	LSD1	LOC_Os08g03610.1	LSD
OTHSWSLT38712_at				17.62											Pavir.Ia01218	AT4G20380.2	LSD1	LOC_Os03g43840.1	LSD
AP13CTG02198_at							18.64			21.17					Pavir.J38598	AT4G20380.2	LSD1	LOC_Os12g41700.1	LSD
AP13CTG17209_s_at	17.98	21.64						19.3				18.27		17.98	Pavir.Ia01218	AT4G20380.2	LSD1	LOC_Os03g43840.1	LSD
KanlowCTG40660_s_at	16.24										14.4			16.24	Pavir.J13837	AT2G22540.1	AGL22,SVP	LOC_Os02g52340.1	MIKC
KanlowCTG42179_at													14.88		Pavir.Ib02453	AT4G22950.1	AGL19,GL19	LOC_Os10g39130.1	MIKC
KanlowCTG44306_s_at	19.18	18.62							20.62		14.13			19.18	Pavir.J39673	AT1G69120.1	AGL7,AP1	LOC_Os07g01820.3	MIKC
KanlowCTG14783_s_at					7.25										Pavir.Ba01535	AT1G24260.2	AGL9,SEP3	LOC_Os09g32948.1	MIKC	YES
KanlowCTG16822_s_at	22.14			25.16					25.8		22.07		18.64	22.14	Pavir.Ib00555	AT2G22540.1	AGL22,SVP	LOC_Os03g08754.1	MIKC
AP13CTG00608_s_at	21.96	35.03				20.87	16.62		19.66			17.94		21.96	Pavir.Aa03575	AT4G25690.1		LOC_Os02g01365.1	MIKC
KanlowCTG17926_at												14.14			Pavir.Ab02707	AT2G45650.1	AGL6	LOC_Os02g45770.1	MIKC	YES
KanlowCTG21312_s_at									20.03						Pavir.Ba00457	AT5G60910.1	AGL8,FUL	LOC_Os07g41370.1	MIKC
KanlowCTG21741_s_at					8.2										Pavir.Fb00715	AT1G24260.1	AGL9,SEP3	LOC_Os08g41950.2	MIKC	YES
AP13CTG29964_s_at		21.38										14.89			Pavir.Da02153	AT1G24260.1	AGL9,SEP3	LOC_Os06g06750.1	MIKC	YES
OTHSWCTG17719_at				25.38		23.72		18.36	21.6				19.24		Pavir.J40795	AT1G71692.1	AGL12,XAL1	LOC_Os08g02070.1	MIKC	YES
AP13CTG09208_at	29.79	31.33	36.78			29.45	14.06	18.28		20.7	13.49	18.85		29.79	Pavir.J20770	AT3G57230.2	AGL16	LOC_Os04g23910.1	MIKC
AP13CTG09410_s_at											19.46	16.46			Pavir.J40795	AT1G71692.1	AGL12,XAL1	LOC_Os08g02070.1	MIKC	YES
AP13CTG10126_at											13.73				Pavir.J13837	AT2G22540.1	AGL22,SVP	LOC_Os02g52340.1	MIKC
AP13CTG11109_at	17.07								26.95					17.07	Pavir.Aa00556	AT2G22540.1	AGL22,SVP	LOC_Os02g52340.1	MIKC
AP13ITG37291-RC_at	27.53		24.6	21.4		20.61								27.53	Pavir.Ab02921	AT3G57230.1	AGL16	LOC_Os02g49840.1	MIKC
AP13ITG38080-RC_at		20.65	20									23.8			Pavir.Aa03173	AT5G23260.2	ABS,AGL32,TT16	LOC_Os02g07430.1	MIKC	YES
AP13ITG38082-RC_s_at		23.85													Pavir.Ab00475	AT5G23260.2	ABS,AGL32,TT16	LOC_Os02g07430.1	MIKC	YES
AP13ITG38081-RC_s_at	16.19											26.39		16.19	Pavir.Aa03173	AT5G23260.2	ABS,AGL32,TT16	LOC_Os02g07430.1	MIKC	YES
AP13CTG25059_s_at		17.08									16.46				Pavir.J26790	AT5G51860.1		LOC_Os08g41960.1	MIKC	YES
AP13CTG26106_s_at											14.17				Pavir.J13837	AT2G22540.1	AGL22,SVP	LOC_Os02g52340.1	MIKC
AP13CTG29858_at		21.88													Pavir.J34128	AT1G24260.2	AGL9,SEP3	LOC_Os06g06750.1	MIKC	YES
AP13CTG31149_at	20.09									14.4				20.09	Pavir.Fa00862	AT2G22630.1	AGL17	LOC_Os02g36924.1	MIKC
AP13CTG26883_s_at				16.97							21.01				Pavir.J39673	AT1G69120.1	AGL7,AP1	LOC_Os07g01820.3	MIKC
AP13CTG35376_s_at	17.39								23.8					17.39	Pavir.Ba03990	AT1G69120.1	AGL7,AP1	LOC_Os07g01820.1	MIKC
AP13ITG36905_s_at	28.85		19.71	44.86				25.08	35.3		25.26		26.54	28.85	Pavir.Ia04527	AT2G22540.1	AGL22,SVP	LOC_Os03g08754.1	MIKC
AP13ITG50025_at					16.41										Pavir.Ea01147	AT4G18960.1	AG	LOC_Os01g66290.1	MIKC	YES
AP13ITG53884_s_at									22.56						Pavir.J03093	AT1G69120.1	AGL7,AP1	LOC_Os03g54160.2	MIKC
AP13ITG61451_at									30.59		25.34				Pavir.Aa03568	AT2G45660.1	AGL20,ATSOC1,SOC1	LOC_Os02g01355.1	MIKC	YES
AP13ITG70924_s_at		16.84	36.09			22.4	14.51			16.04		16.4			Pavir.J11672	AT3G54340.1	AP3,ATAP3	LOC_Os06g49840.1	MIKC
AP13ITG71340_at		17.99										17.3			Pavir.Ia00529	AT3G02310.1	AGL4,SEP2	LOC_Os03g54170.1	MIKC	YES
AlamoCTG06729_at		20.08													Pavir.Ab02020	AT3G57230.1	AGL16	LOC_Os02g36924.1	MIKC
KanlowCTG36616_at													15.32		Pavir.J04815	AT4G18960.1	AG	LOC_Os05g11414.1	MIKC	YES
AP13CTG07201_s_at								25.43	44.26						Pavir.Da01333	AT2G22540.1	AGL22,SVP	LOC_Os02g52340.1	MIKC
AP13CTG05578_at	23.04		34.4			20.72	10.82			24.4		14.53		23.04	Pavir.Ab02020	AT3G57230.1	AGL16	LOC_Os02g36924.1	MIKC
AP13CTG04458_s_at								17.27							Pavir.Ib00011	AT2G45660.1	AGL20,ATSOC1,SOC1	LOC_Os03g03070.1	MIKC	YES
AP13CTG03276_s_at	18.93					21.06			43.42		18.47			18.93	Pavir.Db01833	AT2G22540.1	AGL22,SVP	LOC_Os02g52340.1	MIKC
AP13CTG00314_s_at												14.57			Pavir.Ia04691	AT3G02310.1	AGL4,SEP2	LOC_Os03g11614.1	MIKC	YES
AP13ITG46680RC_at													13.99		Pavir.Fa00076			LOC_Os08g41960.1	MIKC
KanlowCTG34529_at					7.91										Pavir.Eb00487	AT5G48670.1	AGL80,FEM111	LOC_Os03g38610.1	M-type	YES
AP13CTG26497_at					11.64										Pavir.Db01474	AT2G24840.1	AGL61,DIA	LOC_Os06g30810.1	M-type
KanlowCTG40305_s_at					8.2										Pavir.Ea03349	AT5G02320.1	ATMYB3R5,MYB3R-5	LOC_Os01g62410.1	MYB	YES
KanlowCTG40943_s_at	27.03		30.41	49.27		53.25		49.26	82.67		16.7		16.68	27.03	Pavir.J19191	AT5G26660.1	ATMYB86,MYB86	LOC_Os05g46610.1	MYB	YES
KanlowCTG41091_at							10.63								Pavir.Ha00303	AT5G49620.1	AtMYB78,MYB78	LOC_Os11g45740.1	MYB	YES
AP13CTG07858_s_at		17.05										18.68			Pavir.J00515	AT5G11510.1	AtMYB3R4,MYB3R-4	LOC_Os02g17190.1	MYB
AP13CTG02679_at		17.57							29.31						Pavir.Ea01054	AT1G09540.1	ATMYB61,MYB61	LOC_Os01g18240.1	MYB	YES
KanlowCTG42536_s_at				29.48		19.99		26.6	31.41				17.4		Pavir.Ca01788	AT5G26660.1	ATMYB86,MYB86	LOC_Os05g46610.1	MYB	YES
KanlowCTG43319_s_at		16.9							20.81			18.12			Pavir.J20716	AT5G26660.1	ATMYB86,MYB86	LOC_Os01g36460.1	MYB	YES
KanlowCTG44101_s_at			25.37	44		52.57		42.85	72.16		18.41		18.16		Pavir.Ca02370	AT5G12870.1	ATMYB46,MYB46	LOC_Os12g33070.1	MYB	YES
KanlowCTG45542_s_at								37.35	37.71						Pavir.Fb02321	AT4G12350.1	AtMYB42,MYB42	LOC_Os09g36250.1	MYB	YES
KanlowCTG45843_s_at				27.74		23.17		34.74	30.79		15.25				Pavir.Ea01767	AT1G49010.1		LOC_Os01g34060.1	MYB	YES
KanlowCTG46494_s_at						23.23		30.06	34.78		18.3		21.64		Pavir.Gb00587	AT1G79180.1	ATMYB63,MYB63	LOC_Os04g50770.1	MYB	YES
KanlowCTG47123_s_at	26.29		24.81			18.06	11.24					17.17		26.29	Pavir.Bb03718	AT5G49620.1	AtMYB78,MYB78	LOC_Os07g48870.1	MYB	YES
KanlowCTG12282_s_at		20.19	28.52			17.3				13.47		14.2			Pavir.Ea03206	AT5G06100.2	ATMYB33,MYB33	LOC_Os01g59660.1	MYB
KanlowCTG12944_at	16.16													16.16	Pavir.Ea00660	AT1G68320.1	AtMYB62,BW62B,BW62C,MYB62	LOC_Os01g03720.1	MYB
KanlowCTG16207_at						18.09		32.82							Pavir.Fa00850	AT1G66230.1	AtMYB20,MYB20	LOC_Os08g33150.1	MYB	YES
KanlowCTG17630_s_at	21.29	19.33	26.05	20.06		37.46	16.88	46.7	28.41	14.79				21.29	Pavir.Ea00523	AT2G38090.1		LOC_Os01g04930.1	MYB	YES
KanlowCTG18563_s_at				47.19		23.32		44.22	53.87		17.07		13.65		Pavir.Bb02469	AT4G38620.1	ATMYB4,MYB4	LOC_Os09g36730.1	MYB	YES
KanlowCTG19534_s_at	20.54		29.27	20.24		21.44	17.6	18.21		20.11				20.54	Pavir.Gb00650	AT3G23250.1	ATMYB15,ATY19,MYB15	LOC_Os04g43680.1	MYB	YES
KanlowCTG19535_s_at	19.06						12.08							19.06	Pavir.Hb01732	AT4G38620.1	ATMYB4,MYB4	LOC_Os12g07640.1	MYB	YES
KanlowCTG20606_s_at				22.41		49.02		68.46	73.32		22.32		28.95		Pavir.Fb00364	AT1G63910.1	AtMYB103,MYB103	LOC_Os08g05520.1	MYB	YES
KanlowCTG20643_at				19.33		38.33		35.81	43.36				14.41		Pavir.Ca02370	AT5G12870.1	ATMYB46,MYB46	LOC_Os12g33070.1	MYB	YES
KanlowCTG21445_s_at						17.46									Pavir.Ca01235			LOC_Os05g04820.1	MYB
KanlowCTG21555_s_at									31.31		28.48		14.03		Pavir.Ea01054	AT1G09540.1	ATMYB61,MYB61	LOC_Os01g18240.1	MYB	YES
KanlowCTG21880_s_at						43.95		41.85	34.89				14.28		Pavir.Eb01178	AT1G09540.1	ATMYB61,MYB61	LOC_Os01g18240.1	MYB	YES
KanlowCTG22589_at					8.24		14.63			18.51					Pavir.Ha00303	AT5G49620.1	AtMYB78,MYB78	LOC_Os11g45740.1	MYB	YES
KanlowCTG26275_at												18.35			Pavir.Aa03518	AT5G52260.1	AtMYB19,MYB19	LOC_Os02g02370.1	MYB	YES
KanlowCTG34263_at	25.37			25.57								18.82		25.37	Pavir.Bb02786	AT3G12720.1	ATMYB67,ATY53,MYB67	LOC_Os07g31470.1	MYB	YES
KanlowCTG34771_s_at			33.33				17.11			15.17		19.14			Pavir.J11789	AT5G57620.1	AtMYB36,MYB36	LOC_Os05g48010.1	MYB	YES
KanlowCTG35590_at			19.48				17.96			26.95		16.47			Pavir.Hb00036			LOC_Os11g45740.1	MYB
OTHSWCTG01766_s_at	22.05	23.95	36.64				25.15	38.37		14.23		18.41		22.05	Pavir.Ea00523	AT2G38090.1		LOC_Os01g04930.1	MYB	YES
OTHSWCTG14527_s_at		16.72													Pavir.J03451	AT3G52250.1		LOC_Os05g03550.1	MYB
AP13CTG10390_s_at				17				17.41	22.77						Pavir.Gb02200	AT5G59780.3	ATMYB59,ATMYB59-1,ATMYB59-2,ATMYB59-3,MYB59	LOC_Os11g47460.1	MYB
AP13CTG10816_at												19.49			Pavir.Ga02684	AT2G36890.1	ATMYB38,BIT1,MYB38,RAX2	LOC_Os02g54520.1	MYB
AP13CTG12186_at				17.71						13.94					Pavir.J07059	AT5G57620.1	AtMYB36,MYB36	LOC_Os03g56090.1	MYB	YES
AP13CTG14209_s_at	23.57		23.47	24.04					35.53		42.64	37.96	20.36	23.57	Pavir.J14418	AT1G17950.1	ATMYB52,BW52,MYB52	LOC_Os03g51110.1	MYB	YES
AP13CTG59051_s_at							14.73			20.89					Pavir.J28660			LOC_Os01g49160.1	MYB
AP13ITG39267_s_at										20.13					Pavir.J34453	AT3G49690.1	ATMYB84,MYB84,RAX3	LOC_Os01g49160.1	MYB
AP13ITG56869_s_at				32.68							15.71				Pavir.Aa03183	AT5G57620.1	AtMYB36,MYB36	LOC_Os09g26170.1	MYB	YES
AP13ITG56870_at				18.43											Pavir.Bb02272	AT5G57620.1	AtMYB36,MYB36	LOC_Os09g26170.1	MYB	YES
AP13ITG72616_at										14.12					Pavir.Aa03183	AT5G57620.1	AtMYB36,MYB36	LOC_Os09g26170.1	MYB	YES
AP13ITG73896_at							10.86			13.82					Pavir.Ea00964	AT3G06490.1	AtMYB108,BOS1,MYB108	LOC_Os01g19330.1	MYB	YES
AP13ITG75518_at							11.46								Pavir.Ba00256	AT3G06490.1	AtMYB108,BOS1,MYB108	LOC_Os07g48870.1	MYB	YES
AP13ITG77369_at										14.27					Pavir.Eb00461	AT5G26660.1	ATMYB86,MYB86	LOC_Os01g07430.1	MYB	YES
AP13CTG23692-RC_at							15.9			16.72					Pavir.Fb01820	AT1G34670.1	AtMYB93,MYB93	LOC_Os08g37970.1	MYB
AP13CTG23808-RC_at	16.91													16.91	Pavir.Ga01308	AT4G13480.1	AtMYB79,MYB79	LOC_Os04g42950.1	MYB
AP13CTG24204-RC_at							16.6			20.51					Pavir.J39490	AT5G49620.1	AtMYB78,MYB78	LOC_Os03g20090.1	MYB	YES
AP13CTG24207-RC_s_at									22.88		29.87				Pavir.J23620	AT4G13480.1	AtMYB79,MYB79	LOC_Os02g40530.1	MYB
AP13ITG54712-RC_at						20.96									Pavir.J39612			LOC_Os03g38210.1	MYB
AP13ITG54960-RC_at				17.42											Pavir.Fa00604	AT1G34670.1	AtMYB93,MYB93	LOC_Os08g37970.1	MYB
AP13ITG58606-RC_at										15.09		32.98			Pavir.Db01850	AT1G34670.1	AtMYB93,MYB93	LOC_Os06g11780.1	MYB
AP13ITG59534-RC_at					6.41										Pavir.J08778	AT1G49010.1		LOC_Os05g37060.1	MYB	YES
AP13ITG61860-RC_s_at		17.15								14.03	18.29	16.48	17.81		Pavir.Aa00510	AT1G34670.1	AtMYB93,MYB93	LOC_Os02g51799.1	MYB
AP13ITG62624-RC_at				18.99									22.5		Pavir.J15551	AT5G57620.1	AtMYB36,MYB36	LOC_Os01g49160.1	MYB	YES
AP13ITG63942-RC_at	23.14	18.82		17.31										23.14	Pavir.J04678	AT1G73410.1	ATMYB54,MYB54	LOC_Os11g10130.1	MYB	YES
AP13ITG66336-RC_at	26.59			19.73										26.59	Pavir.J38204	AT4G21440.1	ATM4,ATMYB102,MYB102	LOC_Os07g37210.1	MYB	YES
AP13ITG68740-RC_s_at							13.4			15.16					Pavir.J28445	AT5G49620.1	AtMYB78,MYB78	LOC_Os03g20090.1	MYB	YES
AP13ITG71482-RC_at				19.09							17.57				Pavir.Hb01200	AT1G17950.1	ATMYB52,BW52,MYB52	LOC_Os11g10130.1	MYB	YES
AP13ITG72645-RC_at	24.95	54.89					21.09			21.5		29.95		24.95	Pavir.Gb00650	AT3G23250.1	ATMYB15,ATY19,MYB15	LOC_Os04g43680.1	MYB	YES
AP13ITG58607-RC_at	26.43		21.57									14.28		26.43	Pavir.Da01312	AT1G34670.1	AtMYB93,MYB93	LOC_Os06g11780.1	MYB
AP13ITG63787-RC_at												18.71			Pavir.J16675	AT4G34990.1	AtMYB32,MYB32	LOC_Os08g43550.1	MYB
AP13ITG70399_at		26.69								13.04		24.82			Pavir.Ca00769	AT3G06490.1	AtMYB108,BOS1,MYB108	LOC_Os05g04210.1	MYB	YES
AP13CTG23276_s_at	20.21			20.11						13.69	16.7	14.44	22.33	20.21	Pavir.Aa00510	AT1G34670.1	AtMYB93,MYB93	LOC_Os02g51799.1	MYB
AP13CTG26535_s_at	16.1			21.11		19.62	12.82	22					15.02	16.1	Pavir.J33560	AT3G46130.1	ATMYB48,ATMYB48-1,ATMYB48-2,ATMYB48-3,MYB48	LOC_Os11g47460.1	MYB	YES
AP13CTG29033_at	18.58	19.58			6.44									18.58	Pavir.Ea02676	AT5G23000.1	ATMYB37,MYB37,RAX1	LOC_Os01g52410.1	MYB	YES
AP13CTG29042_s_at							11.13			21.56					Pavir.Hb00036			LOC_Os11g45740.1	MYB
AP13CTG22878_at	32.09	17.65	37.87	32.29		28.92		58.31	72.16		33.83		19.93	32.09	Pavir.Bb02654	AT4G12350.1	AtMYB42,MYB42	LOC_Os09g36250.1	MYB	YES
AP13CTG29369_s_at													18.63		Pavir.Da01229	AT1G66230.1	AtMYB20,MYB20	LOC_Os06g14670.1	MYB	YES
AP13CTG30698_s_at				20.04		18.17			22.75						Pavir.Db01743	AT1G66230.1	AtMYB20,MYB20	LOC_Os06g14670.1	MYB	YES
AP13CTG58851_at	37.06	22.1	63.29			29.38	17.77	23.63		26.72	15.72	38.44		37.06	Pavir.Eb00254	AT5G57620.1	AtMYB36,MYB36	LOC_Os01g09590.1	MYB	YES
AP13ITG34280_s_at				20.9		37.82		66.66	58.85		16.45		23.62		Pavir.J14418	AT1G17950.1	ATMYB52,BW52,MYB52	LOC_Os03g51110.1	MYB	YES
AP13ITG35291_s_at				28.65		29.13		36.83	33.07		14.77		18.18		Pavir.J14418	AT1G17950.1	ATMYB52,BW52,MYB52	LOC_Os03g51110.1	MYB	YES
AP13ITG35967_s_at				29.08		21.08		35.49	21.59						Pavir.Hb01732	AT4G38620.1	ATMYB4,MYB4	LOC_Os12g07640.1	MYB	YES
AP13ITG35971_s_at	29.06			20.37			14.14		19.77			14.57	14.6	29.06	Pavir.Ha00871	AT4G38620.1	ATMYB4,MYB4	LOC_Os12g07640.1	MYB	YES
AP13ITG39342_s_at	19.31			17.47			13.39			14.06			15.62	19.31	Pavir.J00444	AT4G38620.1	ATMYB4,MYB4	LOC_Os12g07640.1	MYB	YES
AP13ITG41740_at					8.38										Pavir.J33881	AT3G01140.1	AtMYB106,MYB106,NOK	LOC_Os08g33660.1	MYB	YES
AP13ITG45178_s_at		18.69													Pavir.J03230	AT1G09540.1	ATMYB61,MYB61	LOC_Os03g25550.1	MYB	YES
AP13ITG56759_s_at			26.3	35.67		43.22		26.76	46.36				14.28		Pavir.J24653	AT1G09540.1	ATMYB61,MYB61	LOC_Os07g44090.2	MYB	YES
AP13ITG58495_at	28.39		29.94	52.97		58.64		84.45	100.2		23.83		21.29	28.39	Pavir.J29561	AT1G63910.1	AtMYB103,MYB103	LOC_Os08g05520.1	MYB	YES
AP13ITG58997_at				16.51									14		Pavir.Ga00879	AT4G25560.1	AtMYB18,MYB18	LOC_Os04g45020.1	MYB
AP13ITG58998_at						17.24	13.7			19.68					Pavir.Ea00256	AT2G36890.1	ATMYB38,BIT1,MYB38,RAX2	LOC_Os01g09590.1	MYB
AP13ITG61596_s_at	26.02	44.08	21.16				20.63			19.64		28.58		26.02	Pavir.Gb00650	AT3G23250.1	ATMYB15,ATY19,MYB15	LOC_Os04g43680.1	MYB	YES
AP13ITG63810_at						20.57			38.72		18.81		15.89		Pavir.Ab02913	AT1G66230.1	AtMYB20,MYB20	LOC_Os02g49986.1	MYB	YES
AP13ITG68954_at										17.71					Pavir.Ia00427	AT5G57620.1	AtMYB36,MYB36	LOC_Os03g56090.1	MYB	YES
AP13ITG73550_s_at				17.42							20.16				Pavir.Ba01213	AT4G38620.1	ATMYB4,MYB4	LOC_Os09g36730.1	MYB	YES
AP13ITG73551_s_at				30.25		18.37		27.92	29.83				15.43		Pavir.Ea01767	AT1G49010.1		LOC_Os01g34060.1	MYB	YES
AP13ITG77508_at	22.58						18.98			16				22.58	Pavir.Ca00231	AT4G38620.1	ATMYB4,MYB4	LOC_Os12g07640.1	MYB	YES
AP13ITG35913_s_at		17.94									24.88	29.48			Pavir.Ca00653	AT3G46130.1	ATMYB48,ATMYB48-1,ATMYB48-2,ATMYB48-3,MYB48	LOC_Os01g74410.1	MYB	YES
AP13ITG35915_s_at	17.43	20.93						16.83				20.24		17.43	Pavir.J04129	AT3G46130.1	ATMYB48,ATMYB48-1,ATMYB48-2,ATMYB48-3,MYB48	LOC_Os01g74410.1	MYB	YES
AP13ITG40550_s_at					10.97										Pavir.Aa01310	AT3G23250.1	ATMYB15,ATY19,MYB15	LOC_Os02g41510.1	MYB	YES
AP13ITG40801_at							10.87			16.56					Pavir.Ab02417	AT5G52260.1	AtMYB19,MYB19	LOC_Os02g42850.2	MYB	YES
AP13ITG41327_at				21.02									21.87		Pavir.Ga01179	AT3G23250.1	ATMYB15,ATY19,MYB15	LOC_Os04g43680.1	MYB	YES
AP13ITG44297_x_at													20.67		Pavir.Ab02021	AT5G15310.1	ATMIXTA,ATMYB16,MYB16	LOC_Os02g36890.1	MYB	YES
AP13ITG55477_s_at						23.3			32.79		17.86				Pavir.Ca02370	AT5G12870.1	ATMYB46,MYB46	LOC_Os12g33070.1	MYB	YES
AP13ITG55479_s_at						30.06			28.5						Pavir.Ca02370	AT5G12870.1	ATMYB46,MYB46	LOC_Os12g33070.1	MYB	YES
AP13ITG56055_at	23.01	25.41	25	27.98		69.06	21.2	80.96	70.24	13.81		18.7	14.6	23.01	Pavir.Ga00752	AT1G79180.1	ATMYB63,MYB63	LOC_Os04g50770.1	MYB	YES
AP13ITG61938_at									19.95						Pavir.J18139	AT5G26660.1	ATMYB86,MYB86	LOC_Os01g36460.1	MYB	YES
AP13ITG63786_at					7.17								14.5		Pavir.J16675	AT4G34990.1	AtMYB32,MYB32	LOC_Os08g43550.1	MYB
AP13ITG65342_s_at		18.13	21.17												Pavir.Ea03206	AT5G06100.2	ATMYB33,MYB33	LOC_Os01g59660.1	MYB
AP13ITG65360_at										24.15					Pavir.J11802	AT4G38620.1	ATMYB4,MYB4	LOC_Os08g43550.1	MYB	YES
AP13ITG65795_at	27.73	19.65					11.07	27.25	36.95		50.94	26.02	24.47	27.73	Pavir.Ba01239	AT4G12350.1	AtMYB42,MYB42	LOC_Os09g36250.1	MYB	YES
AP13ITG66229_at	17.36		28.81				16.45			15.17		25.09		17.36	Pavir.J11789	AT5G57620.1	AtMYB36,MYB36	LOC_Os05g48010.1	MYB	YES
AP13ITG75527_s_at	42.12		47.01	23.94		41.18	19.94	23.97		31.65		14.13		42.12	Pavir.Ha00303	AT5G49620.1	AtMYB78,MYB78	LOC_Os11g45740.1	MYB	YES
AP13ITG76086_at	33.4		29.95			20.81	13.35			17.89		15.09		33.4	Pavir.Bb03718	AT5G49620.1	AtMYB78,MYB78	LOC_Os07g48870.1	MYB	YES
AP13ITG76208_at	27.7		25.54	31.34		23.76		38.6	35.64		20.37		18.24	27.7	Pavir.J00442	AT4G38620.1	ATMYB4,MYB4	LOC_Os12g07640.1	MYB	YES
AP13ITG76597_at	15.99			21.1							14.16	14.5	15.02	15.99	Pavir.J03585	AT1G34670.1	AtMYB93,MYB93	LOC_Os06g11780.1	MYB
AP13ITG77689_s_at					11.75										Pavir.Ab00447	AT2G32460.1	ATM1,ATMYB101,MYB101	LOC_Os03g38210.1	MYB
AlamoSLT17382_x_at				21.74			10.77								Pavir.J33560	AT3G46130.1	ATMYB48,ATMYB48-1,ATMYB48-2,ATMYB48-3,MYB48	LOC_Os11g47460.1	MYB	YES
OTHSWCTG22577_s_at				20.25				17.64					31.18		Pavir.Hb00058	AT5G59780.3	ATMYB59,ATMYB59-1,ATMYB59-2,ATMYB59-3,MYB59	LOC_Os11g47460.1	MYB
OTHSWCTG03776_s_at	18.94			28.83				22.7	23.71		20.67	20.49		18.94	Pavir.J08441	AT5G59780.3	ATMYB59,ATMYB59-1,ATMYB59-2,ATMYB59-3,MYB59	LOC_Os11g47460.1	MYB
OTHSWSLT27533_x_at	20.74			27.48				21.57	20.74					20.74	Pavir.J08441	AT5G59780.3	ATMYB59,ATMYB59-1,ATMYB59-2,ATMYB59-3,MYB59	LOC_Os11g47460.1	MYB
VS16ITG02402_s_at										13.47			17.12		Pavir.J36591	AT3G46130.1	ATMYB48,ATMYB48-1,ATMYB48-2,ATMYB48-3,MYB48	LOC_Os05g02420.2	MYB	YES
VS16ITG11564_s_at					6.68										Pavir.Hb00058	AT5G59780.3	ATMYB59,ATMYB59-1,ATMYB59-2,ATMYB59-3,MYB59	LOC_Os11g47460.1	MYB
AP13CTG16106_at				20.09				36.74							Pavir.Hb00058	AT5G59780.3	ATMYB59,ATMYB59-1,ATMYB59-2,ATMYB59-3,MYB59	LOC_Os11g47460.1	MYB
AP13CTG06729_at	18			23.27					19.65		14.8			18	Pavir.J08441	AT5G59780.3	ATMYB59,ATMYB59-1,ATMYB59-2,ATMYB59-3,MYB59	LOC_Os11g47460.1	MYB
AP13CTG04029_at									30.77		35.68	21.32			Pavir.Eb01178	AT1G09540.1	ATMYB61,MYB61	LOC_Os01g18240.1	MYB	YES
AP13CTG17231_at						27.2		59.13	50.8				24.59		Pavir.J36915	AT4G12350.1	AtMYB42,MYB42	LOC_Os09g36250.1	MYB	YES
AP13CTG19208RC_at	40.9		26.87				30.57			23.98		29.62		40.9	Pavir.J11478			LOC_Os09g01960.1	MYB
AP13CTG04965RC_s_at	18.49	29.5	34.66			18.08	14.9			17		20.41		18.49	Pavir.Eb03517	AT5G06100.2	ATMYB33,MYB33	LOC_Os01g59660.1	MYB
AP13CTG14225RC_s_at	22.09	19.06					15.4			21.48	21.71	35.3		22.09	Pavir.Ca00655	AT3G46130.1	ATMYB48,ATMYB48-1,ATMYB48-2,ATMYB48-3,MYB48	LOC_Os05g02420.2	MYB	YES
AP13CTG14227RC_s_at	26.86	19.78	37.46				14.94	24.99	22.7	16.18		25.66		26.86	Pavir.J36591	AT3G46130.1	ATMYB48,ATMYB48-1,ATMYB48-2,ATMYB48-3,MYB48	LOC_Os05g02420.2	MYB	YES
AP13ITG57153RC_at						50.65		77.71	44.88	14.27	14.37	15.89	20.39		Pavir.Aa01159	AT1G79180.1	ATMYB63,MYB63	LOC_Os02g46780.1	MYB	YES
AP13ITG57154RC_at	65.88	50.91	66.46	17.1		35.41	22.43	39.32	42.06	24.21	22.12	41.69	15.37	65.88	Pavir.Aa01159	AT1G79180.1	ATMYB63,MYB63	LOC_Os02g46780.1	MYB	YES
AP13ITG73948RC_s_at											16.85				Pavir.Eb01413	AT1G49010.1		LOC_Os01g34060.1	MYB	YES
KanlowCTG26341RC_at						22.51		21.46	30.72		15.81		17.33		Pavir.Aa01159	AT1G79180.1	ATMYB63,MYB63	LOC_Os02g46780.1	MYB	YES
KanlowCTG02217_s_at		21.75													Pavir.J38487	AT2G03470.1		LOC_Os03g31230.1	MYB_related
AP13CTG02444_s_at						23.42		21.02							Pavir.Fa01905	AT1G01060.1	LHY,LHY1	LOC_Os08g06110.2	MYB_related
KanlowCTG41485_s_at						21.34		27.11	46.25		29.14		15.63		Pavir.Eb00490	AT1G49950.1	ATTRB1,TRB1	LOC_Os12g41920.1	MYB_related
AP13CTG06663_at							10.68			13.57			15.54		Pavir.Ia04672	AT2G03470.1		LOC_Os03g31230.1	MYB_related
KanlowCTG42993_s_at	20.5		22.41				15.89			15.12	31.14	26.27		20.5	Pavir.Ca00821	AT3G16350.1		LOC_Os05g10690.1	MYB_related	YES
KanlowCTG43819_s_at						23.85			20.47						Pavir.Fa01905	AT1G01060.1	LHY,LHY1	LOC_Os08g06110.2	MYB_related
AP13ITG38229_s_at				18.87											Pavir.J34894	AT5G37260.1	CIR1,RVE2	LOC_Os08g06110.2	MYB_related	YES
KanlowCTG08721_s_at	35.84	55.15					15.47				21.49			35.84	Pavir.J27770	AT1G70000.1		LOC_Os10g41260.1	MYB_related	YES
AP13CTG16366_s_at			20.36												Pavir.Fa01963	AT5G47390.1		LOC_Os08g04840.1	MYB_related
KanlowCTG11356_s_at	46.01		32.22	21.09		29.51	10.7	37.4	53.44		28.26		22.05	46.01	Pavir.Ib02262	AT5G47390.1		LOC_Os10g41260.1	MYB_related
AP13ITG56178_s_at				27.87											Pavir.Ea03421	AT5G58900.1		LOC_Os01g63460.1	MYB_related	YES
AP13CTG12746_s_at	26			53.95				28.5	26.01		15.7			26	Pavir.Ia02093	AT3G46130.3	ATMYB48,ATMYB48-1,ATMYB48-2,ATMYB48-3,MYB48	LOC_Os11g47460.2	MYB_related	YES
AP13CTG14288_s_at		19.93		23.41				20.9	32.72			17.27			Pavir.J30777	AT4G01060.1	CPL3,ETC3	LOC_Os01g43180.1	MYB_related	YES
AP13ITG71844_s_at	18.01			24.93										18.01	Pavir.Ia03899	AT4G39250.1	ATRL1,RL1,RSM2	LOC_Os03g14810.1	MYB_related	YES
AP13ITG62930_at					6.49										Pavir.Aa01714	AT1G58220.1		LOC_Os02g34630.1	MYB_related
AP13ITG67693_at					8.69										Pavir.Ib02072	AT1G13880.1		LOC_Os03g31230.1	MYB_related
AP13ITG75578_at				17.7											Pavir.J34894	AT5G37260.1	CIR1,RVE2	LOC_Os08g06110.2	MYB_related	YES
AP13CTG27214_s_at											16.75		19.18		Pavir.J38363	AT3G16350.1		LOC_Os05g51160.1	MYB_related	YES
AP13CTG38976_s_at												14.45			Pavir.Eb01957	AT5G56840.1		LOC_Os01g41900.1	MYB_related	YES
AP13CTG21276_s_at					9.13										Pavir.Ea03744	AT5G58900.1		LOC_Os01g64360.1	MYB_related	YES
AP13CTG26972_s_at	22.38		37.26	30.41		32.4	18.35	40.12	35.15	14.6	26.16	22.32	17.33	22.38	Pavir.Ca00821	AT3G16350.1		LOC_Os05g10690.1	MYB_related	YES
AP13CTG35872_at	20.88			20.36					24.94					20.88	Pavir.Eb01660	AT1G75250.1	ATRL6,RL6,RSM3	LOC_Os05g50340.1	MYB_related	YES
AP13CTG17024_s_at											16.72	21.69			Pavir.Eb01660	AT1G75250.1	ATRL6,RL6,RSM3	LOC_Os05g50340.1	MYB_related	YES
AP13ITG41652_s_at				35.82					26.3						Pavir.J04159	AT4G39250.1	ATRL1,RL1,RSM2	LOC_Os05g50340.1	MYB_related	YES
AP13ITG50540_at		18.84													Pavir.Eb00295	AT3G21430.2	ALY3,ATALY3	LOC_Os01g09760.1	MYB_related
AP13ITG51941_at	26.67		21.86											26.67	Pavir.J19866	AT5G56840.1		LOC_Os05g10690.1	MYB_related	YES
AP13ITG52366_x_at													16.39		Pavir.Fa01905	AT1G01060.1	LHY,LHY1	LOC_Os08g06110.2	MYB_related
AP13ITG55660_s_at				20.82											Pavir.J33046	AT1G75250.2	ATRL6,RL6,RSM3	LOC_Os05g50340.1	MYB_related	YES
AP13ITG33357_s_at													24.8		Pavir.J08553	AT1G18330.1	EPR1,RVE7	LOC_Os04g49450.1	MYB_related
AP13ITG34191_s_at	25.68		23.4	47.76				31.33	31.34		16.43	14.71		25.68	Pavir.Ia02093	AT3G46130.3	ATMYB48,ATMYB48-1,ATMYB48-2,ATMYB48-3,MYB48	LOC_Os11g47460.2	MYB_related	YES
AP13ITG35268_at						17.16									Pavir.J14051	AT1G07540.1	TRFL2	LOC_Os02g57270.1	MYB_related
AP13ITG37041_s_at					8.59										Pavir.J02275	AT5G58900.1		LOC_Os01g64360.1	MYB_related	YES
AP13ITG64378_at		23.09										15.17			Pavir.Fa00527	AT3G21430.2	ALY3,ATALY3	LOC_Os03g43800.2	MYB_related
AP13CTG16672_s_at												15.39			Pavir.Fa00527	AT3G21430.2	ALY3,ATALY3	LOC_Os03g43800.2	MYB_related
KanlowCTG04122_s_at	20.44													20.44	Pavir.Fa01905	AT1G01060.1	LHY,LHY1	LOC_Os08g06110.2	MYB_related
OTHSWCTG05347_s_at									20.12						Pavir.Eb02165	AT5G53200.1	TRY	LOC_Os01g43180.1	MYB_related	YES
VS16ITG09590_x_at				22.32											Pavir.J33046	AT1G75250.2	ATRL6,RL6,RSM3	LOC_Os05g50340.1	MYB_related	YES
AP13.13146.m00007_at													15.35		Pavir.Aa01714	AT1G58220.1		LOC_Os02g34630.1	MYB_related
AP13CTG01432_at	20.82	24.35												20.82	Pavir.Db02460	AT5G52660.2		LOC_Os06g01670.1	MYB_related	YES
AP13CTG17087_at		25.11										18.37			Pavir.J09145	AT5G52660.2		LOC_Os06g01670.1	MYB_related	YES
AP13ITG39416RC_s_at				26.77				20.87							Pavir.Ea00361	AT5G56840.1		LOC_Os01g09640.1	MYB_related	YES
KanlowCTG47481RC_s_at													17.69		Pavir.Ea00361	AT5G56840.1		LOC_Os01g09640.1	MYB_related	YES
KanlowCTG02978_s_at					8.08										Pavir.Ea03621	AT1G01720.1	ANAC002,ATAF1	LOC_Os01g66120.1	NAC
AP13CTG04295_s_at							15.77								Pavir.J07259	AT3G10500.1	anac053,NAC053	LOC_Os05g35170.1	NAC
AP13CTG11123_s_at	19.69	28.03					15.62							19.69	Pavir.J04800	AT1G34190.1	anac017,NAC017	LOC_Os09g32040.1	NAC
KanlowCTG41448_at			24.55							19.34					Pavir.J39049	AT5G18270.2	ANAC087	LOC_Os12g03050.1	NAC	YES
AP13CTG07972_s_at			19.39			18.87	14.89			12.81					Pavir.J02083	AT3G10500.1	anac053,NAC053	LOC_Os05g35170.1	NAC
AP13CTG08587_at						31.27		46.45	42.73				17.68		Pavir.Eb00261	AT4G29230.1	anac075,NAC075	LOC_Os01g09550.1	NAC	YES
AP13CTG03734RC_s_at	24.27										15.73			24.27	Pavir.Fa00048	AT5G04410.1	anac078,NAC2	LOC_Os08g44820.1	NAC
AP13CTG02209_s_at	19.08	23.13					16.98							19.08	Pavir.Ab03009	AT5G04410.1	anac078,NAC2	LOC_Os02g57650.1	NAC
AP13CTG00427_at						17.58									Pavir.Ib03017	AT1G77450.1	anac032,NAC032	LOC_Os10g21560.1	NAC	YES
AP13CTG05129_s_at							13.31			16.27					Pavir.Ib03017	AT1G77450.1	anac032,NAC032	LOC_Os10g21560.1	NAC	YES
KanlowCTG42783_x_at					7.66										Pavir.J04666	AT5G08790.1	anac081,ATAF2	LOC_Os03g60080.1	NAC	YES
KanlowCTG43583_s_at	20.41		27.48	21.67		30.33		32.55	54.12		22.13		18.91	20.41	Pavir.Ca00926	AT4G28500.1	ANAC073,NAC073,SND2	LOC_Os05g48850.1	NAC	YES
AlamoCTG13514_s_at	18.26						19.76							18.26	Pavir.Ab03009	AT5G04410.1	anac078,NAC2	LOC_Os02g57650.1	NAC
KanlowCTG45878_s_at	17.7	19.22	35.07			22.01				21.31		26.38		17.7	Pavir.Fb00689	AT2G33480.1	ANAC041,NAC041	LOC_Os08g42400.1	NAC	YES
KanlowCTG46048_x_at	20.48		35.98	21.69		37.9		43.2	43.41	15.96				20.48	Pavir.Fb00689	AT2G33480.1	ANAC041,NAC041	LOC_Os08g42400.1	NAC	YES
KanlowCTG47002_s_at						21.4									Pavir.J07835	AT2G46770.1	ANAC043,EMB2301,NST1	LOC_Os06g04090.1	NAC	YES
KanlowCTG56474_s_at			30.74			21.72				12.89					Pavir.J34789	AT3G12977.1		LOC_Os12g41680.1	NAC	YES
KanlowCTG11938_s_at	19.69		26.26	25.79		34.66		28.35	54.64		24.44			19.69	Pavir.J21162	AT2G46770.1	ANAC043,EMB2301,NST1	LOC_Os08g02300.1	NAC	YES
KanlowCTG14756_s_at	23.61	26.88	22.08				11.63			14.44		15.78		23.61	Pavir.J23516	AT3G15510.1	ANAC056,ATNAC2,NAC2,NARS1	LOC_Os12g03040.1	NAC
KanlowCTG17288_s_at	17.71	28.33	20.98	24.44			10.75		27.45			16.7		17.71	Pavir.Ga01251	AT4G28530.1	anac074,NAC074	LOC_Os04g43560.1	NAC
KanlowCTG17625_s_at		17.31													Pavir.Bb00806	AT5G63790.1	ANAC102,NAC102	LOC_Os07g12340.1	NAC	YES
KanlowCTG19875_s_at					6.41										Pavir.Fb02122	AT1G02230.1	ANAC004,NAC004	LOC_Os09g32260.1	NAC	YES
KanlowCTG25355_at					6.79										Pavir.Ca00813	AT4G29230.1	anac075,NAC075	LOC_Os01g09550.1	NAC	YES
KanlowCTG25383_at	16.02												14.14	16.02	Pavir.Ha00282	AT1G28470.1	ANAC010,NAC010,SND3	LOC_Os01g48130.2	NAC	YES
KanlowCTG33503_s_at				19.93				23.4	30.09		23.6		17.02		Pavir.J11699	AT2G33480.1	ANAC041,NAC041	LOC_Os09g33490.1	NAC	YES
KanlowCTG34646_at					6.7										Pavir.Gb01850	AT5G61430.1	ANAC100,ATNAC5,NAC100	LOC_Os04g38720.1	NAC	YES
KanlowCTG35627_s_at	16.46		27.79			21.02				14.78				16.46	Pavir.J10954	AT5G18270.2	ANAC087	LOC_Os12g03050.1	NAC	YES
KanlowCTG05661_at						17.15				14.24					Pavir.Hb01647			LOC_Os11g08210.1	NAC
AP13CTG18371_s_at							13.69			21.97					Pavir.Hb01647			LOC_Os11g08210.1	NAC
AP13CTG09508_at	20.53						11.14			13.11				20.53	Pavir.Aa00706	AT1G26870.1	ANAC009,FEZ	LOC_Os08g33910.1	NAC	YES
AP13CTG12653_s_at	34.11		38.32	38.07		19.95		25.66	48.14			15.33		34.11	Pavir.Ga01785	AT5G64530.1	ANAC104,XND1	LOC_Os04g35660.1	NAC	YES
AP13CTG14538_s_at										16.87					Pavir.Ea03233	AT1G77450.1	anac032,NAC032	LOC_Os01g60020.1	NAC	YES
AP13CTG15049_s_at	21.56	17.37	32.96	36.93		59.12		48.94	93.45		14.31		16.02	21.56	Pavir.Eb02718	AT4G28500.1	ANAC073,NAC073,SND2	LOC_Os01g48130.1	NAC	YES
AP13CTG29358_s_at					9.11										Pavir.Gb00744	AT1G12260.1	ANAC007,EMB2749,NAC007,VND4	LOC_Os02g42970.1	NAC	YES
AP13ITG58482_at		17.74	19.32												Pavir.J36494	AT4G29230.1	anac075,NAC075	LOC_Os01g09550.1	NAC	YES
AP13ITG67714_at								18.26	31.44		14.07				Pavir.J31179	AT1G71930.1	ANAC030,VND7	LOC_Os08g01330.1	NAC	YES
AP13ITG70979_at				18.2											Pavir.Eb03851	AT1G52880.1	ANAC018,ATNAM,NAM,NARS2	LOC_Os01g71790.1	NAC	YES
AP13ITG73253_at													18.39		Pavir.J31179	AT1G71930.1	ANAC030,VND7	LOC_Os08g01330.1	NAC	YES
AP13ITG76992_at							11.92			13.6					Pavir.Bb00240	AT2G43000.1	anac042,NAC042	LOC_Os07g04560.1	NAC	YES
AP13ITG39451-RC_s_at										14.61					Pavir.J04751	AT5G22380.1	anac090,NAC090	LOC_Os05g37080.1	NAC	YES
AP13ITG45324-RC_at					8.73										Pavir.J02276	AT5G22380.1	anac090,NAC090	LOC_Os01g64310.1	NAC	YES
AP13ITG55121-RC_s_at			19.97												Pavir.Ia03491	AT4G17980.1	anac071,NAC071	LOC_Os10g42130.1	NAC	YES
AP13ITG64965-RC_at								30.09	27.38						Pavir.J20890	AT1G71930.1	ANAC030,VND7	LOC_Os08g01330.1	NAC	YES
AP13ITG71998-RC_at				24.66				18.18	26.61		13.6				Pavir.J01198	AT2G17040.1	anac036,NAC036	LOC_Os06g51070.1	NAC	YES
AP13ITG52684-RC_at	26.73	18.84	27.14			19.92				15.59		21.94		26.73	Pavir.J04931	AT1G52880.1	ANAC018,ATNAM,NAM,NARS2	LOC_Os08g42400.2	NAC	YES
AP13ITG72394_at					7.31										Pavir.J36282	AT5G22380.1	anac090,NAC090	LOC_Os05g37080.1	NAC	YES
AP13ITG72394-RC_at						24.21									Pavir.J36282	AT5G22380.1	anac090,NAC090	LOC_Os05g37080.1	NAC	YES
AP13ITG72646_at					7.36										Pavir.Ba00642	AT3G15510.1	ANAC056,ATNAC2,NAC2,NARS1	LOC_Os07g37920.1	NAC
AP13ITG72646-RC_at												19.18			Pavir.Ba00642	AT3G15510.1	ANAC056,ATNAC2,NAC2,NARS1	LOC_Os07g37920.1	NAC
AP13ITG73596-RC_at				28.85											Pavir.J04622	AT1G69490.1	ANAC029,ATNAP,NAP	LOC_Os07g48450.1	NAC	YES
VS16ITG28901-RC_x_at						18.58		18.85							Pavir.Fb00689	AT2G33480.1	ANAC041,NAC041	LOC_Os08g42400.1	NAC	YES
AP13CTG24560_s_at	29.5		24.13											29.5	Pavir.J21394	AT5G18270.2	ANAC087	LOC_Os11g03370.1	NAC	YES
AP13CTG37442_s_at										14.63		20.19			Pavir.J16651	AT1G69490.1	ANAC029,ATNAP,NAP	LOC_Os11g03300.1	NAC	YES
AP13CTG37805_at	16.65		23.4											16.65	Pavir.Gb02028			LOC_Os01g48130.2	NAC
AP13CTG23466_at		20.86	19.27												Pavir.J16488	AT5G61430.1	ANAC100,ATNAC5,NAC100	LOC_Os02g36880.1	NAC	YES
AP13CTG23468_at	18.31		22.35				11.52			15.67		18.7		18.31	Pavir.Aa01544	AT5G61430.1	ANAC100,ATNAC5,NAC100	LOC_Os02g36880.4	NAC	YES
AP13CTG24071_at				26.3									19.57		Pavir.Aa01668	AT4G28530.1	anac074,NAC074	LOC_Os04g43560.1	NAC
AP13CTG29766_s_at						17.7	11.49			17.24					Pavir.Db00380	AT1G56010.2	anac021,ANAC022,NAC1	LOC_Os06g46270.1	NAC	YES
AP13ITG35143_x_at	19.61		25.03	21.25		42.76		43.92	54.4	15.43				19.61	Pavir.J34458			LOC_Os08g42400.1	NAC
AP13ITG37508_s_at			36.88			20.76	10.89	20.26		21.04		14.97			Pavir.J34458			LOC_Os08g42400.1	NAC
AP13ITG37573_s_at													14.28		Pavir.Da01239			LOC_Os07g17180.1	NAC
AP13ITG43127_s_at	17.79	17.63	27.75			21.49	13.03	20.27		28.68		19.98		17.79	Pavir.Bb03733	AT5G18270.2	ANAC087	LOC_Os07g48550.1	NAC	YES
AP13ITG43709_s_at									31.16		19.81				Pavir.Gb00655	AT4G28530.1	anac074,NAC074	LOC_Os04g43560.1	NAC
AP13ITG44580_s_at							12.38			13.06					Pavir.J04049	AT1G01720.1	ANAC002,ATAF1	LOC_Os01g66120.1	NAC
AP13ITG47903_s_at							10.79								Pavir.J02083	AT3G10500.1	anac053,NAC053	LOC_Os05g35170.1	NAC
AP13ITG52656_s_at										13.13					Pavir.J13094	AT5G18270.1	ANAC087	LOC_Os03g21030.1	NAC	YES
AP13ITG56139_s_at						29.78		43.04	38.86						Pavir.Eb00261	AT4G29230.1	anac075,NAC075	LOC_Os01g09550.1	NAC	YES
AP13ITG57822_s_at	19.62		23.76				16.42			20.62		18.45		19.62	Pavir.J26531	AT2G43000.1	anac042,NAC042	LOC_Os03g56580.1	NAC	YES
AP13ITG60228_at			26.16	51.69		62.15		78.46	73.87				19.65		Pavir.J11699	AT2G33480.1	ANAC041,NAC041	LOC_Os09g33490.1	NAC	YES
AP13ITG60350_at													16.79		Pavir.Ib03261	AT4G28530.1	anac074,NAC074	LOC_Os10g33760.1	NAC
AP13ITG67925_at								17.11	33.62						Pavir.Aa00144	AT4G28530.1	anac074,NAC074	LOC_Os02g56600.1	NAC
AP13ITG68841_at							11.07								Pavir.J34979	AT1G01720.1	ANAC002,ATAF1	LOC_Os05g34830.1	NAC
AP13ITG69208_s_at		24.22		18.26				18.99	41.96		63	28.57	17.59		Pavir.J07835	AT2G46770.1	ANAC043,EMB2301,NST1	LOC_Os06g04090.1	NAC	YES
AP13ITG71892_at						36.52		56.79	67.38		14.9		18.16		Pavir.J05241	AT4G28500.1	ANAC073,NAC073,SND2	LOC_Os01g48130.2	NAC	YES
AP13ITG74381_at			20.65							16.06		15.88			Pavir.Ba00246	AT5G18270.2	ANAC087	LOC_Os07g48550.1	NAC	YES
AP13ITG74807_s_at	20.71		25.79	24		30.72		35.45	51.63		18.05		18.4	20.71	Pavir.J04559	AT4G28500.1	ANAC073,NAC073,SND2	LOC_Os05g48850.1	NAC	YES
AP13ITG77135_at	19.27											15.36		19.27	Pavir.Aa01694	AT5G64530.1	ANAC104,XND1	LOC_Os02g34970.1	NAC	YES
AP13CTG16310_s_at	18.21											18.97		18.21	Pavir.Ab01921	AT5G64530.1	ANAC104,XND1	LOC_Os02g34970.1	NAC	YES
AP13ITG35769_s_at			29.39			31.39	17.4			29.31					Pavir.Gb01850	AT5G61430.1	ANAC100,ATNAC5,NAC100	LOC_Os04g38720.1	NAC	YES
AP13ITG39161_s_at			21.72	19.37			22.08			29.12					Pavir.J23199	AT5G07680.1	ANAC079,ANAC080,ATNAC4,NAC080	LOC_Os04g38720.1	NAC
AP13ITG43114_at													16.59		Pavir.J24394	AT2G17040.1	anac036,NAC036	LOC_Os03g04070.1	NAC	YES
AP13ITG54654_at				17.57					22.55						Pavir.Fa02065	AT1G56010.2	anac021,ANAC022,NAC1	LOC_Os08g10080.1	NAC	YES
AP13ITG72279_s_at			23.15							13.19					Pavir.J34789	AT3G12977.1		LOC_Os12g41680.1	NAC	YES
AP13ITG71480_at					7.66										Pavir.J08552	AT3G15510.1	ANAC056,ATNAC2,NAC2,NARS1	LOC_Os07g37920.1	NAC
AP13ITG72962_at	21.1		23.32	39.03		18.71			39.31					21.1	Pavir.J34679	AT4G28530.1	anac074,NAC074	LOC_Os02g56600.1	NAC
AP13ITG74055_at										14.68					Pavir.J02772	AT2G24430.1	ANAC038,ANAC039,NAC038	LOC_Os09g32260.1	NAC
AlamoCTG00660_at						20.97									Pavir.Da02426	AT1G12260.1	ANAC007,EMB2749,NAC007,VND4	LOC_Os06g01480.1	NAC	YES
KanlowCTG35681_at			26.09												Pavir.J22666	AT1G69490.1	ANAC029,ATNAP,NAP	LOC_Os07g48450.1	NAC	YES
KanlowCTG37619_s_at				17.06				16.67	18.92						Pavir.J05241	AT4G28500.1	ANAC073,NAC073,SND2	LOC_Os01g48130.2	NAC	YES
KanlowCTG38114_at					6.56										Pavir.Ia00158	AT5G08790.1	anac081,ATAF2	LOC_Os03g60080.1	NAC	YES
KanlowCTG38579_at			20.33				10.69			18.19					Pavir.Ia03491	AT4G17980.1	anac071,NAC071	LOC_Os10g42130.1	NAC	YES
KanlowCTG38734_s_at	34						12.37							34	Pavir.J07383			LOC_Os08g44820.1	NAC
AP13CTG15383_at							11.07								Pavir.Ea01166	AT5G17260.1	anac086,NAC086	LOC_Os01g15640.1	NAC
AP13ITG40115_s_at					8.11										Pavir.Ia00158	AT5G08790.1	anac081,ATAF2	LOC_Os03g60080.1	NAC	YES
KanlowCTG21283_x_at		17.04					11.29			14.27		14.65			Pavir.Ib01526	AT5G18270.1	ANAC087	LOC_Os03g21030.1	NAC	YES
KanlowCTG14733_s_at						19.07	15.05			21.08					Pavir.J04931	AT1G52880.1	ANAC018,ATNAM,NAM,NARS2	LOC_Os08g42400.2	NAC	YES
OTHSWCTG10013_s_at		18.79				17.75									Pavir.Fa00048	AT5G04410.1	anac078,NAC2	LOC_Os08g44820.1	NAC
OTHSWSLT28879_at					7.08										Pavir.Ib01528	AT1G69490.1	ANAC029,ATNAP,NAP	LOC_Os03g21060.1	NAC	YES
OTHSWSLT36535_at					6.91										Pavir.Ib00786	AT5G16610.2		LOC_Os03g12120.1	NAC
VS16ITG11747_s_at										17.61					Pavir.J02772	AT2G24430.1	ANAC038,ANAC039,NAC038	LOC_Os09g32260.1	NAC
AP13.12336.m00003_s_at			25.23				17.63	28.24				17.45			Pavir.J16651	AT1G69490.1	ANAC029,ATNAP,NAP	LOC_Os11g03300.1	NAC	YES
AP13CTG05547_at										13.42					Pavir.Eb03542	AT1G77450.1	anac032,NAC032	LOC_Os01g60020.1	NAC	YES
AP13CTG18961_s_at	24.49		34.93	33.59				24.09	44.59		29.26		14.48	24.49	Pavir.Ga01785	AT5G64530.1	ANAC104,XND1	LOC_Os04g35660.1	NAC	YES
AP13CTG19470_s_at		18.82													Pavir.Fb00405	AT1G33060.2	ANAC014,NAC014	LOC_Os08g06140.2	NAC
AP13CTG22286RC_at				30.55		27.9		50.54	35.23				19.62		Pavir.J08559			LOC_Os06g04090.1	NAC
AP13ITG56117RC_at			22.1	34.55		50.03		52.12	68.79				14.34		Pavir.J20698	AT2G46770.1	ANAC043,EMB2301,NST1	LOC_Os08g02300.1	NAC	YES
KanlowCTG25165RC_at			19.47												Pavir.J07259	AT3G10500.1	anac053,NAC053	LOC_Os05g35170.1	NAC
KanlowCTG26710RC_at												16.28			Pavir.Db01564			LOC_Os06g23650.1	NAC
KanlowCTG31531RC_s_at			26.4			25.26		18.1		19.39					Pavir.Ib01526	AT5G18270.1	ANAC087	LOC_Os03g21030.1	NAC	YES
KanlowCTG41094_at	30.54	22.51												30.54	Pavir.Eb00500	AT5G05660.1	ATNFXL2	LOC_Os01g06550.1	NF-X1
AP13CTG04411_s_at											14.81	16.95			Pavir.Ia00780	AT3G20910.1	NF-YA9	LOC_Os03g48970.1	NF-YA	YES
AP13CTG04852_s_at	37.47		53.99			31.81		20.77	31.7			19.24		37.47	Pavir.Ib01915	AT1G72830.1	ATHAP2C,HAP2C,NF-YA3	LOC_Os03g29760.1	NF-YA	YES
KanlowCTG19345_s_at	20.15										17.07			20.15	Pavir.Ia04345	AT3G14020.1	NF-YA6	LOC_Os03g07880.1	NF-YA	YES
KanlowCTG20064_s_at								35.45	25.93		18.32		20.35		Pavir.Ib00471	AT1G72830.1	ATHAP2C,HAP2C,NF-YA3	LOC_Os03g07880.1	NF-YA	YES
KanlowCTG14257_at					7.77										Pavir.Ia04345	AT3G14020.1	NF-YA6	LOC_Os03g07880.1	NF-YA	YES
AP13CTG09162_s_at			24.06									17.37			Pavir.J08102	AT3G20910.1	NF-YA9	LOC_Os03g48970.1	NF-YA	YES
AP13ITG47144_s_at	16.8	21.24										17.46		16.8	Pavir.J06723			LOC_Os03g07880.1	NF-YA
AP13ITG72141_s_at													14.55		Pavir.Ia04345	AT3G14020.1	NF-YA6	LOC_Os03g07880.1	NF-YA	YES
AP13ITG42846_at	22.55													22.55	Pavir.Aa00318	AT1G54160.1	NF-YA5,NFYA5	LOC_Os02g53620.1	NF-YA	YES
KanlowCTG40403_at				17.9									15.45		Pavir.J06031	AT1G30500.2	NF-YA7	LOC_Os12g41880.2	NF-YA	YES
VS16ITG18899_s_at			32.87			30.73		31.78	24.23						Pavir.J18553			LOC_Os03g29760.1	NF-YA
AP13CTG17676_at	22.43						15.66			17.07		14.88		22.43	Pavir.Aa00318	AT1G54160.1	NF-YA5,NFYA5	LOC_Os02g53620.1	NF-YA	YES
AP13ITG60627_s_at				20.45					22.15		22.57	17.34			Pavir.J05081	AT4G14540.1	NF-YB3	LOC_Os07g41580.1	NF-YB
KanlowCTG44560_x_at				19.54					25.72		16.46		13.92		Pavir.J05081	AT4G14540.1	NF-YB3	LOC_Os07g41580.1	NF-YB
KanlowCTG14556_s_at		24.27		17.09							14.83	26.51			Pavir.J05081	AT4G14540.1	NF-YB3	LOC_Os07g41580.1	NF-YB
AP13ITG55840_s_at				16.63											Pavir.Ib01924	AT4G14540.1	NF-YB3	LOC_Os03g29970.1	NF-YB
AP13ITG70575_at		24.49					12.89		23.97	14.37	30.74	28.9			Pavir.Ba00451	AT4G14540.1	NF-YB3	LOC_Os07g41580.1	NF-YB
AP13CTG01398_at					9.02										Pavir.Fb01052	AT5G08190.2	NF-YB12	LOC_Os08g29500.1	NF-YB
KanlowCTG22319_s_at				33.14		18.87		19.82	32.63				15.39		Pavir.Ia03903	AT5G63470.1	NF-YC4	LOC_Os03g14669.1	NF-YC
OTHSWCTG15751_at						21.37									Pavir.J02260	AT3G12480.1	NF-YC11	LOC_Os05g41450.1	NF-YC
VS16ITG14662_s_at							10.93			19.6					Pavir.Gb00223	AT1G56170.1	ATHAP5B,HAP5B,NF-YC2	LOC_Os04g58680.1	NF-YC
AP13ITG74002-RC_at			20.78							13.89					Pavir.Ga00522	AT1G56170.1	ATHAP5B,HAP5B,NF-YC2	LOC_Os04g58680.1	NF-YC
AP13CTG24413_at					6.48										Pavir.Fb01850	AT1G08970.1	HAP5C,NF-YC9	LOC_Os08g38780.1	NF-YC
AP13ITG55268_s_at				21.23					26.59						Pavir.Ib01047	AT5G63470.1	NF-YC4	LOC_Os03g14669.1	NF-YC
AP13CTG20260_at					6.62										Pavir.Ib04487	AT1G07980.1	NF-YC10	LOC_Os03g63530.1	NF-YC
AP13CTG08427_at					9.36										Pavir.Db00412	AT1G56170.1	ATHAP5B,HAP5B,NF-YC2	LOC_Os06g45640.1	NF-YC
AP13CTG20248_at											16.46				Pavir.Ea01995	AT3G12480.1	NF-YC11	LOC_Os11g34200.1	NF-YC
AP13CTG14279ST_s_at	22.08						15.12							22.08	Pavir.Bb02544	AT1G76350.1		LOC_Os09g37710.1	Nin-like	YES
AP13ITG64902-RC_at	22.04		24.64									15.63		22.04	Pavir.Bb02466	AT1G64530.1		LOC_Os01g13540.1	Nin-like	YES
AP13ITG75334-RC_at												17.43			Pavir.Bb02466	AT1G64530.1		LOC_Os01g13540.1	Nin-like	YES
AP13ITG66848_at												19.49			Pavir.Ab00331	AT4G24020.1	NLP7	LOC_Os02g04340.1	Nin-like
AlamoCTG02458_at										14.3		21.84			Pavir.Ab00331	AT4G24020.1	NLP7	LOC_Os02g04340.1	Nin-like
AlamoCTG13583_s_at	20.73	17.26												20.73	Pavir.Ga01502	AT3G59580.1		LOC_Os04g41850.1	Nin-like
KanlowCTG38050_s_at			22.96				13.13								Pavir.Ba01369	AT1G20640.1		LOC_Os09g37710.1	Nin-like
AP13ITG59443-RC_at					10.78										Pavir.Eb02845	AT1G25560.1	EDF1,TEM1	LOC_Os01g49830.1	RAV
AP13ITG73862-RC_at										12.81					Pavir.Ea02092	AT1G68840.1	EDF2,RAP2.8,RAV2,TEM2	LOC_Os01g49830.1	RAV
AP13CTG14471RC_s_at										16.47					Pavir.Eb00702	AT1G68840.1	EDF2,RAP2.8,RAV2,TEM2	LOC_Os01g04800.1	RAV
AP13CTG27390RC_at			23.01		6.65	31.46		26.19		15.06					Pavir.Eb00702	AT1G68840.1	EDF2,RAP2.8,RAV2,TEM2	LOC_Os01g04800.1	RAV
AP13ITG54360RC_at					9.11										Pavir.J13012	AT1G68840.1	EDF2,RAP2.8,RAV2,TEM2	LOC_Os05g47650.1	RAV
AP13CTG12352_at								17.32							Pavir.Ga01929	AT3G09735.1		LOC_Os04g33440.2	S1Fa-like
OTHSWSLT37629_at					7.18	18.1									Pavir.Ga01929	AT3G09735.1		LOC_Os04g33440.2	S1Fa-like
AP13CTG01470_s_at	33.11	28.19										14.96		33.11	Pavir.Fb01917	AT1G20980.1	ATSPL14,FBR6,SPL14,SPL1R2	LOC_Os08g40260.1	SBP
AP13CTG28492_s_at							11.88								Pavir.Ea01625	AT3G60030.1	SPL12	LOC_Os01g18850.1	SBP
AP13CTG11746_x_at							11.16								Pavir.Eb01272	AT3G60030.1	SPL12	LOC_Os01g18850.1	SBP
KanlowCTG23235_s_at								18.73							Pavir.J09960	AT5G18830.3	ATSPL7,SPL7	LOC_Os05g33810.1	SBP	YES
AP13ITG47414_s_at	20.36								31.31					20.36	Pavir.J01500	AT3G60030.1	SPL12	LOC_Os03g61760.1	SBP
KanlowCTG05767_s_at						20.11									Pavir.Ab00358	AT5G43270.1	SPL2	LOC_Os02g04680.2	SBP
KanlowCTG24379_s_at						17.3									Pavir.Aa03225	AT5G43270.1	SPL2	LOC_Os02g04680.2	SBP
KanlowCTG26161_at											27.77				Pavir.Bb02800	AT2G33810.1	SPL3	LOC_Os07g32170.1	SBP	YES
KanlowCTG31732_s_at									22.67						Pavir.Bb02759	AT3G15270.1	SPL5	LOC_Os07g32170.1	SBP	YES
AP13CTG11480_s_at	19.02													19.02	Pavir.Aa03368	AT5G43270.1	SPL2	LOC_Os06g45310.1	SBP
AP13ITG65229_at													25.77		Pavir.Hb01173	AT5G50670.1		LOC_Os11g30370.1	SBP
AP13CTG26979_at			20.25												Pavir.J05190	AT5G18830.3	ATSPL7,SPL7	LOC_Os05g33810.1	SBP	YES
AP13CTG42690_at				18.4									15.21		Pavir.Hb01173	AT5G50670.1		LOC_Os11g30370.1	SBP
AP13ITG42691_at				19.67									15.04		Pavir.Ha00508	AT1G76580.1		LOC_Os11g30370.1	SBP
AP13ITG60657_at	31.01					40.45		41.4	51.83					31.01	Pavir.Ab00499	AT5G43270.1	SPL2	LOC_Os06g45310.1	SBP
AP13ITG73048_s_at			33.43			56.65		41.09							Pavir.J00965	AT5G18830.3	ATSPL7,SPL7	LOC_Os05g33810.1	SBP	YES
AP13CTG29191_at											19.66	16.31			Pavir.Aa03225	AT5G43270.1	SPL2	LOC_Os02g04680.2	SBP
OTHSWCTG19917_s_at		19.25													Pavir.J01500	AT3G60030.1	SPL12	LOC_Os03g61760.1	SBP
AP13ITG67322_at						18.45									Pavir.Cb01442	AT5G12330.4	LRP1	LOC_Os05g32070.1	SRS	YES
AP13CTG06778_at					6.43										Pavir.Ia02279	AT1G17040.1	ATSHA,SHA,STATLA	LOC_Os10g41770.1	STAT
AP13CTG00030_at	18.57	19.09					29.48							18.57	Pavir.Ib04256	AT4G34610.1	BLH6	LOC_Os03g47740.2	TALE	YES
AP13CTG01241_s_at	21.57	21.02	39.71			26.22	31.02	22.68		28.63		25.02		21.57	Pavir.J39406	AT4G34610.1	BLH6	LOC_Os12g43950.1	TALE	YES
KanlowCTG40833_s_at	26.97					24.4		32.51	42.55		42.54	15.92	15.82	26.97	Pavir.Ib00072	AT5G41410.1	BEL1	LOC_Os03g03260.1	TALE	YES
KanlowCTG41090_at											19.93		15.07		Pavir.J06042	AT1G23380.1	KNAT6,KNAT6L,KNAT6S	LOC_Os05g03884.1	TALE	YES
AP13ITG50787_s_at		29.53										18.1			Pavir.Ca00748	AT1G23380.1	KNAT6,KNAT6L,KNAT6S	LOC_Os05g03884.1	TALE	YES
KanlowCTG44724_at													14.47		Pavir.J37847	AT5G02030.1	BLH9,BLR,HB-6,LSN,PNY,RPL,VAN	LOC_Os05g38120.1	TALE
KanlowCTG12848_s_at									22.08						Pavir.J04807	AT5G02030.1	BLH9,BLR,HB-6,LSN,PNY,RPL,VAN	LOC_Os01g62920.1	TALE
KanlowCTG13771_s_at						20.4			24.16						Pavir.Ia00690	AT2G23760.1	BLH4,SAW2	LOC_Os03g52239.1	TALE
KanlowCTG13932_s_at	24.7	22.63	40.32			25.65	29.52	22.97		30.72		25.72		24.7	Pavir.Ea00566	AT4G34610.1	BLH6	LOC_Os12g43950.1	TALE	YES
KanlowCTG18915_s_at						18.63		29.46	26.86				14.64		Pavir.Ib04240	AT4G08150.1	BP,BP1,KNAT1	LOC_Os07g03770.1	TALE	YES
KanlowCTG21348_s_at	20.97		20.51	30.51		27.03		71.91	50.28		19.13		18.97	20.97	Pavir.Ia04290	AT2G16400.1	BLH7	LOC_Os03g06930.1	TALE	YES
KanlowCTG23373_at						26.24		29.62			15.93		24.73		Pavir.J15357	AT5G41410.1	BEL1	LOC_Os03g03260.1	TALE	YES
KanlowCTG24295_s_at				21.12		20.88		20.26	30.18						Pavir.Bb00225	AT4G08150.1	BP,BP1,KNAT1	LOC_Os07g03770.1	TALE	YES
KanlowCTG30762_at		18.78										37.5	14.04		Pavir.J39623	AT1G62990.1	IXR11,KNAT7	LOC_Os03g03164.3	TALE	YES
OTHSWCTG08973_s_at	23.59		32.93			22.65		22.94		14.81				23.59	Pavir.J04656	AT4G34610.1	BLH6	LOC_Os12g43950.1	TALE	YES
OTHSWCTG11582_s_at		17.39										18.47			Pavir.Hb01912	AT2G35940.1	BLH1,EDA29	LOC_Os11g06020.1	TALE	YES
AP13CTG21231_s_at					6.47										Pavir.Ab03108			LOC_Os03g47730.1	TALE
AP13ITG77717-RC_at								20.42							Pavir.Ca00595	AT5G41410.1	BEL1	LOC_Os06g01934.1	TALE	YES
AP13CTG30402_s_at		21.08						20.96	30.59		23.93		14.17		Pavir.J39623	AT1G62990.1	IXR11,KNAT7	LOC_Os03g03164.3	TALE	YES
AP13CTG14843_at				28.43		19.86		22.28	40.11		19.63		17.39		Pavir.Ia01001	AT4G08150.1	BP,BP1,KNAT1	LOC_Os07g03770.1	TALE	YES
AP13CTG23383_s_at	16.01			18.33		25.74		19.21	41.36					16.01	Pavir.Ib04240	AT4G08150.1	BP,BP1,KNAT1	LOC_Os07g03770.1	TALE	YES
AP13ITG41715_at					8.55										Pavir.J20097	AT5G41410.1	BEL1	LOC_Os06g01934.1	TALE	YES
AP13ITG43954_s_at		17.68	19.46			18.38	13.39			19.51	21.09	27.38			Pavir.Ia02908	AT2G23760.1	BLH4,SAW2	LOC_Os10g39030.1	TALE
AP13ITG43955_s_at	27.97	21.06					15.58	23.78		19.22	15.64	36.58		27.97	Pavir.Ib02142			LOC_Os10g39030.1	TALE
AP13ITG48354_s_at	29.9	28.72	37.12			22.75	26.64	21.06		22.91		30.32		29.9	Pavir.Ca02930	AT4G34610.1	BLH6	LOC_Os12g43950.1	TALE	YES
AP13ITG65115_s_at	18.4							21.72	24.71		16.12		37.77	18.4	Pavir.J15357	AT5G41410.1	BEL1	LOC_Os03g03260.1	TALE	YES
AP13ITG54628_s_at		20.22										17.05			Pavir.J06042	AT1G23380.1	KNAT6,KNAT6L,KNAT6S	LOC_Os05g03884.1	TALE	YES
AlamoCTG06382_at													18.16		Pavir.Ib04220	AT1G75430.1	BLH11	LOC_Os03g47730.1	TALE
AlamoSLT17780_at													15.18		Pavir.J13578	AT1G62990.1	IXR11,KNAT7	LOC_Os03g03164.3	TALE	YES
KanlowCTG36664_s_at	35.24		20.3			22.42		27.39	31.12		19.13	26.4		35.24	Pavir.Ib00072	AT5G41410.1	BEL1	LOC_Os03g03260.1	TALE	YES
KanlowCTG19945RC_s_at								17.62	21.58						Pavir.Hb01912	AT2G35940.1	BLH1,EDA29	LOC_Os11g06020.1	TALE	YES
AP13ITG62675_at													13.83		Pavir.Ia00690	AT2G23760.1	BLH4,SAW2	LOC_Os03g52239.1	TALE
AP13ITG63290_at			21.17	19.93				22.95	32.31						Pavir.Ha01822	AT2G35940.1	BLH1,EDA29	LOC_Os11g06020.1	TALE	YES
AP13ITG40747_s_at	18.94		29.27	25.63		40.78	13.76	64.52	50.4		20.98	21.46	23.39	18.94	Pavir.Ia04290	AT2G16400.1	BLH7	LOC_Os03g06930.1	TALE	YES
AP13ITG55159_s_at	19.03		36.18	39.52		45.11		73.96	78.22		23.77	14.39	19.58	19.03	Pavir.Ia04290	AT2G16400.1	BLH7	LOC_Os03g06930.1	TALE	YES
AP13.13167.m00006_s_at													15.62		Pavir.Ca00595	AT5G41410.1	BEL1	LOC_Os06g01934.1	TALE	YES
AP13CTG16149_s_at									20.72		14.8				Pavir.J37473	AT5G25220.1	KNAT3	LOC_Os06g43860.1	TALE	YES
AP13CTG17938_at				17.98					22.84		27.6		25.14		Pavir.J13578	AT1G62990.1	IXR11,KNAT7	LOC_Os03g03164.3	TALE	YES
AP13CTG07647RC_s_at								20.13	33.01		21.63		17.08		Pavir.J39882	AT1G62990.1	IXR11,KNAT7	LOC_Os03g03164.1	TALE	YES
AP13CTG28866RC_at								19.8	41.31		30.69	18.58	14.32		Pavir.Ib00069	AT1G62990.1	IXR11,KNAT7	LOC_Os03g03164.1	TALE	YES
AP13ITG65955RC_at				24.06				18.22							Pavir.J04807	AT5G02030.1	BLH9,BLR,HB-6,LSN,PNY,RPL,VAN	LOC_Os01g62920.1	TALE
KanlowCTG14359RC_at				21.07				31.64	36.32				17.39		Pavir.Ia04290	AT2G16400.1	BLH7	LOC_Os03g06930.1	TALE	YES
KanlowCTG18902RC_at									29.99		18.25				Pavir.Ea03389	AT5G02030.1	BLH9,BLR,HB-6,LSN,PNY,RPL,VAN	LOC_Os01g62920.1	TALE
KanlowCTG24295RC_s_at				23.55		28.26		21.94	30.97						Pavir.Bb00225	AT4G08150.1	BP,BP1,KNAT1	LOC_Os07g03770.1	TALE	YES
KanlowCTG43170_at											13.72				Pavir.Ib04362	AT1G68800.1	BRC2,TCP12	LOC_Os03g49880.1	TCP	YES
KanlowCTG15771_x_at													14.82		Pavir.J39613	AT1G69690.1		LOC_Os06g12230.1	TCP
AP13CTG23363_s_at													14.56		Pavir.J14065	AT3G47620.1	AtTCP14,TCP14	LOC_Os02g51280.1	TCP
AP13CTG27092_s_at												14.04			Pavir.Ca00220	AT1G58100.1		LOC_Os12g07480.1	TCP
AP13CTG58992_at					10.5										Pavir.J03131	AT3G27010.1	AT-TCP20,ATTCP20,PCF1,TCP20	LOC_Os01g69980.1	TCP
AP13ITG57681_at						17.17									Pavir.J07136	AT3G15030.1	MEE35,TCP4	LOC_Os01g55100.1	TCP
AP13ITG36478_s_at													14.32		Pavir.J21462	AT1G69690.1		LOC_Os06g12230.1	TCP
AP13.13175.m00008_at					6.46										Pavir.J35609	AT5G60970.1	TCP5	LOC_Os05g43760.1	TCP
KanlowCTG14250RC_at													21		Pavir.J03475	AT3G15030.1	MEE35,TCP4	LOC_Os01g11550.1	TCP
AP13CTG06486_at	31.55	19.44	26.28	19.05		35.56	19.56		26.91	19.28				31.55	Pavir.Bb02591	AT3G54390.1		LOC_Os09g38570.1	Trihelix	YES
AP13CTG03111_at						18.56			20.26						Pavir.Ib03751	AT1G76880.1		LOC_Os10g37240.2	Trihelix
AP13ITG45102_s_at		18.32													Pavir.Ga00658	AT2G44730.1		LOC_Os04g45940.1	Trihelix
KanlowCTG18125_at	23.93	20.61												23.93	Pavir.Aa03569	AT1G33240.1	AT-GTL1,AT-GTL2,GTL1	LOC_Os02g01380.1	Trihelix
KanlowCTG23288_s_at			21.57												Pavir.Aa01737	AT1G21200.1		LOC_Os02g33770.1	Trihelix
AP13CTG24738_at											15.55				Pavir.Ab02437	AT1G76890.2	AT-GT2,GT2	LOC_Os04g45750.1	Trihelix
AP13CTG25624_at		20.49										14.21			Pavir.J15414			LOC_Os05g03740.1	Trihelix
AP13CTG24115_at										15.85					Pavir.J15414			LOC_Os05g03740.1	Trihelix
AP13ITG46969_at					6.45										Pavir.Aa01737	AT1G21200.1		LOC_Os02g33770.1	Trihelix
AP13ITG50226_at					8.17										Pavir.J39826	AT1G21200.1		LOC_Os12g06640.1	Trihelix
AP13ITG40188_s_at					9.35										Pavir.Ea02366	AT5G05550.1		LOC_Os01g48320.1	Trihelix
AP13ITG56877_at	27.22													27.22	Pavir.J27535	AT3G14180.1		LOC_Os02g35690.1	Trihelix
AP13CTG29842_at	36.42	24.29	57.77	23.03		40.44	25.48	29.21		28.78		25.32		36.42	Pavir.Bb02591	AT3G54390.1		LOC_Os09g38570.1	Trihelix	YES
OTHSWCTG38251_at		21.04													Pavir.J05591	AT5G63420.1	emb2746	LOC_Os02g33610.1	Trihelix
OTHSWCTG11928_at					6.56										Pavir.Aa02084	AT2G33550.1		LOC_Os02g31160.1	Trihelix
AP13.12692.m00013_s_at					11.81										Pavir.J28088	AT2G44730.1		LOC_Os04g45940.1	Trihelix
AP13CTG07607_at					8.74										Pavir.J11649	AT3G14180.1		LOC_Os05g48690.1	Trihelix
AP13CTG12179RC_at			28.53												Pavir.Ib02309	AT2G44730.1		LOC_Os10g41460.1	Trihelix
KanlowCTG18125RC_at					6.34	18.01									Pavir.Aa03569	AT1G33240.1	AT-GTL1,AT-GTL2,GTL1	LOC_Os02g01380.1	Trihelix
KanlowCTG41045_s_at	18.11	35.29					10.85					23.33		18.11	Pavir.Ca01693	AT1G28520.1	ATVOZ1,VOZ1	LOC_Os05g43950.1	VOZ
OTHSWCTG11079_at					7.07										Pavir.Ca01693	AT1G28520.1	ATVOZ1,VOZ1	LOC_Os05g43950.1	VOZ
KanlowCTG43440_s_at									28.1						Pavir.Ea03245	AT4G35550.1	ATWOX13,HB-4,WOX13	LOC_Os01g60270.1	WOX	YES
KanlowCTG27646_s_at			22.32									14.24			Pavir.Ib01521	AT3G03660.2	WOX11	LOC_Os03g20910.2	WOX	YES
AP13ITG58496_s_at											16.68	16.41			Pavir.Ea03339	AT5G59340.1	WOX2	LOC_Os01g62310.1	WOX	YES
AP13ITG65456_at		31.72													Pavir.Eb03552	AT4G35550.1	ATWOX13,HB-4,WOX13	LOC_Os01g60270.1	WOX	YES
AP13ITG73115_at							10.73			13.23					Pavir.Ib01521	AT3G03660.2	WOX11	LOC_Os03g20910.2	WOX	YES
AP13CTG17579_s_at		20.72													Pavir.J40119	AT5G56270.1	ATWRKY2,WRKY2	LOC_Os08g38990.1	WRKY
KanlowCTG40645_x_at		19.25													Pavir.J40119	AT5G56270.1	ATWRKY2,WRKY2	LOC_Os08g38990.1	WRKY
KanlowCTG40750_s_at							12.6			21.7					Pavir.J35195	AT1G29860.1	ATWRKY71,WRKY71	LOC_Os01g47560.1	WRKY	YES
KanlowCTG44943_s_at		24.32													Pavir.Ia00625	AT3G04670.1	ATWRKY39,WRKY39	LOC_Os03g53050.1	WRKY	YES
KanlowCTG45644_x_at				17.24				18.43	30.19						Pavir.Ia01239	AT5G28650.1	ATWRKY74,WRKY74	LOC_Os12g40570.2	WRKY
AP13CTG27461_s_at							12.16								Pavir.Gb00763	AT4G31550.1	ATWRKY11,WRKY11	LOC_Os04g51560.1	WRKY
KanlowCTG05717_s_at					6.72			33.43							Pavir.Ib03991	AT5G28650.1	ATWRKY74,WRKY74	LOC_Os12g40570.2	WRKY
KanlowCTG14521_s_at			20.56							17.01					Pavir.Ca02393	AT2G03340.1	WRKY3	LOC_Os12g32250.1	WRKY
KanlowCTG21177_at										15.66					Pavir.Eb01898	AT1G29860.1	ATWRKY71,WRKY71	LOC_Os01g43650.1	WRKY	YES
KanlowCTG21564_at				17.36											Pavir.J03879	AT1G64000.1	ATWRKY56,WRKY56	LOC_Os01g53260.1	WRKY	YES
KanlowCTG24183_at													15.23		Pavir.Ca01028	AT5G26170.1	ATWRKY50,WRKY50	LOC_Os05g09020.1	WRKY	YES
AP13ITG33944_s_at							16.25			18.52					Pavir.Ca01475	AT2G38470.1	ATWRKY33,WRKY33	LOC_Os05g27730.1	WRKY
KanlowCTG28420_at											13.97				Pavir.Db02095	AT5G24110.1	ATWRKY30,WRKY30	LOC_Os06g06360.1	WRKY	YES
KanlowCTG29136_at								21.98					14.44		Pavir.Ba02750	AT2G40750.1	ATWRKY54,WRKY54	LOC_Os07g27670.1	WRKY
KanlowCTG33519_at					8.04										Pavir.J05250	AT3G56400.1	ATWRKY70,WRKY70	LOC_Os05g40060.1	WRKY
KanlowCTG34355_s_at													13.76		Pavir.Eb00332	AT4G39410.1	ATWRKY13,WRKY13	LOC_Os01g08710.2	WRKY	YES
KanlowCTG35551_at		18.81								14.09					Pavir.Eb01119	AT2G34830.1	AtWRKY35,MEE24,WRKY35	LOC_Os01g43550.2	WRKY	YES
OTHSWCTG03265_at								23.78	21.18				25.75		Pavir.J12092	AT3G56400.1	ATWRKY70,WRKY70	LOC_Os05g14370.1	WRKY
AlamoCTG09004_s_at											17.58				Pavir.Ia00386	AT3G29185.1		LOC_Os03g55164.1	WRKY
OTHSWCTG15870_s_at	21.78		30.67			22.25	11.55	23.49	21.81	24.03				21.78	Pavir.J12348	AT5G13080.1	ATWRKY75,WRKY75	LOC_Os11g29870.1	WRKY	YES
AP13CTG15875_at					6.84										Pavir.J16737	AT4G11070.1	AtWRKY41,WRKY41	LOC_Os05g40070.1	WRKY	YES
AP13CTG19169_at			27.02				14.29			21.85		20.91			Pavir.J39511	AT5G22570.1	ATWRKY38,WRKY38	LOC_Os12g02450.1	WRKY	YES
AP13CTG44093_s_at	31.93		41.94			27.64	14.6	18.83		23.1				31.93	Pavir.J08016	AT4G31550.1	ATWRKY11,WRKY11	LOC_Os04g21950.1	WRKY
AP13ITG52403_at	20.02		19.39	27.23					29.3				24	20.02	Pavir.Ea03258	AT2G46400.1	ATWRKY46,WRKY46	LOC_Os01g60640.1	WRKY	YES
AP13ITG56065_at				16.7											Pavir.Eb03705	AT5G49520.1	ATWRKY48,WRKY48	LOC_Os01g62510.1	WRKY	YES
AP13ITG60086_at	16.7			17.2							24.42		17.69	16.7	Pavir.Ba00227	AT2G46400.1	ATWRKY46,WRKY46	LOC_Os07g48260.1	WRKY	YES
AP13ITG68367_s_at							11.8								Pavir.Ca00178	AT4G11070.1	AtWRKY41,WRKY41	LOC_Os11g02470.1	WRKY	YES
AP13ITG71527_at												20.28			Pavir.J35902	AT2G46400.1	ATWRKY46,WRKY46	LOC_Os05g40060.1	WRKY	YES
AP13ITG73773_at			29.85			19.95		20.37		17.79		16.43			Pavir.J02788	AT1G62300.1	ATWRKY6,WRKY6	LOC_Os05g04640.1	WRKY
AP13ITG75538_at		17.52	21.49												Pavir.J09516	AT1G69310.1	ATWRKY57,WRKY57	LOC_Os07g02060.1	WRKY	YES
VS16ITG26997_at			20.68			18.44									Pavir.Hb01070	AT2G38470.1	ATWRKY33,WRKY33	LOC_Os01g61080.1	WRKY
AP13ITG36054-RC_s_at						17.1		39.56	21.07				21.88		Pavir.Ea03257	AT4G11070.1	AtWRKY41,WRKY41	LOC_Os01g60600.1	WRKY	YES
AP13ITG38814-RC_s_at				19.61						13.44					Pavir.Db00995	AT5G52830.1	ATWRKY27,WRKY27	LOC_Os06g30860.1	WRKY
AP13ITG44916-RC_s_at								17.37							Pavir.Ca01747	AT5G64810.1	ATWRKY51,WRKY51	LOC_Os05g46020.1	WRKY
AP13ITG56430-RC_at											20.04				Pavir.J01329	AT4G23810.1	ATWRKY53,WRKY53	LOC_Os05g49620.1	WRKY	YES
AP13ITG63224-RC_at	24.68			18.37						15.02		15.35		24.68	Pavir.J18239	AT4G11070.1	AtWRKY41,WRKY41	LOC_Os05g40060.1	WRKY	YES
AP13ITG68279-RC_at										12.9					Pavir.Da02223	AT5G15130.1	ATWRKY72,WRKY72	LOC_Os06g05380.1	WRKY
AP13ITG76820-RC_at					6.83								14.85		Pavir.J29891	AT4G01250.1	AtWRKY22,WRKY22	LOC_Os05g50700.1	WRKY
AP13ITG77059-RC_at				21.86		35.85		44.18	37.55				26.84		Pavir.Ba01849	AT1G80840.1	ATWRKY40,WRKY40	LOC_Os09g25060.1	WRKY	YES
AP13CTG58984_at										16.67					Pavir.J30274	AT4G31550.1	ATWRKY11,WRKY11	LOC_Os04g51560.1	WRKY
AP13ITG77625_at								22.33							Pavir.Bb01218	AT3G56400.1	ATWRKY70,WRKY70	LOC_Os07g27670.1	WRKY
VS16ITG20982_at									19.5			18.23			Pavir.Ea03258	AT2G46400.1	ATWRKY46,WRKY46	LOC_Os01g60640.1	WRKY	YES
VS16ITG20982-RC_at								20.53					14.19		Pavir.Ea03258	AT2G46400.1	ATWRKY46,WRKY46	LOC_Os01g60640.1	WRKY	YES
VS16ITG22685-RC_s_at				17.6			10.73	18.3							Pavir.Ca01747	AT5G64810.1	ATWRKY51,WRKY51	LOC_Os05g46020.1	WRKY
AP13CTG25863_at							13.21								Pavir.Gb02382	AT4G11070.1	AtWRKY41,WRKY41	LOC_Os11g02480.1	WRKY	YES
AP13CTG27420_at								30.82	40.8		16.88		15.52		Pavir.Cb01173	AT3G56400.1	ATWRKY70,WRKY70	LOC_Os05g25770.1	WRKY
AP13CTG44552_s_at										14.06					Pavir.Da00323	AT1G80840.1	ATWRKY40,WRKY40	LOC_Os06g44010.1	WRKY	YES
AP13CTG27460_at					10.52										Pavir.J30274	AT4G31550.1	ATWRKY11,WRKY11	LOC_Os04g51560.1	WRKY
AP13CTG29413_s_at						24.4									Pavir.Eb03138	AT1G29280.1	ATWRKY65,WRKY65	LOC_Os01g54600.1	WRKY
AP13CTG29438_s_at	18.61		27	27.19		18.31	15.19	20.52		32.13		14.49		18.61	Pavir.Eb03138	AT1G29280.1	ATWRKY65,WRKY65	LOC_Os01g54600.1	WRKY
AP13CTG45097_s_at					6.52										Pavir.Eb03043	AT5G41570.1	ATWRKY24,WRKY24	LOC_Os01g53260.1	WRKY
AP13CTG58954_at	25.83	18.42	42.06			23.45	18.16	21.24		26.86		17.8		25.83	Pavir.Eb02690	AT4G18170.1	ATWRKY28,WRKY28	LOC_Os01g47560.1	WRKY
AP13ITG38347_s_at				17.76		22.37		28.95	20.95						Pavir.Eb03562	AT4G11070.1	AtWRKY41,WRKY41	LOC_Os01g60600.1	WRKY	YES
AP13ITG40484_s_at							17.16	18.67		17.38					Pavir.J32507	AT1G29860.1	ATWRKY71,WRKY71	LOC_Os05g50610.2	WRKY	YES
AP13ITG41775_s_at										15.05					Pavir.J29560	AT3G58710.1	ATWRKY69,WRKY69	LOC_Os01g53040.1	WRKY
AP13ITG43971_s_at				17.92				43.02	23.93		14.75		22.08		Pavir.Ca02012	AT3G56400.1	ATWRKY70,WRKY70	LOC_Os05g25770.1	WRKY
AP13ITG45629_at												18.79			Pavir.Ia00625	AT3G04670.1	ATWRKY39,WRKY39	LOC_Os03g53050.1	WRKY	YES
AP13ITG70807_s_at	26.98	22.35				19.17	12.28			18.16				26.98	Pavir.Ea00275	AT5G15130.1	ATWRKY72,WRKY72	LOC_Os01g09080.1	WRKY
AP13ITG56713_s_at							14.21	19.39		15.97					Pavir.Ca01028	AT5G26170.1	ATWRKY50,WRKY50	LOC_Os05g09020.1	WRKY	YES
AP13ITG61931_at		17.09									24				Pavir.J13626	AT5G24110.1	ATWRKY30,WRKY30	LOC_Os09g16510.1	WRKY	YES
AP13ITG73987_at										14.38					Pavir.Ea02968	AT1G29280.1	ATWRKY65,WRKY65	LOC_Os01g53040.1	WRKY
AP13ITG36816_s_at				27.9				24.56	27.83						Pavir.Ea02282	AT4G11070.1	AtWRKY41,WRKY41	LOC_Os01g46800.1	WRKY	YES
AP13ITG36818_s_at								17.72	25.35		14.66				Pavir.Ea02282	AT4G11070.1	AtWRKY41,WRKY41	LOC_Os01g46800.1	WRKY	YES
AP13ITG39378_s_at	17.15						10.82							17.15	Pavir.Aa03147	AT2G25000.1	ATWRKY60,WRKY60	LOC_Os02g08440.1	WRKY	YES
AP13ITG41023_s_at									19.55						Pavir.Ba02544	AT4G11070.1	AtWRKY41,WRKY41	LOC_Os09g16510.1	WRKY	YES
AP13ITG45000_at		25.16										14.61			Pavir.Eb01119	AT2G34830.1	AtWRKY35,MEE24,WRKY35	LOC_Os01g43550.2	WRKY	YES
AP13ITG56721_at						18.08			24.01		14.11				Pavir.J16737	AT4G11070.1	AtWRKY41,WRKY41	LOC_Os05g40070.1	WRKY	YES
AP13ITG58151_x_at							12.54			15.65					Pavir.Eb01185	AT4G22070.1	ATWRKY31,WRKY31	LOC_Os01g18584.1	WRKY
AP13ITG58265_s_at				20.61			11.56								Pavir.Fa00406	AT5G60190.1		LOC_Os12g01180.1	WRKY
AP13ITG58266_at							10.8								Pavir.J27333	AT5G60190.1		LOC_Os12g01180.1	WRKY
AP13ITG62285_at						30.24		51.96	41.63		15.62		26.34		Pavir.Bb02115	AT4G31800.1	ATWRKY18,WRKY18	LOC_Os09g25060.1	WRKY	YES
AP13ITG62474_at	22.48		25.99	20.84		19.42		45.18	25.85	16.82				22.48	Pavir.J05732	AT5G26170.1	ATWRKY50,WRKY50	LOC_Os05g09020.1	WRKY	YES
AP13ITG66006_at										14.21					Pavir.Eb02454	AT5G49520.1	ATWRKY48,WRKY48	LOC_Os01g40260.1	WRKY	YES
AP13ITG66659_at						34.71		31.25	20.22						Pavir.Hb01070	AT2G38470.1	ATWRKY33,WRKY33	LOC_Os01g61080.1	WRKY
AP13ITG68815_at		17.96	23.55			23.12	15	27.91		20.45					Pavir.Ca01248	AT1G62300.1	ATWRKY6,WRKY6	LOC_Os05g04640.1	WRKY
AP13ITG73884_at	21.08											19.75		21.08	Pavir.Fb01342	AT4G31550.1	ATWRKY11,WRKY11	LOC_Os08g13840.1	WRKY
AP13ITG74118_at					6.59	19.27	12.49	18.87		13.79			18.14		Pavir.Fa01441	AT4G31550.1	ATWRKY11,WRKY11	LOC_Os08g13840.1	WRKY
AlamoCTG05480_at					6.47										Pavir.J14149	AT5G56270.1	ATWRKY2,WRKY2	LOC_Os08g38990.1	WRKY
AlamoSLT18910_at					8.06										Pavir.Ea02436	AT4G01250.1	AtWRKY22,WRKY22	LOC_Os01g43550.2	WRKY
KanlowCTG03247_at		20.26					11.92			13.18					Pavir.Eb03138	AT1G29280.1	ATWRKY65,WRKY65	LOC_Os01g54600.1	WRKY
KanlowCTG39495_at										16.11					Pavir.Eb02690	AT4G18170.1	ATWRKY28,WRKY28	LOC_Os01g47560.1	WRKY
KanlowCTG39592_s_at							14.21			15.55					Pavir.Eb02690	AT4G18170.1	ATWRKY28,WRKY28	LOC_Os01g47560.1	WRKY
AP13CTG34640_s_at				20.28					22.86		19.09		21.02		Pavir.Fa01520	AT4G11070.1	AtWRKY41,WRKY41	LOC_Os08g29660.1	WRKY	YES
AP13CTG24500_at	21.18		27.31			25.53	12.58	19.39		22.59				21.18	Pavir.J03800	AT2G38470.1	ATWRKY33,WRKY33	LOC_Os05g39720.1	WRKY
AP13ITG77011_at													26.29		Pavir.Ia00625	AT3G04670.1	ATWRKY39,WRKY39	LOC_Os03g53050.1	WRKY	YES
AP13ITG43830_s_at							16.77			14.18					Pavir.Ca01475	AT2G38470.1	ATWRKY33,WRKY33	LOC_Os05g27730.1	WRKY
AP13CTG03390_s_at			21.93			20.69	11.03	17.97		20.4					Pavir.Ca02393	AT2G03340.1	WRKY3	LOC_Os12g32250.1	WRKY
AP13CTG17098_at	25.01	22.28	35.8			26.17	17.16			22.05		18.28		25.01	Pavir.J14888			LOC_Os11g02480.1	WRKY
AP13CTG19863_at							13.72								Pavir.J15967	AT1G80840.1	ATWRKY40,WRKY40	LOC_Os02g08440.1	WRKY	YES
KanlowCTG25549RC_at	32.79	19.35	21.05							13.16		17.85		32.79	Pavir.J27764			LOC_Os01g18584.1	WRKY
KanlowCTG29137_at													15.69		Pavir.Ib04136	AT2G26580.1	YAB5	LOC_Os03g44710.1	YABBY
AP13CTG23694_at				42.57		28.78		33.12	47.81				14.17		Pavir.J14351	AT1G74660.1	MIF1	LOC_Os11g03420.1	ZF-HD	YES
AP13ITG54974_at								22.23	32.11						Pavir.J14351	AT1G74660.1	MIF1	LOC_Os11g03420.1	ZF-HD	YES
AP13ITG60145_at			19.34	38.1		30.67		32.22	55.89						Pavir.J19599	AT3G28917.1	MIF2	LOC_Os11g03420.1	ZF-HD

## Sheet: Arabidopsis
	AtCCR1	At4CL1	AtCSE	At4CL3	AtC4H	AtPAL1	AtC3’H1	AtCAD4	At4CL2	AtPAL2	AtCCoAOMT1	AtCAD5	AtF5H1	AtCAD9	AtHCT	AtCOMT1
ID	AT1G15950	AT1G51680	AT1G52760	AT1G65060	AT2G30490	AT2G37040	AT2G40890	AT3G19450	AT3G21240	AT3G53260	AT4G34050	AT4G34230	AT4G36220	AT4G39330	AT5G48930	AT5G54160	TF	Homolog in Switchgrass network?
AT3G54320												14.78					AP2	YES
AT2G39250														17.27			AP2
AT1G16060			39.46			29.38					23.59						AP2	YES
AT3G20840							9.88		38.09						46.43		AP2
AT1G51190							8.65										AP2	YES
AT5G17430			49.09														AP2	YES
AT1G79700			48.87						41.92	37.87					37.46	40.37	AP2	YES
AT3G54990							8.98	25.01		32.27							AP2
AT2G28550							8.25										AP2	YES
AT5G65510			52.13		23.91				38.24							33.34	AP2
AT1G35540				35.31													ARF
AT1G19850			88.33			21.09			49.47								ARF
AT5G60450			67.82			31.39			77.61		23.2						ARF
AT5G07210				40.2									35.09				ARR-B
AT2G25180							9.8										ARR-B	YES
AT2G27070															32.61		ARR-B
AT3G06160				51.28													B3
AT4G00260													38.67				B3
AT3G17010														23.36			B3
AT3G46770				70.96									42.92				B3
AT4G31610			55.61	67.08	28.76				47.6			13.13			33.04	44.68	B3
AT4G31680							8.95									34	B3
AT5G60130				42.58													B3
AT3G24650	10.71						10.23										B3	YES
AT5G18090		11.09	39.82	56.85	26.13	32.25											B3
AT5G06250				66.51												33.19	B3
AT1G49475	12.47						12.57		42.56								B3
AT2G24700					22.44							14.29					B3
AT5G60140				39.5													B3
AT5G18000				65.89													B3
AT2G24680					28.32								35.11		34.94		B3
AT4G31620			38.72													38.68	B3
AT4G31650														17.51			B3
AT2G35310				40.7													B3
AT2G35550	11.59																BBR-BPC
AT1G75080												17.93					BES1
AT4G18890			39.12						50.03						40.12		BES1
AT5G08130														18.86			bHLH
AT2G22750							9.23										bHLH	YES
AT1G32640		11.68			35.44						20.2	22.29		17.3	32.76	42.67	bHLH	YES
AT1G26260											21.19						bHLH
AT4G17880	10.28																bHLH	YES
AT5G10570								42.82							44.52		bHLH
AT5G46830														18.7			bHLH
AT3G56980									42.37								bHLH
AT5G50915										41.78				18.14		33.93	bHLH
AT5G67110			48.18	55.94	21.07				38.84			16.92					bHLH
AT1G66470							8.2										bHLH
AT1G10585												18.29	41.44	26.04			bHLH
AT4G36060			36.96						42.64								bHLH
AT5G48560			131.74		47.52	30.21			92.52		32.15	18.5			47.78	60.2	bHLH
AT1G27740							9										bHLH
AT1G25310							10.85										bHLH
AT1G12540							10.61							22.86	51.54		bHLH
AT2G40200					22.23	21.94							51.86				bHLH	YES
AT3G20640		11.44															bHLH	YES
AT5G37800													48.34				bHLH	YES
AT4G36540								31.64									bHLH
AT3G61950		10.8		44.45										18.03			bHLH	YES
AT4G00050		10.47		35.95	29.82	27.96		34.07		56.73	26.6				49.8	39.49	bHLH
AT5G65640					26.26												bHLH
AT4G28811							8.57										bHLH
AT1G18400								25.25									bHLH
AT5G39860				35.71										20.1			bHLH
AT4G02590												22.77					bHLH	YES
AT2G22770								24.2						17.61			bHLH	YES
AT5G62610														18.6			bHLH
AT5G51790										34.16							bHLH
AT4G37850									46.84					16.64			bHLH	YES
AT4G28790			40.85						59.29								bHLH
AT4G00870				51.82													bHLH
AT3G25710														19.94			bHLH	YES
AT2G46510														33.58			bHLH	YES
AT3G24140		11.64															bHLH	YES
AT5G51780							9.33	29.14									bHLH
AT1G03040												27.1		16.94			bHLH
AT5G46760											20.26						bHLH
AT4G29930					48.6							23		24.79	37.54	41.52	bHLH
AT1G62975		15.85				26.38		39.43		32.22	22.95	12.8		33.49			bHLH
AT4G14410							8.3										bHLH
AT3G57800														18.5			bHLH
AT4G00480								46.25		34.2							bHLH
AT1G26945								29.89						27.23			bHLH
AT1G15790	9.8												34.98				bHLH
AT2G22760														23			bHLH
AT1G68240									39.27						32.57		bHLH
AT2G46810														40.54			bHLH
AT1G51140														19.6			bHLH
AT1G10586					29.86		8.24					13.68					bHLH
AT5G43175																36.87	bHLH
AT1G02340						22.36											bHLH
AT2G28160								40.43							34.66		bHLH	YES
AT5G67060								30.96									bHLH	YES
AT3G28857														19.65			bHLH
AT4G21340							11.23		37.88						51.19		bHLH
AT2G43140							10.19								40.84		bHLH
AT2G41130							9.93										bHLH
AT5G15160														25.69			bHLH
AT2G18300								24.51									bHLH
AT4G09820	11.67			49.85									39.91			34.63	bHLH
AT4G33880							8.57										bHLH
AT4G05170							8.12	30.46							33.04		bHLH
AT4G30980			43.6			29.49		38.46	46.56								bHLH
AT1G35460													33.59				bHLH
AT1G74500							9.65										bHLH	YES
AT1G63650				56.94	23.25												bHLH
AT5G61270													40				bHLH
AT2G12900	9.84																bZIP
AT3G49760					36.25	21.54						26.32					bZIP
AT1G22070											21.84		46.23				bZIP	YES
AT5G08141				38.17													bZIP
AT1G08320							8.77										bZIP	YES
AT5G28770								28.85		45.15							bZIP	YES
AT2G04038	12.81		44.61				8.83		52.03						34.05		bZIP	YES
AT5G06839			35.42														bZIP	YES
AT3G54620													55.57				bZIP	YES
AT5G60830	10.1												50.53				bZIP
AT5G07160															32.33		bZIP
AT5G38800				51.06													bZIP
AT4G35900							9.09										bZIP	YES
AT2G22850												18.9				33.7	bZIP
AT1G13600		11.26								46.21		12.93		17.44			bZIP	YES
AT1G49720			37.42														bZIP
AT4G37730		12.5			27.45	29.67				40.6	25.93	19.22		30.38	32.51	38.68	bZIP	YES
AT5G65210			46.86												32.1		bZIP
AT2G41070							8.3										bZIP
AT4G34000					33.05				46.36		24.54	13.73		40.87	53.48	35.42	bZIP
AT1G77920			42.33				10.17		46.93								bZIP
AT1G45249		16.06										24.79		26.34			bZIP	YES
AT5G24800		13.95										18.71		24.7			bZIP	YES
AT3G51960	13.16																bZIP
AT1G68640			62.78		27.06				44.79						37.42	45.56	bZIP
AT5G15830									58.09						48.25		bZIP
AT2G46270												23.85		26.5			bZIP	YES
AT1G14580	11.24							26.41									C2H2
AT2G15740				35.61													C2H2
AT1G34370															32.93		C2H2	YES
AT4G16610			41.05	47.53		27.24				30.82	21.01						C2H2
AT5G22890							8.87										C2H2
AT1G80730			75.22			34.05			54.76	47.69	29.78					41.76	C2H2	YES
AT1G02030					23.29	31.96					21.4						C2H2
AT4G27240		13.22	40.24			29.26		25.79			27.53						C2H2
AT1G75710				79.92				31.01						23.75			C2H2	YES
AT5G10970								27.07									C2H2	YES
AT2G37430			43.19						67.16		21.37				44.26		C2H2
AT1G10480					22.87												C2H2
AT1G08290		12.61				21.74					22.67	18.97	56.37				C2H2
AT5G67450					25.78	21.57	9.68	26.19	39.97						40.66		C2H2
AT1G03840									40.87								C2H2
AT5G01860													40.17				C2H2
AT4G17810							8.57										C2H2
AT5G44160							10.89								36.83		C2H2
AT3G60580	9.95		59.72		22.09	24.86			47.11		27.78						C2H2	YES
AT2G17180					20.91												C2H2
AT5G56200			70.45		31.95				73.96		25.79				49.42	44.14	C2H2
AT3G49930		10.81				28.83		32.07		32.46	25.44				43.08		C2H2
AT5G43540							11.5										C2H2	YES
AT5G03510						31.52		35.32		33.27	22.06				35.77	34.28	C2H2
AT5G57520	21.3	20.42	46.14	48.76		27			52.77	30.12	29.98					33.05	C2H2	YES
AT5G06650				49.63													C2H2
AT5G60470													65.34				C2H2
AT1G25250										55.18	23.39					40.72	C2H2
AT3G23130				47.95													C2H2
AT5G42640				35.77													C2H2
AT5G15480														18.15			C2H2
AT2G28710	11.61																C2H2	YES
AT5G06070				35.29													C2H2
AT4G12240									53.63						41.93		C2H2
AT3G46080					27.71												C2H2	YES
AT5G22990													41.25				C2H2
AT5G04340												14.14					C2H2	YES
AT3G06410		10.87															C3H
AT1G04990		15.25										18.36					C3H
AT3G02830						21.05				37.31						48.44	C3H	YES
AT5G06770								40.92									C3H	YES
AT2G32930						27.18				34.52	20.57						C3H
AT5G18550		10.88															C3H
AT1G68200	11.06		48.76		21.69				51.52	39	22.05				50.03	46.4	C3H
AT3G44785													39.48				C3H
AT5G49200													42.36				C3H
AT1G49130														18.91			CO-like
AT5G48250			35.48							35.5						39.19	CO-like	YES
AT1G25440		11.26															CO-like	YES
AT5G24930					26.09									19.05		33.5	CO-like
AT5G15850														29.23			CO-like
AT1G73870										32.53							CO-like
AT3G02380					25.39	26.28		30.13		40.29							CO-like
AT2G20110			36.88									19.2					CPP
AT1G75540							12.2										DBB	YES
AT2G21320	11.86												93.44				DBB
AT5G15840												13.76		36.02			DBB
AT2G31380						24.16		24.79		46.33							DBB
AT4G10240				37.43													DBB
AT1G29160			50.86		24.87				38.38			20.54				35.96	Dof
AT5G62430														30.01			Dof	YES
AT4G21050	12.68																Dof
AT1G21340							10.31				21.14						Dof
AT2G34140			49.72		48.44	26					22.82	22.36					Dof
AT1G26790										41.98							Dof
AT3G45610				35.87													Dof
AT1G47655							9.5										Dof
AT4G24060					23.75	27.47					26.94	16.33					Dof	YES
AT3G21270											22.53						Dof
AT1G07640														21.01			Dof
AT2G28810												15.64					Dof
AT3G47500													45.01				Dof	YES
AT5G21120			49.85			21.75			52.23								EIL
AT5G65100							8.6										EIL
AT5G10120							12.8										EIL
AT1G12610													35.4				ERF
AT4G18450							12.08										ERF
AT1G71450	11.16																ERF
AT4G32800													68.41				ERF
AT1G49120				39.1													ERF
AT2G22200														27.64	47.8		ERF
AT2G31230	10.96									32.94							ERF	YES
AT4G13620							10.8										ERF
AT1G43160												19.34		21.12			ERF
AT1G06160										32.64	21.73		47.19				ERF
AT3G61630												20.6					ERF
AT1G71520					23.42							21.14					ERF
AT1G19210												13.82					ERF
AT4G17500												21.92					ERF	YES
AT5G18560			53.94		21.25				47.01						41.06		ERF
AT1G63030				45.26										25.67			ERF
AT1G44830			35.41		22.89			25.64	45.97		21.29			21.45	36.52	47.63	ERF	YES
AT2G23340						24.55				30.32							ERF	YES
AT1G01250													37.3				ERF
AT5G61890										30.43		14.24				40.09	ERF
AT1G33760																38.44	ERF
AT1G12890			59.28														ERF
AT2G25820								28.35					39.29	16.49			ERF
AT5G43410				36													ERF
AT3G15210												19.62					ERF
AT3G16770	10.57																ERF	YES
AT2G44940						34.95				35.53							ERF	YES
AT2G20350															34.84		ERF
AT5G07580	9.69					21.69		25.66									ERF
AT5G25390				62.06													ERF
AT4G25490										35.43	26.28			17.6		39.25	ERF	YES
AT5G53290			35.27						55.23	51.17	21.32						ERF
AT4G25480		11.76			23.46	22.62				49.69	34.4						ERF	YES
AT5G11590								43.91		40.03							ERF	YES
AT5G44210			35.83			21.01					23.99						ERF	YES
AT1G71130													36.65				ERF
AT5G19790							10.31	26.04									ERF
AT2G35700													41.53				ERF
AT3G50260					22.41												ERF
AT5G11190														26.99			ERF
AT1G74930													34.88				ERF	YES
AT5G64750												13.53		17.46			ERF
AT1G12630			44					34.1	60.36	38.92	21.83				41.86		ERF
AT1G53170											23.11	14.75		28.95			ERF
AT5G52020					35.42							15.74					ERF	YES
AT5G25810						29.56	10.83	52.2		41.71	22.1				42.32		ERF
AT4G25470					35.02				42.01	43.72	26.04				33.8	47.52	ERF	YES
AT4G16750		13.84				26.35						29.95					ERF
AT2G40220							12.37										ERF
AT3G60490												12.8					ERF
AT1G64380			48.56			29.54			61.1		30.54			17.53		39.69	ERF	YES
AT2G32250														18.36			FAR1
AT2G27110	10.04																FAR1	YES
AT3G12730	13.64	10.58										13.56					G2-like
AT1G69580		17.27															G2-like
AT1G13300							8.36										G2-like
AT5G18240	11.09																G2-like	YES
AT5G62110				38.3									33.94				G2-like
AT4G04580																32.71	G2-like
AT5G29000												13.1					G2-like
AT3G04030										34.23		17.44		29.74			G2-like	YES
AT2G20570					24.52					48.36	26.66				34.65		G2-like
AT5G45580			53.03						44.47								G2-like
AT1G14600									38.75								G2-like	YES
AT4G37180												17.1					G2-like	YES
AT4G36240		12.86				28.97			42.09	51.81	30.19					52.65	GATA
AT5G25830			47.33		27.04	43.65			42.39	36.69	21.72				41.37	33.71	GATA	YES
AT4G16141			38.32						43.68								GATA
AT3G06740				37.06						39.26						37.19	GATA
AT4G36620			37.58														GATA
AT2G45050								24.94									GATA
AT2G28340																34.41	GATA
AT5G26930	11.31																GATA	YES
AT3G45170															36.74		GATA
AT4G00232				43.9													GeBP
AT4G00610				43.72													GeBP
AT4G00250																33.18	GeBP
AT5G41765							8.53										GeBP
AT4G00130			37.08														GeBP
AT1G61730													35.52				GeBP
AT4G00390	11.31																GeBP	YES
AT1G11510				49.32													GeBP	YES
AT5G67411								32.07									GRAS
AT1G63100				36.73													GRAS	YES
AT3G54220								28.17									GRAS
AT4G17230					27.7							14.59					GRAS
AT1G66350			38.01	47.58		26.29			45.31								GRAS
AT5G17490					23.12												GRAS
AT2G37650												14.8					GRAS	YES
AT3G52910						20.99		28.48		35.26							GRF	YES
AT2G06200								28.64									GRF
AT2G45480																41.59	GRF
AT3G01220						24.03		37.15									HD-ZIP
AT2G36610														19.85			HD-ZIP
AT4G36740												26.14		29.81			HD-ZIP	YES
AT5G53980			61.12		24.72				51.43						34.86	42.55	HD-ZIP
AT3G61890	10.06	10.63	40.5		24.56	23.77			57.63		24.5	21.46		27.28	45.4	51.46	HD-ZIP
AT5G47370												13.08					HD-ZIP
AT2G32370				42.34													HD-ZIP
AT2G44910			39.85						41.08								HD-ZIP	YES
AT4G37790														17.06			HD-ZIP	YES
AT1G69780		12.9															HD-ZIP	YES
AT1G17920														18.09			HD-ZIP
AT1G26960		12.54															HD-ZIP
AT2G46680			37.91		23.04				45.78		20.3	19.26		23.68		43.12	HD-ZIP	YES
AT5G66700			41.04		40.04				44.74			21.98		21.59	35.8	65.27	HD-ZIP
AT2G22430												15.83		18.95			HD-ZIP
AT2G18550					36.62							21.45		19.23		38.83	HD-ZIP
AT5G15150			47.41						40.83							41.21	HD-ZIP
AT1G70920	11.86	11.89			21.09						26.23	28		16.79			HD-ZIP
AT2G34710						21.17		24.61		42.07	24.34						HD-ZIP	YES
AT5G43840												17.57		22.25			HSF
AT3G22830					28.1							15.79	37.16	21.62			HSF	YES
AT2G41690			100.47		51.41	25.43			84.52		27.02	20.68			34.06	67.82	HSF
AT3G24520														20.11			HSF	YES
AT4G11660					22.58												HSF	YES
AT4G19630				57.69													HSF
AT4G37540								24.28									LBD
AT4G22700	12.22																LBD
AT3G49940								36.51	49.13	43.03					46.73		LBD
AT4G00210			38.88													40.05	LBD
AT2G42430	13.29				24.2		10.48										LBD	YES
AT2G42440							8.94				22.56			18.77	32.82		LBD
AT3G03760				36.44									37.83				LBD
AT5G06080														19.13			LBD
AT2G30340							9.71										LBD
AT1G06280															38.14		LBD
AT2G40470			95.1		35.44	22.79	10.29		60.12		32.04	13.33			38.39	51.56	LBD	YES
AT1G07900	11.62				21.68												LBD
AT3G58190														20.24			LBD	YES
AT1G31320											25.11						LBD
AT2G45410															47.28	34.67	LBD
AT3G50510											21.1						LBD
AT3G11090										31.45							LBD
AT5G67420								27.84									LBD	YES
AT5G61850														29.79			LFY
AT1G32540				46.99													LSD	YES
AT5G13790			51.09		24.47												MIKC
AT4G18960				49.51													MIKC	YES
AT5G62165													43.08				MIKC
AT1G26310													47.27				MIKC
AT3G61120				41.44													MIKC
AT5G23260				39.59													MIKC	YES
AT5G10140							10.57										MIKC
AT1G71692					37.08	30.75						23.12					MIKC	YES
AT2G45660		13.09				24.27					25.03	18.75	39.35			33.61	MIKC	YES
AT4G09960				51.33													MIKC
AT4G24540												13.23		24.02			MIKC
AT2G45650				60.66									48.11				MIKC	YES
AT5G65070	11.23																MIKC
AT3G02310				36.1													MIKC	YES
AT1G24260				57.83													MIKC	YES
AT5G51860													33.93				MIKC	YES
AT5G04640				45.64													M-type
AT5G55690				40.74													M-type
AT1G54760				35.96													M-type
AT5G27960				42.77													M-type
AT5G48670	13.04																M-type	YES
AT5G26630				46.43									68.16				M-type
AT2G40210				43.25													M-type
AT1G65300				41.32													M-type
AT5G38620															35.33		M-type
AT1G46408				35.35													M-type
AT1G65330				36.45												34.04	M-type
AT3G04100															36.53		M-type
AT5G40220	12.05																M-type
AT5G27130													33.74				M-type
AT5G27070					29.37	23.36											M-type
AT1G17310			41.38						37.73								M-type
AT1G66230		13.73				28.02				31.42	24.69			26.02	36.52	33.68	MYB	YES
AT3G13890				47.18													MYB
AT5G49330				50.85						37.8				16.45			MYB
AT5G16600											21.74			28.13			MYB
AT1G16490											21.81						MYB
AT2G25230																35.76	MYB
AT5G07690													60.86				MYB
AT3G29020				62.45													MYB
AT3G55730					21.34												MYB
AT5G40350				35.42													MYB
AT3G11280											23.57						MYB
AT2G38090				35.22								16.99					MYB	YES
AT3G23250												16.09					MYB	YES
AT4G22680		16.74	51.04		22.38				66.47	44.2	24.25	14.66	40.87		51.54	86.74	MYB
AT1G63910			52.57						57.09				38.51			48.48	MYB	YES
AT3G01530				37.97													MYB
AT1G08810			37.36						39.15								MYB
AT3G46130		11.13			24.87	25.87			55.22	31.89	23.37				48.62	38.93	MYB	YES
AT5G62470						22.57				37.55				42.63		34.08	MYB
AT5G52600					25.87												MYB
AT4G21440														23.68	32.21	35.49	MYB	YES
AT1G25340				39.33													MYB
AT3G06490			37.23		41.19							17.86					MYB	YES
AT1G79180			57.75		39.88	34.99			41.46		25.37	22.85				39.52	MYB	YES
AT5G61420		12.66											36.47				MYB
AT1G66390	12.65												44.16				MYB
AT1G18570	9.96																MYB
AT5G14340							9.22										MYB
AT2G16720					36.34		8.65					21.07		23.29			MYB
AT1G09540			94.3		42.21	37.19			73.2		23.51	14.82			43.73	44.07	MYB	YES
AT1G17950			73.1		39.34	34.81			72.71	37.59	29.79	13.16			40.3	65.45	MYB	YES
AT2G26960	14.19																MYB
AT1G49010		13.76						28.16									MYB	YES
AT1G74080					42.91										33.64	35	MYB
AT5G54230					25.13												MYB
AT2G47190													38.92				MYB
AT1G18710														29.66			MYB
AT3G12720	11.86																MYB	YES
AT4G00540													33.9				MYB
AT3G01140		12.31		69.82						55.4						36.85	MYB	YES
AT3G61250				67.07													MYB
AT4G33450	16.39														34.11		MYB
AT5G65230		14.39										19.62					MYB
AT5G15310				38.84													MYB	YES
AT1G57560	11.31										21.87						MYB
AT3G27920														37.09			MYB
AT5G40360				43.89													MYB
AT4G01680		11.03	42.34		33.91	43.7		29.98		32.9	22.3					46.91	MYB
AT5G02320					21.85												MYB	YES
AT1G74430		15.65		68.85		28.07			38.52	50.51	23.02					42.6	MYB
AT5G16770	13.95																MYB
AT5G05790		14.96			24.82	36.12		41.81	40.44	44.95	41.27				38.66	47.27	MYB
AT2G02820								34.89	37.91						47.03		MYB
AT4G38620		18.63								30.99	21.24	14.68		20.49			MYB	YES
AT1G73410			79.43		36.47		12.21		70.76						54.03	59.16	MYB	YES
AT2G37630						30.92		24.73									MYB
AT3G24310														20.3			MYB
AT5G35550				55.8													MYB
AT2G39880								30.19								37.2	MYB
AT5G57620							10.56										MYB	YES
AT3G62610				59.5													MYB
AT1G56650	11.32							25.46					67.05				MYB
AT4G05100														32.65			MYB
AT1G22640														19.69			MYB
AT2G47460						22.32											MYB
AT2G31180					24.2							21.72		28.08			MYB
AT3G48920					21.99												MYB
AT5G40430													35.47				MYB
AT5G26660												13.9					MYB	YES
AT5G12870		12.55			26.77	24.74				31.34	30.44	13.09				38.5	MYB	YES
AT5G01200		10.48															MYB
AT3G30210											21.36			21.14			MYB
AT5G23000					46.66				45.34	38.42	22.43	15.94			39.71	42.41	MYB	YES
AT5G10280			49.27		31.83										39.18		MYB
AT1G66380	10.36												36.51				MYB
AT5G67300												13.3					MYB
AT1G06180					45.06							18.59				35.9	MYB
AT5G52260	14.87																MYB	YES
AT1G48000	11.88				31.9							14.3				34	MYB
AT5G49620			43.52														MYB	YES
AT4G12350												13.38					MYB	YES
AT5G58900								40.86									MYB_related	YES
AT2G30424								33.37		30.15							MYB_related
AT5G52660										30.41							MYB_related	YES
AT3G53790														21.95			MYB_related
AT2G42150	10.81						8.43										MYB_related
AT3G16350				39.03				29.33									MYB_related	YES
AT1G75250													38.31				MYB_related	YES
AT2G30432				64.96													MYB_related
AT1G74840												12.93					MYB_related
AT5G37260												14.47					MYB_related	YES
AT5G53200				51.44													MYB_related	YES
AT2G46830														25.24			MYB_related
AT1G01520														19.94			MYB_related
AT2G30420								24.12									MYB_related
AT4G01060		12.24									20.65	16.63				39.49	MYB_related	YES
AT4G39250								30.92									MYB_related	YES
AT1G19510													34.15				MYB_related
AT1G01380			37.06					38.56	58.85						58.36	45.56	MYB_related
AT2G18328			35.33			21.9				36.77							MYB_related
AT5G17300														19.67			MYB_related
AT1G70000							15										MYB_related	YES
AT5G56840													34.82				MYB_related	YES
AT3G04410							8.38										NAC
AT5G62380		14.66										20.43		31.85			NAC
AT4G29230	10.21																NAC	YES
AT2G46770				44.9													NAC	YES
AT1G69490												14.62					NAC	YES
AT3G15500					31.87							13.61					NAC
AT4G36160														40.34			NAC
AT3G18400					27.61												NAC
AT3G44290															35.01		NAC
AT5G63790									43.29						33.43		NAC	YES
AT1G02230	11.25																NAC	YES
AT1G02220					21.91												NAC
AT4G01540	18.25						15.08				21.89						NAC
AT3G12910	14.13												35.27				NAC
AT3G04420	10.47						9.1										NAC
AT3G44350													75.02				NAC
AT2G17040		10.51									31.61	13.2				38.08	NAC	YES
AT3G04060															33.04		NAC
AT1G28470			99.54		39.65	39.81	13.32	32.6	90.36	41.41	31.36	13.02			71.03	86.97	NAC	YES
AT5G66300		10.67										23.53					NAC
AT4G01520	11.07						9.77										NAC
AT5G14000			42.15														NAC
AT1G56010			59.93			33.81		27.1	72.63	30.58					34.32		NAC	YES
AT1G02250	9.93																NAC
AT4G17980																37.8	NAC	YES
AT1G79580							12.64										NAC
AT1G54330											22.99	13.5		17.79			NAC
AT5G61430			44.62									14.22				61.18	NAC	YES
AT4G28500			44.82			28.75			65.94	61.69	31.94		36.16		42.6	53.18	NAC	YES
AT5G18270	12.07		36		28.14											35.12	NAC	YES
AT1G60380														21.93			NAC
AT5G13180	10.66																NAC
AT2G18060									46.82	36.57						37.04	NAC
AT1G52880	12.54	12.57			23.44						27.79		37.34			39.3	NAC	YES
AT3G17730											21.33						NAC
AT4G27410												25.26		19.69			NAC
AT1G71930														17.51			NAC	YES
AT3G03200												14.42					NAC
AT1G60340															39.41		NAC
AT5G46590			35.93		29.65	21.06					24.58	18.73		16.51		47.46	NAC
AT2G27300												12.85		19.08			NAC
AT5G50820		16.07															NAC
AT1G77450					21.79										39.59		NAC	YES
AT2G33480	14.76																NAC	YES
AT5G56620			47.28							33.56							NAC
AT2G43000	16.5																NAC	YES
AT3G29035								24.31	52.27								NAC
AT3G12977							9.79										NAC	YES
AT5G64530	15.74					21.14			57.62		28.86		73.71			38.19	NAC	YES
AT5G08790					26.74							15.52				33.81	NAC	YES
AT5G14490							8.26										NAC
AT1G65910														22.02			NAC
AT3G01600							9.02	23.98							38.49		NAC
AT2G02450			41.23					24.78		39.96	20.6						NAC
AT5G39820									40.92							33.68	NAC
AT1G32770	10.4																NAC
AT5G53950													36.83				NAC
AT1G26870							10.76										NAC	YES
AT1G33280							8.5										NAC
AT1G12260		12.75			23.23					37.71						39.15	NAC	YES
AT1G76420														17.27			NAC
AT5G39610												19.32					NAC
AT5G22380	13.01												99.86				NAC	YES
AT4G10350			37.04		23.05		9		43.39						44.71		NAC
AT2G34720												25.61					NF-YA
AT3G20910			38.02						42.07				39				NF-YA	YES
AT1G72830													43.61				NF-YA	YES
AT3G14020	9.9												52.61				NF-YA	YES
AT3G05690	10.42	10.48								30.87	23.27		54.6				NF-YA
AT5G06510		14.06				23.43					28.32		42.6			36.99	NF-YA
AT1G54160												13.28					NF-YA	YES
AT1G30500													43.14				NF-YA	YES
AT2G13570				58.02													NF-YB
AT5G47640		10.79										19.82		29.78			NF-YB
AT2G47810		12.52			29.99	29.09						19.19					NF-YB
AT5G19490													46.44				NF-YC
AT5G43250				40.35													NF-YC
AT5G50470				36.31													NF-YC
AT1G64530							12.52										Nin-like	YES
AT1G76350	10.77																Nin-like	YES
AT1G18790													37.8				Nin-like
AT2G43500			35.44														Nin-like
AT4G35270		11.19															Nin-like
AT4G38340							10.29										Nin-like
AT5G53040														20.15			Nin-like
AT3G25730					24.97			25.63							45.16		RAV
AT5G35770							8.56										SAP
AT1G02065				41.89	26.71												SBP
AT2G33810				39.9													SBP	YES
AT2G42200				37.24													SBP
AT1G27360	9.7			48.39									44.11				SBP
AT5G18830												15.13					SBP	YES
AT3G15270				41.75										16.53			SBP	YES
AT3G57920				49.63						31.15							SBP
AT1G19790			40.34														SRS
AT2G21400												20.5					SRS
AT2G18120				44.22		21.35		29.68		48.39							SRS
AT5G12330														18.89			SRS	YES
AT2G27220													46.05			43.34	TALE
AT4G34610		19.91				23.66						27.96					TALE	YES
AT4G32040															32.36		TALE
AT2G16400										40.53							TALE	YES
AT2G35940												22.76					TALE	YES
AT4G32980				48.6		21.99				44.72						49.88	TALE
AT5G41410		10.56								34.58	21.42						TALE	YES
AT4G08150			54.87				10.67									35.54	TALE	YES
AT1G62990			98.42		40.13	41.1			92.67	51.48	32.33	14.17			51.38	61.88	TALE	YES
AT5G25220														21.61			TALE	YES
AT1G70510			38.83														TALE
AT1G23380			42.91				15.61									38.58	TALE	YES
AT1G62360			63.99		28.02				40.24							48.92	TALE
AT1G68800														18.3			TCP	YES
AT4G18390													39.92				TCP
AT2G45680					35.26	28.32				47.41		22.53			41.62	40.11	TCP
AT1G35560							9.35								36.49		TCP
AT3G18550			39.09														TCP
AT3G24860									49.03								Trihelix
AT3G25990													44.79				Trihelix
AT3G54390		17.26			28.2	27.95				31.3		18.3		26.38			Trihelix	YES
AT3G03660							12.85		37.82								WOX	YES
AT1G46480		20.11	41.38		30.76	22.91			47.59	52.9	38.36	13.77		19.3	40.54	36.47	WOX
AT4G35550														21.71			WOX	YES
AT3G11260															33.77		WOX
AT1G20700		11.54	47.9		48.85	37.61			50.72	42.14	30.61	25.24		18.59	43.15	58.1	WOX
AT5G45980													40.43				WOX
AT5G46010															32.49		WOX
AT5G59340															36.96		WOX	YES
AT2G28610															35.07		WOX
AT5G22570					29							21.89		18.21		32.79	WRKY	YES
AT3G04670												14.2					WRKY	YES
AT1G69310	15.97		42.97						45.27								WRKY	YES
AT4G39410													51.72				WRKY	YES
AT2G34830			74.25		28.46		8.97		56.24							45.47	WRKY	YES
AT2G46400		12.95								30.25	34.47	14.42					WRKY	YES
AT4G31800												25.48					WRKY	YES
AT2G25000			57.79			22.61			51.79		23.95						WRKY	YES
AT4G24240								27.14									WRKY
AT3G62340				46.8													WRKY
AT1G80590					23.1							16.89		29.08			WRKY
AT1G55600				44.54										20.47			WRKY
AT2G23320	10.15																WRKY
AT4G26440				36.27													WRKY
AT1G80840					31.07						23.35	13.81		17.16			WRKY	YES
AT4G11070									38.16								WRKY	YES
AT5G49520					28.41							12.97					WRKY	YES
AT5G46350	9.73												35.22				WRKY
AT5G01900			59.78		22.77	22.91			62.63		25.74					34.9	WRKY
AT5G26170															39.85		WRKY	YES
AT1G30650			57.05						65.27						45.26	48.84	WRKY
AT5G24110									37.84		20.74						WRKY	YES
AT1G64000													35.52				WRKY	YES
AT1G68150							10.04										WRKY
AT1G29860	10.21				22												WRKY	YES
AT5G13080	10.25				28.78												WRKY	YES
AT1G66600					29.72								33.58		41.06		WRKY
AT4G23810						28.87				33.89	29.35	14.63					WRKY	YES
AT4G26640	11.55																WRKY
AT4G04450																33.84	WRKY
AT2G40740	10.01																WRKY
AT3G50890				38.93													ZF-HD
AT1G18835	10.32		72.1		50.26	23.48			48.44		24.87				46.6	41.31	ZF-HD
AT1G74660	13.4		55.87		50.05	23.32	11.51		38.04		23.71	13.27			61.92		ZF-HD	YES
AT5G60480	11.05																ZF-HD
AT5G65410							9.55										ZF-HD
