# Supplementary material for: Gene regulatory networks for lignin biosynthesis in switchgrass (Panicum virgatum)
Source: Plant Biotechnol J. 2018 Sep 17;17(3):580–93. doi: 10.1111/pbi.13000 (PMC6381781; doi:10.1111/pbi.13000)
Supplement: Supplementary file 3 — Dataset S2 Co‐expression analysis of secondary wall‐related transcription factors in Arabidopsis and Switchgrass. [file PBI-17-580-s006.xlsx]

## Sheet: Switchgrass
	PvSWN7B	PvSND2B	PvMYB42/85D	PvMYB42/85A	PvSWN6A	PvMYB46B	PvMYB58/63A	PvSWN2B	PvSWN2A	PvMYB58/63C	PvMYB58/63D	PvWRKY12	PvSWN3A	PvMYB42/85B	PvSWN3B	PvSWN1	PvSND2A	PvSND2D	PvSND2C	PvMYB46A	PvMYB4
ID	AlamoCTG00660_at	AP13CTG15049_s_at	AP13CTG17231_at	AP13CTG22878_at	AP13CTG29359_s_at	AP13ITG55479_s_at	AP13ITG56055_at	AP13ITG56117RC_at	AP13ITG56118_s_at	AP13ITG57153RC_at	AP13ITG57154RC_at	AP13ITG59374_at	AP13ITG64965-RC_at	AP13ITG65795_at	AP13ITG67714_at	AP13ITG69208_s_at	AP13ITG71892_at	AP13ITG74807_s_at	KanlowCTG43583_s_at	KanlowCTG44101_s_at	AP13ITG63786_at	Gene_ID	Arab_ID	Arab_Name	Rice_ID	Arab_mapbin	Arab_mapbin
AP13CTG65741_at			17.13			15.09							41.59									Pavir.Ia00029	AT3G23700.1	0	LOC_Os03g62780.1	35.1.14	not assigned.no ontology.S RNA-binding domain-containing protein
AP13ITG68418_at											20.93			14.01								Pavir.J19949	AT3G08510.1	ATPLC2,PLC2	LOC_Os07g49330.1	30.4.4	signalling.phosphinositides.phosphoinositide phospholipase C
OTHSWCTG11635_s_at												19.96										Pavir.J03777	AT3G46970.1	ATPHS2,PHS2	LOC_Os01g63270.1	2.2.2.2	major CHO metabolism.degradation.starch.starch phosphorylase
AP13CTG30184_at												23.9										Pavir.Bb00869	0	0	0
AP13CTG03216-2_at		29.53		41.06	18.61		17.99	65.36			37.65	19.91		21.84		23.69		30.4	31.46	57.82
AP13ITG71825_at											32.95											Pavir.Cb00693	AT1G08500.1	AtENODL18,ENODL18	LOC_Os12g26880.1	26.19	misc.plastocyanin-like
KanlowSLT49914_at																					18.09
KanlowCTG33080_at												21.45										Pavir.Ab01381	AT5G47920.1	0	LOC_Os02g30240.1	35.2	not assigned.unknown
AP13ITG47189_at	16.69		29.12				17.23		21.07								21.38	19.65				Pavir.J05473	AT1G10940.1	ASK1,SNRK2-4,SNRK2.4,SRK2A	LOC_Os01g64970.1	29.4	protein.postranslational modification
AP13ITG64072_s_at						18.97																Pavir.J10008	AT3G05990.1	0	LOC_Os05g32660.1	30.2.99	signalling.receptor kinases.misc
AP13CTG13856_at												23.88				28.27						Pavir.Fb01462	AT4G00755.1	0	LOC_Os03g64360.2	29.5.11.4.3.2	protein.degradation.ubiquitin.E3.SCF.FBOX
AP13ITG58087_at	13.92	32.18	18.32	28.9	27.3			82.6	31.37			31.72			15.87	19.65		28.17	31.39	77.42		Pavir.Bb02149	AT3G25855.1	0	LOC_Os09g24310.1	35.2	not assigned.unknown
KanlowCTG04999_s_at	12.64		42.03							17.06		20.49	33.87				23.81			40.57	17	Pavir.Ba01697	AT2G33590.1	0	LOC_Os09g31502.1	16.2	secondary metabolism.phenylpropanoids
KanlowCTG02349_s_at	15.06					21.09	25.86		15.58	16.57												Pavir.Ia03929	AT4G38660.1	0	LOC_Os03g14030.1	20.1	stress.biotic
KanlowCTG11999_s_at											25.69
AP13ITG74013_s_at		68.49	25.04	48.78		20.37	38.78	45.37		26.48	34.24			26.49	40.66	25.43	47.43	59.77	62.14	56.81		Pavir.Ba03351	AT2G35460.1	0	LOC_Os07g14700.1	35.1	not assigned.no ontology
OTHSWSLT30234_s_at										13.05												Pavir.J18947	AT1G27650.1	ATU2AF35A	LOC_Os05g48960.1	27.1.1	RNA.processing.splicing
AP13CTG02686_s_at		23.29	78.99	30.24	18.31		32.45	105.4		30.24		21.4	52.36	26.22		23.94	38.19	27.86	20.25	98.54		Pavir.Aa02139	0	0	LOC_Os02g04570.1
AP13ITG67460_at		25.69		47.34			17.78	31.73			45.29			35.16	18.87	40.18		27.4	26.07	35.7		Pavir.Bb01340	AT2G16890.2	0	LOC_Os09g16030.1	26.2	misc.UDP glucosyl and glucoronyl transferases
AP13CTG27410_at							32.57										24.94					Pavir.J22610	AT3G46290.1	HERK1	LOC_Os03g17300.1	30.2.16	signalling.receptor kinases.Catharanthus roseus-like RLK1
AP13CTG12543RC_at							15.06															Pavir.Ab00630	AT3G50950.1	ZAR1	LOC_Os02g10900.1	20.1.7	stress.biotic.PR-proteins
AP13CTG15989_at																			23.49			Pavir.Cb02146	AT4G11000.1	0	LOC_Os11g04830.1	31.1	cell.organisation
KanlowCTG31466_at			20.99	23.98			18.55							15.06
KanlowCTG14324_at		20.53					20.62								21.08				24.45			Pavir.Eb03014	AT3G14830.1	0	LOC_Os01g52920.1	35.2	not assigned.unknown
AP13ITG71396-RC_at										18.52											36.55	Pavir.Ia02929	AT1G10360.1	ATGSTU18,GST29,GSTU18	LOC_Os10g38340.1	26.9	misc.glutathione S transferases
AP13CTG01397_s_at												19.8										Pavir.J00889	AT3G46450.1	0	LOC_Os03g60610.1	29.3.4.99	protein.targeting.secretory pathway.unspecified
AP13ITG74106_at												31.3										Pavir.Ib01365	AT5G01310.1	APTX	LOC_Os03g18210.1	27.3.6	RNA.regulation of transcription.bHLH,Basic Helix-Loop-Helix family
KanlowCTG07486_s_at										12.8											26.66	Pavir.Eb02831	0	0	LOC_Os01g50310.1
KanlowCTG23721_s_at					23.85							22.88										Pavir.J03560	AT1G23310.1	AOAT1,GGAT1,GGT1	LOC_Os07g01760.1	13.1.1.3.1	amino acid metabolism.synthesis.central amino acid metabolism.alanine.alanine aminotransferase
KanlowCTG45253_s_at														16.45		24.69						Pavir.Gb01132	AT5G61540.1	0	LOC_Os04g46370.1	13.2.3.1.1	amino acid metabolism.degradation.aspartate family.asparagine.L-asparaginase
AP13CTG11473_at												35.06		16.66		42.38						Pavir.Cb01941	AT1G77380.1	AAP3,ATAAP3	LOC_Os12g08090.1	34.3	transport.amino acids
AP13CTG11241_s_at													23.47									Pavir.Eb01979	AT5G66530.1	0	LOC_Os09g15820.1	3.5	minor CHO metabolism.others
KanlowCTG30292_s_at					29.22																	Pavir.Ba01617	0	0	0
AP13CTG17881_at														13.86
KanlowCTG40264_at											23.19											Pavir.Ib02288	AT4G35470.1	PIRL4	LOC_Os10g42190.1	30.2	signalling.receptor kinases
AP13ITG60003_at														16.44								Pavir.J25131	AT4G39720.1	0	LOC_Os09g20460.1	35.1	not assigned.no ontology
OTHSWCTG12258_at	13.17	27.18			28.2			49.81							21.76	26.91		37.74	38.16	61.26		Pavir.Ab02625	AT5G51460.2	ATTPPA	LOC_Os02g44230.1	3.2.2	minor CHO metabolism.trehalose.TPP
AP13CTG14831_at								48.66												48.6	17.52	Pavir.Ha00084	AT1G17370.1	UBP1B	LOC_Os11g40510.1	27.1.1	RNA.processing.splicing
AP13ITG59243_at		39.27		26.21			31.53				54.6	19.11		22.27	27.53	26.93	37.07	23.17	44.39			Pavir.Da00635	AT3G62160.1	0	LOC_Os06g39470.1	35.1	not assigned.no ontology
AP13CTG22276_s_at		24.04		27.66										21.68	20.27	38.13			35.61			Pavir.Ab02318	AT5G40370.1	0	LOC_Os02g40500.1	21.4	redox.glutaredoxins
AP13CTG16496_at											26.01											Pavir.J10690	AT1G26810.1	GALT1	LOC_Os06g12390.1	29.7.12	protein.glycosylation.beta-1,3-galactosyltransferase(beta-1,3-GalT)
KanlowCTG31673_s_at								31.54												37.52	22.07	Pavir.Aa02228	AT4G20260.1	ATPCAP1,PCAP1	LOC_Os02g18410.1	30.4	signalling.phosphinositides
KanlowCTG04696_s_at				35.12	21.99			55.37				17.87	21.44			26.27				55.07		Pavir.Bb03734	AT2G39050.1	0	LOC_Os07g48500.1	35.1.41	not assigned.no ontology.hydroxyproline rich proteins
AP13ITG60054_s_at						22.36
AP13ITG69580_s_at	13.88	19.88					22.7			20.71							23.63					Pavir.Fa00113	AT5G51920.1	0	LOC_Os08g43180.1	35.2	not assigned.unknown
AP13ITG60463_at	13.44														13.34	35.78						Pavir.Ba03004	0	0	LOC_Os09g13920.1
VS16ITG04557_s_at													24.65									Pavir.J08296	AT4G22220.1	ATISU1,ISU1	LOC_Os01g47340.1	29.8	protein.assembly and cofactor ligation
KanlowCTG39757_s_at																	16.82					Pavir.Aa02428	AT1G63110.1	0	LOC_Os02g46350.1	31.2	cell.division
AP13CTG19578_s_at		29.19		21.49	29.16			59.03				25.38	31.16			20.5		45.37	44.44	58.5		Pavir.Cb01387	AT1G67090.1	RBCS1A	LOC_Os12g19381.1	1.3.2	PS.calvin cycle.rubisco small subunit
KanlowCTG09749_at											27.77										22.4	Pavir.Ab02129	AT5G25180.1	CYP71B14	LOC_Os04g27020.1	26.10	misc.cytochrome P450
AP13CTG09068_s_at													28.07									Pavir.Aa02658	0	0	LOC_Os05g33290.1
KanlowCTG05767_s_at	37.14					31.25		46.13	54.34											35.6		Pavir.Ab00358	AT5G43270.1	SPL2	LOC_Os02g04680.2	33.3	development.squamosa promoter binding like (SPL)
AP13CTG16156_at					22.98
AP13CTG14288_s_at		31.59		34.81				41.15				37.99	34.22	22.5	19.03	36.73	23.16	32.87	49.31	37.58		Pavir.J30777	AT4G01060.1	CPL3,ETC3	LOC_Os01g43180.1	27.3.26	RNA.regulation of transcription.MYB-related transcription factor family
AP13ITG58373_at								36.93								30.07				41.9	40.77	Pavir.Eb03842	AT1G07440.1	0	LOC_Os01g70525.1	26.8	misc.nitrilases, *nitrile lyases, berberine bridge enzymes, reticuline oxidases, troponine reductases
KanlowCTG32812_at																					27.15	Pavir.Ca00161	AT3G15040.1	0	LOC_Os12g05980.1	35.2	not assigned.unknown
AP13ITG62178_s_at												17.79										Pavir.J01008	AT5G09830.1	0	LOC_Os01g64680.1	27.3	RNA.regulation of transcription
AlamoSLT16679_s_at	15.7							60.37	21.82			32.67								52.28		Pavir.J06841	0	0	0
KanlowCTG04757_s_at																	16.83					Pavir.Eb02898	AT2G01600.1	0	LOC_Os01g50010.1	35.1.21	not assigned.no ontology.epsin N-terminal homology (ENTH) domain-containing protein
AP13ITG65384-RC_at													25.25									Pavir.Ia04863	0	0	0
OTHSWSLT32543_s_at	12.95					20.98																Pavir.J00676	AT1G64890.1	0	LOC_Os05g32320.1	34.99	transport.misc
AP13ITG35983_s_at											33.66											Pavir.Ab03365	AT3G04570.1	AHL19	LOC_Os02g57520.1	27.3.99	RNA.regulation of transcription.unclassified
AP13CTG29243_s_at			21.62																			Pavir.J17385	0	0	LOC_Os03g04940.1
KanlowCTG38731_s_at			17.29	28.39							27.98					25.84		27.89	31.93			Pavir.Da01161	AT5G15250.1	ATFTSH6,FTSH6	LOC_Os06g12370.1	29.5.7	protein.degradation.metalloprotease
KanlowCTG33996_s_at	12.09					14.92											29.31					Pavir.Eb03290	AT5G46170.1	0	LOC_Os01g56390.1	29.5.11.4.3.2	protein.degradation.ubiquitin.E3.SCF.FBOX
AP13CTG49000_s_at	14.88																					Pavir.Ba00051	AT2G15730.1	0	LOC_Os07g44960.2	35.2	not assigned.unknown
AP13ITG38164_s_at	12.17																27.53					Pavir.Db01124	AT4G29160.1	SNF7.1	LOC_Os06g40620.1	27.3.71	RNA.regulation of transcription.SNF7
AP13ITG66036_at					18.24											29.61						Pavir.J01467	AT3G03280.1	0	LOC_Os05g47960.1	35.2	not assigned.unknown
KanlowCTG21795_at												25.83
AP13ITG55693_s_at	20.9	20.97	20.95			22.38			34.58					15.68								Pavir.Fa01648	AT2G01900.1	0	LOC_Os08g32960.1	28.1	DNA.synthesis/chromatin structure
KanlowCTG39652_s_at	14.09		19.48						15.08								24.13					Pavir.J34179	AT1G74530.3	0	LOC_Os08g07430.1	35.2	not assigned.unknown
AP13ITG65381-RC_at										14.8												Pavir.J29116	0	0	0
AP13CTG14600_at		24.43	41.86				34.01			47.14	21.79						49.46					Pavir.J05382	AT1G21270.1	WAK2	LOC_Os10g07556.1	30.2.25	signalling.receptor kinases.wall associated kinase
AP13CTG17878_at			21.49																			Pavir.J13364	0	0	LOC_Os01g03680.1
AP13ITG40152_s_at		20.94																				Pavir.J16024	0	0	0
KanlowCTG38926_at	18.25		16.75				20.53			18.46												Pavir.J32605	AT3G56370.1	0	LOC_Os01g60670.1	30.2.7	signalling.receptor kinases.leucine rich repeat VII
AP13CTG30380_at											22.44											Pavir.Ib00921	AT4G16110.1	ARR2,RR2	LOC_Os03g12350.1	27.3.5	RNA.regulation of transcription.ARR
KanlowCTG00010_at	12.32				18.83	16.75		29.74								31.43				30.79		Pavir.Ia03182	AT3G43190.1	ATSUS4,SUS4	LOC_Os03g28330.1	2.2.1.5	major CHO metabolism.degradation.sucrose.Susy
AP13CTG32151-1_at								42.3				30.14	69.57							38.88
AP13CTG28475-1_at	15.64	30.65	42.55	29.77	27.57		34.52	52.18	16.03	18.17				16.57	13.42	27.19	41.06	30.47	26.82	63.53
AP13ITG42139_s_at							19.95															Pavir.Ea01477	AT3G21770.1	0	LOC_Os01g22336.1	26.12	misc.peroxidases
AP13ITG41944-1_at						18.01
OTHSWCTG13241_at											26.66											Pavir.Da00664	0	0	0
KanlowCTG17253_s_at												18.81										Pavir.J03196	AT3G10850.1	GLX2-2,GLY2	LOC_Os03g21460.1	24.1	Biodegradation of Xenobiotics.hydroxyacylglutathione hydrolase
OTHSWSLT32879_at																23.02						Pavir.J23633	0	0	LOC_Os10g21479.1
AP13CTG06710_at											49.47											Pavir.Ba03265	AT3G57290.1	ATEIF3E-1,ATINT6,EIF3E,INT-6,INT6,TIF3E1	LOC_Os07g12110.1	29.2.3	protein.synthesis.initiation
AP13ITG69544_at																					24.73	Pavir.Ia04913	AT1G28220.1	ATPUP3,PUP3	LOC_Os03g08880.1	34.10	transport.nucleotides
KanlowCTG45472_s_at											23.61											Pavir.J34181	AT4G32300.1	SD2-5	LOC_Os06g29810.1	29.4	protein.postranslational modification
AP13ITG75547_at														16.62								Pavir.Aa01003	AT3G60200.1	0	LOC_Os10g41800.1	35.2	not assigned.unknown
AP13CTG59181_at			20.11							14.5											34.49	Pavir.Ga00236	AT1G65690.1	0	LOC_Os04g58090.1	35.1	not assigned.no ontology
AP13ITG65203-RC_at																					17.39	Pavir.Ga01288	AT2G02120.1	LCR70,PDF2.1	LOC_Os04g44130.1	20.1	stress.biotic
KanlowCTG37846_s_at	15.11	59.68		54.11	30.18	23.96	36.36	88.48		22.88	39.39			22.9	26.65	29.2	37.93	56	60.91	102.45		Pavir.Ib00537	AT4G33330.2	GUX2,PGSIP3	LOC_Os03g08600.1	10.3.2	cell wall.hemicellulose synthesis.glucuronoxylan
AP13ITG47178_s_at							16.03															Pavir.Bb02524	AT5G15740.1	0	LOC_Os09g29940.1	35.1.999	not assigned.no ontology.formerly annotated based on articles which have been retracted
KanlowSLT48233_s_at			18.41	20.37			15.31				22.73			16.29
AP13ITG63508_at										13.88												Pavir.Fb01488	AT2G01900.1	0	LOC_Os08g32960.1	28.1	DNA.synthesis/chromatin structure
KanlowCTG40856_s_at											22.99											Pavir.J19658	0	0	LOC_Os05g43380.1
OTHSWCTG17639_s_at	13.41	30.3		30.66	28.02	15.82		55.94			22.93	41.51	28.38		16.33	23.59		36.82	47.15	55.05		Pavir.J14166	AT1G68260.1	0	LOC_Os02g44200.1	35.1	not assigned.no ontology
OTHSWSLT33779_at											24.7											Pavir.J15409	AT1G69550.1	0	LOC_Os03g63200.1	20.1.7	stress.biotic.PR-proteins
AP13ITG39070-RC_at						14.16																Pavir.Ha00511	0	0	0
AlamoSLT16086_s_at														22.92		37.4
AP13CTG17312_at									20.56	15.3			29.47									Pavir.J05410	AT3G22790.1	0	LOC_Os10g28610.1	29.4	protein.postranslational modification
KanlowCTG43297_s_at							15.57															Pavir.Ia04444	AT3G51370.1	0	LOC_Os03g04430.1	29.4	protein.postranslational modification
AP13CTG05896_at													57.21									Pavir.Ia00050	AT2G36990.1	ATSIG6,SIG6,SIGF,SOLDAT8	LOC_Os08g14450.1	27.3.85	RNA.regulation of transcription.sigma like plant
AP13CTG25998_s_at		20.67																				Pavir.Cb00604	AT2G47710.1	0	LOC_Os12g36640.2	20.2.99	stress.abiotic.unspecified
AP13ITG39322_s_at												22.23										Pavir.Aa03137	0	0	0
AP13ITG56349_at	17.74																					Pavir.J21511	AT4G10170.1	0	LOC_Os01g65530.1	31.4	cell.vesicle transport
KanlowCTG25557_at	16.96																					Pavir.Ba02083	AT1G21880.2	LYM1	LOC_Os09g27890.1	35.1	not assigned.no ontology
KanlowCTG16296_s_at		24.25						48.3				25.32	72.56					21.36		51.86		Pavir.Aa03422	AT3G61870.1	0	LOC_Os02g03010.1	35.2	not assigned.unknown
KanlowCTG45195_at	13.87					26.22			17.17						19.54		17.04					Pavir.Db00708	AT4G22130.1	SRF8	LOC_Os02g09740.1	29.4.1.57	protein.postranslational modification.kinase.receptor like cytoplasmatic kinase VII
VS16ITG06340_at			30.24						25.17				43.74
AP13CTG23390_at	14.18							28.58	17.55			21.81								35.28
KanlowCTG00872_s_at										13.31	38.44											Pavir.Ea02698	AT5G11670.1	ATNADP-ME2,NADP-ME2	LOC_Os01g52500.2	8.2.10	TCA / org transformation.other organic acid transformatons.malic
AP13CTG27097RC_at																					25.56
AP13CTG29579_s_at													37.62				21.74					Pavir.Ba03974	AT3G06430.1	EMB2750	LOC_Os03g19650.1	33.99	development.unspecified
AP13ITG55013RC_at	15.95	20.15	32.79		19.86			73.66	27.41	17.23			51.34					20.21	21.25	70.73	19.79	Pavir.Ib03794	0	0	LOC_Os03g35920.1
AP13CTG53400_s_at																					18.38	Pavir.J03064	0	0	LOC_Os02g12480.1
AlamoCTG02467_s_at		21.6													14.46							Pavir.Bb03357	AT5G52210.1	ATARLB1,ATGB1,GB1	LOC_Os07g42820.1	30.5	signalling.G-proteins
AP13CTG13668_s_at		29.56		46.71				71.59			26.39			23.46	15.46	26.96		26.02	24.77	66.27		Pavir.Ba02636	AT1G79610.1	ATNHX6,NHX6	LOC_Os09g11450.2	34.14	transport.unspecified cations
AP13ITG74064_at		33.69		33.61			18.28	52.85			23.54	18.23	22.45		19.96	21.75	22.3	35.59	44	56.05		Pavir.Hb01270	AT3G02700.1	0	LOC_Os08g43350.1	35.1	not assigned.no ontology
AlamoCTG11075_at												23.8
AP13ITG72982_at							19.67							16.62								Pavir.Eb01676	0	0	0
AP13ITG46856_s_at												40.95										Pavir.J06599	AT4G08390.1	SAPX	LOC_Os12g07820.1	21.2.1	redox.ascorbate and glutathione.ascorbate
AP13ITG47454_s_at	15.44					17.44																Pavir.Ia00419	AT3G50780.1	0	LOC_Os03g55950.1	35.2	not assigned.unknown
AP13CTG22809_at											41.94
KanlowCTG44049_at					19.07	18.42						19.09		18.24		20.39						Pavir.Gb00585	0	0	0
AP13ITG70341_at					18.76
KanlowSLT54248_at		44.73		28.72	20.69			28.46						20.11	25.53		22.11	43.36	49.8	34.39
AP13.12759.m00004_s_at												25.36										Pavir.J38451	AT5G65700.1	BAM1	LOC_Os03g56270.1	30.2.11	signalling.receptor kinases.leucine rich repeat XI
KanlowCTG02569_at								32.12				24.11								39.11		Pavir.J24721	AT5G02500.1	AT-HSC70-1,HSC70,HSC70-1,HSP70-1	LOC_Os03g60620.1	20.2.1	stress.abiotic.heat
AP13ITG68560-RC_s_at																					31.47	Pavir.J18246	AT2G24130.1	0	LOC_Os06g08690.1	30.2.12	signalling.receptor kinases.leucine rich repeat XII
AP13ITG69607_at												21.03
AP13ITG49376_at										19.71												Pavir.J35938	AT5G33406.1	0	0	28.1.1.4	DNA.synthesis/chromatin structure.retrotransposon/transposase.hat-like transposase
VS16ITG23519_at								33.46												34.29	19.37	Pavir.Ib00201	AT3G61880.2	CYP78A9	LOC_Os03g04190.1	26.10	misc.cytochrome P450
AP13CTG15618_at		26.2		23.66	23.99	17.11		42.08			22.08			17.67		23.26		43.59	39.81	40.83		Pavir.J25259	0	0	0
AP13ITG44100-RC_s_at					20.68								55.48									Pavir.Db00540	AT2G24790.1	ATCOL3,COL3	LOC_Os06g44450.1	27.3.7	RNA.regulation of transcription.C2C2(Zn) CO-like, Constans-like zinc finger family
AP13ITG62593_at			16.45				18.26		18.68								23.27		21.35			Pavir.Cb01088	0	0	0
AP13CTG01613_s_at														14.69								Pavir.J06976	AT5G23130.1	0	LOC_Os06g51360.2	35.1	not assigned.no ontology
KanlowCTG38197_at																23.74						Pavir.Ab02024	AT1G22360.1	AtUGT85A2,UGT85A2	LOC_Os02g36830.1	26.2	misc.UDP glucosyl and glucoronyl transferases
AP13ITG75770_s_at			25.27			38.23	15.57							15.83								Pavir.Ca02651	AT2G18750.1	0	LOC_Os12g36910.1	30.3	signalling.calcium
KanlowCTG17259_s_at								34.2					37.59									Pavir.Aa03422	AT3G61870.1	0	LOC_Os02g03010.1	35.2	not assigned.unknown
KanlowCTG10050_s_at		18.89																				Pavir.Ia00390	AT1G13940.1	0	LOC_Os03g55130.2	35.2	not assigned.unknown
VS16ITG08589_at		30.47		26.39				44.38			21.84							23.54	29.1	44.07		Pavir.Aa03438	AT5G59720.1	HSP18.2	LOC_Os02g03570.1	20.2.1	stress.abiotic.heat
VS16ITG26162_at											52.6
AP13ITG68853_at										15.46												Pavir.J15506	AT4G24220.1	AWI31,VEP1	LOC_Os03g32170.1	33.99	development.unspecified
AP13ITG40644_at											26.72											Pavir.J20246	AT1G14870.1	PCR2	LOC_Os02g36940.1	35.1	not assigned.no ontology
AP13CTG59185RC_at		43.85		36.62		13.82	26.94	28.92			28.66			37.2	26.9	35	32.95	20.96	26.84			Pavir.Bb01216	AT1G52910.1	0	LOC_Os07g27810.1	35.2	not assigned.unknown
AP13ITG75888_at													30.91								17.64	Pavir.J20924	0	0	0
AP13CTG23298_at									20.53			20.1										Pavir.J10643	0	0	0
KanlowCTG42381_s_at								29.61										20.64	22.29		22.94	Pavir.Ga02616	AT3G62700.1	ATMRP10,MRP10	LOC_Os04g13220.1	34.16	transport.ABC transporters and multidrug resistance systems
AP13CTG25455_at									15.34	13.71												Pavir.Da00124	AT5G65560.1	0	LOC_Os06g47570.1	35.1.5	not assigned.no ontology.pentatricopeptide (PPR) repeat-containing protein
KanlowCTG23305_at	14.69																					Pavir.J05942	AT2G47520.1	HRE2	LOC_Os05g29810.1	27.3.3	RNA.regulation of transcription.AP2/EREBP, APETALA2/Ethylene-responsive element binding protein family
KanlowSLT51556_s_at	26.09
AP13ITG37946RC_at			21.87							13.13			38.99									Pavir.J04917	AT1G28140.1	0	LOC_Os03g63360.1	9.7	mitochondrial electron transport / ATP synthesis.cytochrome c oxidase
AP13ITG34448_s_at			25.06							19.56			25.59				18.78					Pavir.Ab02483	AT4G36250.1	ALDH3F1	LOC_Os02g43280.1	5.10	fermentation.aldehyde dehydrogenase
KanlowCTG09740_s_at		23.26						43.25					35.71					27.48	24.8	49.94		Pavir.Db00032	AT4G35090.1	CAT2	LOC_Os06g51150.1	21.6	redox.dismutases and catalases
AP13CTG04157_at													24.33									Pavir.Da00541	AT2G26670.1	ATHO1,GUN2,HO1,HY1,HY6,TED4	LOC_Os06g40080.1	19.21	tetrapyrrole synthesis.heme oxygenase
AlamoCTG13810_s_at		24.87					20.03								14.88		21.01		22.28			Pavir.Bb03283	AT2G02040.1	ATPTR2,ATPTR2-B,NTR1,PTR2,PTR2-B	LOC_Os07g41250.2	34.3	transport.amino acids
AP13CTG23880RC_at																	19.95					Pavir.Bb01911	AT5G65200.1	ATPUB38,PUB38	LOC_Os09g21740.1	29.5.11.4.2	protein.degradation.ubiquitin.E3.RING
AP13CTG09370_at							18.73			13.91												Pavir.Fa01846	AT4G05490.1	0	LOC_Os08g09450.1	29.5.11.4.3.2	protein.degradation.ubiquitin.E3.SCF.FBOX
AlamoCTG10397_s_at												21.01										Pavir.J02034	AT2G27880.1	AGO5	LOC_Os03g58600.1	33.99	development.unspecified
AP13CTG09159_x_at							16.3															Pavir.Fa00072	AT3G24160.1	PMP	LOC_Os08g45220.1	35.1	not assigned.no ontology
AP13ITG35459_at										13.38
AP13CTG13493_at																20.51						Pavir.Ea02888	AT5G58950.1	0	LOC_Os01g54350.1	29.4	protein.postranslational modification
KanlowCTG08244_s_at			19.37	27.03										21.09		19.51						Pavir.Eb02140	AT4G02570.1	ATCUL1,AXR6,CUL1	LOC_Os01g27150.1	29.5.11.4.3.3	protein.degradation.ubiquitin.E3.SCF.cullin
AP13CTG16907_at										16.16												Pavir.J21721	AT1G15520.1	ABCG40,ATABCG40,ATPDR12,PDR12	LOC_Os01g42370.1	34.16	transport.ABC transporters and multidrug resistance systems
AP13CTG05765_s_at											23.91											Pavir.Ia02503	AT2G03820.1	0	LOC_Os10g42320.1	35.1	not assigned.no ontology
AP13ITG71313_at																					17.12	Pavir.Aa01527	0	0	0
AP13ITG75608-RC_at																					26.58	Pavir.Eb01131	AT2G03090.1	ATEXP15,ATEXPA15,ATHEXP ALPHA 1.3,EXP15,EXPA15	LOC_Os01g16770.1	10.7	cell wall.modification
VS16ITG14549_at	12.1																					Pavir.Ib00831	0	0	0
AP13CTG02156_at		48.14		44.05		18.8	32.09			14.31	38.83			26.68	21.62	25.23	33.2	46.01	47.63			Pavir.J32002	AT5G36880.2	ACS	LOC_Os04g33190.1	11.1.8	lipid metabolism.FA synthesis and FA elongation.acyl coa ligase
KanlowCTG20456RC_s_at		20.99				17.46		31.28									21.19					Pavir.Ea02263	AT4G18550.1	0	LOC_Os01g46240.1	11.9.2.1	lipid metabolism.lipid degradation.lipases.triacylglycerol lipase
AP13CTG08705_at								29.83												29.66	44.09	Pavir.Da00032	0	0	0
AP13CTG13811_at		43.64	64.02		26.74	25.76	56.62	50.12	25.74	31.37		21.18			17	23.08	68.44	26.85	29.6	51.85		Pavir.J41103	AT5G21070.1	0	LOC_Os01g17020.1	35.2	not assigned.unknown
AP13CTG03429_at												22.4
KanlowCTG13628_at											26.58											Pavir.Ga02004	AT1G60730.1	0	LOC_Os04g26910.1	17.2.3	hormone metabolism.auxin.induced-regulated-responsive-activated
AP13CTG26078_s_at											24.38											Pavir.Ia03512	AT4G17880.1	0	LOC_Os10g42430.1	27.3.6	RNA.regulation of transcription.bHLH,Basic Helix-Loop-Helix family
AP13CTG30737_at												24.64				22.61						Pavir.Hb00156	AT2G47600.1	ATMHX,ATMHX1,MHX,MHX1	LOC_Os11g43860.1	34.12	transport.metal
AP13CTG48889_at											27.87											Pavir.Eb03540	AT1G47890.1	AtRLP7,RLP7	LOC_Os12g11720.1	20.1.7	stress.biotic.PR-proteins
AP13CTG26732_at										19.53												Pavir.J29991	AT3G14460.1	0	LOC_Os12g10180.1	20.1.7	stress.biotic.PR-proteins
AP13ITG51953_at	12.01					15.59											16.84
AP13ITG75804_at											26.61											Pavir.J31744	0	0	0
KanlowCTG26261_at							17.23			17.71											30.43	Pavir.J22048	0	0	0
AP13ITG32783_s_at								35.46	17.22			24.2	27.15									Pavir.J40613	0	0	0
AP13ITG52331RC_at							20.04				26.24										26.82	Pavir.J07310	AT4G16260.1	0	LOC_Os05g31140.1	26.4.1	misc.beta 1,3 glucan hydrolases.glucan endo-1,3-beta-glucosidase
AP13CTG01559-2_at													24.84
KanlowSLT52047_at				20.68			17.74	29.03
AP13ITG56282-RC_at											38.85											Pavir.J19900	AT2G34930.1	0	LOC_Os02g18510.1	20.1.7	stress.biotic.PR-proteins
AP13CTG22292_s_at													28.24									Pavir.Hb00769	AT3G55700.1	0	LOC_Os11g25454.1	26.2	misc.UDP glucosyl and glucoronyl transferases
AP13CTG00353_at									15.5													Pavir.Ba02479	AT5G17530.3	0	LOC_Os07g26610.1	4.2.2	glycolysis.plastid branch.phosphoglucomutase (PGM)
KanlowCTG41840_at													21.39									Pavir.Ga01345	AT5G11040.1	AtTRS120,TRS120	LOC_Os04g42370.1	35.1	not assigned.no ontology
AP13ITG48803_at																					17.08	Pavir.J31671	AT4G30880.1	0	LOC_Os01g58660.1	26.21	misc.protease inhibitor/seed storage/lipid transfer protein (LTP) family protein
AP13ITG69940_at											49.15											Pavir.Gb01590	AT2G36290.1	0	LOC_Os04g33590.1	35.1	not assigned.no ontology
AP13CTG10190_at					22.06							31.63										Pavir.Ca02927	AT3G51000.1	0	LOC_Os12g43970.1	26.1	misc.misc2
AP13.12933.m00005_s_at											35.52											Pavir.J02157	AT5G04895.1	0	LOC_Os03g17432.1	28.1	DNA.synthesis/chromatin structure
AP13CTG15735_at		21.82		31.83				40.83			25.72									39.29	17.53
AP13ITG58589_s_at														16.9		19.29						Pavir.Ea00472	AT5G06570.1	0	LOC_Os01g06060.1	35.1	not assigned.no ontology
AP13ITG60148_at	32.25		30.25				15.99			15.86			25.97
AP13ITG66058_at		27.36									40.22							31.41	31.16			Pavir.Ea01311	0	0	LOC_Os01g24420.1
AP13CTG18680_at	12.57											19.34
AP13CTG25001_at													23.05									Pavir.Gb01691	AT2G32540.1	ATCSLB04,ATCSLB4,CSLB04	LOC_Os10g20090.1	10.2.1	cell wall.cellulose synthesis.cellulose synthase
KanlowCTG14086_s_at													29.75									Pavir.J38885	AT5G23530.1	AtCXE18,CXE18	LOC_Os07g44890.1	24	Biodegradation of Xenobiotics
AP13ITG72629-RC_at		20.68	30.59	28.05		16.54	25.88			26.95				21.06			19.92					Pavir.Ia01821	0	0	0
AP13CTG15769_at								34.71				22.13								45.17	23.28	Pavir.Aa01965	AT2G27550.1	ATC	LOC_Os02g32950.1	33.99	development.unspecified
KanlowCTG43387_s_at	16.9																					Pavir.Ba00875	AT1G03780.1	TPX2	LOC_Os07g32390.1	31.3	cell.cycle
AP13CTG00196_at										12.84											18.15	Pavir.Aa01285	AT2G20420.1	0	LOC_Os02g40830.1	8.1.6	TCA / org transformation.TCA.succinyl-CoA ligase
AP13CTG15668_at					19.2			35.76	15.2				21.59					21.11	23.4	35.37		Pavir.J15755	AT3G62760.1	ATGSTF13	LOC_Os01g27360.1	26.9	misc.glutathione S transferases
AP13ITG59427_at								30.63				18.95										Pavir.J17038	AT4G34410.1	RRTF1	LOC_Os09g28440.1	17.5.2	hormone metabolism.ethylene.signal transduction
AP13ITG61248-RC_x_at						21.32																Pavir.Hb01381	AT4G22190.1	0	LOC_Os11g30430.1	35.2	not assigned.unknown
AP13ITG58071_at																					19.23	Pavir.Ia00186	AT1G71870.1	0	LOC_Os03g62270.1	34.99	transport.misc
AP13CTG00710_s_at										12.71												Pavir.Fb01670	AT5G20680.1	TBL16	LOC_Os11g13800.1	35.2	not assigned.unknown
OTHSWCTG33387_at														15.78								Pavir.J14220	0	0	0
AP13ITG37427_s_at												40.33										Pavir.Ca00114	AT3G44735.1	ATPSK3,PSK1,PSK3	LOC_Os11g05190.1	33.99	development.unspecified
AP13CTG25708_at																	20.08					Pavir.J03934	AT3G21610.1	0	LOC_Os05g47530.1	35.2	not assigned.unknown
KanlowCTG16054_at											25.58											Pavir.J22701	AT5G17990.1	pat1,TRP1	LOC_Os03g03450.1	13.1.6.5.2	amino acid metabolism.synthesis.aromatic aa.tryptophan.anthranilate phosphoribosyltransferase
AP13ITG56928_s_at	18.56						17.04		19.97	12.75												Pavir.J10965	AT1G76185.1	0	LOC_Os03g46681.1	35.2	not assigned.unknown
AP13ITG37753_s_at												27.99										Pavir.J14534	AT5G53050.2	0	LOC_Os05g46460.1	35.1	not assigned.no ontology
KanlowCTG26358_at						13.91				18.35										30.39		Pavir.Ea03585	0	0	0
AP13CTG27571_s_at		19.23		29.61	33.21	15.26		35.13		14.97	22.28	28.54		21.78	14.65	50.84		41.44	50.63	40.61		Pavir.Ia02378	AT2G16990.1	0	LOC_Os11g05390.1	35.2	not assigned.unknown
KanlowCTG15366_s_at						16.07																Pavir.Ib00863	AT2G30105.1	0	LOC_Os10g31790.1	35.2	not assigned.unknown
AP13CTG27347_at											41.37											Pavir.Ib03764	AT4G10730.1	0	LOC_Os10g37480.1	29.4	protein.postranslational modification
AP13ITG69880_at													28.47
AP13CTG26996-RC_at								41.69				19.26				20.12				38.03		Pavir.Cb01076	0	0	0
AP13CTG22564_at										14.11
AP13CTG21844RC_at											27.35											Pavir.Ia00407	AT1G47310.1	0	LOC_Os03g55630.1	35.2	not assigned.unknown
AP13CTG06099_s_at							15.56															Pavir.Ca00907	AT1G27600.1	I9H,IRX9-L	LOC_Os05g48600.1	29.7	protein.glycosylation
KanlowCTG44966RC_s_at						15.97																Pavir.Ba00904	AT5G51150.1	0	LOC_Os07g31260.1	35.2	not assigned.unknown
AP13CTG17657_s_at																21.54						Pavir.J06388	0	0	LOC_Os03g58764.1
KanlowCTG08560_s_at	13.14	21.06	29.47	29.41			16.28	49.7	17.24				24.55	15.18	22.37	24.53				53.84		Pavir.Ib03731	AT5G09810.1	ACT7	LOC_Os11g06390.2	31.1	cell.organisation
KanlowCTG32491_at							14.94															Pavir.Ga00514	AT1G63220.1	0	LOC_Os04g58570.1	35.1.19	not assigned.no ontology.C2 domain-containing protein
AP13CTG28946_s_at							15.17				30.71											Pavir.Bb03141	AT3G13050.1	0	LOC_Os07g38400.1	34.99	transport.misc
AP13CTG02447_at		26.29		20.41											14.69		17.9		21.15			Pavir.Ib01137	AT1G31440.1	0	LOC_Os03g16000.1	31.4	cell.vesicle transport
AlamoCTG11341_at										17.5												Pavir.Fb01202	0	0	0
AP13ITG66554-RC_at																					17.48	Pavir.Ga02306	0	0	0
AP13ITG56958_at	18.47																					Pavir.Ea02767	AT2G30990.1	0	LOC_Os01g55410.1	35.2	not assigned.unknown
AlamoCTG13180_s_at											26.29											Pavir.Ba03242	AT4G10430.1	0	LOC_Os02g01720.1	35.2	not assigned.unknown
KanlowCTG40986_at			29.23		18.62		23.78	77.26	18.38							38.95		19.57		79.29		Pavir.Ba00348	0	0	LOC_Os01g66230.1
AP13CTG48497_s_at												49.6										Pavir.J36778	AT1G29920.1	AB165,CAB2,LHCB1.1	LOC_Os01g52240.1	1.1.1.1	PS.lightreaction.photosystem II.LHC-II
AP13CTG00517_at	16.61																					Pavir.J37401	0	0	LOC_Os06g02370.1
AP13ITG61090_s_at						14.77																Pavir.J30482	AT2G25810.1	TIP4;1	LOC_Os01g13120.1	34.19.2	transport.Major Intrinsic Proteins.TIP
OTHSWCTG04042_s_at													53.49									Pavir.Fa01366	0	0	0
AP13ITG63075_s_at	14.04							44.29					21.8							61.08		Pavir.Eb03862	0	0	LOC_Os01g71170.1
AP13ITG76918_at	18.42											30.02		19.48		27.39				29.71		Pavir.Ib01205	AT2G28760.1	UXS6	LOC_Os03g16980.1	10.1.5	cell wall.precursor synthesis.UXS
AP13ITG37388_s_at								45.28												34.16		Pavir.Ga01237	0	0	0
KanlowCTG20762_s_at											40.02											Pavir.Cb00726	AT4G23220.1	CRK14	LOC_Os09g37840.1	30.2.17	signalling.receptor kinases.DUF 26
AP13CTG23377_at	12.25																					Pavir.Fa00989	AT5G55730.1	FLA1	LOC_Os08g23180.1	10.5.1.1	cell wall.cell wall proteins.AGPs.AGP
AP13ITG70353_s_at	17.6				24.14				23.88							21.76						Pavir.J03436	AT5G58300.1	0	LOC_Os05g40200.1	30.2.3	signalling.receptor kinases.leucine rich repeat III
KanlowCTG28527_s_at					20.79																	Pavir.Da02118	AT5G56190.2	0	LOC_Os06g07540.1	33.99	development.unspecified
AP13ITG57870_s_at	15.99		23.7				21.46			20.01			35.43				20.85				39.85	Pavir.Bb03264	0	0	0
AP13ITG63297_s_at													28.97									Pavir.Cb00446	AT2G14820.1	NPY2	LOC_Os12g39380.1	30.11	signalling.light
AP13CTG09182_at	12.93												31.92
AP13ITG35987_s_at													23.55									Pavir.J37731	AT4G14180.1	AtPRD1,PRD1	0	35.2	not assigned.unknown
VS16ITG15944RC_at	12.08																					Pavir.Ea01399	0	0	0
AP13ITG53526_at							16.23			18.97												Pavir.Ia00458	AT3G50845.1	0	LOC_Os03g56410.2	35.1	not assigned.no ontology
KanlowCTG13664_s_at		20.91		20.75			15.97															Pavir.Ea02362	AT1G16890.2	UBC13B,UBC36	LOC_Os01g48280.1	29.5.11.3	protein.degradation.ubiquitin.E2
AP13ITG37704_s_at												25.23										Pavir.Ca01308	AT5G54250.1	ATCNGC4,CNGC4,DND2,HLM1	LOC_Os05g42250.1	34.22	transport.cyclic nucleotide or calcium regulated channels
AP13CTG24883_at											30.79											Pavir.J11389	AT2G01170.1	BAT1	LOC_Os01g42234.2	34.3	transport.amino acids
KanlowCTG32251_at											35.51											Pavir.Eb02923	AT1G56070.1	LOS1	LOC_Os02g32030.1	29.2.4	protein.synthesis.elongation
OTHSWSLT28808_at												19.45						21.88				Pavir.J23673	AT1G21245.1	0	LOC_Os02g40200.1	30.2.25	signalling.receptor kinases.wall associated kinase
KanlowCTG47595_s_at											29.79											Pavir.Aa01194	AT5G47070.1	0	LOC_Os02g43430.1	29.4.1.57	protein.postranslational modification.kinase.receptor like cytoplasmatic kinase VII
AP13CTG08206_at			17.28										24.16									Pavir.J00602	AT5G37260.1	CIR1,RVE2	LOC_Os06g51260.1	27.3.26	RNA.regulation of transcription.MYB-related transcription factor family
AP13CTG01233_at	20.2					31.35	29.88	35.35	37.97	16.02							23.07			45.22
AP13ITG77813_at	13.25																					Pavir.Aa02756	0	0	0
KanlowCTG15564_s_at																27.72						Pavir.Ca02499	AT1G26620.1	0	LOC_Os12g38870.1	35.2	not assigned.unknown
AP13CTG20040_s_at	27.84							29.51					44.31							29.49	49.97	Pavir.J15793	AT5G18280.1	APY2,ATAPY2	LOC_Os12g02980.2	23.2	nucleotide metabolism.degradation
AP13CTG22231_at													29.67									Pavir.Ia04490	AT1G11310.1	ATMLO2,MLO2,PMR2	LOC_Os03g03700.1	20.1.3.1	stress.biotic.signalling.MLO-like
AP13ITG58765_s_at																	29.15					Pavir.Ib02336	AT5G07610.1	0	LOC_Os05g04750.1	29.5.11.4.3.2	protein.degradation.ubiquitin.E3.SCF.FBOX
AP13ITG54664_at													42.68									Pavir.Bb03682	AT1G02860.1	BAH1,NLA	LOC_Os07g47590.1	29.5.11.4.2	protein.degradation.ubiquitin.E3.RING
AP13CTG11795_s_at		35.18		21.12			16.32		15.64	16.11			22.45	14.52			22.55					Pavir.Ia04055	AT5G02270.1	ATNAP9,NAP9	LOC_Os03g20170.1	34.16	transport.ABC transporters and multidrug resistance systems
KanlowCTG17271_at										23.4												Pavir.J22056	0	0	0
KanlowSLT48539_at			26.73	21.32		18.82	22.3			14.48							26.84
KanlowCTG00833RC_s_at		48.94	59.13	58.31			80.96	52.12		77.71	39.32		30.09	27.25	18.26	18.99	56.79	35.45	32.55	42.85		Pavir.Fa01395	AT1G51680.1	4CL.1,4CL1,AT4CL1	LOC_Os02g08100.1	16.2.1.3	secondary metabolism.phenylpropanoids.lignin biosynthesis.4CL	4CL
AP13ITG77544_at																				29.28	34.3	Pavir.Bb00186	AT3G44710.1	0	LOC_Os05g10900.1	35.2	not assigned.unknown
AP13CTG10877_at							21.23		17.07													Pavir.Bb02937	AT4G23180.1	CRK10,RLK4	LOC_Os07g35260.1	30.2.17	signalling.receptor kinases.DUF 26
AP13CTG01604_s_at												20.2				21.91						Pavir.Ia04479	AT1G20760.1	0	LOC_Os03g03830.1	30.3	signalling.calcium
AP13ITG73609RC_at												22.99										Pavir.J10056	AT2G43030.1	0	LOC_Os02g04460.1	29.2.1.1.1.2.3	protein.synthesis.ribosomal protein.prokaryotic.chloroplast.50S subunit.L3
KanlowCTG35952_s_at												22.43										Pavir.Fa00701	AT2G30170.1	0	LOC_Os01g07090.1	35.2	not assigned.unknown
AP13ITG64322_s_at	20.13					17.36																Pavir.Ba01911	AT1G54200.1	0	LOC_Os09g27160.1	35.2	not assigned.unknown
AP13ITG34125_s_at			23.56				26.62			22.94			36.63								20.07	Pavir.J03465	AT2G25490.1	EBF1,FBL6	LOC_Os06g40360.1	29.5.11.4.3.2	protein.degradation.ubiquitin.E3.SCF.FBOX
AP13ITG49145_s_at													26.98									Pavir.J08784	AT3G17800.2	0	LOC_Os03g50870.1	35.2	not assigned.unknown
OTHSWSLT28342_at							16.29			19.79	24.89											Pavir.J07274	AT2G19130.1	0	LOC_Os01g66640.1	29.4	protein.postranslational modification
KanlowCTG19672_at			17.49					31.19												31.04		Pavir.Da01260	0	0	0
AP13ITG43369_at							20.47			21.28											25.37	Pavir.Ca00325	AT1G02816.1	0	LOC_Os12g09620.1	35.2	not assigned.unknown
AP13CTG08182_at							21.3			15.78
AP13CTG02855_at																					19.56	Pavir.Fb01080	AT5G19890.1	0	LOC_Os10g02070.1	26.12	misc.peroxidases
KanlowCTG44467_s_at	15.75					15.24																Pavir.Aa01842	0	0	0
AP13CTG28237_s_at					20.08					15.76		24.59								29.54		Pavir.Bb01080	AT3G07040.1	RPM1,RPS3	LOC_Os11g46210.1	20.1	stress.biotic
AP13CTG11945_at	14.01																19.92				20.4	Pavir.Bb02354	AT1G47490.1	ATRBP47C,RBP47C	LOC_Os09g28810.1	27.3.99	RNA.regulation of transcription.unclassified
AP13ITG58713_s_at					18.31				16.45			22.84										Pavir.Ia04099	0	0	LOC_Os10g21860.1
AP13ITG69127_at													48.31	14.81							29.62	Pavir.J33497	AT4G19090.1	0	LOC_Os06g02850.1	35.2	not assigned.unknown
AP13CTG07213_s_at												23.19										Pavir.Da01321	AT5G65260.1	0	LOC_Os06g11620.1	27.1.3.17	RNA.processing.3' end processing.PabN
AP13ITG76290_at																18.77						Pavir.J15015	AT5G13160.1	PBS1	LOC_Os02g30900.1	29.4.1.57	protein.postranslational modification.kinase.receptor like cytoplasmatic kinase VII
KanlowCTG06113RC_s_at												19.41										Pavir.J05664	AT1G10630.1	ARFA1F,ATARFA1F	LOC_Os03g59740.2	29.4	protein.postranslational modification
AP13ITG74830_at							18.67				23.57											Pavir.Ib01590	0	0	0
KanlowCTG05676_s_at									15.61													Pavir.Eb00738	AT3G09390.1	ATMT-1,ATMT-K,MT2A	LOC_Os01g05650.1	15.2	metal handling.binding, chelation and storage
AP13CTG08813_at														17.4								Pavir.Ib02568	AT1G75820.1	ATCLV1,CLV1,FAS3,FLO5	LOC_Os06g50340.1	30.2.11	signalling.receptor kinases.leucine rich repeat XI
AP13CTG12132_at											29.71											Pavir.Hb01371	AT1G33420.1	0	LOC_Os11g12650.1	27.3.99	RNA.regulation of transcription.unclassified
AP13ITG68646_at		32.01		35.85				40.47			33.05							39.92	41.11	38.23		Pavir.Ba00881	AT1G07250.1	UGT71C4	LOC_Os07g32010.1	26.2	misc.UDP glucosyl and glucoronyl transferases
KanlowCTG16315_s_at					27.31			33.63				53.3								41.68		Pavir.Ib01560	AT1G03600.1	PSB27	LOC_Os03g21560.1	1.1.1.2	PS.lightreaction.photosystem II.PSII polypeptide subunits
KanlowCTG30819_at	12.44																					Pavir.Ba03557	0	0	0
AP13CTG00826_at	18.47					14.03						18.58			14.12							Pavir.Ib01205	AT2G28760.1	UXS6	LOC_Os03g16980.1	10.1.5	cell wall.precursor synthesis.UXS
AP13ITG71974_at				22.82														20.51				Pavir.Ca01695	AT4G35160.1	0	LOC_Os05g43940.1	16.2	secondary metabolism.phenylpropanoids
KanlowCTG23157_at											25.65											Pavir.Ab00136	AT5G17060.1	ARFB1B,ATARFB1B	LOC_Os02g03610.1	29.3.4.99	protein.targeting.secretory pathway.unspecified
AP13CTG29422-RC_s_at						14.4		44.58					40.18							50.03		Pavir.Ba00371	AT5G64610.1	HAM1	LOC_Os07g43360.1	27.3.54	RNA.regulation of transcription.Histone acetyltransferases
VS16ITG14855_s_at			24.8										31.98									Pavir.Ga01552	AT5G43050.1	NPQ6	LOC_Os04g41150.1	35.2	not assigned.unknown
OTHSWSLT23246_s_at	12.91					16.05																Pavir.J13920	AT1G55620.2	ATCLC-F,CLC-F,CLCF	LOC_Os08g38980.1	34.18	transport.unspecified anions
AP13ITG46464_s_at											22.32											Pavir.J40470	AT2G41140.1	ATCBK3,ATCRK1,CRK1	LOC_Os07g44710.1	29.4	protein.postranslational modification
OTHSWSLT34732_at													21.37									Pavir.Ia01553	AT4G00570.1	NAD-ME2	LOC_Os10g35960.1	8.2.10	TCA / org transformation.other organic acid transformatons.malic
AP13CTG06476_at												18.92										Pavir.Ba01572	AT2G33180.1	0	LOC_Os09g30410.1	35.2	not assigned.unknown
AP13ITG67340_at																					21.59	Pavir.J12532	AT1G03220.1	0	LOC_Os01g71060.1	29.5.4	protein.degradation.aspartate protease
KanlowCTG12686_at										15.46							18.89
AP13ITG61291-RC_at		31.3		18.56														22.48				Pavir.Ab00707	0	0	0
KanlowCTG41155_s_at	12.72																					Pavir.Ia04915	AT5G49980.1	AFB5	LOC_Os03g08850.1	29.5	protein.degradation
KanlowCTG19995RC_s_at			24.74				15.25						35.27				18.25					Pavir.Fa02141	AT4G13310.1	CYP71A20	LOC_Os08g01490.1	26.10	misc.cytochrome P450
KanlowCTG00319_at																				33.54	18.9	Pavir.Db01217	AT3G16240.1	AQP1,ATTIP2;1,DELTA-TIP,DELTA-TIP1,TIP2;1	LOC_Os06g22960.1	34.19.2	transport.Major Intrinsic Proteins.TIP
KanlowCTG24399_at													29.89									Pavir.J02703	AT1G52230.1	PSAH-2,PSAH2,PSI-H	LOC_Os05g48630.2	1.1.2.2	PS.lightreaction.photosystem I.PSI polypeptide subunits
AP13ITG55770_s_at			21.93	21.51			29.33			18.89	28.47											Pavir.Hb00330	AT3G06190.1	ATBPM2,BPM2	LOC_Os02g20720.1	29.5.11.4.5.2	protein.degradation.ubiquitin.E3.BTB/POZ Cullin3.BTB/POZ
AP13CTG15596_s_at								45.82												45.71		Pavir.J36455	AT4G29160.1	SNF7.1	LOC_Os11g03060.1	27.3.71	RNA.regulation of transcription.SNF7
AP13CTG23783_at																23.17
AP13CTG14885_at		30.07		24.75		16.15	15.32							14.08	23.71		23.41	25.29	27.87			Pavir.Ca02365	0	0	LOC_Os03g05180.1
OTHSWSLT32779_at	13.69																					Pavir.J23475	AT1G11990.1	0	LOC_Os06g13215.1	35.1	not assigned.no ontology
AP13CTG30322_at							32.64			22.8							17.26					Pavir.Ba03589	AT3G07040.1	RPM1,RPS3	LOC_Os11g46210.1	20.1	stress.biotic
AP13ITG67311_s_at		31.74		53.7			19.2	34.23			41.2			21.05	27.51		20.22	29.58	40.16	37.14		Pavir.Ga01684	AT2G03200.1	0	LOC_Os04g37570.1	29.5.4	protein.degradation.aspartate protease
AP13ITG38737_s_at													33.74				17.47					Pavir.Bb02107	ATCG01280.1	0	0	29.8	protein.assembly and cofactor ligation
AlamoSLT16351_s_at							21.3															Pavir.Gb00137	AT1G70620.1	0	0	31.3	cell.cycle
AP13ITG60276-RC_s_at							15.44															Pavir.Ba03315	AT2G37710.1	RLK	LOC_Os07g03830.1	30.2.99	signalling.receptor kinases.misc
KanlowCTG46298_x_at																					17.92	Pavir.Ab02356	AT2G37170.1	PIP2;2,PIP2B	LOC_Os02g41860.2	34.19.1	transport.Major Intrinsic Proteins.PIP
AP13.12746.m00007RC_at													22.2									Pavir.Ea01548	0	0	LOC_Os02g19460.1
AP13CTG10437_at			49	18.59									33.52			21.6	27.68					Pavir.Ca02184	AT4G02340.1	0	LOC_Os05g19150.1	26.1	misc.misc2
KanlowCTG20478_s_at													25.39									Pavir.Db02220	0	0	LOC_Os06g05600.1
AP13CTG04509_at								44.47												45.07		Pavir.J00631	AT4G11820.2	EMB2778,FKP1,HMGS,MVA1	LOC_Os09g34960.1	16.1.2.2	secondary metabolism.isoprenoids.mevalonate pathway.HMG-CoA synthase
AP13ITG73860_at													22.83									Pavir.J17615	AT2G41475.1	0	LOC_Os01g07780.1	33.99	development.unspecified
AP13CTG06369_at																	27					Pavir.Eb03029	AT5G11480.1	0	LOC_Os01g53150.1	35.2	not assigned.unknown
AP13CTG27886_at	18.2	24.13							17.61				79.37									Pavir.J33992	AT1G68010.1	ATHPR1,HPR	LOC_Os02g01150.2	1.2.6	PS.photorespiration.hydroxypyruvate reductase
OTHSWSLT26060_s_at			16.97										50.7									Pavir.Cb00985	AT1G09340.1	CRB,CSP41B	LOC_Os12g23180.1	35.2	not assigned.unknown
AP13ITG63368RC_at		31.04	29.88			26.45	33.1		20.2	18.37				17.78	25.08		29.59	24.1	30.04	30.47		Pavir.Ia01590	AT4G00940.1	0	LOC_Os10g35300.1	27.3.8	RNA.regulation of transcription.C2C2(Zn) DOF zinc finger family
AP13CTG22437_s_at											36.77											Pavir.J08047	AT3G50950.1	ZAR1	LOC_Os11g28950.1	20.1.7	stress.biotic.PR-proteins
KanlowCTG06958_at																18.58					19.14	Pavir.J30027	0	0	0
KanlowCTG46923_at							17.71			14.47												Pavir.Fa02024	AT4G05320.1	UBQ10	LOC_Os06g46770.1	29.5.11.1	protein.degradation.ubiquitin.ubiquitin
KanlowCTG07384_s_at												49.42		21.62		20.31						Pavir.Bb02800	AT2G33810.1	SPL3	LOC_Os07g32170.1	33.3	development.squamosa promoter binding like (SPL)
KanlowCTG45364_s_at											44.05											Pavir.J39786	AT4G29100.1	0	LOC_Os01g13000.1	17.5.3	hormone metabolism.ethylene.induced-regulated-responsive-activated
AP13ITG57278_s_at													21.59				18.02					Pavir.Eb00875	AT5G39030.1	0	LOC_Os01g02400.1	30.2.16	signalling.receptor kinases.Catharanthus roseus-like RLK1
KanlowCTG36352_at													34.33									Pavir.Eb00039	AT3G56910.1	PSRP5	LOC_Os01g17150.1	29.2.1.1.1.2.85	protein.synthesis.ribosomal protein.prokaryotic.chloroplast.50S subunit.PSRP5
OTHSWCTG37446_s_at							23.32															Pavir.J12911	AT2G47900.3	AtTLP3,TLP3	LOC_Os03g22800.2	29.5.11.4.3.2	protein.degradation.ubiquitin.E3.SCF.FBOX
AP13CTG21487_at							20.37			24.76												Pavir.Ib04411	AT5G49690.1	0	LOC_Os03g49524.1	16.8.1.12	secondary metabolism.flavonoids.anthocyanins.anthocyanidin 3-O-glucosyltransferase
KanlowCTG42769_s_at	15.58																					Pavir.J03912	AT4G24140.1	0	LOC_Os06g04169.1	35.1	not assigned.no ontology
KanlowCTG01588_x_at	16.85	49.59	20.71	22.93		29.57	26.13	38.25	16.71	16.22					17.22		59.86	26.93	20.9	43.35		Pavir.Bb00644	AT2G32670.1	ATVAMP725,VAMP725	LOC_Os07g09600.1	31.4	cell.vesicle transport
KanlowCTG37641_at	14.65	47.98		26.32		17.98	25.57	38.24			33.84				22.82		28.75	28.19	32.74	41.34		Pavir.Ha00788	AT3G07340.1	0	LOC_Os11g25560.1	27.3.6	RNA.regulation of transcription.bHLH,Basic Helix-Loop-Helix family
KanlowCTG13350_s_at								44.73				29.44								41.07		Pavir.Ib04070	AT4G14740.1	0	LOC_Os03g43510.1	35.2	not assigned.unknown
AP13CTG69570_s_at												23.85										Pavir.Aa00843	AT4G11600.1	ATGPX6,GPX6,LSC803,PHGPX	LOC_Os02g44500.1	21.2.2	redox.ascorbate and glutathione.glutathione
AP13CTG10801RC_at	17					21.08		36.82												41.95		Pavir.Ba00334	AT3G05910.1	0	LOC_Os07g44070.1	10.8.2	cell wall.pectin*esterases.acetyl esterase
AlamoCTG04702_s_at		22.43	28.04		20.12				25.23			25.32					28		22.83			Pavir.Ea00318	AT3G16000.1	MFP1	LOC_Os01g08510.1	27.3.34	RNA.regulation of transcription.Orphan family
KanlowCTG43140_s_at	16.13				21.14			67.79	15.95											81.61		Pavir.J39182	0	0	LOC_Os05g15510.1
AP13CTG40237_x_at	22.24		19.21					75.39	22.77				28.72				18.72			73.02	28.05	Pavir.Da02115	AT5G45910.1	0	LOC_Os06g06250.2	26.28	misc.GDSL-motif lipase
AP13ITG59693-RC_at			17.6		18.84				21.56					20.9		22.27						Pavir.Ca02262	0	0	LOC_Os11g35080.1
AP13ITG45709_at											26.6											Pavir.J23948	AT2G32950.1	ATCOP1,COP1,DET340,EMB168,FUS1	LOC_Os02g53140.1	33.99	development.unspecified
AP13ITG65183_at											26.47											Pavir.J40921	AT1G34160.1	0	LOC_Os12g17080.1	35.1.5	not assigned.no ontology.pentatricopeptide (PPR) repeat-containing protein
KanlowCTG08529_at											27.01											Pavir.J31761	AT5G54920.2	0	LOC_Os04g53450.1	35.2	not assigned.unknown
AP13ITG37804_s_at											21.36											Pavir.J20558	AT3G28730.1	ATHMG,HMG,NFD,SSRP1	LOC_Os05g08970.1	27.3.62	RNA.regulation of transcription.Nucleosome/chromatin assembly factor group
AP13ITG68920_s_at		24.18				15.54	21.78			20.21							19.62	25.22	20.87			Pavir.Ib00724	AT5G39380.1	0	LOC_Os03g11290.1	30.3	signalling.calcium
AP13ITG55775-RC_s_at													41.07									Pavir.Hb00328	0	0	0
AP13ITG32806_s_at		24.22																33.59	23.31			Pavir.Ab00120	AT2G17890.1	CPK16	LOC_Os02g03410.1	29.4	protein.postranslational modification
AP13ITG48935_at														14.09
AP13CTG03753_at		20.04													18.62		18.54					Pavir.J16024	0	0	0
AP13ITG48178_s_at		23.09											67.56				17.48					Pavir.J07199	AT1G66330.1	0	LOC_Os05g05600.1	33.99	development.unspecified
KanlowCTG20475_s_at								53.48				22.5								49.69		Pavir.Ib02105	AT1G53730.1	SRF6	LOC_Os03g27990.1	30.2.5	signalling.receptor kinases.leucine rich repeat V
KanlowCTG12394_s_at								34.14												35.4		Pavir.Ha01850	AT3G06130.1	0	LOC_Os12g05040.1	35.1	not assigned.no ontology
KanlowCTG23394_at								60.71				19.94								57.94		Pavir.J04106	0	0	0
OTHSWSLT24351_at										12.9												Pavir.Da02266	AT5G50280.1	EMB1006	LOC_Os05g22870.1	35.1.5	not assigned.no ontology.pentatricopeptide (PPR) repeat-containing protein
AP13CTG00109_at		25.88		25.4				28.79		16.01			24.74					30.42	34.97			Pavir.Hb00342	AT3G46530.1	RPP13	LOC_Os11g37759.1	20.1	stress.biotic
AP13CTG34502_s_at		28.22		54.52			17.12	29.74			32.44			34.55		28.7		24.96	34.1			Pavir.Aa00189	AT2G15580.1	0	LOC_Os02g55480.1	29.5.11.4.2	protein.degradation.ubiquitin.E3.RING
AP13ITG43344-RC_s_at								42.19					52.09							40.64		Pavir.Cb01583	0	0	0
AP13ITG57801-RC_at								44.82	16.88			20.8								39.43
KanlowCTG43065_at										23.62
AP13CTG01109-2_at							14.81
AP13ITG59717_at				21.37	19.95				17.07					18.14	14.3	20.64	16.96		20.7			Pavir.Fb00684	0	0	0
AP13CTG22282_at	31.53		29.55				16.21		16.59	13.1			27.61				20.19					Pavir.Ib00352	AT2G47730.1	ATGSTF5,ATGSTF8,GST6,GSTF8	LOC_Os03g04240.1	26.9	misc.glutathione S transferases
OTHSWCTG13814_at			20.89							15.86
AP13CTG20900_s_at						14.61																Pavir.Fa01746	AT1G31070.2	GlcNAc1pUT1	LOC_Os08g10600.1	10.1	cell wall.precursor synthesis
AP13ITG71170_at					20.94			48.36	17.26						14.05	21.65				46.45		Pavir.J40304	AT1G32120.1	0	LOC_Os11g40570.2	35.2	not assigned.unknown
AP13CTG07958_s_at							22.4						38.67				21.61					Pavir.Ib00346	AT4G36490.1	ATSFH12,SFH12	LOC_Os10g03400.2	29.3.4.99	protein.targeting.secretory pathway.unspecified
AP13ITG62352_at	20.2							40.82				21.16								45.51		Pavir.Ea02658	AT5G45670.1	0	LOC_Os01g52770.1	26.28	misc.GDSL-motif lipase
AlamoCTG04349_s_at											30.39											Pavir.Ea01073	AT3G15140.1	0	LOC_Os01g17279.1	28.99	DNA.unspecified
AP13ITG42656_s_at											30.87											Pavir.Cb00413	AT4G31000.1	0	LOC_Os12g36940.1	30.3	signalling.calcium
AP13ITG43296_at																					24.48	Pavir.Ba01900	AT5G47920.1	0	LOC_Os09g33650.1	35.2	not assigned.unknown
AP13ITG76114_at													43.77									Pavir.Ia02330	0	0	0
AlamoCTG14548RC_s_at																					37.96	Pavir.Gb00406	AT4G21390.1	B120	LOC_Os04g53994.1	30.2.24	signalling.receptor kinases.S-locus glycoprotein like
KanlowCTG33946_s_at			19.27														25.06					Pavir.Gb00558	AT1G15290.1	0	LOC_Os04g55230.1	35.1	not assigned.no ontology
KanlowCTG38035_s_at											43.5											Pavir.Db01731	AT5G37710.1	0	LOC_Os06g14490.2	30.3	signalling.calcium
AP13ITG70947-RC_at											25.5					24.53						Pavir.Ga01810	AT1G63100.1	0	LOC_Os04g35250.1	27.3.21	RNA.regulation of transcription.GRAS transcription factor family
OTHSWCTG03122_at								35.57												38.03
AP13ITG41954_s_at																					18.74	Pavir.Ba02140	0	0	0
KanlowCTG43758_at	16.18
KanlowCTG32301_s_at						18.03					25.32											Pavir.J22523	0	0	0
AP13CTG72550_at											25.14											Pavir.Ba00409	AT2G35050.1	0	LOC_Os03g28300.1	29.4	protein.postranslational modification
AP13ITG73043_at																	17.03				17.4	Pavir.Db00454	0	0	0
KanlowCTG00457_s_at	14.41																					Pavir.J22101	0	0	0
AP13ITG38663_s_at	30.07								22.18													Pavir.Eb01663	AT1G60590.1	0	LOC_Os01g44970.1	10.6.3	cell wall.degradation.pectate lyases and polygalacturonases
AP13ITG58712_at	15.19																					Pavir.Ia00010	AT4G35790.2	ATPLDDELTA,PLDDELTA	LOC_Os03g62410.1	11.9.3.1	lipid metabolism.lipid degradation.lysophospholipases.phospholipase D
KanlowSLT48052_s_at											32.69
AP13ITG37051_s_at													30.07									Pavir.Ea00914	AT1G60090.1	BGLU4	LOC_Os05g30350.1	26.3	misc.gluco-, galacto- and mannosidases
AP13ITG75828_s_at		21.68	21.49	21.52	20.09							28.1		14.84				41.23	30.87
KanlowCTG28747RC_at	19.1											43.88				23.06						Pavir.Aa02203	AT5G57530.1	AtXTH12,XTH12	LOC_Os02g17880.1	10.7	cell wall.modification
AP13CTG19042_at	29.18		69.47	20.19		16.77	20.01		23.15	16.21			35.71			21.77	43.4					Pavir.Ib03307	AT4G35160.1	0	LOC_Os05g43930.1	16.2	secondary metabolism.phenylpropanoids
AP13CTG24878_x_at																	17					Pavir.Aa00238	AT3G19240.1	0	LOC_Os02g54780.1	33.99	development.unspecified
AP13ITG37714_s_at							25.52			16.78												Pavir.Hb00682	AT5G48620.1	0	LOC_Os11g34920.1	20.1.7	stress.biotic.PR-proteins
KanlowSLT52091_s_at	21.63	20.68				26.61	18.35			12.62							21.87
AP13CTG02780_at		26.65	18.54	22.66	22.66			46.98				22.66	38.75					25.41	23.24	53.93		Pavir.J03580	AT3G55800.1	SBPASE	LOC_Os04g16680.1	1.3.9	PS.calvin cycle.seduheptulose bisphosphatase
AP13ITG64138_at												24.68	25.03									Pavir.J23163	0	0	LOC_Os07g38150.1
KanlowCTG47840_at											27.61											Pavir.Gb00929	0	0	0
AP13CTG19226_s_at		19.22	24.6										32.62									Pavir.J01992	0	0	LOC_Os05g07860.1
AP13ITG39562_at		24.61													16.25			26.7	23.56
AP13ITG52966_s_at	20.53								23.53				25.87				23.38					Pavir.Fa01840	AT4G05460.1	0	LOC_Os08g09590.1	29.5.11.4.3.2	protein.degradation.ubiquitin.E3.SCF.FBOX
AP13CTG14201_s_at	13.28							33.49	19.45			20.17								34.15		Pavir.Fa00623	AT1G78300.1	14-3-3OMEGA,GF14 OMEGA,GRF2	LOC_Os08g37490.1	30.7	signalling.14-3-3 proteins
AP13ITG43704_at										14.01												Pavir.Ea01415	AT3G18170.1	0	LOC_Os02g22650.2	35.2	not assigned.unknown
AlamoSLT15887_at											28.65
KanlowCTG40469_s_at	12.51		20.76																			Pavir.Gb01959	AT4G30825.1	0	LOC_Os09g25550.1	35.1.5	not assigned.no ontology.pentatricopeptide (PPR) repeat-containing protein
AP13CTG24011_x_at							16.04			13.06												Pavir.J08397	AT3G55950.1	ATCRR3,CCR3	LOC_Os05g03620.1	30.2.26	signalling.receptor kinases.crinkly like
AP13ITG47313_s_at		22.36		24.81						13.23				23.99	19.09	26.85	19.5					Pavir.Ba00222	AT3G56310.1	0	LOC_Os07g48160.1	3.8.2	minor CHO metabolism.galactose.alpha-galactosidases
AP13ITG74021_at	12.61											32.2										Pavir.Ia04920	0	0	0
OTHSWSLT34461_at																					22.87	Pavir.Ca00824	AT1G10970.1	ATZIP4,ZIP4	LOC_Os05g10940.1	34.12	transport.metal
KanlowCTG23143_s_at					26.44							24.66				36.84						Pavir.Hb00218	AT5G27950.1	0	LOC_Os11g42800.1	31.1	cell.organisation
AP13ITG62620_at																				31.47	17.49	Pavir.Ab00091	AT1G01610.1	ATGPAT4,GPAT4	LOC_Os02g02340.1	11.3	lipid metabolism.Phospholipid synthesis
AP13CTG35376_s_at	16.27					19.91		48.94	24.03									28.17	25.4	47.96		Pavir.Ba03990	AT1G69120.1	AGL7,AP1	LOC_Os07g01820.1	33.99	development.unspecified
AP13ITG64801_at													23.3									Pavir.Aa02300	0	0	0
AP13CTG12565_s_at			37.71	28.58										24.14		19.92						Pavir.Ib04331	AT4G15415.1	ATB\' GAMMA	LOC_Os01g08310.1	29.4	protein.postranslational modification
OTHSWCTG07559_at			18.66										26.96								27.53	Pavir.Ib00027	AT1G01820.1	PEX11C	LOC_Os03g02590.2	31.1	cell.organisation
AP13ITG65922_s_at												20.11
AP13CTG25838_s_at											23.54											Pavir.J00860	AT2G22480.1	PFK5	LOC_Os10g26570.1	4.2.4	glycolysis.plastid branch.phosphofructokinase (PFK)
AlamoCTG09885_at	19.46		19.87						19.04	14.21												Pavir.J11172	AT3G62300.2	ATDUF7,DUF7	LOC_Os11g19730.1	35.1.2	not assigned.no ontology.agenet domain-containing protein
AlamoCTG01930_at																					36.01	Pavir.J25753	0	0	0
AP13ITG77133_at											38.49											Pavir.Fa01488	AT1G21230.1	WAK5	LOC_Os09g38910.1	30.2.25	signalling.receptor kinases.wall associated kinase
AP13ITG34169_s_at															13.32							Pavir.Eb03678	AT3G55470.2	0	LOC_Os01g62430.3	35.1.19	not assigned.no ontology.C2 domain-containing protein
AP13CTG10628RC_at	12.14						19.96			20.6							17.38					Pavir.J38106	AT5G47850.1	CCR4	LOC_Os11g11490.1	30.2.26	signalling.receptor kinases.crinkly like
KanlowCTG43562_x_at				19.51		16.95	19.18		20.13	14.78				16.56	15.05		21.39					Pavir.Ca02556	AT4G37430.1	CYP81F1,CYP91A2	LOC_Os12g39240.1	26.10	misc.cytochrome P450
AP13ITG59984_at								35.62				23.61										Pavir.J37655	AT3G21670.1	0	LOC_Os04g39030.1	34.4	transport.nitrate
AP13ITG44147_s_at	18.37	29.47	20.26			14.85	15.04		21.62			17.94					22.07					Pavir.Eb03448	AT1G60420.1	0	LOC_Os01g58194.1	35.1.26	not assigned.no ontology.DC1 domain containing protein
AP13ITG69705_at								33.33												39.35	26.81	Pavir.J27080	AT2G20340.1	0	LOC_Os10g26110.1	16.4.1	secondary metabolism.N misc.alkaloid-like
AP13ITG77378_at											28.13											Pavir.J28403	AT3G50930.1	BCS1	LOC_Os05g51130.1	29.5.9	protein.degradation.AAA type
AP13ITG73701_at												28.4										Pavir.J22008	AT4G29240.1	0	LOC_Os05g09640.1	10.5.3	cell wall.cell wall proteins.LRR
AP13ITG64156RC_at												23.62										Pavir.J07084	AT2G38540.1	ATLTP1,LP1,LTP1	LOC_Os05g40010.1	11.6	lipid metabolism.lipid transfer proteins etc
AP13CTG16058_s_at												35.37										Pavir.Ia03476	AT5G30510.1	ARRPS1,RPS1	LOC_Os03g20100.1	29.2.1.1.3.1.1	protein.synthesis.ribosomal protein.prokaryotic.unknown organellar.30S subunit.S1
AP13CTG08642_at																					18.59	Pavir.Ga00189	AT4G22300.1	SOBER1	LOC_Os04g57370.1	11.9.3.2	lipid metabolism.lipid degradation.lysophospholipases.carboxylesterase
AP13ITG61465_at	12.24							45.74												39.24		Pavir.J27107	AT2G40475.1	0	LOC_Os05g39830.1	35.2	not assigned.unknown
KanlowCTG09696_s_at			24.86										35.41									Pavir.Ea02363	AT2G31040.1	0	LOC_Os01g48300.1	1.1.4	PS.lightreaction.ATP synthase
KanlowCTG23825_s_at	12.24					16.5											25.24					Pavir.J09083	AT3G56900.1	0	LOC_Os12g03540.1	35.1	not assigned.no ontology
KanlowCTG12282_s_at											25.14											Pavir.Ea03206	AT5G06100.2	ATMYB33,MYB33	LOC_Os01g59660.1	27.3.25	RNA.regulation of transcription.MYB domain transcription factor family
AP13CTG23419_at													30.66									Pavir.J26314	0	0	LOC_Os03g03320.1
AP13ITG56225_at	17.51		25.2														21.82				19	Pavir.Ib01333	AT3G54770.1	0	LOC_Os03g17760.1	27.4	RNA.RNA binding
KanlowCTG12827_s_at		33.68		26.05			28.32			13.44	27.09			20.24	25.04		27.25	23.1	31.43			Pavir.Aa03597	AT1G33260.1	0	LOC_Os02g01730.1	30.2.99	signalling.receptor kinases.misc
AlamoCTG13395_s_at												53.21										Pavir.Bb01795	0	0	0
OTHSWSLT39585_at										12.78
AP13ITG76053-RC_at										14.02												Pavir.J10205	AT3G11240.1	ATATE2,ATE2	LOC_Os05g37434.1	29.1.19	protein.aa activation.arginine-tRNA ligase
AP13CTG07380_at													24.21									Pavir.Bb03629	AT4G29040.1	RPT2a	LOC_Os07g49150.1	29.5.11.20	protein.degradation.ubiquitin.proteasom
KanlowCTG45177_s_at	21.81														13.41	20.98						Pavir.Ib01926	AT1G18580.1	GAUT11	LOC_Os03g30000.1	26.2	misc.UDP glucosyl and glucoronyl transferases
AP13ITG71602_at		23.23		27.57	27.42			37.87			23.43	18.18			16.5	26.75		31.22	48.34	36.38		Pavir.J38596	AT2G45570.1	CYP76C2	LOC_Os09g27500.1	26.10	misc.cytochrome P450
AP13ITG36307RC_s_at	12.74								15.5											35.15		Pavir.Ga01664	AT4G39640.1	GGT1	LOC_Os04g38450.1	20.2	stress.abiotic
AP13CTG35872_at		19.49	16.57	35.95			17.65	37.62		16.83	25.5							26.76	22.77	36.11		Pavir.Eb01660	AT1G75250.1	ATRL6,RL6,RSM3	LOC_Os05g50340.1	27.3.26	RNA.regulation of transcription.MYB-related transcription factor family
OTHSWCTG07190_s_at							15.69										17.32					Pavir.Gb00487	AT5G16780.1	DOT2,MDF	LOC_Os02g30730.1	33.99	development.unspecified
AP13CTG15991_at											23.27											Pavir.Ib01507	AT3G03610.1	0	LOC_Os03g20670.1	35.1	not assigned.no ontology
AP13.12933.m00006_s_at	16.05																					Pavir.J05005	AT5G32450.1	0	LOC_Os03g53770.1	27.4	RNA.RNA binding
AP13CTG44617_s_at								38.01					33.17							42.31		Pavir.J21345	0	0	LOC_Os12g08790.1
OTHSWCTG02837_at		20.32						32.75						14.23		28.7		31.37		31.07		Pavir.Hb00099	AT2G37710.1	RLK	LOC_Os07g18240.1	30.2.99	signalling.receptor kinases.misc
KanlowCTG31731_at	15.26									12.7												Pavir.Ia04583	AT1G26420.1	0	LOC_Os06g35630.1	26.8	misc.nitrilases, *nitrile lyases, berberine bridge enzymes, reticuline oxidases, troponine reductases
AP13CTG16272_at													55.35
OTHSWCTG16196_at										13.25	44.6											Pavir.Ib02101	AT4G21410.1	CRK29	LOC_Os11g39450.1	30.2.17	signalling.receptor kinases.DUF 26
AP13CTG04161_at													25.21									Pavir.Ca01829	AT1G17970.1	0	LOC_Os05g47670.1	29.5.11.4.2	protein.degradation.ubiquitin.E3.RING
AP13ITG71035_at																23.44						Pavir.J35736	AT1G24130.1	0	LOC_Os02g50740.1	35.1	not assigned.no ontology
AP13CTG27345_s_at												22.74										Pavir.J20630	AT5G13770.1	0	LOC_Os04g49350.1	35.1.5	not assigned.no ontology.pentatricopeptide (PPR) repeat-containing protein
AP13CTG18032_s_at	18.75					27.43																Pavir.Ib01672	AT3G10810.1	0	LOC_Os01g71220.1	29.5.11.4.2	protein.degradation.ubiquitin.E3.RING
AP13ITG52715-RC_at		26.98						51.13					30.45		14.7			29.87	28.29	44.83		Pavir.Ia04528	0	0	0
KanlowCTG37478RC_s_at										12.78	25.39										24.48	Pavir.J29678	AT2G28160.1	ATBHLH029,ATBHLH29,ATFIT1,BHLH029,FIT1,FRU	LOC_Os04g31290.1	27.3.6	RNA.regulation of transcription.bHLH,Basic Helix-Loop-Helix family
KanlowCTG45374_s_at								45.49												46.91		Pavir.Gb02023	AT3G25230.2	ATFKBP62,FKBP62,ROF1	LOC_Os04g28420.1	29.6	protein.folding
AP13ITG69394_at			31.25				20.08			26.34			39.42				33.41				20.35	Pavir.J24676	0	0	LOC_Os06g33220.1
AP13ITG62231_at							15.25								13.76							Pavir.J27945	AT1G76640.1	0	LOC_Os01g72530.1	30.3	signalling.calcium
AP13ITG66892_at								36.21				59.04								49.94		Pavir.J13834	AT4G12520.1	0	LOC_Os02g44320.1	26.21	misc.protease inhibitor/seed storage/lipid transfer protein (LTP) family protein
AP13CTG12126_s_at	12.12																					Pavir.Bb03745	AT5G58300.1	0	LOC_Os07g48310.1	30.2.3	signalling.receptor kinases.leucine rich repeat III
KanlowCTG36929_at											30.62											Pavir.Ea03212	0	0	0
AP13ITG41372_s_at								32.25					23.86							32.45		Pavir.J01516	0	0	LOC_Os05g32420.1
AP13ITG67604_s_at													38.57								23.21	Pavir.Eb03960	AT2G41640.1	0	LOC_Os01g72610.1	35.2	not assigned.unknown
AP13CTG00832_at													28.3									Pavir.J00335	AT4G15090.1	FAR1	LOC_Os12g24870.1	30.11	signalling.light
AP13ITG73861_at		31.02	20.81	31.16	19.93	19.01		43.13			30.94	24.15		14.21		20.28		53.88	44.63	39.46
KanlowCTG41459_s_at												19.76										Pavir.J23677	0	0	0
AP13ITG53441_s_at														17.97								Pavir.J24494	0	0	0
AP13CTG29413_s_at							15.47			22.3												Pavir.Eb03138	AT1G29280.1	ATWRKY65,WRKY65	LOC_Os01g54600.1	27.3.32	RNA.regulation of transcription.WRKY domain transcription factor family
AP13CTG15959_at									24.19				30.36									Pavir.Ab01186	AT1G53520.1	0	LOC_Os02g21520.1	16.8.2	secondary metabolism.flavonoids.chalcones
AP13CTG09550_at										20.02												Pavir.J12796	AT5G43600.1	ATAAH-2,UAH	LOC_Os12g40550.1	29.5	protein.degradation
AlamoCTG08483_s_at							20.96
AP13CTG23968_at	14.44	54.6	20.58	48.26	28.01	18.17	25.53	57.01	19.69	13.46	31.31	18.77		25.15	28.91	30.88	29.97	54.15	62.85	68.34		Pavir.Ba00299	AT5G01740.1	0	LOC_Os05g27580.1	30.2.99	signalling.receptor kinases.misc
KanlowCTG26347_at	13.33	21.68	21.96	40.27	23.01		15.06	47.62	24.78			17.96		18.99		27.11		35.18	33.07	53.57		Pavir.J19482	AT5G04370.2	NAMT1	LOC_Os06g13390.1	17.8.1	hormone metabolism.salicylic acid.synthesis-degradation
AP13ITG37116_s_at										17.47												Pavir.Fb01196	AT3G18730.1	BRU1,MGO3,TSK	0	31.3	cell.cycle
AP13ITG44862_s_at		21.42	20.93		22.13			48.99					45.1					30.15	31.42	47.81		Pavir.Ba01199	AT4G35100.1	PIP2;7,PIP3,PIP3A,SIMIP	LOC_Os09g36930.1	34.19.1	transport.Major Intrinsic Proteins.PIP
OTHSWCTG18462_at																					23.36
KanlowCTG41385_s_at									15.02													Pavir.J28469	AT1G53350.1	0	LOC_Os08g14850.1	20.1.7	stress.biotic.PR-proteins
AP13ITG35890_s_at											27.97											Pavir.Aa00892	0	0	0
AP13CTG25786_at										13.05	47.87											Pavir.Ab00322	AT1G69670.1	ATCUL3B,CUL3B	LOC_Os02g51180.1	29.5.11.4.5.1	protein.degradation.ubiquitin.E3.BTB/POZ Cullin3.Cullin3
VS16ITG30130_s_at		20.8		24.28										21.74		22.02
AP13ITG57179_at			16.66																			Pavir.J07076	AT2G25690.1	0	LOC_Os03g53520.1	33.99	development.unspecified
AP13ITG66049_at			17.36							17.29												Pavir.Fa00536	AT1G21240.1	WAK3	LOC_Os08g39180.1	30.2.25	signalling.receptor kinases.wall associated kinase
AP13CTG18190_s_at												36.35										Pavir.Ab00386	AT5G57180.1	CIA2	LOC_Os02g05470.2	27.3.34	RNA.regulation of transcription.Orphan family
KanlowCTG24061_at						18.33																Pavir.Fa02069	AT1G79040.1	PSBR	LOC_Os08g10020.2	1.1.1.2	PS.lightreaction.photosystem II.PSII polypeptide subunits
OTHSWSLT37179_s_at	13.45	48.86	17.85	37.79	24.95			58					50.07		20.05	18.4		54.34	50.47	56.62		Pavir.Db01716	AT1G70670.1	0	LOC_Os06g14324.1	33.99	development.unspecified
KanlowCTG16019_at	16.99	31.72		22.57				43.89							23.09		24.11	23.56	28	44.83		Pavir.J11398	AT4G11280.1	ACS6,ATACS6	LOC_Os04g48850.1	17.5.1.1	hormone metabolism.ethylene.synthesis-degradation.1-aminocyclopropane-1-carboxylate synthase
AP13ITG76685-RC_at										13.97												Pavir.Db01245	0	0	0
AP13ITG64106_at														25.24								Pavir.Ea01340	AT3G05880.1	RCI2A	LOC_Os05g04700.1	20.2.3	stress.abiotic.drought/salt
OTHSWSLT32818_at														14.85
AP13ITG70067RC_at		24.25	17.47		35.48			62.46				30.45	29.13				21.95	24.65	23.74	61.07		Pavir.J14838	AT4G15440.1	CYP74B2,HPL1	LOC_Os02g02000.1	26.10	misc.cytochrome P450
KanlowCTG27356_at	17.02					34.37			17.84													Pavir.Ia02040	0	0	0
AP13ITG72256-RC_at		37.66	26.18	53.65	18.98			86.27						27.75		30.41		30.9	31.99	76.43	19.28	Pavir.J28056	0	0	0
AP13CTG23145_s_at	15.66					21.63																Pavir.J04326	AT5G19820.1	emb2734	LOC_Os03g49420.1	35.1	not assigned.no ontology
AP13ITG52963_s_at				20.03								18.32	31.5									Pavir.Ca00695	0	0	LOC_Os05g02780.1
KanlowCTG18285_at												39.86
AP13ITG44771_s_at											23.72							22.25
AP13CTG32102_at			17.66						16.69				50.53									Pavir.J09867	AT3G63190.1	AtcpRRF,cpRRF,HFP108,RRF	LOC_Os07g38300.1	31.2	cell.division
OTHSWCTG08108_at													21.98									Pavir.J01957	AT3G58140.1	0	LOC_Os12g34860.1	29.1.20	protein.aa activation.phenylalanine-tRNA ligase
VS16ITG27025-RC_at				19.89							21.49								21.67			Pavir.J29104	0	0	0
AP13CTG22134_s_at					22.6			29.06				21.59		13.75	14.26	22.71				35.59		Pavir.Aa01432	AT3G01750.1	0	LOC_Os02g38970.1	31.1	cell.organisation
AP13ITG65537_at		20.7		29.34		14.14	15.35				44.06			19.63	17.7	22.19		27.86	25.53			Pavir.Ca02913	AT1G48320.1	0	LOC_Os03g48480.1	11.9.4.5	lipid metabolism.lipid degradation.beta-oxidation.acyl-CoA thioesterase
AlamoCTG13654_s_at		19.01	16.73														29.17	26.46				Pavir.Fb01085	AT5G57710.1	0	LOC_Os08g15230.1	20.2.1	stress.abiotic.heat
KanlowCTG25658_s_at		29.76					19.96				41.98			15.12	21.33	28.21	25.89	19.38	34.62			Pavir.Gb00185	AT4G39540.1	ATSK2,SK2	LOC_Os04g54800.1	13.1.6.1.5	amino acid metabolism.synthesis.aromatic aa.chorismate.shikimate kinase
AP13CTG11226_at														18.41		19.74			23.43			Pavir.Cb00772	AT3G48740.1	0	LOC_Os12g29220.1	33.99	development.unspecified
AP13ITG38038_s_at													26.08									Pavir.Ia02525	AT1G59960.1	0	LOC_Os10g02480.1	16.8.2	secondary metabolism.flavonoids.chalcones
KanlowCTG10271_s_at	14.63						16.46		21.65				49.44				26.47				30.08	Pavir.J24757	AT1G50020.1	0	LOC_Os11g34870.1	35.2	not assigned.unknown
AP13CTG54860_s_at												22.94	24.15									Pavir.Ba01661	AT2G46820.1	PSAP,PSI-P,PTAC8,TMP14	LOC_Os07g28610.1	1.1.2.2	PS.lightreaction.photosystem I.PSI polypeptide subunits
KanlowCTG25088_s_at			22.81					39.83		12.93							18.46			45.94	22.56	Pavir.J09370	0	0	LOC_Os04g49954.1
AP13ITG47105_s_at	13.46					26.28																Pavir.Eb00532	AT5G12430.1	0	LOC_Os05g31062.1	29.6	protein.folding
OTHSWCTG08660_s_at			21.73										51.68									Pavir.Ca01080	0	0	LOC_Os05g07860.1
AP13ITG51235_at										20.17												Pavir.J40907	AT1G10820.2	0	LOC_Os04g44210.1	35.2	not assigned.unknown
AP13ITG63842_at													23.08								17.06	Pavir.J40611	0	0	0
AP13ITG71566-RC_at	16.31
AP13ITG67553_at										12.81												Pavir.J35840	0	0	0
VS16ITG02002_s_at		22.11		20.31			28.08				25.16			21.02	18.68			22.39	20.65			Pavir.J40208	AT3G11660.1	NHL1	LOC_Os12g06260.1	20.1	stress.biotic
AP13ITG42507_at															14							Pavir.Aa00966	AT5G45360.1	0	LOC_Os02g46140.2	29.5.11.4.3.2	protein.degradation.ubiquitin.E3.SCF.FBOX
AP13ITG33933_x_at												27.7										Pavir.J27289	0	0	0
AP13ITG68283RC_at											34.01											Pavir.J05972	AT3G21310.1	0	LOC_Os12g43880.1	35.2	not assigned.unknown
KanlowCTG31739RC_s_at						13.86																Pavir.J26352	0	0	0
AP13CTG09682_at								39.06												32.22
AP13CTG04520_at		23.36		18.35		13.88								16.68	18.08	21.84	21.38
AP13ITG38546_s_at					21.66			30.62				18.22				22.39				29.63		Pavir.Ba01777	AT1G68920.3	0	LOC_Os09g29830.3	27.3.6	RNA.regulation of transcription.bHLH,Basic Helix-Loop-Helix family
AP13CTG18946_at												47.82	29.42							32.36		Pavir.Ca02105	AT1G67090.1	RBCS1A	LOC_Os12g19381.1	1.3.2	PS.calvin cycle.rubisco small subunit
AP13ITG64602_s_at												22.28				22.95						Pavir.J18686	AT5G51670.1	0	LOC_Os03g64130.1	35.2	not assigned.unknown
KanlowCTG41037_s_at		23.31				14.52																Pavir.Ia01659	AT3G23340.1	ckl10	LOC_Os10g33650.1	29.4	protein.postranslational modification
VS16ITG00785_s_at	29.25	27.71	23.95			29.1	34.9	45.56	30.46						14.37		31.19	22.79		53.44		Pavir.Bb00644	AT2G32670.1	ATVAMP725,VAMP725	LOC_Os07g09600.1	31.4	cell.vesicle transport
VS16ITG14552-RC_at			31.45				25.02			14.74							33.56					Pavir.Bb03254	0	0	0
KanlowCTG24272_at		22.39						33.36										24.11	22.17	31.5		Pavir.J40443	AT2G07050.1	CAS1	LOC_Os11g35710.1	11.8.6	lipid metabolism.'exotics' (steroids, squalene etc).cycloartenol synthase
AP13ITG61347_at												22.07				48.97						Pavir.Ea00473	AT5G06570.1	0	LOC_Os01g06060.1	35.1	not assigned.no ontology
OTHSWCTG19917_s_at																21.09						Pavir.J01500	AT3G60030.1	SPL12	LOC_Os03g61760.1	33.3	development.squamosa promoter binding like (SPL)
AP13ITG74928_at						18.37																Pavir.Ab02708	AT1G63840.1	0	LOC_Os02g45780.1	29.5.11.4.2	protein.degradation.ubiquitin.E3.RING
KanlowCTG11043_at											48.58			19.29		18.25						Pavir.J25594	AT4G10300.1	0	LOC_Os04g43060.1	35.2	not assigned.unknown
AP13CTG23399RC_at			27.1	28.42				60.89		17.84						27.62				61.08		Pavir.J38411	AT1G02460.1	0	LOC_Os01g19170.1	10.6.3	cell wall.degradation.pectate lyases and polygalacturonases
AP13ITG33681_s_at	20.79					28.97																Pavir.Ha00932	0	0	0
KanlowCTG46412_s_at													22.46									Pavir.Gb00417	AT1G61720.1	BAN	LOC_Os04g53850.1	16.8.1.2	secondary metabolism.flavonoids.anthocyanins.anthocyanidin reductase
AP13ITG58512_at	14.39	25.83		27.55	30.13			73.79	35.27			23.98			13.68			25.81	23.57	86.81		Pavir.Ba02513	0	0	LOC_Os09g17660.1
AP13ITG70998_at										13.1	25.58											Pavir.Ca02823	AT1G04760.1	ATVAMP726,VAMP726	LOC_Os12g44250.1	31.4	cell.vesicle transport
AP13CTG23527_at											48.26											Pavir.J04012	AT2G35980.1	ATNHL10,NHL10,YLS9	LOC_Os01g64470.1	33.99	development.unspecified
AlamoCTG13173_at											22.72											Pavir.J24753	0	0	0
AP13ITG59853_at																				30.73		Pavir.J25525	AT4G09600.1	GASA3	LOC_Os05g35690.1	17.6.3	hormone metabolism.gibberelin.induced-regulated-responsive-activated
AP13ITG56032_at				19.21							37.05			14.14		27.28			25.75			Pavir.Ga01792	AT1G04290.1	0	LOC_Os04g35590.1	11.9.4.5	lipid metabolism.lipid degradation.beta-oxidation.acyl-CoA thioesterase
KanlowCTG19900_at	15.27																					Pavir.J33669	AT1G12520.1	ATCCS,CCS	LOC_Os04g48410.1	21.6	redox.dismutases and catalases
AP13ITG58778_at						14.91				14.37												Pavir.Ha00647	AT1G50180.1	0	LOC_Os11g37759.1	20.1.7	stress.biotic.PR-proteins
AP13CTG26760_at																					17.92	Pavir.J28927	AT3G26230.1	CYP71B24	LOC_Os01g12740.1	26.10	misc.cytochrome P450
KanlowCTG01706_at							15.89				22.76											Pavir.Ca00664	AT3G55260.1	ATHEX2,HEXO1	LOC_Os05g02510.1	29.7.5	protein.glycosylation.alpha-1,3-mannosyl-glycoprotein-beta-1,2-N-acetylglucosaminyltransferase(GnTI)
KanlowCTG20211_s_at											21.6											Pavir.J34667	AT1G75130.1	CYP721A1	LOC_Os05g33600.1	26.10	misc.cytochrome P450
AP13ITG65344_s_at												39.76	31.29			30.53
KanlowCTG04202_s_at	13.35							48.19												45.75		Pavir.Ib01136	AT3G46230.1	ATHSP17.4,HSP17.4	LOC_Os03g15960.1	20.2.1	stress.abiotic.heat
VS16ITG02783_s_at										14.76												Pavir.Hb00559	AT5G42190.1	ASK2,SKP1B	LOC_Os11g26910.1	29.5.11.4.3.1	protein.degradation.ubiquitin.E3.SCF.SKP
AP13CTG15531_at												25.28										Pavir.Fa01278	AT3G47680.1	0	LOC_Os06g17510.1	27.3.25	RNA.regulation of transcription.MYB domain transcription factor family
AP13ITG61501_at												26.02		17.83	18.63							Pavir.Ca00961	AT3G27880.1	0	LOC_Os05g49350.1	35.2	not assigned.unknown
AP13ITG56758RC_at	15.63							34.59	18.35						14.04	28.87				38.8		Pavir.J06554	AT1G09540.1	ATMYB61,MYB61	LOC_Os07g44090.2	27.3.25	RNA.regulation of transcription.MYB domain transcription factor family
OTHSWCTG04095_at				21.53															25.85
AP13ITG74626_at					22.12							30.01				22.84						Pavir.Fb02279	AT4G24730.2	0	LOC_Os07g48840.1	29.4	protein.postranslational modification
AP13ITG61542_at										15.08
KanlowCTG27789_s_at			34.71	19.17	30.42	14.85	32.35	73.84	24.53	17.13							17.34	22.95		66.99		Pavir.Ca01273	AT4G12280.1	0	LOC_Os04g20164.1	26.7	misc.oxidases - copper, flavone etc
KanlowCTG40127RC_at											24.66											Pavir.J35476	AT2G35460.1	0	LOC_Os04g58850.1	35.1	not assigned.no ontology
KanlowCTG43519_s_at			25.58			14.88	17.16			15.31			54.6								23.41	Pavir.J02077	AT5G10860.1	0	LOC_Os03g52690.2	35.1	not assigned.no ontology
AP13CTG09453_at																19.5						Pavir.Aa02259	AT5G40740.1	0	LOC_Os02g22370.1	35.2	not assigned.unknown
AP13CTG22761_at										13.61	31.64											Pavir.Ga01533	AT1G69850.1	ATNRT1:2,NRT1:2,NTL1	LOC_Os04g41410.1	34.4	transport.nitrate
AP13CTG11104_s_at	14.52																					Pavir.Aa00328	AT2G42040.1	0	LOC_Os02g53360.1	35.2	not assigned.unknown
AP13CTG29963_s_at											29.3											Pavir.J11442	AT4G21390.1	B120	LOC_Os10g04720.1	30.2.24	signalling.receptor kinases.S-locus glycoprotein like
AP13CTG27369_s_at											41.79											Pavir.Ea03065	AT1G04300.1	0	LOC_Os01g56800.3	35.1	not assigned.no ontology
AP13CTG58233_at												24.02										Pavir.Aa01621	AT5G06710.1	HAT14	LOC_Os02g35770.1	33.99	development.unspecified
AP13CTG13800_at		19.5																				Pavir.Eb02608	0	0	LOC_Os01g51670.1
AP13CTG26305_at																					31.38	Pavir.J14272	AT2G45180.1	0	LOC_Os04g46810.1	26.21	misc.protease inhibitor/seed storage/lipid transfer protein (LTP) family protein
AP13ITG62046_at						16.34	15.24															Pavir.J30706	AT2G36310.1	URH1	LOC_Os08g44370.1	23.2.1.2	nucleotide metabolism.degradation.pyrimidine.uridine nucleosidase
AP13ITG48505_s_at										13.13												Pavir.Db00362	AT2G34630.2	GPPS,GPS1	LOC_Os06g46450.1	16.1.2.8	secondary metabolism.isoprenoids.mevalonate pathway.geranyl diphosphate synthase
AP13CTG22036_at																		18.75				Pavir.Ha00295	AT1G11350.1	CBRLK1,RKS2,SD1-13	LOC_Os12g14699.1	30.2.24	signalling.receptor kinases.S-locus glycoprotein like
AlamoCTG13052_s_at	15.17								20.21													Pavir.Ca00608	AT2G38870.1	0	LOC_Os12g36210.1	20.1	stress.biotic
VS16ITG20233_at																					19.5
AP13ITG54495-RC_at	13.05																					Pavir.J02844	AT5G38450.1	CYP735A1	LOC_Os08g33300.1	26.10	misc.cytochrome P450
AP13CTG14454_s_at											28.83											Pavir.J03604	AT3G01300.1	0	LOC_Os06g07230.1	29.4.1.57	protein.postranslational modification.kinase.receptor like cytoplasmatic kinase VII
AP13ITG45231_s_at					28.56	19.27		48.31	22.22							26.06				54.59		Pavir.Hb00257	AT1G17455.1	ELF4-L4	LOC_Os11g40610.1	35.2	not assigned.unknown
AP13CTG05301_at												23.06										Pavir.Fa02211	AT4G00830.1	0	LOC_Os10g06130.1	27.4	RNA.RNA binding
AP13ITG60826-RC_at													27.06									Pavir.Ha00290	0	0	0
AP13CTG00861_at												30.35										Pavir.Ia01172	AT3G46780.1	PTAC16	LOC_Os05g22614.1	27.2	RNA.transcription
AP13ITG62022_at		21.58		40.53					14.88		27.17			36.86	13.39	54.15	19.65	20.67	36.84			Pavir.J09667	AT5G17540.1	0	LOC_Os06g49660.1	20.1	stress.biotic
AP13ITG37255_at			25.56										72.52
AP13ITG75844-RC_at																					29.58	Pavir.Ha01469	AT3G46730.1	0	LOC_Os11g34920.1	20.1.7	stress.biotic.PR-proteins
AP13ITG54317_at		46.63		32.49							33.5				13.48			24.97	27.09			Pavir.J40450	AT2G27080.1	0	LOC_Os11g03600.1	35.1	not assigned.no ontology
KanlowCTG00343-1_at						13.7
AP13ITG75520-RC_at		29.69	27.96	34.91				41.71			24.55			15.29	15.48		20.5	37.42	35.59	40.43		Pavir.Ca01890	AT5G45530.1	0	LOC_Os01g24240.1	35.2	not assigned.unknown
AP13CTG01390_at							26.66				28.1			15.77								Pavir.Db02287	AT2G45300.1	0	LOC_Os06g04280.1	13.1.6.1.6	amino acid metabolism.synthesis.aromatic aa.chorismate.5-enolpyruvylshikimate-3-phosphate synthase
AP13CTG30394_at	14.89						14.93			15.64				16.16								Pavir.J30208	0	0	0
AP13CTG06786_at																			20.43			Pavir.J05185	AT3G48730.1	GSA2	LOC_Os08g41990.1	19.3	tetrapyrrole synthesis.GSA
AP13CTG15691_s_at	20.46							42.32	15.16			21.58								49.54		Pavir.Ib02663	AT4G38770.1	ATPRP4,PRP4	LOC_Os10g05980.1	10.5.2	cell wall.cell wall proteins.proline rich proteins
KanlowCTG26339_s_at				21.5									21.12	26.88		35.9						Pavir.J14802	AT1G74440.1	0	LOC_Os08g33680.1	35.1	not assigned.no ontology
AP13CTG01207_at											21.93											Pavir.Fa00424	AT1G73730.1	AtEIL3,ATSLIM,EIL3,SLIM1	LOC_Os08g39830.1	27.3.19	RNA.regulation of transcription.EIN3-like(EIL) transcription factor family
AP13ITG45713_s_at											22.66
KanlowCTG40239_at		57.79	29.27	35.84	23.94	18.63	23.51	83.55	22.69	22.39				21.93	20.02	22.75	39.56	47.61	50.8	89.08		Pavir.J31534	AT2G16990.1	0	LOC_Os02g44730.1	35.2	not assigned.unknown
AP13CTG02950_s_at								37.18				33.76								31.15		Pavir.Ga02092	AT3G07040.1	RPM1,RPS3	LOC_Os08g42670.1	20.1	stress.biotic
KanlowCTG21748_s_at		19													18.7			20.29	22.83			Pavir.Cb00217	AT4G36860.1	DAR1	LOC_Os12g40490.1	33.99	development.unspecified
KanlowCTG25427_s_at								31.02												32.61		Pavir.Fb00950	0	0	0
AlamoCTG00458_s_at			27.04				24.71										37.47					Pavir.Ib00324	AT2G36810.1	0	LOC_Os03g05330.1	35.2	not assigned.unknown
AP13ITG75096-RC_at	17.81					16											27.33					Pavir.Aa03548	AT2G02220.1	ATPSKR1,PSKR1	LOC_Os02g02490.1	30.2.10	signalling.receptor kinases.leucine rich repeat X
AP13CTG13115_at																	18.94					Pavir.Eb03747	AT4G15840.1	0	LOC_Os01g70670.2	35.2	not assigned.unknown
AP13ITG56724-RC_at								39.75												48.19
KanlowCTG11341_s_at								34.9				22.18								41.3		Pavir.Cb02108	AT3G06130.1	0	LOC_Os12g05040.1	35.1	not assigned.no ontology
AlamoCTG13648_at										14.67												Pavir.J00062	AT5G18170.1	GDH1	LOC_Os03g58040.1	12.3.1	N-metabolism.N-degradation.glutamate dehydrogenase
AP13ITG67874-RC_at	12.6																					Pavir.Cb01679	AT3G60910.1	0	LOC_Os05g32590.1	13.1.3.4.12	amino acid metabolism.synthesis.aspartate family.methionine.homocysteine S-methyltransferase
KanlowCTG13264_s_at	13.61																					Pavir.Ha00110	AT3G07760.1	0	LOC_Os12g32992.1	35.2	not assigned.unknown
KanlowCTG14507_s_at												21.74										Pavir.Ib01063	AT1G12220.1	RPS5	LOC_Os03g14900.1	20.1	stress.biotic
AP13CTG22224RC_at		23.38		18.81																		Pavir.J04847	AT1G71710.1	0	LOC_Os01g08780.1	3.4.1	minor CHO metabolism.myo-inositol.poly-phosphatases
AlamoCTG13308_at											34.24
AP13CTG17155_s_at	14.13	25.35			20.79	13.78		30.47	23.33						19.22	31.47	17.62			30.33		Pavir.Aa03382	AT1G16290.1	0	LOC_Os02g07480.1	35.2	not assigned.unknown
KanlowCTG37037_at							16.27
KanlowCTG01543_s_at								30.51												36.82		Pavir.J10962	AT2G42840.1	PDF1	LOC_Os01g10490.1	33.99	development.unspecified
AP13CTG57011_s_at												21										Pavir.Fa02288	AT1G11430.1	0	LOC_Os08g04450.1	33.99	development.unspecified
AP13ITG62285_at	20.75	46.13	67.04	25.41	21.18	15.07	39.58	43.22	28.15	31.63				20.86	21.45	26.97	76.49	25.85	29.75	43.75	18.92	Pavir.Bb02115	AT4G31800.1	ATWRKY18,WRKY18	LOC_Os09g25060.1	27.3.32	RNA.regulation of transcription.WRKY domain transcription factor family
AP13ITG64084_at											29.34											Pavir.Ia02162	AT4G12500.1	0	LOC_Os10g40440.1	26.21	misc.protease inhibitor/seed storage/lipid transfer protein (LTP) family protein
AP13CTG24807_at																					24.63	Pavir.Aa02589	AT1G12880.1	atnudt12,NUDT12	LOC_Os02g32060.1	23.3.3	nucleotide metabolism.salvage.NUDIX hydrolases
AP13CTG19209_at										21.41											17.39	Pavir.J06306	AT2G36460.1	0	LOC_Os05g33380.1	4.1.10	glycolysis.cytosolic branch.aldolase
AP13CTG27847_at																				32.59
OTHSWCTG20082_at													21.97		15.81		17.65					Pavir.Hb01224	AT1G27480.1	0	LOC_Os02g37654.1	11.8.10	lipid metabolism.'exotics' (steroids, squalene etc).phosphatidylcholinesterol O-acyltransferase
AP13CTG40929_at			16.98										24.88									Pavir.Bb00839	0	0	0
AP13ITG52051_at										19.69							19.53					Pavir.J36019	0	0	0
AP13ITG74502_x_at	16.05					15.59																Pavir.J37721	AT5G67230.1	I14H,IRX14-L	LOC_Os04g55670.1	26.2	misc.UDP glucosyl and glucoronyl transferases
AlamoCTG12652_s_at								32.31				20.11								32.49		Pavir.Ea03455	AT5G01870.1	0	LOC_Os01g60740.1	11.6	lipid metabolism.lipid transfer proteins etc
KanlowCTG43440_s_at	14.08	20.14	25.87				14.93		33.59													Pavir.Ea03245	AT4G35550.1	ATWOX13,HB-4,WOX13	LOC_Os01g60270.1	27.3.22	RNA.regulation of transcription.HB,Homeobox transcription factor family
AP13ITG48544_at													39				21.88					Pavir.Ca00985	AT1G15510.1	ATECB2,ECB2,VAC1	LOC_Os05g49920.1	35.1.5	not assigned.no ontology.pentatricopeptide (PPR) repeat-containing protein
KanlowCTG37303_s_at					27								23.78									Pavir.Ea00712	AT4G04350.1	EMB2369	LOC_Os01g03020.1	29.1.4	protein.aa activation.leucine-tRNA ligase
AP13ITG69241-RC_at		29.74		33.28	43.03	17.73	24.23	39.62		14.27	37.65			29.83	17.56	29.53	19.64	39.58	39.27	48.8		Pavir.Aa02387	AT3G22190.1	IQD5	LOC_Os02g19640.1	30.3	signalling.calcium
AP13ITG58674_at											21.1											Pavir.J39415	AT5G15140.1	0	LOC_Os04g38540.1	3.5	minor CHO metabolism.others
AlamoSLT17456_at	13.04																					Pavir.Bb01199	AT3G59350.1	0	LOC_Os03g62700.1	29.4.1.58	protein.postranslational modification.kinase.receptor like cytoplasmatic kinase VIII
KanlowCTG41220_s_at	12.33																					Pavir.Da01208	AT1G70090.1	GATL9,LGT8	LOC_Os06g13760.1	26.2	misc.UDP glucosyl and glucoronyl transferases
AP13CTG19847_at																				29.41		Pavir.Aa01867	0	0	LOC_Os02g19200.1
KanlowCTG38960_at	16.72
AP13ITG47067_at											36.39											Pavir.Eb00697	0	0	0
VS16ITG19460_at						19.19																Pavir.J04962	AT3G14470.1	0	LOC_Os11g45050.1	20.1.7	stress.biotic.PR-proteins
AP13ITG39020_s_at													26.11									Pavir.J13331	AT2G46580.1	0	LOC_Os03g02450.1	18	Co-factor and vitamine metabolism
KanlowCTG12465_s_at				19.41										43.88		19.97						Pavir.Ib03775	AT2G33830.2	0	LOC_Os11g44810.1	17.2.3	hormone metabolism.auxin.induced-regulated-responsive-activated
AP13CTG18267_s_at												39.35		19.2		26.87						Pavir.Ib02559	AT4G12230.1	0	LOC_Os10g08840.1	35.1	not assigned.no ontology
KanlowCTG12686_s_at										15.63	50.67										19.29	Pavir.J29355	AT3G04570.1	AHL19	LOC_Os08g44910.1	27.3.99	RNA.regulation of transcription.unclassified
AP13ITG61182_at																					16.95	Pavir.Ea04042	AT3G45070.1	0	LOC_Os11g30910.1	11.8	lipid metabolism.'exotics'(steroids, squalene etc)
AP13ITG66789_at							15.05										25.63					Pavir.J18691	AT3G14470.1	0	LOC_Os11g28950.1	20.1.7	stress.biotic.PR-proteins
AP13ITG52989_s_at								45.01				26.21	62.48							42.8		Pavir.Ia00332	AT2G26500.1	0	LOC_Os03g55720.1	1.1.3	PS.lightreaction.cytochrome b6/f
KanlowCTG30762_at																22.81						Pavir.J39623	AT1G62990.1	IXR11,KNAT7	LOC_Os03g03164.3	27.3.22	RNA.regulation of transcription.HB,Homeobox transcription factor family
AP13CTG11441_s_at			18.25																			Pavir.J17126	AT1G61670.1	0	LOC_Os03g21690.1	35.1	not assigned.no ontology
AP13CTG04085_at											26.36											Pavir.J02903	AT1G09330.1	0	LOC_Os05g06700.2	35.2	not assigned.unknown
AP13ITG70816_at											23.01										22.99	Pavir.J09504	AT1G63220.1	0	LOC_Os02g42710.1	35.1.19	not assigned.no ontology.C2 domain-containing protein
KanlowCTG46806_s_at	28.61	33.11	21.78			41.2	20.85	63.48	34.82						26.7	21.29	70.17	20.76	23.34	61.02		Pavir.Aa00796	AT3G27960.1	0	LOC_Os02g47880.1	31.1	cell.organisation
AP13ITG70911_at																19.27						Pavir.Eb01014	0	0	0
KanlowCTG35493_at													24.01
AP13ITG63700_at				32.85							38.48			19.68				20.11				Pavir.J32259	0	0	LOC_Os02g37160.1
KanlowCTG37451_s_at											30.93											Pavir.Ea03247	AT3G08670.1	0	LOC_Os05g25220.1	35.2	not assigned.unknown
AP13ITG72841_at	15.44	51.95	68.59	41.05			74.08	39.62		59.42	21.24		42.43	24.59	24.65	27.05	69.42	20.96	27.93
KanlowCTG05588RC_at																				31.73
KanlowCTG46124_s_at													63.86				17.12				33.09	Pavir.J28171	0	0	0
KanlowSLT48016_s_at		26.9		22.46		19.99					21.67				20.14			34.56	37.35
AP13ITG70330_at										14.55
AP13CTG06732_at			20.59		34.17			46.99												42.55		Pavir.Ab01513	AT3G15110.1	0	LOC_Os02g20490.1	35.2	not assigned.unknown
OTHSWCTG04760RC_at					35.26							19.16
AP13ITG71507_at													21.72									Pavir.Da00720	AT3G12500.1	ATHCHIB,B-CHI,CHI-B,HCHIB,PR-3,PR3	LOC_Os06g51060.1	20.1	stress.biotic
KanlowCTG42760_s_at								30.99					27.07					19.01				Pavir.J22921	AT5G67385.1	0	LOC_Os03g10880.1	30.11	signalling.light
AP13CTG04987_at		29.5		48.02	21.12		15.8	43.2			32.69			23.66	13.25	28.56		37.11	38.68	47.3		Pavir.J06604	0	0	LOC_Os01g25030.1
AP13CTG13078_s_at					21.44							56.91		15.59		37.37				29.78		Pavir.J02692	AT1G79990.1	0	LOC_Os11g10640.1	31.4	cell.vesicle transport
AP13CTG19498_at				21.15										17.5								Pavir.Ca02947	0	0	0
AlamoCTG00574RC_at																					18.15	Pavir.J38211	0	0	LOC_Os04g28040.1
AlamoSLT15152RC_s_at							26.31				21.95											Pavir.J34603	AT3G47580.1	0	LOC_Os02g12450.1	30.2.12	signalling.receptor kinases.leucine rich repeat XII
OTHSWCTG15839_at							16.6
AP13CTG23995_at											39.14											Pavir.Fb00859	AT1G16825.1	0	LOC_Os08g12850.1	35.2	not assigned.unknown
AP13CTG00237_at							17.93
KanlowCTG20724_at																					21.27	Pavir.Cb01537	AT2G13360.1	AGT,AGT1,SGAT	LOC_Os08g39300.1	1.2.3	PS.photorespiration.aminotransferases peroxisomal
OTHSWCTG05088_s_at														15.91								Pavir.J10067	AT4G13830.2	J20	LOC_Os01g01160.1	20.2.1	stress.abiotic.heat
AP13CTG25972_s_at									18.63													Pavir.J17502	AT5G47060.1	0	LOC_Os04g49620.1	33.99	development.unspecified
OTHSWCTG12493_at	14.7	34.52	65.73	35.89			41.14	29.99		27.19				18.95	19.5	31.07	52.01	22.62	24.67	30.11		Pavir.Ab00876	0	0	LOC_Os01g08300.1
AP13ITG69899_at																					18.53	Pavir.Ab00530	AT2G36780.1	0	LOC_Os02g11640.1	26.2	misc.UDP glucosyl and glucoronyl transferases
KanlowCTG45683_s_at		18.82	17.78			19.49	19.41										24.19					Pavir.J03634	AT2G17220.1	0	LOC_Os06g51170.1	29.4.1.57	protein.postranslational modification.kinase.receptor like cytoplasmatic kinase VII
AP13ITG58866_at												23.04										Pavir.Bb03272	AT4G27250.1	0	LOC_Os07g40986.1	16.8.3.1	secondary metabolism.flavonoids.dihydroflavonols.dihydroflavonol 4-reductase
AP13CTG52406_s_at															13.61
KanlowCTG01287_s_at	29.42	55.55	19.85	31.89		32.15	44.16	88.07	22.58	23.73	21.04				21.64	21.25	38.19	22.92	21.54	65.84		Pavir.Ia00953	AT5G62680.1	0	LOC_Os03g48180.1	34.13	transport.peptides and oligopeptides
AP13CTG16221_at				18.74				38.47								20.67				30.08		Pavir.Bb00530	AT1G31090.1	0	LOC_Os07g35050.1	29.5.11.4.3.2	protein.degradation.ubiquitin.E3.SCF.FBOX
KanlowCTG25279_at								35.47				17.72										Pavir.J03194	AT3G13870.1	RHD3	LOC_Os01g39310.1	33.99	development.unspecified
AP13CTG05487_at		19.61	71.39				39.06	43.86	23.08	32.49			49.38	21.41	14.51	23.59	42.85	19.69	20.99	33.38
KanlowSLT48061_at							16.14						21.5								18.76
KanlowCTG45746_s_at							20.45															Pavir.Ga00265	AT1G22610.1	0	LOC_Os04g59520.1	35.1.19	not assigned.no ontology.C2 domain-containing protein
OTHSWCTG10876_at													22.69
KanlowCTG14204_s_at														14.63								Pavir.J35727	AT1G22040.1	0	LOC_Os02g36520.1	29.5.11.4.3.2	protein.degradation.ubiquitin.E3.SCF.FBOX
AP13ITG47181_s_at											30.89
KanlowCTG20815_s_at										14.72												Pavir.Ab01649	AT5G53970.1	0	LOC_Os02g19970.1	13.2.6.2	amino acid metabolism.degradation.aromatic aa.tyrosine
AP13CTG21530_s_at	15.76													24.79		26.01						Pavir.Ha01523	0	0	LOC_Os11g35310.1
AP13CTG24043_at				20.86			24.03			18.14	24.03			21.29								Pavir.Hb01971	AT1G65295.1	0	LOC_Os12g02800.1	35.2	not assigned.unknown
KanlowCTG12696_at											26.22											Pavir.Eb03106	AT1G74310.1	ATHSP101,HOT1,HSP101	LOC_Os05g44340.1	20.2.1	stress.abiotic.heat
AP13CTG06573_s_at																	21.04					Pavir.Ia03724	AT3G57410.1	ATVLN3,VLN3	LOC_Os03g24220.1	31.1	cell.organisation
OTHSWCTG09877_at	13.27					17.37																Pavir.Ea03159	AT1G79330.1	AMC6,ATMC5,ATMCP2B,MC5	LOC_Os01g58580.1	29.5	protein.degradation
AP13ITG57939_at		31.28		36.41	19.24			30.28			32.53	21.98		19.76	27.16	30.45	21.41	38.59	51.35	35.97		Pavir.Db00199	AT4G19185.1	0	LOC_Os06g49500.1	35.1	not assigned.no ontology
KanlowCTG32522_at		23.39		32.22	20.55			34.55			24.73			14.06		21.64		36.66	35.39	36.69		Pavir.Ca01271	0	0	LOC_Os05g30500.1
AP13ITG58263_at	12.53											18.14										Pavir.Ib01419	AT3G62630.1	0	LOC_Os03g19090.1	35.2	not assigned.unknown
OTHSWCTG25910_at											34.03											Pavir.Bb00035	AT3G14470.1	0	LOC_Os07g02630.1	20.1.7	stress.biotic.PR-proteins
OTHSWCTG09112_s_at												21.3										Pavir.Ba02027	AT3G19270.1	CYP707A4	LOC_Os09g28390.1	26.10	misc.cytochrome P450
KanlowCTG37708_s_at																					24.49	Pavir.Ea01726	AT1G51510.1	Y14	LOC_Os05g04850.1	27.4	RNA.RNA binding
AP13CTG30601_at	17.69																					Pavir.Ia01911	AT4G03500.1	0	LOC_Os11g14544.1	31.1	cell.organisation
AP13CTG12365_s_at											32.14											Pavir.Fa01741	AT1G31120.1	KUP10	LOC_Os04g52390.1	34.15	transport.potassium
AlamoCTG13014_s_at							16.42															Pavir.Eb02695	AT2G38020.1	EMB258,MAN,VCL1	LOC_Os01g47650.1	29.3.4.3	protein.targeting.secretory pathway.vacuole
AP13CTG15864_at										14.65							17.66					Pavir.J23405	0	0	0
AP13ITG62549-RC_x_at								51.7					29.98							53.97	30.47	Pavir.J02113	0	0	0
KanlowCTG46315_at																	21.02					Pavir.J21746	0	0	LOC_Os05g44130.3
AP13CTG08900_at												22.81										Pavir.Hb00361	AT5G20850.1	ATRAD51,RAD51	LOC_Os11g40150.1	28.2	DNA.repair
AP13CTG23136_at										19.15												Pavir.J31578	AT2G40740.1	ATWRKY55,WRKY55	LOC_Os11g02480.1	27.3.32	RNA.regulation of transcription.WRKY domain transcription factor family
AP13ITG59769_at																				33.43
AP13ITG62898_at		27.82	20.65	47.07		14.51		66.76			21.68		24.93	24.1		28.02		28.38	30.82	62.35		Pavir.J02909	0	0	0
AP13CTG17306_at												18.29										Pavir.Db01774	AT3G42170.1	0	LOC_Os11g36790.1	28.99	DNA.unspecified
AP13ITG34963_s_at													25.96									Pavir.Ca02433	AT5G21430.1	0	LOC_Os12g31460.1	20.2.1	stress.abiotic.heat
AP13CTG15107_at								30.67												31.45	19.77	Pavir.Ab00061	AT3G30340.1	0	LOC_Os04g38430.2	33.99	development.unspecified
AP13.12220.m00019_s_at			48.01			18.66	16.72						22.04									Pavir.J04249	AT4G02590.1	UNE12	LOC_Os03g58330.1	27.3.6	RNA.regulation of transcription.bHLH,Basic Helix-Loop-Helix family
AP13CTG05080_at											26.45											Pavir.Gb00348	AT2G42160.1	BRIZ1	LOC_Os04g55480.2	29.5.11.4.2	protein.degradation.ubiquitin.E3.RING
KanlowCTG09683_s_at												22.12				30.96						Pavir.J03194	AT3G13870.1	RHD3	LOC_Os01g39310.1	33.99	development.unspecified
AP13ITG47207_at			25.43	21.75		15.26	35.65		16.41	15.96				14.36	13.54	21.54	26.22	27.04	26.63
KanlowSLT52091_at	15.45					16.03					47.08
AP13ITG58205_s_at												18.12										Pavir.Ga01718	AT4G10250.1	ATHSP22.0	LOC_Os04g36750.1	20.2.1	stress.abiotic.heat
AP13CTG28536_at								34.46												43.42		Pavir.J27209	AT3G55090.1	0	LOC_Os01g61940.1	34.16	transport.ABC transporters and multidrug resistance systems
OTHSWCTG13929_at										13.78												Pavir.Ib01605	AT4G02400.1	0	LOC_Os03g22320.1	27.1.1	RNA.processing.splicing
AP13CTG40098_s_at										14.65												Pavir.Ba02931	AT4G31410.1	0	LOC_Os07g23790.1	35.2	not assigned.unknown
AP13CTG02900_at											22.11											Pavir.Da00138	AT4G31410.1	0	LOC_Os06g47860.2	35.2	not assigned.unknown
AP13CTG11168_at													24.49
AP13CTG24394_at				21.9							26.76				15.43			23.89	23.93			Pavir.Aa00792	0	0	LOC_Os02g47950.1
OTHSWCTG19810_s_at				22.88				43.6				26.18	41.6							46.11		Pavir.J40729	AT1G32540.1	LOL1	LOC_Os08g06280.4	27.3.99	RNA.regulation of transcription.unclassified
AP13ITG41644_s_at				21.94				41.28										19.3	23.53	36.45		Pavir.Ga02616	AT3G62700.1	ATMRP10,MRP10	LOC_Os04g13220.1	34.16	transport.ABC transporters and multidrug resistance systems
AP13CTG24424_at																					24.42	Pavir.Ga01693	AT5G67030.1	ABA1,ATABA1,ATZEP,IBS3,LOS6,NPQ2,ZEP	LOC_Os04g37619.1	17.1.1.1.1	hormone metabolism.abscisic acid.synthesis-degradation.synthesis.zeaxanthin epoxidase
AP13CTG05474_at			37.93						27.6													Pavir.Fa01734	AT1G56130.1	0	LOC_Os08g10300.1	30.2.8.2	signalling.receptor kinases.leucine rich repeat VIII.VIII-2
AP13CTG02343_at							17.79															Pavir.Ea00049	AT3G08550.1	ABI8,ELD1,KOB1	LOC_Os01g13200.1	17.1.2	hormone metabolism.abscisic acid.signal transduction
AP13CTG04880_at			19.65	22.4	22.23			49.15	17	13.71		28.21	25.27					20.57		54.23		Pavir.J01180	AT4G38830.1	CRK26	LOC_Os11g10550.1	30.2.17	signalling.receptor kinases.DUF 26
AP13ITG56713_s_at															13.93							Pavir.Ca01028	AT5G26170.1	ATWRKY50,WRKY50	LOC_Os05g09020.1	27.3.32	RNA.regulation of transcription.WRKY domain transcription factor family
OTHSWCTG22079_at										15.26												Pavir.J26881	0	0	0
KanlowCTG29919_s_at												30.27										Pavir.Ha01447	0	0	0
AP13ITG57641_at																					20.77	Pavir.Gb01792	AT4G35070.1	0	LOC_Os04g33030.1	29.5.11.4.2	protein.degradation.ubiquitin.E3.RING
AP13CTG27559_at		21.82	31.22	40.16	22.94			46.96				22.29		19.42		49.02		33.63	36.41	47.89
KanlowCTG47603_s_at											20.99											Pavir.Ab02209	AT5G40760.1	G6PD6	LOC_Os02g38840.1	7.1.1	OPP.oxidative PP.G6PD
AlamoCTG12905_s_at		18.66																				Pavir.Bb02923	AT5G48150.1	PAT1	LOC_Os07g36170.1	30.11	signalling.light
OTHSWCTG22101_at										14.04												Pavir.Eb00840	AT1G27510.1	0	LOC_Os01g01790.1	35.2	not assigned.unknown
AP13CTG55006_at	19.79					18.49			21.77	14.16			22.28								29.22	Pavir.J19462	AT2G29670.1	0	LOC_Os01g63620.1	35.2	not assigned.unknown
AP13ITG59387_at														14.61		18.52						Pavir.Ca01934	AT4G28030.1	0	LOC_Os08g16010.1	26.24	misc.GCN5-related N-acetyltransferase
AP13ITG41089RC_at												18.53
AP13ITG71294-RC_at	12.18																					Pavir.Ea00972	0	0	0
AP13CTG08371_x_at																					18.3	Pavir.Ib00795	AT5G37600.1	ATGLN1;1,ATGSR1,GLN1;1,GSR 1	LOC_Os03g12290.1	12.2.2	N-metabolism.ammonia metabolism.glutamine synthetase
AP13CTG01140_at							18.53															Pavir.Ba02707	AT1G64230.1	UBC28	LOC_Os09g12230.1	29.5.11.3	protein.degradation.ubiquitin.E2
AP13ITG69545_at																					26.23	Pavir.Aa01546	0	0	0
AP13ITG42247_s_at										16												Pavir.Db01601	0	0	0
AP13CTG11571_s_at																		19.84	23.71			Pavir.Ga02027	AT1G10360.1	ATGSTU18,GST29,GSTU18	LOC_Os10g38710.1	26.9	misc.glutathione S transferases
AP13ITG77478-RC_at											20.82											Pavir.Ha01285	AT1G53350.1	0	LOC_Os08g14850.1	20.1.7	stress.biotic.PR-proteins
AP13ITG69208_s_at	13.14	40.22	29.59	42.09	22.56	14.65		38.26	14.88		23.39	25.55		64.1	23.52	180	25.39	32.3	39.98	34.28		Pavir.J07835	AT2G46770.1	ANAC043,EMB2301,NST1	LOC_Os06g04090.1	33.99	development.unspecified	PvSWN1
AP13CTG55562_at											36.63											Pavir.Aa01836	AT4G12500.1	0	LOC_Os03g01300.1	26.21	misc.protease inhibitor/seed storage/lipid transfer protein (LTP) family protein
AP13ITG71844_at																					25.35
AP13ITG70738-RC_at												21.82										Pavir.Bb01353	0	0	0
AP13CTG12712_s_at										18.35												Pavir.J01676	AT3G48860.2	0	LOC_Os11g31950.1	35.2	not assigned.unknown
KanlowCTG35541_at											20.84											Pavir.Eb02133	AT2G38470.1	ATWRKY33,WRKY33	LOC_Os05g27730.1	27.3.32	RNA.regulation of transcription.WRKY domain transcription factor family
AP13ITG59967_s_at						14.36																Pavir.J37705	AT3G14460.1	0	LOC_Os01g57340.1	20.1.7	stress.biotic.PR-proteins
AP13ITG52612RC_x_at	12.26	19.98																22.97	23.05			Pavir.J23546	AT2G44130.1	0	LOC_Os11g14140.1	29.5.11.4.3.2	protein.degradation.ubiquitin.E3.SCF.FBOX
KanlowCTG09541_s_at						17.18																Pavir.Ib01152	AT1G07430.1	HAI2	LOC_Os03g16170.1	29.4	protein.postranslational modification
AP13CTG13962_s_at											27.14											Pavir.J37463	AT3G15730.1	PLD,PLDALPHA1	LOC_Os01g07760.1	11.9.3.1	lipid metabolism.lipid degradation.lysophospholipases.phospholipase D
AP13ITG40231_s_at												23.89				19.9						Pavir.Eb01362	AT1G74150.1	0	LOC_Os01g19480.1	35.1	not assigned.no ontology
AP13CTG06755_at										14.11												Pavir.J19396	AT4G32150.1	ATVAMP711,VAMP711	LOC_Os06g07780.1	31.4	cell.vesicle transport
AP13ITG71406_at											38.11					21.26						Pavir.Ea03874	AT1G10370.1	ATGSTU17,ERD9,GST30,GST30B	LOC_Os01g72120.1	26.9	misc.glutathione S transferases
KanlowCTG37457_s_at						16.85																Pavir.Ba01480	AT1G20823.1	0	LOC_Os09g38110.1	29.5.11.4.2	protein.degradation.ubiquitin.E3.RING
AP13ITG49728_at	11.8																					Pavir.Ab02625	AT5G51460.2	ATTPPA	LOC_Os02g44230.1	3.2.2	minor CHO metabolism.trehalose.TPP
AP13CTG06319_s_at		26.07		24.71			19.16				44.95			18.42	17.07	34.6	23.52	21.04	25.82			Pavir.J34634	AT2G35860.1	FLA16	LOC_Os03g57460.1	35.1	not assigned.no ontology
AP13ITG66059_at						14.91																Pavir.J13884	AT5G23100.1	0	LOC_Os01g45510.1	35.2	not assigned.unknown
KanlowCTG47230_s_at												31.69
AP13ITG57375_at									15.77				39.33
AP13CTG23751_at															15.51						17.45	Pavir.J12760	AT4G26890.1	MAPKKK16	LOC_Os05g46760.1	29.4	protein.postranslational modification
AP13ITG41040_s_at							19.19			14.46												Pavir.J24785	AT1G59950.1	0	LOC_Os04g37490.1	16.8.2	secondary metabolism.flavonoids.chalcones
AP13ITG68765-RC_at												19.05										Pavir.Ha01599	0	0	0
AP13ITG34568_s_at	15.99		20.42				15.04	29.5									19.81					Pavir.J33121	0	0	0
OTHSWCTG12733_at											30.86
AP13CTG60040_at	20.21	64.78	69.74	46.7	40.37	26.81	64.58	150.28	16.91	41.29	28.09	26.44	28.16	29.81	29.32	43.72	75.49	53.04	51.87	173.34		Pavir.Ab00419	AT5G67210.1	0	LOC_Os02g06380.1	35.2	not assigned.unknown
AP13ITG76149_at									16.29						14.57							Pavir.Ia04753	0	0	LOC_Os10g32930.1
OTHSWCTG17561_s_at												39.77				25.2						Pavir.J08406	0	0	0
KanlowCTG12243_s_at								46.83				25.87	32.53					23.65	20.92	58.19		Pavir.Db00958	AT3G54890.4	LHCA1	LOC_Os06g21590.2	1.1.2.1	PS.lightreaction.photosystem I.LHC-I
AP13CTG18709_s_at												43.32										Pavir.Hb00283	AT3G47550.3	0	LOC_Os11g38800.1	29.5.11.4.2	protein.degradation.ubiquitin.E3.RING
KanlowCTG23784_s_at														22.8								Pavir.J07925	AT4G05320.2	UBQ10	LOC_Os06g46770.1	29.5.11.1	protein.degradation.ubiquitin.ubiquitin
KanlowCTG40660_s_at		20.12										30.67			13.63	19.15		20.55				Pavir.J13837	AT2G22540.1	AGL22,SVP	LOC_Os02g52340.1	33.99	development.unspecified
AP13CTG32284_at								35.79					21.59							47.34		Pavir.J32677	0	0	0
AP13ITG52458_s_at												25.12										Pavir.Da00838	AT2G42840.1	PDF1	LOC_Os06g35970.1	33.99	development.unspecified
KanlowCTG01239_at		22.15									37.95											Pavir.Ia01507	AT1G64950.1	CYP89A5	LOC_Os10g37100.1	26.10	misc.cytochrome P450
AP13CTG16681_s_at				22.04	31.68			34.52				38.87						22.35	23.35	38.54		Pavir.J34498	AT3G46730.1	0	LOC_Os11g46210.1	20.1.7	stress.biotic.PR-proteins
KanlowCTG11616_at		32.48	23.52	48.51	28.35			50.04			31.38			33.26		69.09		44.17	45.89	50.97
AP13CTG07273_x_at		36.32	30.06	31.1	25.28			55.44				26.39	42.18	21.24		28.91		41.51	52.09	57.75		Pavir.Ia04783	AT2G32500.1	0	LOC_Os03g02020.2	35.2	not assigned.unknown
AP13CTG01051_at																					19.24	Pavir.Ba00012	AT1G47260.1	APFI,GAMMA CA2	LOC_Os12g07220.1	9.1.1.5	mitochondrial electron transport / ATP synthesis.NADH-DH.complex I.carbonic anhydrase
KanlowCTG31743_at	12.02		19.34						24.01													Pavir.Db01546	AT1G10710.2	PHS1	LOC_Os06g27860.1	35.2	not assigned.unknown
AP13ITG64555_at																					22.69	Pavir.Ba00198	AT4G15755.1	0	LOC_Os07g47390.1	20.2.2	stress.abiotic.cold
KanlowCTG34802_at										13.86			29.34									Pavir.Bb03694	AT4G16146.1	0	LOC_Os03g19220.2	35.2	not assigned.unknown
KanlowCTG13780_s_at												21.08										Pavir.Db00915	AT2G44480.1	BGLU17	LOC_Os09g31430.1	26.3	misc.gluco-, galacto- and mannosidases
KanlowSLT49315_at	12.02
KanlowSLT50163RC_at						14.01
AP13CTG02030_x_at			17.27														19.05					Pavir.J15903	AT3G25410.1	0	LOC_Os02g27490.1	34.14	transport.unspecified cations
KanlowCTG14689_s_at												22.5										Pavir.J40621	AT2G31560.1	0	LOC_Os11g17930.1	35.2	not assigned.unknown
AP13CTG15515_at				25.48				31.51		16.25		21.77		18.32		22.38			28.44	38.52		Pavir.J37501	AT1G32970.1	0	LOC_Os02g17090.1	29.5.1	protein.degradation.subtilases
AP13.12695.m00002_s_at							21.89														16.88
AP13ITG59996_s_at		19.81		21.17	28.93			44.95					26.74			20.76		29.11	29.5	39.86		Pavir.J00432	AT5G09520.1	0	LOC_Os07g40890.1	35.1.41	not assigned.no ontology.hydroxyproline rich proteins
AP13CTG23478RC_at											21.45											Pavir.Ga02283	AT5G24090.1	ATCHIA,CHIA	LOC_Os04g27980.1	20.1.7	stress.biotic.PR-proteins
AP13ITG74046_at													23.11								23.15	Pavir.Ib00942	AT1G27480.1	0	LOC_Os02g37654.1	11.8.10	lipid metabolism.'exotics' (steroids, squalene etc).phosphatidylcholinesterol O-acyltransferase
AP13CTG00010RC_at	31.85	31.53	24.68			20.37	30.23		30.96					14.99			40.16	22.3	23.71			Pavir.Bb03711	AT2G26980.4	CIPK3,SnRK3.17	LOC_Os07g48760.1	29.4	protein.postranslational modification
KanlowCTG00226_s_at		36.73	24.81	55.82			26.42	37.7		19.51	41.83			41.9		43.47	27.19	41.88	41.16	43.54		Pavir.Aa01274	AT2G37040.1	ATPAL1,PAL1	LOC_Os02g41630.2	16.2.1.1	secondary metabolism.phenylpropanoids.lignin biosynthesis.PAL
AP13CTG40488_s_at	19.62		29.95					41.47	41.52			17.87					27.68			31.3		Pavir.Aa00970	AT4G17670.1	0	LOC_Os02g46210.1	33.99	development.unspecified
AP13CTG00102-5_s_at											24.58
KanlowSLT52304_at											32.02
AP13CTG05581_at	13.99												51.91									Pavir.J12662	AT3G62040.1	0	LOC_Os07g44060.1	35.1	not assigned.no ontology
AP13ITG43580_at	12.89																					Pavir.Da00230	0	0	LOC_Os06g43870.2
AP13ITG42857_s_at		32.93	20.66	31.78			15.6							25.11	20.78	24.88	28.53	27.67	30.84			Pavir.Eb01797	AT1G70420.1	0	LOC_Os01g47270.1	35.2	not assigned.unknown
KanlowCTG14779_s_at							21.17			27.91					14.92		36.02					Pavir.J10016	AT5G58620.1	0	LOC_Os05g03760.1	27.3.12	RNA.regulation of transcription.C3H zinc finger family
AP13CTG03886_s_at		56.59	48.39	84.02	24.72	15.37	40.96	88.52		29.59	35.99	20.83		56.61	23.35	41.83	35.52	69.52	66.81	85.11		Pavir.Ia03587	AT1G07120.1	0	LOC_Os03g18300.1	35.2	not assigned.unknown
AP13CTG23660_at										16.42	32.35
OTHSWCTG23217_at											25.88											Pavir.Eb03219	AT4G22340.3	CDS2	LOC_Os01g55360.1	11.3.3	lipid metabolism.Phospholipid synthesis.phosphatidate cytidylyltransferase
KanlowCTG30039_at								33.37														Pavir.Aa02012	AT5G48570.1	ATFKBP65,FKBP65,ROF2	LOC_Os04g28420.1	31.3.1	cell.cycle.peptidylprolyl isomerase
AP13ITG53670RC_s_at			19.62																			Pavir.Ha00860	AT1G71960.1	ABCG25,ATABCG25	LOC_Os11g07600.1	34.16	transport.ABC transporters and multidrug resistance systems
AP13ITG42227_at								33.89												29.58		Pavir.J35115	AT5G27120.1	0	LOC_Os08g01810.1	27.3.67	RNA.regulation of transcription.putative transcription regulator
AP13ITG63999-RC_at											25.48										21.4	Pavir.J38099	AT5G04340.1	C2H2,CZF2,ZAT6	LOC_Os03g32220.1	27.3.11	RNA.regulation of transcription.C2H2 zinc finger family
KanlowCTG20069_at	33.25		21.02			26.7			26.88													Pavir.Ia01274	AT3G18990.1	REM39,VRN1	LOC_Os03g42280.1	27.3.41	RNA.regulation of transcription.B3 transcription factor family
OTHSWCTG17841_at			35.9				19.41			13.09												Pavir.J09351	0	0	LOC_Os01g08300.1
KanlowSLT49530_s_at	15.21	49.81	54.29	25.21		27.22	62.03	45.66	20.45	35.39	21.9		26.13	22.57	25.39	18.66	77.98	23.63	35.93	45.31
AP13CTG17686_s_at					26.22			80.2				27.86								70.7		Pavir.Ia03724	AT3G57410.1	ATVLN3,VLN3	LOC_Os03g24220.1	31.1	cell.organisation
AP13ITG70138_at												19.68									22.96	Pavir.J35249	AT4G21620.2	0	LOC_Os03g47270.1	35.1.40	not assigned.no ontology.glycine rich proteins
OTHSWCTG18986_s_at																	22.69					Pavir.J02591	AT3G14470.1	0	LOC_Os05g23990.1	20.1.7	stress.biotic.PR-proteins
AP13ITG76776-RC_at						26.72		44.62	15.73						17.21					44.68		Pavir.J38223	AT4G34510.1	KCS17	LOC_Os09g34930.1	11.1.11	lipid metabolism.FA synthesis and FA elongation.fatty acid elongase
AP13CTG09644_at								35.28				18.45										Pavir.Aa00408	0	0	LOC_Os08g04590.1
KanlowCTG23335_at										14.9												Pavir.J03186	AT5G46020.1	0	LOC_Os01g54920.1	35.2	not assigned.unknown
AP13CTG27653_s_at																21.95						Pavir.J01386	AT3G46290.1	HERK1	LOC_Os05g06990.1	30.2.16	signalling.receptor kinases.Catharanthus roseus-like RLK1
AP13ITG44526_at					27.55							24.57								33.2		Pavir.Eb02674	AT3G27850.1	RPL12-C	LOC_Os01g47330.1	29.2.1.1.1.2.12	protein.synthesis.ribosomal protein.prokaryotic.chloroplast.50S subunit.L12
AP13ITG46324_s_at										12.94												Pavir.J00846	0	0	LOC_Os01g64250.1
AP13CTG16826_at					24.45			44.18				20.02								40.82		Pavir.Db01309	AT3G20440.2	BE1,EMB2729	LOC_Os06g26234.1	2.1.2.3	major CHO metabolism.synthesis.starch.starch branching
AP13CTG14210_s_at										15.05												Pavir.Da02054	AT3G46920.1	0	LOC_Os06g08280.1	29.4	protein.postranslational modification
AP13CTG04781_s_at										15.75												Pavir.J00972	AT3G51130.1	0	LOC_Os06g49990.1	35.2	not assigned.unknown
AP13CTG26008_at							28.48			19.62												Pavir.Ba01114	AT1G08760.1	0	LOC_Os09g34110.1	35.2	not assigned.unknown
AP13ITG65406_at									14.92													Pavir.Db02253	AT5G25940.1	0	LOC_Os06g05000.1	33.99	development.unspecified
AP13CTG14167_s_at						15.49	17.03			13.5												Pavir.Ga00598	0	0	LOC_Os04g52660.1
KanlowCTG45822_s_at			30.4				15.5						46.25									Pavir.J12632	AT4G21220.1	0	LOC_Os07g04200.1	35.1	not assigned.no ontology
AP13CTG15102_s_at											22.77											Pavir.Ba00769	AT1G66950.1	ATPDR11,PDR11	LOC_Os11g37700.1	34.16	transport.ABC transporters and multidrug resistance systems
KanlowCTG38736_s_at							16.28															Pavir.Ea03955	AT1G31730.1	0	LOC_Os01g68750.1	31.4	cell.vesicle transport
AP13CTG18255_s_at			17.15				15.67	51.76		15.83							20.37			42.68		Pavir.J13957	0	0	0
KanlowCTG21023_at							16.96
AP13ITG48748_at						22.41	15.05			20.33												Pavir.Ea00774	AT5G04560.2	DME	LOC_Os01g11900.1	27.3.34	RNA.regulation of transcription.Orphan family
AP13.12751.m00004_s_at		62.54		38.99			37.64	44.56			34.08			16.35	25.59	21.67	45.11	45.64	48.26	49.03		Pavir.J36592	AT2G17290.1	ATCDPK3,ATCPK6,CPK6	LOC_Os03g03660.2	30.3	signalling.calcium
OTHSWCTG11665_at										14.1
KanlowCTG03201_at					18.08			47.6				22.46		18.96		22.73				48.1		Pavir.Gb00797	AT5G17165.1	0	LOC_Os04g50970.1	35.1	not assigned.no ontology
AP13ITG77669_at										16.23												Pavir.J40029	AT5G17680.1	0	LOC_Os05g23250.1	20.1.7	stress.biotic.PR-proteins
AP13ITG44527_at					24.05			34.94				28.48								30.39		Pavir.Eb02674	AT3G27850.1	RPL12-C	LOC_Os01g47330.1	29.2.1.1.1.2.12	protein.synthesis.ribosomal protein.prokaryotic.chloroplast.50S subunit.L12
KanlowCTG21874_at											23.39											Pavir.J36994	AT4G33000.2	ATCBL10,CBL10,SCABP8	LOC_Os01g39770.1	30.3	signalling.calcium
AP13ITG71864-RC_at												17.69
KanlowCTG35300_s_at	26.33		23.13				15.08	65.58	24.05	12.69		21.35	38.68				21			72.69		Pavir.J20686	AT1G63310.1	0	LOC_Os04g01500.1	35.2	not assigned.unknown
KanlowCTG14390_s_at										17.1												Pavir.Bb01952	AT1G78130.1	UNE2	LOC_Os09g20480.1	33.99	development.unspecified
KanlowCTG21338_s_at	12.44								18.18													Pavir.Cb01148	AT2G38640.1	0	LOC_Os05g24650.1	35.2	not assigned.unknown
AP13ITG69165_at		23.34	18.17	38.14	19.31			62.35				21.48		23.8				23.26	20.53	67.08		Pavir.J26387	0	0	LOC_Os07g06644.1
AP13ITG56313_at											22.6											Pavir.Hb01181	0	0	LOC_Os11g11970.1
AlamoCTG12676_s_at											36.29											Pavir.J11462	AT3G13060.2	ECT5	LOC_Os04g51940.1	35.2	not assigned.unknown
AP13ITG66222-RC_at			16.95
AlamoCTG09880_at	18.66	21.79				34.77	17.45		17.17								31.13			30.96		Pavir.J02071	0	0	0
AP13.12755.m00011_s_at	11.82																					Pavir.Bb03522	AT2G40840.1	DPE2	LOC_Os07g46790.1	2.2.2.4	major CHO metabolism.degradation.starch.D enzyme
AP13ITG35325_s_at												27.67										Pavir.Eb03505	AT5G12220.1	0	LOC_Os12g08800.1	35.1	not assigned.no ontology
KanlowCTG02930_s_at	15.21							36.84	18.01											35.36		Pavir.Ib04293	AT1G59650.1	CW14	LOC_Os03g48660.1	35.1	not assigned.no ontology
AP13ITG75208_at																	20.9					Pavir.J02436	AT5G48390.1	ATZIP4	LOC_Os01g66690.1	31.2	cell.division
KanlowCTG42964_s_at	17.05							48.97				18.95								53.94		Pavir.Ib00568	AT5G65270.1	AtRABA4a,RABA4a	LOC_Os10g23100.1	30.5	signalling.G-proteins
AlamoSLT16034_at										13.51												Pavir.Ib01445	AT5G26860.1	LON1,LON_ARA_ARA	LOC_Os07g48960.1	29.5.5	protein.degradation.serine protease
KanlowSLT49557_at											25.97
AP13ITG71961_at																	18.53
AP13CTG14697_s_at			23.28										29.34									Pavir.J10096	AT1G21270.1	WAK2	LOC_Os03g62430.1	30.2.25	signalling.receptor kinases.wall associated kinase
AP13CTG04552_at	20.26							73.27	16.35											80.48		Pavir.Cb00685	0	0	LOC_Os11g26190.1
AP13ITG60064-RC_at									18			44.92		15.52		44.14				31.38
AP13CTG05622_at													21.56									Pavir.J38897	AT5G25360.1	0	LOC_Os01g07750.1	35.2	not assigned.unknown
AP13ITG41192-RC_at								29.92
AP13CTG30698_s_at		22.13			19.8	17.94		43.34				28.57						35.9	33.46	56.49		Pavir.Db01743	AT1G66230.1	AtMYB20,MYB20	LOC_Os06g14670.1	27.3.25	RNA.regulation of transcription.MYB domain transcription factor family
OTHSWCTG04415_s_at																19.8						Pavir.Ia01173	AT3G13050.1	0	LOC_Os03g43720.1	34.99	transport.misc
AP13CTG25205_s_at			16.91																			Pavir.J15370	0	0	LOC_Os01g59540.1
AP13ITG72948_at							15.13
KanlowSLT50114_at											25.51
OTHSWCTG03959_s_at						16.71																Pavir.J03537	AT1G61250.1	SC3	LOC_Os05g42330.1	34.99	transport.misc
AP13CTG08145_at	12.97	76.39	37.91	55.13		23.1	61.31	71.07		41.44	48.91			26.06	27.3	22.86	52.98	45.54	50.5	77.15
AP13ITG53733_s_at												23.62										Pavir.Bb00945	AT1G62640.1	KAS III	LOC_Os04g55060.1	11.1.3	lipid metabolism.FA synthesis and FA elongation.ketoacyl ACP synthase
AP13ITG64502_at		24.72						44.16												51.81		Pavir.Ia04739	AT5G33370.1	0	LOC_Os10g32580.1	26.28	misc.GDSL-motif lipase
AP13ITG71940-RC_at	14.72		32.9			20.01	32		27.02	30.88			37.22	16.35	16.52		33.52			33.73	24.86	Pavir.Ea02306	AT5G18980.1	0	LOC_Os01g43110.1	35.2	not assigned.unknown
AP13CTG55385_at													21.86									Pavir.J03552	AT1G73885.1	0	LOC_Os03g50270.1	35.2	not assigned.unknown
AP13CTG11109_at		26.6	37.2	33.93		16.77							21.23					25.6	27.34			Pavir.Aa00556	AT2G22540.1	AGL22,SVP	LOC_Os02g52340.1	33.99	development.unspecified
AP13ITG54885-RC_at													23.73									Pavir.J04568	AT1G65470.1	FAS1,NFB2	LOC_Os01g67100.1	28.1	DNA.synthesis/chromatin structure
AP13ITG59851_at										23.1	27.85
AP13ITG69872-RC_at		18.96		30.57							23.88			40.6		25.76			20.18			Pavir.J05705	AT3G14460.1	0	LOC_Os12g25170.1	20.1.7	stress.biotic.PR-proteins
AP13ITG62962_at													26.36									Pavir.Ha00231	AT1G50180.1	0	LOC_Os11g37880.1	20.1.7	stress.biotic.PR-proteins
AP13CTG08140_at	21.32							65.83	21.51			23.31								77.61		Pavir.Ba02513	0	0	LOC_Os09g17660.1
AP13ITG72131_at													30.38
AP13ITG44421_s_at														19.42								Pavir.Bb00541	AT1G55120.1	AtcwINV3,ATFRUCT5,FRUCT5	LOC_Os09g08072.1	3.5	minor CHO metabolism.others
AP13CTG17774_at												20.56										Pavir.J28092	0	0	0
VS16ITG23655_s_at					29.23			36.95					34.64							41.55		Pavir.Ba00775	AT1G50900.1	0	LOC_Os07g33660.1	35.2	not assigned.unknown
KanlowCTG42213_s_at		24.73													20.26	26.16						Pavir.J35683	AT3G50830.1	ATCOR413-PM2,COR413-PM2	LOC_Os03g55850.1	35.1	not assigned.no ontology
AP13ITG68493_at												19.26										Pavir.Ba01575	0	0	LOC_Os09g30320.1
OTHSWCTG21295_s_at	12.41	68.86	26.78	60.33		30.3	40.93	40.86		22.89	59.66			20.71	33.68	31.36	46.11	78.16	77.87	50.27		Pavir.Ga00343	AT4G39540.1	ATSK2,SK2	LOC_Os04g54800.1	13.1.6.1.5	amino acid metabolism.synthesis.aromatic aa.chorismate.shikimate kinase
KanlowCTG06595_x_at					18.31																	Pavir.Ib03098	AT5G60800.2	0	LOC_Os10g30450.1	34.99	transport.misc
AP13CTG31379_s_at											22.36											Pavir.Ca02763	AT1G52080.1	AR791	LOC_Os05g09380.1	31.1	cell.organisation
AP13ITG61998_at				22.86												20.08						Pavir.Fa01526	AT2G43120.1	0	LOC_Os08g27720.1	35.1	not assigned.no ontology
KanlowCTG42817_s_at		27.85		22.83							42.12			15.41		18.88		18.8				Pavir.Ba02897	AT3G14460.1	0	LOC_Os01g15580.1	20.1.7	stress.biotic.PR-proteins
AP13ITG75117_at		18.8	42.24	20.78			24.07		18.96					18.12			38.34					Pavir.Ib01224	0	0	LOC_Os03g17680.1
AP13ITG67492_at																30.33						Pavir.J05155	AT4G19190.1	0	LOC_Os06g49510.1	27.3.73	RNA.regulation of transcription.Zn-finger(CCHC)
OTHSWSLT32595_at										23.51												Pavir.Fa00709	AT1G13570.1	0	LOC_Os08g35960.3	29.5.11.4.3.2	protein.degradation.ubiquitin.E3.SCF.FBOX
KanlowCTG18391_at					22.21			38.42												38.98
AP13ITG76086_at											27.1											Pavir.Bb03718	AT5G49620.1	AtMYB78,MYB78	LOC_Os07g48870.1	27.3.25	RNA.regulation of transcription.MYB domain transcription factor family
AP13ITG46603_at						15.99																Pavir.J15861	AT3G56140.1	0	LOC_Os05g39680.1	35.2	not assigned.unknown
AP13CTG12813_at										21.34
AP13CTG13120_at			19.41						19.07				33.02				17.82					Pavir.Ha00402	AT4G23160.1	CRK8	LOC_Os07g43560.1	30.2.17	signalling.receptor kinases.DUF 26
OTHSWCTG09377_at										12.68
AP13CTG13865_at			19.35	31.26			16.09							16.69	17.9		19.27		21.67			Pavir.Ba01062	AT5G67470.1	ATFH6,FH6	LOC_Os07g39920.1	35.1.20	not assigned.no ontology.formin homology 2 domain-containing protein
KanlowCTG12489_at													23.58				17.34					Pavir.Bb00724	0	0	0
KanlowCTG26019_s_at																23.81						Pavir.Da00514	AT5G12960.1	0	LOC_Os06g41020.1	35.2	not assigned.unknown
AP13ITG46755_s_at	20.35	50.18	24.35	32.78		21.44	57.11	51.01	21.91	25.56	22.64			18.55	19.99		54.05	27.52	29.31	43.35		Pavir.Eb03082	AT5G19740.1	0	LOC_Os01g54010.1	29.5	protein.degradation
AP13ITG58262_at	14.59											18.89										Pavir.Ia04066	0	0	0
AP13ITG60375_x_at	28.6	19.86				33.98	15.75	53.39							13.9		35.06			44.82		Pavir.Ga00294	AT5G67230.1	I14H,IRX14-L	LOC_Os04g55670.1	26.2	misc.UDP glucosyl and glucoronyl transferases
KanlowCTG13328_at												27.29										Pavir.Ca01373	AT2G01300.1	0	LOC_Os05g44060.1	35.2	not assigned.unknown
AP13CTG00478_at		25.24																				Pavir.Ia00984	AT1G19310.1	0	LOC_Os03g47500.1	29.5.11.4.2	protein.degradation.ubiquitin.E3.RING
AP13CTG08834_at	12.1							35.5												38.43	22.74	Pavir.Da00630	AT2G26640.1	KCS11	LOC_Os06g39750.1	11.1.10	lipid metabolism.FA synthesis and FA elongation.beta ketoacyl CoA synthase
AlamoCTG10239_s_at										13.98	32.55											Pavir.Ba02624	AT3G10770.2	0	LOC_Os09g39462.1	35.2	not assigned.unknown
AP13ITG63290_at		38.06		36		19.97									24.44		18.94	25.31	31.65			Pavir.Ha01822	AT2G35940.1	BLH1,EDA29	LOC_Os11g06020.1	27.3.22	RNA.regulation of transcription.HB,Homeobox transcription factor family
KanlowCTG27792_at						28.73			20.88													Pavir.J36702	AT3G25070.1	RIN4	LOC_Os11g11920.1	20.1	stress.biotic
KanlowCTG21160_s_at							24.71			21.35												Pavir.Ea01321	AT3G62760.1	ATGSTF13	LOC_Os01g27210.1	26.9	misc.glutathione S transferases
AP13CTG57616_s_at										19.14	26.86											Pavir.Da00571	AT4G29160.1	SNF7.1	LOC_Os06g40620.1	27.3.71	RNA.regulation of transcription.SNF7
AP13CTG02404_s_at		20.52													14.03							Pavir.Bb02923	AT5G48150.1	PAT1	LOC_Os07g36170.1	30.11	signalling.light
KanlowCTG00580_s_at		30.98	18.62		18.54	24.19							39.93		13.19			19.58	27.83			Pavir.Ba00549	AT3G61470.1	LHCA2	LOC_Os07g38960.1	1.1.2.1	PS.lightreaction.photosystem I.LHC-I
KanlowCTG21024_s_at									18.05						14.69							Pavir.Bb02431	AT3G13275.1	0	0	35.2	not assigned.unknown
AP13CTG08126_at			27.6																			Pavir.Ba03024	0	0	0
KanlowCTG04917_s_at					18.65											25.94						Pavir.Gb00055	AT5G08520.1	0	LOC_Os04g58020.1	27.3.26	RNA.regulation of transcription.MYB-related transcription factor family
AP13.12756.m00002_s_at								33.42												32.49	32.5	Pavir.Ia03302	AT1G61590.1	0	LOC_Os03g24930.1	29.4.1.57	protein.postranslational modification.kinase.receptor like cytoplasmatic kinase VII
AP13ITG52733-RC_at												25.77										Pavir.J30127	0	0	0
AP13CTG04232_s_at				20.64											14.6				25.09			Pavir.Ib03055	AT1G32080.1	0	LOC_Os10g42780.1	35.1	not assigned.no ontology
AP13CTG59497_at	13.58		18.04										48.07
AlamoCTG08636_at										22.92												Pavir.Gb00808	0	0	0
KanlowCTG37837_at													21.19
AP13ITG33460_x_at													21.33									Pavir.J36649	AT5G09820.2	0	LOC_Os04g34460.1	31.1	cell.organisation
AP13CTG21183_at																21.55
AP13ITG64290_at																					19.33	Pavir.Hb01848	0	0	LOC_Os11g05810.1
AP13ITG54770_at	14.89					14.62							21.43									Pavir.Ca01647	AT1G61415.1	0	LOC_Os05g19470.1	35.2	not assigned.unknown
KanlowCTG14814_at	31.54	38.94	33.63			27.76	29.89	57.46	41.34		21.48		23.8	16.95	26.65	20.06	48.08		24.93	52.01		Pavir.J05614	AT4G15790.1	0	LOC_Os07g47460.1	35.2	not assigned.unknown
AP13CTG06745_at												18.52										Pavir.Ba01736	0	0	0
KanlowCTG20884_s_at							15.29			15.94	35.02											Pavir.J02478	AT2G22250.2	AAT,ATAAT,MEE17	LOC_Os01g65090.1	13.1.1.2.1	amino acid metabolism.synthesis.central amino acid metabolism.aspartate.aspartate aminotransferase
AP13CTG37484_s_at			32.92				18.54			20.76							26.68				33.94	Pavir.J39070	AT5G13700.1	APAO,ATPAO1,PAO1	LOC_Os09g20284.1	22.2.1	polyamine metabolism.degradation.polyamin oxidase
AP13CTG61898_at					19.6							43.82	22.8			23.1						Pavir.J17061	AT2G29350.2	SAG13	LOC_Os03g16230.2	26.8	misc.nitrilases, *nitrile lyases, berberine bridge enzymes, reticuline oxidases, troponine reductases
AP13CTG46926_s_at		26.53				14.64												25.21				Pavir.Da01153	AT1G64230.1	UBC28	LOC_Os02g16040.1	29.5.11.3	protein.degradation.ubiquitin.E2
AP13ITG55080_at																					25.06	Pavir.Da00302	AT2G24762.1	AtGDU4,GDU4	LOC_Os06g44420.1	35.2	not assigned.unknown
AP13CTG31558_s_at										12.79												Pavir.J18017	0	0	LOC_Os07g34740.1
KanlowCTG28761_s_at											30.74											Pavir.Aa01351	AT4G06536.1	0	LOC_Os02g40110.1	35.2	not assigned.unknown
AP13CTG22137_s_at	15.46							44.94												40.54		Pavir.J36073	AT3G01750.1	0	LOC_Os02g38970.1	31.1	cell.organisation
KanlowCTG34771_s_at											24.87											Pavir.J11789	AT5G57620.1	AtMYB36,MYB36	LOC_Os05g48010.1	27.3.25	RNA.regulation of transcription.MYB domain transcription factor family
KanlowCTG27066_s_at																26.96						Pavir.Eb00205	AT1G54350.1	0	LOC_Os01g11946.2	34.16	transport.ABC transporters and multidrug resistance systems
AP13CTG06247-3_at	12.88		17.82				15.58							20.24		27.44		20.28
OTHSWCTG14350_s_at		21.67									35.67											Pavir.Ga01687	AT1G44790.1	0	LOC_Os04g37580.1	34.14	transport.unspecified cations
AP13CTG12306_at										15.13	47.97											Pavir.J14866	AT5G39110.1	0	LOC_Os12g05840.1	20.2.99	stress.abiotic.unspecified
AP13ITG73541_at	14.91																					Pavir.J03912	AT4G24140.1	0	LOC_Os06g04169.1	35.1	not assigned.no ontology
AP13ITG43315_at										16.12
AP13ITG64647_at				24.24										16.76	17.03			21.52	25.02			Pavir.Db01160	0	0	0
AP13CTG18746_at																19.26						Pavir.Aa00630	AT1G76460.1	0	LOC_Os02g48340.2	27.4	RNA.RNA binding
AP13ITG72942_s_at	15.12							28.83				22.49				24.63				34.41		Pavir.Ia02488	0	0	0
AP13CTG16524_s_at			16.92		19.92	17.59		37.95	24.17								31.3			39.84		Pavir.Ba03377	AT1G53350.1	0	LOC_Os12g33160.1	20.1.7	stress.biotic.PR-proteins
AP13ITG57741_s_at		23.42	43.91	19.99		16.23	35.41	33.52	19.23	17.53					14.75	28.35	34.68	19.57	21.06			Pavir.Fb01014	AT4G30240.1	0	LOC_Os08g14640.1	35.2	not assigned.unknown
AP13CTG00007_at								33.44												33.4		Pavir.J37851	AT1G74030.1	ENO1	LOC_Os09g20820.1	4.1.13	glycolysis.cytosolic branch.enolase
AP13ITG40948_s_at													43.59									Pavir.Ib00625	0	0	0
KanlowCTG44069_s_at																19.91						Pavir.Ca02918	AT1G55810.1	UKL3	LOC_Os11g16370.1	23.3.1.3	nucleotide metabolism.salvage.phosphoribosyltransferases.upp
AP13ITG70951-1_at											36.42
KanlowCTG29633_at			27.43			24.58	26.72			14							20.72	18.82				Pavir.Ba03705	AT5G67270.1	ATEB1C,ATEB1H1,EB1C	LOC_Os04g54940.1	31.1	cell.organisation
OTHSWCTG12191_at							15.86			12.69												Pavir.Ea03881	AT5G13420.1	0	LOC_Os01g70170.1	7.2.2	OPP.non-reductive PP.transaldolase
VS16ITG22803_at								29.71													39.27	Pavir.Db00951	AT4G23660.1	AtPPT1,PPT1	LOC_Os08g23320.1	29.4	protein.postranslational modification
AP13ITG65264_s_at	29.63		22.03			20.55			21.56													Pavir.Ca01558	AT5G58380.1	CIPK10,PKS2,SIP1,SNRK3.8	LOC_Os05g26820.1	29.4	protein.postranslational modification
KanlowCTG32210_s_at						16.66																Pavir.J10989	AT2G01080.1	0	LOC_Os03g15630.1	35.2	not assigned.unknown
AP13ITG43447-RC_at							25.79			26.89											25.3	Pavir.Ca00867	AT5G57500.1	0	LOC_Os05g47880.1	29.7	protein.glycosylation
KanlowCTG26252_at											23.84											Pavir.Ba01974	AT2G29420.1	ATGSTU7,GST25,GSTU7	LOC_Os09g29200.1	26.9	misc.glutathione S transferases
AP13CTG23212_at								35.85				26.88	21.55						21.34	32		Pavir.Da01918	AT4G01150.1	0	LOC_Os06g15400.1	35.2	not assigned.unknown
KanlowCTG06620RC_s_at					22.77							26.5				21.61						Pavir.J05776	AT5G49820.1	EMB1879,RUS6	LOC_Os05g34650.1	35.2	not assigned.unknown
AP13ITG40841_s_at		26.94		18.35		23.42									15.73	20.76	21.84	23.33	25.65			Pavir.Aa00761	AT4G34530.1	CIB1	LOC_Os02g47660.1	27.3.6	RNA.regulation of transcription.bHLH,Basic Helix-Loop-Helix family
AP13CTG01718_at												19.43										Pavir.Ea00285	AT2G02760.1	ATUBC2,UBC2	LOC_Os07g07240.1	29.5.11.3	protein.degradation.ubiquitin.E2
AP13ITG43353-RC_at											21.43											Pavir.Ga00231	0	0	LOC_Os04g57970.1
VS16ITG28225-RC_at	12.09						19.69			23.66							17.5
KanlowCTG00879_s_at	11.85	21.67	20.73		22.64	17.3	16.36	68.61				25.49	25.09	14.59			26.43	26.5	24.14	76.57		Pavir.Cb01388	0	0	0
KanlowSLT52252_s_at												59.41	23.07
AP13ITG58997_at										14.02												Pavir.Ga00879	AT4G25560.1	AtMYB18,MYB18	LOC_Os04g45020.1	27.3.25	RNA.regulation of transcription.MYB domain transcription factor family
AP13ITG50531_at												18.16				20.34						Pavir.Da01701	AT5G66420.2	0	LOC_Os06g27800.1	35.2	not assigned.unknown
AP13CTG14475_at											32.83											Pavir.Fb01806	AT5G05190.1	0	LOC_Os12g02490.1	35.2	not assigned.unknown
AP13ITG55632_at										12.89											35.1	Pavir.Aa01574	AT4G40020.1	0	LOC_Os02g36350.1	35.2	not assigned.unknown
AP13CTG09501_at							22			15.05	29.49											Pavir.Ab00397	AT5G22140.1	0	LOC_Os02g05680.1	35.1	not assigned.no ontology
KanlowCTG09782RC_at	18.06							45.96				18.73								47.53
AP13ITG36549RC_s_at						18.45				20.7				14.47								Pavir.J14578	0	0	0
AP13ITG60322_at											26.84											Pavir.Ab01902	AT1G34320.1	0	LOC_Os01g65330.1	35.2	not assigned.unknown
KanlowSLT48839_s_at	18.54
KanlowCTG46728_at							15.22			13.43												Pavir.Ib03255	AT5G43330.1	0	LOC_Os10g33800.1	8.2.9	TCA / org transformation.other organic acid transformatons.cyt MDH
VS16ITG15547-RC_at							15.38			14.03												Pavir.Ia02804	0	0	ChrUn.fgenesh.mRNA.12
OTHSWCTG13124_at										16.47			33.83
AP13.12210.m00003_s_at	21.82						14.87		19.95				29.18									Pavir.Hb01247	AT3G16500.1	IAA26,PAP1	LOC_Os11g11410.1	27.3.40	RNA.regulation of transcription.Aux/IAA family
KanlowCTG41329_at																	17.07					Pavir.Ca00670	AT2G19130.1	0	LOC_Os07g08860.1	29.4	protein.postranslational modification
KanlowCTG35272_s_at											35.77											Pavir.J05709	0	0	0
AP13CTG26712_at																	19.38					Pavir.Ca02328	0	0	0
AP13CTG12036_s_at	14.16							49.86	20.09			41.96								41.84		Pavir.J25450	AT5G27520.1	PNC2	LOC_Os05g32630.1	34.9	transport.metabolite transporters at the mitochondrial membrane
KanlowCTG44682_s_at							18.35				21.37											Pavir.Fb00771	AT3G07660.1	0	LOC_Os09g08670.1	35.2	not assigned.unknown
AP13CTG07546_at								34.72				18.17	24.03							32.99		Pavir.J38768	AT1G53350.1	0	LOC_Os01g24820.1	20.1.7	stress.biotic.PR-proteins
AP13ITG44603_s_at											20.95											Pavir.Ea02580	AT1G67000.1	0	LOC_Os01g49580.1	30.2.20	signalling.receptor kinases.wheat LRK10 like
VS16ITG00607RC_at		20.48		26.12	30.14			42.65	16.59			30.75	26.42	15.92				28.75	42.19	43.6		Pavir.J30064	AT3G27690.1	LHCB2,LHCB2.3,LHCB2.4	LOC_Os03g39610.1	1.1.1.1	PS.lightreaction.photosystem II.LHC-II
AP13ITG57491-RC_at	15.44		37.54			19.68	27.73	97.53	25.45	36.99						20.23	34.6	19.14		94.05		Pavir.Ab00956	AT4G01070.1	GT72B1,UGT72B1	LOC_Os02g14680.1	16.8.3	secondary metabolism.flavonoids.dihydroflavonols
AP13ITG40530_s_at	15.19			20.29								31.68			17.02	31.12		19.91	29.74	36.31		Pavir.Bb01923	0	0	LOC_Os08g32120.1
AP13CTG19083_x_at	16.43		23.84				25.04										19.57					Pavir.Ca00281	AT1G77380.1	AAP3,ATAAP3	LOC_Os12g08090.1	34.3	transport.amino acids
AP13ITG35818-RC_s_at			26.09											18.9			17.27					Pavir.J28340	AT3G05500.1	0	LOC_Os07g47510.1	35.1	not assigned.no ontology
OTHSWCTG15765_x_at																					33.23	Pavir.Aa02969	AT1G29250.1	0	LOC_Os02g10810.1	35.2	not assigned.unknown
AP13ITG62289_at		20.47	20.22	32.33	25.75	14.61			18.1	13.63	20.92			54.51	15.44	86.13		21.11	21.23			Pavir.J09454	AT3G10150.1	ATPAP16,PAP16	LOC_Os01g71420.1	26.13	misc.acid and other phosphatases
OTHSWCTG05258_s_at													21.75									Pavir.Ea03604	AT2G48070.1	RPH1	LOC_Os05g33520.1	35.2	not assigned.unknown
AP13ITG42905_at										15.07												Pavir.Ca02913	AT1G48320.1	0	LOC_Os03g48480.1	11.9.4.5	lipid metabolism.lipid degradation.beta-oxidation.acyl-CoA thioesterase
AP13CTG11358_s_at										16.88												Pavir.J01235	AT1G53580.1	ETHE1,GLX2-3,GLY3	LOC_Os01g47690.1	24.1	Biodegradation of Xenobiotics.hydroxyacylglutathione hydrolase
KanlowSLT55027_at												21.5
AP13CTG08789_s_at	14.91																					Pavir.Cb01581	0	0	0
KanlowCTG42542_at			16.59				15.64						27.66									Pavir.J04883	AT4G00460.2	ATROPGEF3,ROPGEF3	LOC_Os04g47170.1	30.5	signalling.G-proteins
AP13CTG03770RC_s_at	24.05	62.22	48.12	55.9	27.4	28.47	25.61	176.8	36.46	18	21.42	18.39	24.1	34.25	23.94	50.86	41.8	43.4	37.48	175.39		Pavir.J07335	AT2G38320.1	TBL34	LOC_Os11g01570.1	35.2	not assigned.unknown
KanlowCTG39583_s_at				21.36																		Pavir.Db00733	0	0	0
AP13ITG69955_at																					25.84	Pavir.Ga00703	AT3G23730.1	XTH16	LOC_Os04g51510.1	10.7	cell wall.modification
KanlowCTG41342_at		30.69		50.28		17.84	18.67			14.28	36.65			35.43	20.85		19.29	39.62	45.57	32.85		Pavir.Da00261	AT1G30900.1	BP80-3;3,VSR3;3,VSR6	LOC_Os06g45380.1	29.3.4.3	protein.targeting.secretory pathway.vacuole
OTHSWCTG07164_s_at													64.45								28.69	Pavir.Aa00598	AT4G33985.1	0	LOC_Os02g52770.1	35.2	not assigned.unknown
KanlowCTG13002_s_at										15.32												Pavir.J02201	AT1G60730.3	0	LOC_Os04g26910.1	17.2.3	hormone metabolism.auxin.induced-regulated-responsive-activated
AP13ITG35444RC_at					26.7																	Pavir.Ea02502	AT1G73760.1	0	LOC_Os01g49770.1	29.5.11.4.2	protein.degradation.ubiquitin.E3.RING
AP13ITG66923_s_at	14.76								18.04													Pavir.Ib03363	0	0	0
AP13ITG67068_at		40.13	18.48	49.13	28.55	19.14	21.15	42.52	22.2	22.91	37.37			35.34	23.96	25.57	22.32	75.06	68.19	45.83		Pavir.Ib02213	AT4G25190.1	0	LOC_Os10g40620.1	35.2	not assigned.unknown
AP13ITG51247_at							14.87			13.29												Pavir.Gb01810	0	0	0
AP13ITG65006_s_at															13.67				20.92			Pavir.Ia03063	AT1G17020.1	ATSRG1,SRG1	LOC_Os03g32470.1	16.8.4	secondary metabolism.flavonoids.flavonols
AP13ITG54795_at	12.32																					Pavir.Cb02145	AT3G49750.1	AtRLP44,RLP44	LOC_Os09g04490.1	20.1	stress.biotic
AP13CTG00494_s_at		35.79		19.85			21.41															Pavir.Cb02121	AT3G10740.1	ARAF,ARAF1,ASD1,ATASD1	LOC_Os11g03730.1	10.6.2	cell wall.degradation.mannan-xylose-arabinose-fucose
AP13CTG12382RC_s_at	13.06		27.77			15.4							44.6
KanlowCTG28649_at													38.49								18.35
AP13CTG06261RC_s_at	13.35							35.29								22.54				34.49		Pavir.Ab03262	AT3G23430.1	ATPHO1,PHO1	LOC_Os02g56510.1	34.7	transport.phosphate
AP13ITG64005_at							17.55			16.16	27.17											Pavir.J03792	0	0	LOC_Os01g64440.1
AP13ITG42088_s_at					18.26			31.49												38.58		Pavir.J22900	0	0	0
AP13CTG11628_at	13.03					13.97
KanlowCTG44009_at						14.73			16.01				35.33								18.53	Pavir.Ga00447	AT1G31280.1	AGO2	LOC_Os04g52550.1	33.99	development.unspecified
KanlowCTG22838_at							20.36			20.26
AP13CTG24144_at			16.82										44.68									Pavir.Ga01609	AT1G24040.1	0	LOC_Os04g39140.1	26.24	misc.GCN5-related N-acetyltransferase
AP13CTG26439_s_at	14.16					14.59	26.3															Pavir.Ib03239	AT2G28320.1	0	LOC_Os10g33930.1	35.1	not assigned.no ontology
AlamoCTG01514_s_at												19.27										Pavir.Fa00572	AT5G47780.1	GAUT4	LOC_Os08g38740.1	26.2	misc.UDP glucosyl and glucoronyl transferases
AlamoCTG12340_at						17.8																Pavir.Hb00228	AT4G15030.1	0	LOC_Os11g42000.1	35.2	not assigned.unknown
AP13ITG57593_s_at												25.42				18.94						Pavir.J11977	AT1G31930.1	XLG3	LOC_Os10g02814.1	30.5	signalling.G-proteins
AP13ITG41613_at		20.57													21.6							Pavir.J32021	AT4G35880.1	0	LOC_Os06g50390.1	29.5.4	protein.degradation.aspartate protease
AP13ITG76169_at						15.16									17.68							Pavir.J02815	AT3G08710.1	ATH9,TH9,TRX H9	LOC_Os01g07376.1	21.1	redox.thioredoxin
AP13CTG28808-RC_s_at					20.55								23.26			32.32						Pavir.Eb00970	AT4G01935.1	0	LOC_Os01g14890.1	35.2	not assigned.unknown
AP13CTG14365_s_at																23.13						Pavir.J33415	0	0	0
AP13ITG60272-RC_at									17.83													Pavir.Da00905	0	0	0
AP13CTG60859_s_at					25.9			32.44					23.34									Pavir.Ab02811	AT3G22370.1	AOX1A,ATAOX1A	LOC_Os04g57320.1	9.4	mitochondrial electron transport / ATP synthesis.alternative oxidase
AP13ITG73821_at		28.68											34.33									Pavir.Ia01495	AT3G15840.1	PIFI	LOC_Os03g38950.1	1.1.40	PS.lightreaction.cyclic electron flow-chlororespiration
KanlowCTG14279_s_at											20.94											Pavir.Ba01427	AT3G13050.1	0	LOC_Os09g38690.1	34.99	transport.misc
AP13CTG02758-6_at		18.83		21.58	37.73			35.2				39.4	22.93		18.84	25.51		28.95	37.87	39.86
AP13ITG57295_s_at	31.8	46.91	62.48	28.35		47.95	69.57	63.94	24.1	47.95	23.1			22.93	24.33	21.61	68.85	26.17	33.32	67.27		Pavir.Ea02544	AT5G55970.1	0	LOC_Os01g50750.1	29.5.11.4.2	protein.degradation.ubiquitin.E3.RING
AP13ITG62685_at			21.86										21.17									Pavir.Gb02252	0	0	0
AP13ITG70320_at											38.78			16.63		21.02						Pavir.Ba01141	AT2G37710.1	RLK	LOC_Os07g38810.1	30.2.99	signalling.receptor kinases.misc
VS16ITG18017-RC_at										20.18												Pavir.J32312	0	0	ChrSy.fgenesh.mRNA.15
AP13ITG38031_at	11.82																					Pavir.Ia01376	0	0	0
AP13CTG22261_at																	24					Pavir.J00083	AT1G64160.1	0	LOC_Os01g65700.1	20.1.7	stress.biotic.PR-proteins
AP13ITG46712_s_at																26.26						Pavir.Bb00346	0	0	LOC_Os07g07040.1
AP13ITG45209_at			24.6										61.61									Pavir.J09366	AT3G56330.1	0	LOC_Os05g25870.1	27.3.99	RNA.regulation of transcription.unclassified
AP13CTG17499_at																					25.25
AP13ITG77247_at		26.09		32.86											13.86	27.35		28.1	29.75			Pavir.Ba03919	AT5G65870.1	ATPSK5,PSK5	LOC_Os07g03200.1	33.99	development.unspecified
KanlowCTG13048_s_at													35.75									Pavir.J18656	AT1G20580.1	0	LOC_Os02g01250.1	27.1	RNA.processing
AP13CTG22345_at		20.71		21.97	26.79			32.36							19.07			30.79	40.6	30.25		Pavir.Ia02686	AT1G32080.1	0	LOC_Os01g32830.1	35.1	not assigned.no ontology
AP13ITG61309_s_at					26.78			33.38					34.33							36.92		Pavir.J36441	AT3G20680.1	0	LOC_Os05g42100.1	35.2	not assigned.unknown
AP13CTG18071_at					23.23																	Pavir.J08954	AT1G76080.1	ATCDSP32,CDSP32	LOC_Os07g29410.1	21.1	redox.thioredoxin
AP13CTG24858_at											22.11											Pavir.Ba03015	AT3G55515.1	DVL8,RTFL7	0	33.99	development.unspecified
KanlowCTG42888_s_at											29.49											Pavir.J36519	AT4G12610.2	ATRAP74,RAP74	LOC_Os10g10990.1	27.2	RNA.transcription
AP13ITG69169_at										27.3												Pavir.Gb00785	AT3G22370.1	AOX1A,ATAOX1A	LOC_Os04g57320.1	9.4	mitochondrial electron transport / ATP synthesis.alternative oxidase
AP13ITG46648_s_at																	18.65					Pavir.Eb01657	AT4G36520.1	0	LOC_Os01g44310.1	35.1	not assigned.no ontology
OTHSWCTG17871_at					26.71			29.45	20.81						15.07	25.2			23.15	31.41		Pavir.Aa00481	AT2G21940.4	ATSK1,SK1	LOC_Os02g51410.1	13.1.6.1.5	amino acid metabolism.synthesis.aromatic aa.chorismate.shikimate kinase
AP13ITG60036_at																					20.81	Pavir.Ea01530	AT3G17210.1	ATHS1,HS1	LOC_Os01g33160.1	20.1.7	stress.biotic.PR-proteins
AP13ITG37750_s_at																					29.32	Pavir.Eb00236	AT4G18910.1	ATNLM2,NIP1;2,NLM2	LOC_Os05g11560.1	34.19.3	transport.Major Intrinsic Proteins.NIP
AP13CTG24907_at																23.53						Pavir.Bb00202	AT5G66750.1	ATDDM1,CHA1,CHR01,CHR1,DDM1,SOM1,SOM4	ChrUn.fgenesh.mRNA.85	27.3.44	RNA.regulation of transcription.Chromatin Remodeling Factors
KanlowCTG11874_s_at	19.95		19.78					29.59	34.7											32.71		Pavir.J11891	AT5G05960.1	0	LOC_Os04g33920.1	26.21	misc.protease inhibitor/seed storage/lipid transfer protein (LTP) family protein
AP13ITG41558-RC_s_at							27.53			29.62	21.41
AP13CTG14737_at								31.28										19.7				Pavir.Ia00696	AT1G49975.1	0	LOC_Os03g52130.1	35.2	not assigned.unknown
AP13CTG17851_at			19.95										43.79
AP13ITG61915_at	12.52																				36.04	Pavir.Ia02992	AT3G25780.1	AOC3	LOC_Os03g32314.1	17.7.1.4	hormone metabolism.jasmonate.synthesis-degradation.allene oxidase cyclase
OTHSWSLT24122_s_at																20.57						Pavir.J23338	0	0	0
AP13CTG14981_s_at	12.1																					Pavir.J11356	AT1G11910.1	APA1,ATAPA1	LOC_Os01g47410.1	29.5.4	protein.degradation.aspartate protease
AP13ITG59205_at								41.91					26.21						20.83	38.04		Pavir.Ca02204	AT3G48740.1	0	LOC_Os12g29220.1	33.99	development.unspecified
OTHSWCTG12272_s_at				18.93	26.5							51.9	22.43	18.21		27.99		19.14	28.34			Pavir.Bb01767	0	0	0
AP13CTG02781_at			24.29						16.03				36.51				19.59				27.71	Pavir.J24327	AT1G10370.1	ATGSTU17,ERD9,GST30,GST30B	LOC_Os10g38740.1	26.9	misc.glutathione S transferases
AP13ITG59910-RC_at		26.29					38.39			28.78							21.41					Pavir.Da00270	0	0	0
AP13ITG41023_s_at		22.21																				Pavir.Ba02544	AT4G11070.1	AtWRKY41,WRKY41	LOC_Os09g16510.1	27.3.32	RNA.regulation of transcription.WRKY domain transcription factor family
AP13ITG49922_s_at	12.64					16.61					22.02											Pavir.Ga01553	AT1G05790.1	0	LOC_Os04g41200.1	11.9.2.1	lipid metabolism.lipid degradation.lipases.triacylglycerol lipase
AP13CTG45441_s_at										18.05												Pavir.Aa00354	AT4G08500.1	ARAKIN,ATMEKK1,MAPKKK8,MEKK1	LOC_Os03g49640.1	30.6	signalling.MAP kinases
KanlowCTG15130_at								48.25				27.49	21.29							44.84		Pavir.Bb02772	AT4G34880.1	0	LOC_Os04g10460.1	26.8	misc.nitrilases, *nitrile lyases, berberine bridge enzymes, reticuline oxidases, troponine reductases
AP13ITG34891_s_at											25.59											Pavir.J31250	0	0	0
AP13CTG14127_s_at												17.9										Pavir.Ab00388	AT4G31570.1	0	LOC_Os02g05490.1	28.1	DNA.synthesis/chromatin structure
KanlowCTG30672_at						15.49
AP13ITG65519_s_at										14.05												Pavir.Fb01837	AT1G03370.1	0	LOC_Os08g38440.1	29.5.11.4.2	protein.degradation.ubiquitin.E3.RING
OTHSWCTG22481_s_at	12.45		19.93			14.06			14.89													Pavir.Cb00353	AT3G14470.1	0	LOC_Os05g23990.1	20.1.7	stress.biotic.PR-proteins
AlamoCTG12393RC_x_at							15.04															Pavir.Ha00254	AT3G14470.1	0	LOC_Os11g45050.1	20.1.7	stress.biotic.PR-proteins
AP13CTG00586-2_at							21.17
AP13ITG57460RC_at								41.59												35.72		Pavir.J19445	AT4G34215.1	0	LOC_Os03g64050.1	35.2	not assigned.unknown
OTHSWSLT23730_s_at												29.48	24.91									Pavir.J20079	AT3G56010.1	0	0	29.2.1.99.99	protein.synthesis.ribosomal protein.unknown.unknown
AP13CTG29582_at																				29.92		Pavir.J33503	AT5G48460.1	0	LOC_Os01g33080.1	31.1	cell.organisation
AP13CTG32150_at	13.8		36.22			14.22				15.5			50.58									Pavir.J33700	AT1G50180.1	0	LOC_Os08g07330.2	20.1.7	stress.biotic.PR-proteins
AP13ITG38030_s_at													28.42									Pavir.Ib00121	AT1G17020.1	ATSRG1,SRG1	LOC_Os01g24980.2	16.8.4	secondary metabolism.flavonoids.flavonols
AP13CTG12563_s_at	12.14							48.36												46.95		Pavir.Aa00305	AT5G26667.2	PYR6	LOC_Os02g53790.1	23.4.3	nucleotide metabolism.phosphotransfer and pyrophosphatases.uridylate kinase
AP13ITG55529_s_at	24.53		24.02						20.05													Pavir.Eb01389	AT1G70550.1	0	LOC_Os01g36660.1	29.5	protein.degradation
AP13CTG26671_at	15.15	32.01	24.05	37.71	25.56		18.65	67.35	18.28	21.29	25.14			13.91	15.01		19.42	36.43	35.15	68.82
AP13CTG04002_s_at		22.01																				Pavir.Cb02025	AT1G76900.1	AtTLP1,TLP1	LOC_Os12g06630.1	31.1	cell.organisation
AP13ITG41293_s_at		22.32		23.2	19.45							21.44	21.66		19.08	20.33		20.51	34.56	31.9		Pavir.Aa03461	AT5G66170.3	STR18	LOC_Os02g01220.1	33.99	development.unspecified
OTHSWCTG13744RC_at			29.84							20.67			22.65									Pavir.J07945	0	0	0
AP13CTG01435_s_at		23.1									41.35											Pavir.Db01966	AT2G24260.1	LRL1	LOC_Os06g09370.1	27.3.6	RNA.regulation of transcription.bHLH,Basic Helix-Loop-Helix family
KanlowCTG10078_s_at	13.36																					Pavir.Gb00760	AT5G57110.1	ACA8,AT-ACA8	LOC_Os04g51610.1	34.21	transport.calcium
AP13CTG22500_at													72.66									Pavir.J07071	AT2G26110.1	0	LOC_Os06g37020.1	35.2	not assigned.unknown
AP13ITG75222_at	14.7		16.85														19.06				29.43
AP13ITG50271_s_at		26.47		21.39	21.57			35.21					28	16.41		24.92		25.26	30.13	35.68		Pavir.J11232	0	0	LOC_Os12g35620.1
AP13CTG03482-1_x_at	13.92		20.04		31.24	20.56	17.52	72.54	19.56	13.72								27.04	24.55	77.11
AP13.12944.m00008_s_at																					20.47	Pavir.J14748	AT1G69640.1	SBH1	LOC_Os07g43460.1	11.8.1	lipid metabolism.'exotics' (steroids, squalene etc).sphingolipids
AP13CTG31603_at																					17.57
OTHSWCTG05447_at																22.1			24.15
AP13CTG26385_at	19.58																					Pavir.Ia02488	0	0	0
OTHSWCTG09574_s_at		20.12	18.3	27.3				48.85				33.12	32.9					34.86	36.23	51.96		Pavir.Bb00525	AT5G16330.1	0	LOC_Os11g41500.1	35.1	not assigned.no ontology
AP13CTG08590_s_at	17.16	28.56		18.31		25.29	31.5				29.09			16.67	29.25		23.42	22.03	29.24	30.6		Pavir.J27018	AT2G37090.1	IRX9	LOC_Os05g03174.1	10.3.2	cell wall.hemicellulose synthesis.glucuronoxylan
AP13CTG08877_at														15.81								Pavir.J00608	AT3G12490.2	ATCYS6,ATCYSB,CYSB	LOC_Os05g33880.1	29.5.3	protein.degradation.cysteine protease
AP13CTG19693_at												34.92										Pavir.J40613	0	0	0
AP13CTG03331_at							17.87				26.04											Pavir.Gb01460	AT3G11330.1	PIRL9	LOC_Os04g40080.1	35.1	not assigned.no ontology
AP13ITG61938_at	17.49			19.65		14.96		45.44	20.02			21.03			16.99					30.91		Pavir.J18139	AT5G26660.1	ATMYB86,MYB86	LOC_Os01g36460.1	27.3.25	RNA.regulation of transcription.MYB domain transcription factor family
KanlowCTG41439_at										13.57												Pavir.Aa02991	AT2G04160.1	AIR3	LOC_Os02g10520.1	29.5.1	protein.degradation.subtilases
AP13CTG42013_s_at											24.94											Pavir.Ba02881	AT4G33090.1	APM1,ATAPM1	LOC_Os09g19790.1	29.5	protein.degradation
KanlowCTG43730_s_at												24.35				18.88						Pavir.Ca01446	AT2G38280.1	ATAMPD,FAC1	LOC_Os07g49270.1	23.2	nucleotide metabolism.degradation
AP13CTG29112_at																					21.54	Pavir.Fa02258	AT4G20380.2	LSD1	LOC_Os08g03610.1	27.3.99	RNA.regulation of transcription.unclassified
KanlowCTG36276_x_at												18.46		16.13								Pavir.Aa00149	AT2G43160.1	0	LOC_Os02g56270.1	35.1.21	not assigned.no ontology.epsin N-terminal homology (ENTH) domain-containing protein
VS16ITG27448-RC_at										13.08
KanlowCTG17267_at				18.65	32.67			41.48				32.54						23.96	21.12	54.3
AP13CTG09778_s_at								32.25		17.21										33.09		Pavir.J38312	0	0	LOC_Os11g06460.1
AP13ITG47655_s_at											22.21											Pavir.Ga00514	AT1G63220.1	0	LOC_Os04g58570.1	35.1.19	not assigned.no ontology.C2 domain-containing protein
AP13ITG61832RC_s_at												17.9										Pavir.Ia00682	AT5G28640.1	AN3,ATGIF1,GIF,GIF1	LOC_Os03g52320.1	35.1.40	not assigned.no ontology.glycine rich proteins
KanlowCTG42132_s_at			18.22									18.1										Pavir.J31484	AT5G18940.2	0	LOC_Os03g24520.1	35.1.3	not assigned.no ontology.armadillo/beta-catenin repeat family protein
KanlowCTG16618_s_at										17.09	27.48
AP13ITG71082_at								34.34												29.64		Pavir.J23903	AT2G16800.1	0	LOC_Os06g02580.1	34.12	transport.metal
KanlowCTG15832_at																					19.92	Pavir.Ab01918	AT1G77510.1	ATPDI6,ATPDIL1-2,PDI6,PDIL1-2	LOC_Os02g34940.2	21.1.1	redox.thioredoxin.PDIL
AP13CTG03162_at					19.16							29.73
AP13CTG23620RC_at								58.01				19.63								61.53
AP13ITG55184_at						17.96																Pavir.Ib02201	AT4G01370.1	ATMPK4,MPK4	LOC_Os10g38950.1	30.6	signalling.MAP kinases
AP13CTG13307_s_at							14.87															Pavir.J39501	AT3G20550.1	DDL	LOC_Os05g46860.1	32	micro RNA, natural antisense etc
AP13CTG04153_at	13.14		22.92				27.34			16.06												Pavir.Ia03902	AT4G39080.1	VHA-A3	LOC_Os03g14690.1	34.1	transport.p- and v-ATPases
AP13CTG00323_at																25.6						Pavir.J05687	AT5G67030.1	ABA1,ATABA1,ATZEP,IBS3,LOS6,NPQ2,ZEP	LOC_Os04g37619.1	17.1.1.1.1	hormone metabolism.abscisic acid.synthesis-degradation.synthesis.zeaxanthin epoxidase
KanlowCTG32483_x_at								35.57												29.28		Pavir.Fa01794	AT1G28370.1	ATERF11,ERF11	LOC_Os04g52090.1	17.5.2	hormone metabolism.ethylene.signal transduction
AP13ITG64510_at				19.19											13.12				20.62			Pavir.J23345	AT3G23570.1	0	LOC_Os05g33190.1	26.1	misc.misc2
AP13ITG70274-RC_at												23.17										Pavir.J20351	AT1G12480.1	CDI3,OZS1,RCD3,SLAC1	LOC_Os04g48530.1	34.9	transport.metabolite transporters at the mitochondrial membrane
KanlowCTG05751_s_at											29.65											Pavir.Ib03677	AT1G64900.1	CYP89,CYP89A2	LOC_Os10g37100.1	26.10	misc.cytochrome P450
AP13ITG76954_at	17.11							33.1												29.43		Pavir.J23979	0	0	0
KanlowCTG19078_x_at							17.16
AP13ITG72693_at													25.1									Pavir.Fb02030	0	0	0
AP13ITG35225_s_at											33.61
AP13CTG07837_at		28.65					31.17			18.17			37.2				30.15					Pavir.Ib03983	AT1G47510.1	5PTASE11,AT5PTASE11	LOC_Os03g42810.1	28.1	DNA.synthesis/chromatin structure
AP13ITG34543_s_at													81.66				19.37				39.45	Pavir.Db00283	AT4G25910.1	ATCNFU3,NFU3	LOC_Os06g47940.1	29.8	protein.assembly and cofactor ligation
AP13CTG07436-1_s_at							17.85
AP13CTG17013_x_at													23.23			19.93
AP13CTG15747_at	18.79							81.4	36.21								24.21			72.34		Pavir.J14024	0	0	LOC_Os07g32510.1
KanlowCTG41980_at	19.33																					Pavir.Ea03387	AT3G55610.1	P5CS2	LOC_Os01g62900.1	13.1.2.2.1	amino acid metabolism.synthesis.glutamate family.proline.delta 1-pyrroline-5-carboxylate synthetase
AP13CTG07612_at										13.13												Pavir.J09152	AT3G43590.1	0	LOC_Os11g36480.2	27.3.73	RNA.regulation of transcription.Zn-finger(CCHC)
VS16ITG06006_s_at		18.7			29.65	26.11		56.35	22									24.64	24.21	61.79
AP13ITG38324_at	12.36		19.16				17.24			13.02			35.09									Pavir.Ba01043	AT5G59845.1	0	LOC_Os07g40240.1	17.6.3	hormone metabolism.gibberelin.induced-regulated-responsive-activated
AP13ITG67888_at	15.14																					Pavir.Bb01695	AT2G40020.3	0	LOC_Os09g02690.1	35.2	not assigned.unknown
AP13ITG42265_at	16.37		20.91			40.43			16.43													Pavir.J09642	0	0	0
AP13ITG70626_at	21.63		65.17	24.22			42.36		24.79	39.75			28.14	21.84			56.47				20.55	Pavir.Ab01284	AT2G30300.1	0	LOC_Os05g39800.1	33.99	development.unspecified
OTHSWSLT29146_s_at										14												Pavir.J36911	AT1G69550.1	0	LOC_Os11g10760.1	20.1.7	stress.biotic.PR-proteins
AP13ITG58577_at		25.33	22.27	25.91	24.03			62.53	24.69				21.64		13.13		17.7	25.4	25.44	57.18		Pavir.Aa00302	AT3G14067.1	0	LOC_Os02g53860.1	29.5.1	protein.degradation.subtilases
KanlowCTG41950_s_at	17.38					32.06																Pavir.Ia01422	AT4G39050.1	0	LOC_Os10g36880.1	31.1	cell.organisation
KanlowCTG20694_at	13.78
AP13ITG52311_at										14.65												Pavir.J37276	AT2G37040.1	ATPAL1,PAL1	LOC_Os04g43800.1	16.2.1.1	secondary metabolism.phenylpropanoids.lignin biosynthesis.PAL
KanlowCTG26105_at							17.94				21.85											Pavir.J34941	AT4G30190.1	AHA2,HA2,PMA2	LOC_Os04g56160.1	34.1.2	transport.p- and v-ATPases.H+-exporting ATPase
AP13ITG60665_at				22.43										17.47								Pavir.Ca00484	0	0	LOC_Os01g12270.1
AP13CTG19987_at												25.65										Pavir.Cb02068	AT5G03940.1	54CP,CPSRP54,FFC,SRP54CP	LOC_Os11g05556.1	29.3.3	protein.targeting.chloroplast
KanlowCTG37307_at											25.37											Pavir.Da01592	0	0	0
VS16ITG24844_s_at													30.45									Pavir.Aa01559	AT5G64940.1	ATATH13,ATH13,ATOSA1,OSA1	LOC_Os02g36570.1	20.2	stress.abiotic
KanlowCTG41322_s_at			18.47			13.83	16.24										18.64	22.05				Pavir.Eb02622	AT2G26080.1	AtGLDP2,GLDP2	LOC_Os01g51410.1	1.2.4.1	PS.photorespiration.glycine cleavage.P subunit
AP13ITG42649_s_at								30.75														Pavir.J06388	0	0	LOC_Os03g58764.1
AlamoCTG14357_s_at																20.87						Pavir.Ab02600	AT3G44110.1	ATJ,ATJ3	LOC_Os02g43930.1	20.2.1	stress.abiotic.heat
KanlowCTG21090_s_at											21.7											Pavir.Eb00470	0	0	0
AP13CTG00783_s_at												20.71										Pavir.Ba00128	AT2G40840.1	DPE2	LOC_Os07g46790.1	2.2.2.4	major CHO metabolism.degradation.starch.D enzyme
AP13CTG11139_at								76.37				22.59						23.36	20.09	58.41		Pavir.Ab00129	AT1G32260.1	0	LOC_Os02g03560.1	35.2	not assigned.unknown
AP13CTG02002_s_at											23.98											Pavir.Fa00278	AT5G53570.1	0	LOC_Os09g35960.1	30.5	signalling.G-proteins
KanlowCTG33477_at		33.81	42.7			27.95	41.73	36.63		25.63			37.78		19.77		50.43		24.85	34.12
AP13ITG76651_at												25.1										Pavir.Ga01671	0	0	0
AP13ITG74982_s_at	18.51							42.54	18.73											49.29		Pavir.Aa03189	AT5G62960.1	0	LOC_Os02g03790.1	35.2	not assigned.unknown
AP13ITG64875_at															13.67	20.38						Pavir.J27621	0	0	LOC_Os07g05830.1
AP13ITG47206_s_at		30.86		29.19	22.08	29.22	20.91	35.4			35.64			23.71	19.73	26.26		48.59	41.5	40.7		Pavir.Eb02835	AT2G47000.1	ABCB4,ATPGP4,MDR4,PGP4	LOC_Os01g50080.1	34.16	transport.ABC transporters and multidrug resistance systems
KanlowCTG02898_at																				31.83
AP13ITG43307_at												21.2										Pavir.Ia00918	AT4G36640.1	0	LOC_Os03g51430.1	29.3.4.99	protein.targeting.secretory pathway.unspecified
AP13CTG07755_at	18.65							38.65												50.12		Pavir.J33395	0	0	LOC_Os06g03070.1
AP13CTG21184_at												18.65										Pavir.Bb03368	AT4G33520.1	HMA6,PAA1	LOC_Os07g43040.1	34.12	transport.metal
AP13CTG25802_at											33.82											Pavir.J02238	AT1G60710.1	ATB2	LOC_Os04g26920.3	17.2.3	hormone metabolism.auxin.induced-regulated-responsive-activated
AP13CTG22834_at												27.44										Pavir.Ca02810	AT4G20760.1	0	LOC_Os12g41590.1	26.22	misc.short chain dehydrogenase/reductase (SDR)
KanlowCTG45870_s_at													26.95								21.3	Pavir.Db01083	AT5G17230.1	PSY	LOC_Os12g43130.1	16.1.4.1	secondary metabolism.isoprenoids.carotenoids.phytoene synthase
AP13ITG37752_s_at								35.23				40.42								42.71		Pavir.Fa01538	0	0	0
KanlowCTG17940_s_at												43.47										Pavir.J05691	AT2G38540.1	ATLTP1,LP1,LTP1	LOC_Os05g40010.1	11.6	lipid metabolism.lipid transfer proteins etc
AP13CTG41891_s_at												25.58
AP13ITG76971_at	12.61						20.6															Pavir.Ib01389	AT2G38440.1	ATSCAR2,DIS3,ITB1,SCAR2,WAVE4	LOC_Os03g18710.1	31.1	cell.organisation
KanlowSLT53346_s_at										15.16
KanlowCTG40471RC_at							16.28
KanlowCTG26251_s_at	12.86	24.13			29.84			43.22						21.14	17.87	45.83				64.03		Pavir.J06371	AT1G79480.1	0	LOC_Os03g30830.1	26.4	misc.beta 1,3 glucan hydrolases
AP13ITG61906-RC_s_at		31.59				29.18	22.4		22.28	12.84					23.84		25.8	25.96	27.05			Pavir.Eb03628	AT2G40120.1	0	LOC_Os01g61620.1	29.4	protein.postranslational modification
AP13CTG08694_at		21.15		18.49											18.47				22.4			Pavir.Eb01057	AT5G17260.1	anac086,NAC086	LOC_Os01g15640.1	33.99	development.unspecified
KanlowCTG10846_s_at		31.25		33.43			15.53							20.13	22.37	24.64	25.75	19.17	26.51			Pavir.J04683	AT3G45600.1	TET3	LOC_Os05g03140.1	33.99	development.unspecified
AP13CTG23647-RC_at						17.68																Pavir.Ib01533	AT5G18280.2	APY2,ATAPY2	LOC_Os03g21120.1	23.2	nucleotide metabolism.degradation
AP13CTG07669_at																18.56
AP13ITG46253_s_at										15.63	51.82
KanlowCTG45595_s_at	21.94																					Pavir.J39203	AT2G37050.3	0	LOC_Os12g01200.1	30.2.1	signalling.receptor kinases.leucine rich repeat I
AP13ITG43723_at											21.34											Pavir.Ba00769	AT1G66950.1	ATPDR11,PDR11	LOC_Os11g37700.1	34.16	transport.ABC transporters and multidrug resistance systems
KanlowCTG20599_s_at											22.36					23.21						Pavir.Ib04158	AT5G17920.1	ATCIMS,ATMETS,ATMS1	LOC_Os12g42876.1	13.1.3.4	amino acid metabolism.synthesis.aspartate family.methionine
AP13CTG54097_at	15.67							69.37				22.85			13.76					78.05		Pavir.Ga01059	AT4G12500.1	0	LOC_Os04g46830.1	26.21	misc.protease inhibitor/seed storage/lipid transfer protein (LTP) family protein
KanlowCTG11026_s_at		23.37					16.29				40.08				14.81		21.69					Pavir.J29503	AT4G36750.1	0	LOC_Os01g57570.1	11.8	lipid metabolism.'exotics'(steroids, squalene etc)
VS16ITG24028_s_at		19.26	16.6				24.61										21.54					Pavir.J14844	0	0	0
AP13CTG23265_s_at																				39.57	18.78	Pavir.J24655	AT3G48280.1	CYP71A25	LOC_Os01g27890.1	26.10	misc.cytochrome P450
AP13CTG13969_s_at											24.45											Pavir.J12420	AT1G19250.1	FMO1	LOC_Os04g14690.1	26.7	misc.oxidases - copper, flavone etc
AP13ITG42650_at	12.61	38.19		37.33	20.61			83.03	31.6				41.28	17.11	17.9			41.79	49.97	77.04		Pavir.J01818	AT3G08910.1	0	LOC_Os01g65480.1	20.2.1	stress.abiotic.heat
AP13CTG24597_at										16.93												Pavir.J04272	AT1G30900.1	BP80-3;3,VSR3;3,VSR6	LOC_Os04g52190.1	29.3.4.3	protein.targeting.secretory pathway.vacuole
KanlowCTG44506_at											46.92											Pavir.Ib00211	AT4G28600.1	NPGR2	LOC_Os10g33290.1	30.3	signalling.calcium
AP13CTG18291_at																19.66						Pavir.Ba01777	AT1G68920.3	0	LOC_Os09g29830.3	27.3.6	RNA.regulation of transcription.bHLH,Basic Helix-Loop-Helix family
AP13CTG74605_at				28.21								20.01	23.78	19.23		42.45						Pavir.J07498	0	0	0
KanlowCTG37831_s_at				18.79				55.56												39.62	27.43	Pavir.Eb01207	AT4G33420.1	0	LOC_Os01g19020.1	26.12	misc.peroxidases
KanlowCTG05567_at																					23.77	Pavir.J13364	0	0	LOC_Os01g03680.1
KanlowCTG25734_s_at											29.11											Pavir.Ea03764	AT3G20880.1	WIP4	LOC_Os01g63980.1	27.3.11	RNA.regulation of transcription.C2H2 zinc finger family
AP13CTG06669_s_at		33.98		25.91						14.65	40.65											Pavir.Eb02610	AT1G04600.1	ATXIA,XIA	LOC_Os05g46030.1	31.1	cell.organisation
AP13CTG09492_at										12.77												Pavir.Ba00684	AT2G19130.1	0	LOC_Os07g36780.1	29.4	protein.postranslational modification
AP13ITG39075-RC_s_at		34.06	35.94	38.72	21.33		29.08	54.04		22.4	32.8			22.96		22.77	18.04	41.98	28.44	53.31		Pavir.Ha01315	AT1G19025.1	0	LOC_Os08g01630.1	28.2	DNA.repair
AP13CTG15967_at			26.4									22.12	55.86									Pavir.J02049	AT3G13740.1	0	LOC_Os11g13420.1	27.4	RNA.RNA binding
AP13ITG73048_at											20.91
AP13ITG62876-RC_at										13												Pavir.Hb00071	AT5G22540.1	0	LOC_Os11g17720.1	35.2	not assigned.unknown
AP13CTG27944_s_at	11.79									17.88												Pavir.J37770	AT1G23820.1	SPDS1	LOC_Os07g22600.1	22.1.6	polyamine metabolism.synthesis.spermidine synthase
AP13CTG24515_at								33.43												37.02		Pavir.Ga01504	AT1G06070.1	0	LOC_Os04g41820.1	27.3.35	RNA.regulation of transcription.bZIP transcription factor family
AP13ITG57762-RC_at														15.45								Pavir.Ha01306	0	0	0
AP13CTG21994_at		22.36					18.54				21.3											Pavir.Ib03252	AT1G34020.1	0	LOC_Os12g05830.1	35.1	not assigned.no ontology
AP13ITG37193_s_at											22.35			17.16								Pavir.Ga00349	AT5G10030.1	OBF4,TGA4	LOC_Os04g54474.1	27.3.35	RNA.regulation of transcription.bZIP transcription factor family
AlamoCTG06780_s_at											22.01											Pavir.J39656	AT1G65470.1	FAS1,NFB2	LOC_Os07g17210.1	28.1	DNA.synthesis/chromatin structure
AP13CTG14495_s_at													32.39									Pavir.Ib04271	AT1G32550.1	0	LOC_Os03g48040.1	26.30	misc. other Ferredoxins and Rieske domain
AP13ITG61046_s_at		37.74		25.22	29.57	15.33		63.33				21.19	24.7		15.45			49.87	49.9	60.67		Pavir.Aa01855	AT2G26160.1	0	LOC_Os10g07430.1	29.5.11.4.3.2	protein.degradation.ubiquitin.E3.SCF.FBOX
AP13CTG07782_at		24.25					41.88			17.39							27.26
AP13ITG64634_at											21.08											Pavir.Fa01721	0	0	0
AP13CTG25265_s_at				34.02				44.28				25.27		21.56		41.01				48.23		Pavir.Ga01047	AT1G63440.1	HMA5	LOC_Os04g46940.1	34.12	transport.metal
AP13ITG58030_s_at	15.84	20.01					18.12															Pavir.Ib01337	AT2G37090.1	IRX9	LOC_Os03g17850.1	10.3.2	cell wall.hemicellulose synthesis.glucuronoxylan
AP13ITG45505_at	28.93	26.43				32.75	15.49	28.61	47.73	12.74					15.88							Pavir.Ia04970	AT2G01910.1	ATMAP65-6,MAP65-6	LOC_Os03g13460.1	31.1	cell.organisation
AP13ITG76980-RC_at													23.21				23.43				20.35	Pavir.J37280	0	0	LOC_Os01g06440.1
AP13ITG57834_at					18.22					15.73				15.82		21.91				29.88
OTHSWSLT35232_at			25.21			15.3	15.16			18.55				18.3								Pavir.Bb00175	AT5G45480.1	0	LOC_Os01g24240.1	35.2	not assigned.unknown
AP13CTG16040_s_at					19.6							44.49								30.98		Pavir.Fa01369	AT5G35170.1	0	LOC_Os08g19140.1	23.4.1	nucleotide metabolism.phosphotransfer and pyrophosphatases.adenylate kinase
OTHSWSLT33212_s_at												20.17										Pavir.J35891	AT1G33670.1	0	LOC_Os02g40130.1	30.2.99	signalling.receptor kinases.misc
AP13ITG73683_s_at	26.45	49.79	19.5	25.19		42.69	25.86	87.84	17.38	18.87					16.46	22.28	22.59	34.71	28.81	78.32		Pavir.Ib01337	AT2G37090.1	IRX9	LOC_Os03g17850.1	10.3.2	cell wall.hemicellulose synthesis.glucuronoxylan
AP13CTG02574_at										14.53												Pavir.Eb01549	AT1G70520.1	CRK2	LOC_Os01g36790.1	30.2.17	signalling.receptor kinases.DUF 26
AP13ITG58321-RC_at								33.14												32.86	17.85	Pavir.Da00510	AT1G67030.1	ZFP6	LOC_Os01g32920.1	27.3.11	RNA.regulation of transcription.C2H2 zinc finger family
AP13ITG55688_s_at	13.99	28.06	58			31.92	32.31			24.39			51.62		19.15	19.69	40.44		25.27	30.32		Pavir.Da02410	AT3G30340.1	0	LOC_Os06g01972.1	33.99	development.unspecified
AP13.12916.m00008_s_at							14.96		16.33													Pavir.J37384	AT2G26570.1	0	LOC_Os07g42700.2	35.2	not assigned.unknown
KanlowCTG36744_at										14.7											17.68	Pavir.Ib00586	0	0	0
AP13CTG58794_at																20.85						Pavir.J13070	AT5G55630.1	ATKCO1,ATTPK1,KCO1,TPK1	LOC_Os03g54100.1	34.15	transport.potassium
AP13CTG28699_at														14.95								Pavir.J38412	AT1G65060.1	4CL3	LOC_Os02g46970.1	16.2.1.3	secondary metabolism.phenylpropanoids.lignin biosynthesis.4CL
AlamoCTG07239_at											22.97
AP13CTG20118_at										12.98												Pavir.Eb00412	AT5G54960.1	PDC2	LOC_Os01g06660.1	5.2	fermentation.PDC
AP13CTG61612_s_at	11.91																					Pavir.J08153	AT3G15640.2	0	LOC_Os01g42650.1	9.7	mitochondrial electron transport / ATP synthesis.cytochrome c oxidase
OTHSWCTG05626_s_at													35.01									Pavir.Ba02539	AT5G47760.1	ATPGLP2,ATPK5,PGLP2	LOC_Os09g08660.1	35.1	not assigned.no ontology
AP13CTG03914_s_at					18.8			37.62				28.33								40.26		Pavir.Ia01679	AT5G62600.1	0	LOC_Os10g33770.1	35.1	not assigned.no ontology
AP13ITG42543-RC_at		19						56.38										19.89	27.56	52.6		Pavir.Ia03343	AT4G35160.1	0	LOC_Os05g43940.1	16.2	secondary metabolism.phenylpropanoids
OTHSWCTG09524_x_at										14.52												Pavir.Ab01440	AT1G12360.1	KEU	LOC_Os02g25580.1	31.4	cell.vesicle transport
AP13ITG67768-RC_at	12.61								16.86
KanlowCTG37655_s_at								35.36						14.32						43.37		Pavir.Db01331	AT5G63630.1	0	0	27.1.2	RNA.processing.RNA helicase
AlamoSLT16038_at	14.04		19.53					48.47				17.93	28.78							34.84		Pavir.Fa00292	0	0	0
KanlowCTG39332_at													21.71									Pavir.J31596	AT1G53570.5	MAP3KA,MAPKKK3	LOC_Os11g10100.1	30.6	signalling.MAP kinases
AP13ITG47294_s_at	12.33	30.02	27.01	31.33	20.74	19.43		49.38			27.52	36.36	21.25	14.04	19.37	24.31		51.94	39.43	51.17		Pavir.J02359	AT3G04030.3	0	LOC_Os05g40960.1	27.3.20	RNA.regulation of transcription.G2-like transcription factor family, GARP
AP13CTG25107_at													32.3									Pavir.J34268	0	0	0
OTHSWCTG20773_at							16.12															Pavir.J04156	AT1G06840.1	0	LOC_Os05g40270.1	30.2.8.1	signalling.receptor kinases.leucine rich repeat VIII.VIII-1
AP13ITG64297_at												29.24										Pavir.J34611	AT3G08910.1	0	LOC_Os01g65480.1	20.2.1	stress.abiotic.heat
KanlowCTG38143_at											27.47
AP13ITG42171RC_at	15.58	44.06		45.55	20.9	22.22	15.5	57.1	19.35		24.48	23.2		30.62	28.3	45.64	24.52	22.36	34.69	50.72		Pavir.J33491	AT5G03170.1	ATFLA11,FLA11	LOC_Os01g06580.1	10.5.1.1	cell wall.cell wall proteins.AGPs.AGP
KanlowCTG46781_at																					37.32	Pavir.J33935	AT4G38540.1	0	LOC_Os04g34580.1	26.7	misc.oxidases - copper, flavone etc
KanlowCTG16012_s_at	13.37																					Pavir.Ia04323	AT1G69780.1	ATHB13	LOC_Os03g07450.1	27.3.22	RNA.regulation of transcription.HB,Homeobox transcription factor family
AP13CTG07224_s_at											21.88											Pavir.J38732	AT5G59420.1	ORP3C	LOC_Os03g16690.1	31.4	cell.vesicle transport
AP13CTG26883_s_at			19.25	28.5	29.83			44.55	21.43			34				37.16		27.73	31.29	49.2		Pavir.J39673	AT1G69120.1	AGL7,AP1	LOC_Os07g01820.3	33.99	development.unspecified
KanlowCTG23516_s_at															14.98							Pavir.Ga00867	AT2G27820.1	ADT3,PD1	LOC_Os10g37980.1	13.1.6.3.1	amino acid metabolism.synthesis.aromatic aa.phenylalanine.arogenate dehydratase / prephenate dehydratase
KanlowSLT50270_at			17.94
OTHSWCTG18318_at					20.95																	Pavir.Bb00586	AT4G10540.1	0	LOC_Os01g58290.1	29.5.1	protein.degradation.subtilases
AP13ITG68088-RC_s_at	26.27							33.4	16.93											38.43		Pavir.Ea03909	AT5G50670.1	0	LOC_Os01g69830.1	33.3	development.squamosa promoter binding like (SPL)
VS16ITG12935-RC_s_at											27.85
KanlowCTG12227_s_at	15.87								16.46													Pavir.Eb03243	AT3G13175.1	0	LOC_Os01g55720.1	35.2	not assigned.unknown
KanlowCTG32824_s_at					20.35							18.28										Pavir.Ba00478	AT1G18650.1	PDCB3	LOC_Os07g40940.1	26.4	misc.beta 1,3 glucan hydrolases
KanlowCTG20770_s_at		19.03		27.22	28.83			62.48						20.49	13.64	32.88		21.59	22.62	53.68	17.78	Pavir.Db01355	AT5G50140.1	0	LOC_Os06g18990.1	31.1	cell.organisation
KanlowCTG12734_s_at											21.9							22.92	20.44			Pavir.Ab02111	AT5G14420.1	RGLG2	LOC_Os08g38600.1	29.5.11.4.2	protein.degradation.ubiquitin.E3.RING
VS16ITG11637_x_at	15.02							37.39								19.45				35.82		Pavir.Fa01211	AT5G57550.1	XTH25,XTR3	LOC_Os08g13920.1	10.7	cell wall.modification
AlamoCTG13545_s_at				26.48		18.61	25.05			16.26			21.1				17.8					Pavir.Bb01636	AT1G75390.1	AtbZIP44,bZIP44	LOC_Os09g13575.1	27.3.35	RNA.regulation of transcription.bZIP transcription factor family
AP13ITG41062-RC_s_at			18.81							13.02												Pavir.Ba03635	0	0	0
OTHSWCTG06600_s_at	11.85				21.99				16.34				21.16									Pavir.J36649	AT5G09820.2	0	LOC_Os04g34460.1	31.1	cell.organisation
VS16ITG06675_at													27.17								61.94	Pavir.Bb01494	0	0	0
AP13ITG40975RC_s_at											22.72											Pavir.J38379	AT1G61790.1	0	LOC_Os03g36730.1	34.2	transport.sugars
OTHSWCTG07425_at															15.69
AP13CTG28338_s_at										28.55	21.72											Pavir.Da02114	AT5G20400.1	0	LOC_Os02g17940.1	17.5.1	hormone metabolism.ethylene.synthesis-degradation
AP13CTG10057_s_at					28.9			41.52					28.37					19.55		42.11		Pavir.J33942	0	0	0
AP13ITG71610_at		32.92		49.13	18.05		20.98	51.26	16.61	13.91	40.13			19.08	23.59	32.14		42.87	51.66	52.63		Pavir.J10066	AT2G30830.1	0	LOC_Os04g55070.1	17.5.1	hormone metabolism.ethylene.synthesis-degradation
AP13CTG25005_at								31.45												33.67		Pavir.Aa01061	AT3G57880.1	0	LOC_Os02g44490.1	35.1.19	not assigned.no ontology.C2 domain-containing protein
AP13ITG72384-RC_at											22.26											Pavir.Ha00981	AT1G65790.1	ARK1,RK1	LOC_Os10g12620.1	30.2.24	signalling.receptor kinases.S-locus glycoprotein like
AP13ITG41953-RC_at	15.72					14.15			21.35				22.47									Pavir.J36021	0	0	0
OTHSWCTG19510_at								30.62						13.89						33.18	17.87	Pavir.J39477	AT3G04080.1	APY1,ATAPY1	LOC_Os12g02980.1	23.2	nucleotide metabolism.degradation
AP13.12739.m00008_at						15.73				13.95
AP13ITG37307_s_at			17.39							15.84												Pavir.J38607	AT5G01740.1	0	LOC_Os03g18770.1	30.2.99	signalling.receptor kinases.misc
AP13ITG59316_at		26.25		37.43							24.87			14.05				33.54	29.05			Pavir.Eb01469	0	0	LOC_Os08g24300.1
AlamoCTG08120_at			21.19							16.22												Pavir.Ab01440	AT1G12360.1	KEU	LOC_Os02g25580.1	31.4	cell.vesicle transport
AP13ITG73666_at			21.6																			Pavir.Gb00122	0	0	0
AP13ITG41136-RC_s_at											38.73											Pavir.Ha00627	AT3G46730.1	0	LOC_Os11g37880.1	20.1.7	stress.biotic.PR-proteins
KanlowCTG16885_s_at	12.89																					Pavir.J02947	AT1G03440.1	0	LOC_Os05g33690.1	35.1	not assigned.no ontology
KanlowCTG44954_s_at							18.58															Pavir.Ia00535	AT5G35840.1	PHYC	LOC_Os03g54084.1	30.11	signalling.light
AP13CTG08614_at											25.69
AP13ITG51168_s_at		49.46	45.26	62.94	18.9		45.65	63.61	17.16	19.23	37.32			25.32	22.53	26.17	34.36	50.83	54.2	62.39		Pavir.Ba02847	AT3G58670.1	0	LOC_Os09g14700.1	35.2	not assigned.unknown
AP13ITG58554_at										14.61	53.59										19.55	Pavir.J04985	AT3G23600.1	0	LOC_Os05g33110.1	26.1	misc.misc2
KanlowCTG19650_s_at			24.24							19.74							20.06				19.46	Pavir.Aa01250	AT5G23370.1	0	LOC_Os02g42440.1	17.1.3	hormone metabolism.abscisic acid.induced-regulated-responsive-activated
AP13ITG49726_s_at												21.45										Pavir.Aa00672	AT5G56170.1	LLG1	LOC_Os02g48980.1	35.1	not assigned.no ontology
AP13ITG50484_at	17.91		19.59		20.75	15.95	17.41		24.66					14.42	16.45		20.63	23.19	30.6
VS16ITG24577_at		28.74		22.08				39.92							19.87		17.8	27.44	25.76	39.46
AP13ITG38057_at										15.32												Pavir.Ab00537	0	0	0
AlamoCTG14709_x_at												26.68		22.07								Pavir.Ea01073	AT3G15140.1	0	LOC_Os01g17279.1	28.99	DNA.unspecified
AP13CTG02015RC_s_at		55.57	63.53	51.58		13.74	21.57	60.42	25.51		22.26		24.96	15.82	18.07	19.96	26.34	42.99	45.28	62		Pavir.Ea02188	AT2G46225.1	ABIL1	LOC_Os01g43420.1	31.1	cell.organisation
OTHSWCTG13682_at													32.71				18.05
AP13CTG32589_at		22.57	20.85	29.42		19.12	17.1	30.65			31.22			18.83	24.65	39.28		51.17	46.99	30.7		Pavir.Ca00600	AT3G30340.1	0	LOC_Os06g01972.1	33.99	development.unspecified
AP13ITG68013_at	12.18	57.19		42.59	24.73		27.8	68.28						18.25	31.02	18.22	39.97	58.05	56.65	76.21		Pavir.Ia01694	AT1G13630.1	0	LOC_Os10g33874.1	35.1.5	not assigned.no ontology.pentatricopeptide (PPR) repeat-containing protein
AP13ITG41538_s_at	12.37	22.59	42.08	36.13			33.66			16.7				18.69		18.93	41.43					Pavir.Aa01238	AT4G27470.1	ATRMA3,RMA3	LOC_Os04g44820.1	29.5.11.4.2	protein.degradation.ubiquitin.E3.RING
AP13ITG64786_at														15.21
KanlowCTG47263_at														15.33								Pavir.Ca01112	AT2G37150.1	0	LOC_Os05g07070.2	29.5.11.4.2	protein.degradation.ubiquitin.E3.RING
AlamoCTG13553_s_at						15.14																Pavir.J15753	AT1G13570.1	0	LOC_Os09g27090.1	29.5.11.4.3.2	protein.degradation.ubiquitin.E3.SCF.FBOX
KanlowCTG44168_s_at	13.51	40.48	23.4	47.58	42.4	25.19	21.14	49.56	16.63	15.33	42.66	25.7		38.03	25.08	36.93	18.39	55.8	57.07	48.72		Pavir.J00672	AT3G62160.1	0	LOC_Os05g04584.1	35.1	not assigned.no ontology
KanlowCTG02920_s_at							15.15
OTHSWCTG15253_at											20.84							22.31				Pavir.Db00608	0	0	0
AlamoSLT17807_at	20.81					17.94																Pavir.Ia03182	AT3G43190.1	ATSUS4,SUS4	LOC_Os03g28330.1	2.2.1.5	major CHO metabolism.degradation.sucrose.Susy
KanlowCTG03500_at		29.09		25.92	20.28									21.52	17.64		22.87	26.37	26.76			Pavir.Ia04236	AT1G02260.1	0	LOC_Os03g05390.1	35.1	not assigned.no ontology
AP13ITG55292_at	13.08							40.84												44.16		Pavir.J11173	AT4G14750.1	IQD19	LOC_Os03g06570.1	30.3	signalling.calcium
KanlowCTG20100_s_at													26.14									Pavir.Ea02448	AT4G01070.1	GT72B1,UGT72B1	LOC_Os01g43280.1	16.8.3	secondary metabolism.flavonoids.dihydroflavonols
AP13CTG12968_at																		20.15				Pavir.Hb01167	AT5G07610.1	0	LOC_Os07g35050.1	29.5.11.4.3.2	protein.degradation.ubiquitin.E3.SCF.FBOX
OTHSWSLT31151_at							17.62				25.1											Pavir.Ab00401	AT1G72300.1	0	LOC_Os02g05910.1	30.2.10	signalling.receptor kinases.leucine rich repeat X
AP13ITG58783_at							14.83														19.04	Pavir.Da02146	0	0	0
KanlowCTG29091_at	12.02												35.06
AP13CTG17913_s_at														13.97								Pavir.Ib03617	AT3G48890.1	ATMAPR3,ATMP2,MAPR3,MSBP2	LOC_Os10g35870.1	21.2	redox.ascorbate and glutathione
AP13CTG07426_s_at											21.7											Pavir.J10802	AT2G37770.2	0	LOC_Os01g62870.1	3.5	minor CHO metabolism.others
KanlowSLT56246_s_at							15.5														25.57
VS16ITG02428_s_at		44.06		30.37	23.09			58.65					52.56		13.74	20.04		44.97	36.59	56.89		Pavir.Db01716	AT1G70670.1	0	LOC_Os06g14324.1	33.99	development.unspecified
AP13CTG16224_at																18.44
AP13CTG23163_x_at						15.59			17.6													Pavir.J39605	0	0	0
AP13ITG37705_s_at												18.1										Pavir.Ea04033	AT2G41370.1	BOP2	LOC_Os01g72020.1	31.1	cell.organisation
AP13ITG75633_at										14.18												Pavir.Db01745	AT1G74590.1	ATGSTU10,GSTU10	LOC_Os06g12290.1	26.9	misc.glutathione S transferases
AP13ITG55828_at										14.72												Pavir.Ha00726	AT3G26810.1	AFB2	LOC_Os11g31620.1	17.2.2	hormone metabolism.auxin.signal transduction
AP13ITG77854-RC_at											52.65											Pavir.Ha01149	AT1G79990.3	0	LOC_Os11g10640.1	31.4	cell.vesicle transport
AP13ITG74688_at								30.73														Pavir.Ba02108	AT2G01770.1	ATVIT1,VIT1	LOC_Os09g23300.1	15.3	metal handling.regulation
AP13CTG23499_s_at																				31.16		Pavir.Ib03577	AT1G17840.1	ABCG11,ATWBC11,COF1,DSO,WBC11	LOC_Os10g35180.1	34.16	transport.ABC transporters and multidrug resistance systems
KanlowCTG19690_at							32.4															Pavir.Fb01108	AT5G57830.1	0	LOC_Os08g16790.1	35.2	not assigned.unknown
AP13ITG61563_at						17.44																Pavir.Ia02668	AT2G14835.1	0	LOC_Os10g20600.1	29.5.11.4.2	protein.degradation.ubiquitin.E3.RING
AP13CTG01729_at										31.71
AP13CTG17431_at			29.62					64.93				17.97								61.93		Pavir.Ab02450	0	0	0
AP13CTG05599_at										19.29												Pavir.Db00242	AT5G24810.1	0	LOC_Os06g48770.1	35.1.1	not assigned.no ontology.ABC1 family protein
AP13ITG49004_s_at													22.18									Pavir.Aa00685	AT3G07670.1	0	LOC_Os02g49326.1	27.3.69	RNA.regulation of transcription.SET-domain transcriptional regulator family
AP13CTG09238_at											29.96											Pavir.Gb01686	AT2G19130.1	0	LOC_Os10g20160.1	29.4	protein.postranslational modification
AP13ITG70479_s_at														15.8	13.6							Pavir.J02690	AT4G34215.1	0	LOC_Os04g20810.1	35.2	not assigned.unknown
AP13CTG16633_s_at								49.44												48.87		Pavir.Fa00950	0	0	0
KanlowCTG24833_s_at											31.64			16.97
KanlowSLT51462_s_at											35.34
VS16ITG18863_s_at	13.59	52.2	16.75	33.95			20.71	34.02					36.27		18.97			35.27	32.62
AP13ITG74216_at											21.91						19.41				18.96	Pavir.Ba01249	AT2G46680.1	ATHB-7,ATHB7,HB-7	LOC_Os09g35910.1	27.3.22	RNA.regulation of transcription.HB,Homeobox transcription factor family
AP13ITG69026_s_at	13.27	45.75	19.83	52.99			31.97	39.5		13.47	66.5			25.27	16.89	32.26	26.14	40.76	39.94	37.98		Pavir.Eb02966	AT2G32800.1	AP4.3A	LOC_Os11g25860.1	30.2.19	signalling.receptor kinases.legume-lectin
KanlowCTG18915_s_at		28.29	64.73		27.84	30.54	28.45	39.06	21.14	19.07			49.26		16.16	21.77	50.69	26.41	30.12	41.51		Pavir.Ib04240	AT4G08150.1	BP,BP1,KNAT1	LOC_Os07g03770.1	27.3.22	RNA.regulation of transcription.HB,Homeobox transcription factor family
AP13ITG39032_s_at											23.33											Pavir.J14915	0	0	0
AP13ITG74967_at																	16.97					Pavir.Gb01725	AT5G13220.1	JAS1,JAZ10,TIFY9	LOC_Os04g32480.1	35.2	not assigned.unknown
KanlowCTG32826RC_at										15.68												Pavir.Aa02937	0	0	0
AP13CTG01456_s_at												26.86										Pavir.Eb01740	AT3G12670.1	emb2742	LOC_Os01g46570.1	23.1.1.10	nucleotide metabolism.synthesis.pyrimidine.CTP synthetase
AP13.12068.m00014_s_at							20.6										17.56				21.04	Pavir.J05234	AT1G76630.2	0	LOC_Os01g68680.1	35.1.27	not assigned.no ontology.tetratricopeptide repeat (TPR)
AP13ITG57815_at																					33.38	Pavir.Bb02345	AT3G48690.1	ATCXE12,CXE12	LOC_Os09g28660.1	24	Biodegradation of Xenobiotics
AP13ITG77547_at										15.51												Pavir.Fa01317	0	0	0
AP13CTG31439_at											26.62											Pavir.Ib00125	AT2G44980.2	0	ChrUn.fgenesh.mRNA.85	27.3.44	RNA.regulation of transcription.Chromatin Remodeling Factors
KanlowCTG23938_s_at				22.25			22.63			16.19	34.34			25.78	14.54	51.98		21.38	33.54			Pavir.Ba00429	AT2G05940.1	0	LOC_Os07g42200.1	29.4.1.57	protein.postranslational modification.kinase.receptor like cytoplasmatic kinase VII
KanlowCTG45754_s_at	12.81					15.59	15.13		23.93	12.71							17.96					Pavir.Ba02143	0	0	ChrUn.fgenesh.mRNA.55
OTHSWCTG03834RC_at								45.71												58.73		Pavir.J37943	AT4G23820.1	0	LOC_Os05g50960.1	10.6.3	cell wall.degradation.pectate lyases and polygalacturonases
AP13CTG00798_s_at											24.84											Pavir.Ea03832	AT4G15840.1	0	LOC_Os01g70670.2	35.2	not assigned.unknown
AP13CTG01636-7_at								47.73				27.93	64.87							41.47
KanlowCTG32681_x_at						14.17											18.96					Pavir.Db01221	AT3G15760.1	0	LOC_Os06g40210.1	35.2	not assigned.unknown
AP13CTG12986_at	12.24							50.97	17.45			27.05								52.16		Pavir.J04382	AT3G46730.1	0	LOC_Os08g28600.1	20.1.7	stress.biotic.PR-proteins
AP13ITG60273_at	13.34		26.81		20.4	22.78		65.9				21.27	30.84							68.09		Pavir.Ia01761	AT2G31160.1	LSH3	LOC_Os10g33780.1	35.2	not assigned.unknown
OTHSWSLT31342_at		20.75		19.77							25.57			20.27				22.74
AP13ITG34094_s_at												18.13										Pavir.Bb00773	AT1G73066.1	0	LOC_Os06g38830.1	30.2.11	signalling.receptor kinases.leucine rich repeat XI
VS16ITG11828_at										17.95												Pavir.J08359	0	0	ChrSy.fgenesh.mRNA.2
AP13ITG60434-RC_at													24.94									Pavir.Gb01117	AT4G00030.1	0	LOC_Os04g46610.1	31.1	cell.organisation
AP13CTG25087_at										12.69
KanlowCTG21618_at	17.35																					Pavir.Fb01890	AT4G31340.1	0	LOC_Os08g40790.1	31.1	cell.organisation
AP13CTG04450_s_at												26.63										Pavir.J23137	AT3G46730.1	0	LOC_Os11g37870.1	20.1.7	stress.biotic.PR-proteins
AP13ITG39274_s_at			23.77							14.7			31.81									Pavir.Ha00306	0	0	0
AP13ITG66775-RC_at																	17.89					Pavir.J15559	AT5G04040.1	SDP1	LOC_Os03g59620.1	33.1	development.storage proteins
KanlowCTG35042_at											25.7
AP13CTG12467_s_at			16.53				17.89	29.83		18.64												Pavir.Ab00561	AT1G15950.1	ATCCR1,CCR1,IRX4	LOC_Os02g08420.1	16.2.1.7	secondary metabolism.phenylpropanoids.lignin biosynthesis.CCR1
AP13ITG70207_at	12.44																					Pavir.Da02360	AT5G10760.1	0	LOC_Os06g02780.1	27.3.99	RNA.regulation of transcription.unclassified
AP13.12199.m00005_s_at	15																					Pavir.Ab03022	AT1G26300.1	0	LOC_Os02g49450.1	35.1.8	not assigned.no ontology.BSD domain-containing protein
AP13CTG28887_x_at		27.46	19.7	43.64										38.94	21.11	28.56	23.73	24.95	27.87			Pavir.Ib03417	AT2G38820.2	0	LOC_Os10g28210.1	35.2	not assigned.unknown
AP13CTG19731_s_at		30.3		31.12	24.63	16.03		41.25			27.03			15.28	22.55			52.44	60.63	35.93		Pavir.Fa02375	AT1G19640.1	JMT	LOC_Os06g13310.1	17.7.1.10	hormone metabolism.jasmonate.synthesis-degradation.jasmonate-O-methyltransferase
AP13CTG04784_s_at	35.71		19.24			19.69			45.48											30.88		Pavir.Gb00222	AT1G63430.1	0	LOC_Os04g58700.1	30.2.6	signalling.receptor kinases.leucine rich repeat VI
KanlowCTG28216_at	14.37					13.82																Pavir.Eb03628	AT2G40120.1	0	LOC_Os01g61620.1	29.4	protein.postranslational modification
AP13ITG71369-RC_at		26.51		25.5														23.3	22.05			Pavir.J17560	0	0	LOC_Os05g41380.1
AP13CTG09812_s_at			28.05	21.47	21.37			63.03	21.24			51.72				39.81		29.71	36.23	70.16		Pavir.Eb02019	AT3G46730.1	0	LOC_Os08g07330.2	20.1.7	stress.biotic.PR-proteins
KanlowCTG19412_s_at			19.6						18.2				21.05				17.24					Pavir.Ia00078	AT4G22890.5	PGR5-LIKE A	LOC_Os03g64020.2	1.1.40	PS.lightreaction.cyclic electron flow-chlororespiration
AP13CTG12459RC_at										16.72												Pavir.Gb01193	AT5G07440.1	GDH2	LOC_Os02g43470.1	12.3.1	N-metabolism.N-degradation.glutamate dehydrogenase
AP13ITG75351_at		20.49					18.29				27.4			21.4		30.25			21.11			Pavir.Ib00075	AT3G46290.1	HERK1	LOC_Os03g03280.1	30.2.16	signalling.receptor kinases.Catharanthus roseus-like RLK1
KanlowCTG44516_s_at								41.97				35.8								43.76		Pavir.Ga00283	AT1G23090.1	AST91,SULTR3;3	LOC_Os04g55800.1	34.6	transport.sulphate
AP13CTG28646_s_at	17.72	38.3		47.32			22.81	50.76						20.4	14.96	30.97	19.83	24.54	23.29	39.42		Pavir.J33675	AT4G34950.1	0	LOC_Os09g36600.1	33.99	development.unspecified
AP13CTG29274_at																21.56
AP13ITG66627_at											27.67											Pavir.J20201	0	0	0
AP13CTG20105_at													23.61									Pavir.Aa01971	AT5G03900.2	0	LOC_Os02g33010.1	35.2	not assigned.unknown
AP13CTG24367_at			24.24										34.28									Pavir.Ea03103	AT1G27410.1	0	LOC_Os01g57440.1	28.2	DNA.repair
AP13CTG14748_at		23.47	17.04	28.44									25.53	18.59		19.55		26.8	31.87			Pavir.J00557	AT2G32170.2	0	LOC_Os05g43560.1	35.2	not assigned.unknown
KanlowCTG26097_at	12.7																					Pavir.J08482	0	0	0
AP13CTG26526_s_at												23.72				18.33						Pavir.J26525	AT5G41360.1	ATXPB2,XPB2	0	28.2	DNA.repair
AP13ITG66506_at												26.98										Pavir.Ia01277	AT4G17850.1	0	LOC_Os03g42230.1	35.2	not assigned.unknown
AP13CTG27167_at	14.35		22.85		23.86			74	19.71			38.85								69.04		Pavir.J39690	AT5G05690.1	CBB3,CPD,CYP90,CYP90A,CYP90A1,DWF3	LOC_Os12g04480.1	17.3.1.1.3	hormone metabolism.brassinosteroid.synthesis-degradation.BRs.CPD
AP13CTG03118_at												21.63	23.77			20.48						Pavir.Ib00065	AT3G55330.1	PPL1	LOC_Os08g25900.1	1.1.1.2	PS.lightreaction.photosystem II.PSII polypeptide subunits
KanlowCTG43239_s_at	12.91	32.45	18.08	39.18		18.74	15.31	30.39	19.39		23.2			34.5	14.49	32.65	20.63		24.68			Pavir.Ib01863	AT4G16380.1	0	LOC_Os03g29920.1	35.1	not assigned.no ontology
KanlowCTG33134_at		19.35		19.16	25.48			44.44	15.17			19.27						23.33		39.99		Pavir.J12268	AT3G57670.1	NTT,WIP2	LOC_Os06g40960.1	27.3.11	RNA.regulation of transcription.C2H2 zinc finger family
AP13CTG27186_at																					22.63	Pavir.J12267	AT1G19190.1	0	LOC_Os09g28750.1	35.1	not assigned.no ontology
AP13ITG41185-RC_at						15.5																Pavir.Db01827	AT1G76690.1	ATOPR2,OPR2	LOC_Os06g11290.1	17.7.1.5	hormone metabolism.jasmonate.synthesis-degradation.12-Oxo-PDA-reductase
KanlowCTG00429_s_at		26.81						51.89				32.7	54.8					22.39	20.37	55.98		Pavir.Ca02035	AT4G12800.1	PSAL	LOC_Os12g23200.1	1.1.2.2	PS.lightreaction.photosystem I.PSI polypeptide subunits
AP13ITG69781_at	15.56		34.8						19.73	19.26			24.45				18.17					Pavir.Fb01417	AT5G57560.1	TCH4,XTH22	LOC_Os08g13920.1	10.7	cell wall.modification
AlamoCTG07335_s_at																		22.88				Pavir.J38684	AT1G20696.1	HMGB3,NFD03,NFD3	LOC_Os02g44930.1	27.3.62	RNA.regulation of transcription.Nucleosome/chromatin assembly factor group
AP13ITG36452_s_at	23.39	31.13	18.06	24.76		21.22	20.99	60.54		14.59	21.4			16.88	18.37	34.81		26.2	33.23	69.09		Pavir.Aa01311	AT2G28315.1	0	LOC_Os02g41780.1	34	transport
AP13CTG28793_s_at			19.05	24.21		16.28								28.5		24.43						Pavir.J11438	AT3G14250.1	0	LOC_Os09g11170.1	29.5.11.4.2	protein.degradation.ubiquitin.E3.RING
OTHSWCTG15870_at		39.63		26.61							28.27				15.92			21.43	23.34
AP13CTG09689_at										13.33												Pavir.Gb00008	AT1G71900.1	0	LOC_Os01g65986.1	35.2	not assigned.unknown
OTHSWCTG18135_at							18.04			17.95
KanlowCTG42139_at	17.23					31.26																Pavir.Eb03683	AT5G60020.1	ATLAC17,LAC17	LOC_Os01g62490.1	16.10	secondary metabolism.simple phenols
AP13CTG00829_at										17.93	24.48										25.69
AP13ITG38776_at	21.06		44.79		24.38	16.51	19.58		21.77	13.34		19.88				22.83	22.09			35.22
AP13ITG75535-RC_at			21.09				18.64															Pavir.J07927	AT1G15910.1	0	LOC_Os01g05470.1	27.3.67	RNA.regulation of transcription.putative transcription regulator
AP13CTG14012_at														14.54	15.84	18.65		21.57				Pavir.Gb00724	AT4G03510.1	ATRMA1,RMA1	LOC_Os04g44820.1	29.5.11.4.2	protein.degradation.ubiquitin.E3.RING
AP13CTG12679_s_at	17.98								22.71			17.72										Pavir.Ga00667	AT4G22290.1	0	LOC_Os04g45821.1	29.5.11	protein.degradation.ubiquitin
AP13ITG61366-RC_at	14.95
AlamoCTG14383_s_at														14.87								Pavir.J14047	AT1G62040.2	ATG8C	LOC_Os07g32800.1	29.5.2	protein.degradation.autophagy
AP13CTG07576_at			19.74				21.45															Pavir.Ea00633	0	0	LOC_Os08g04470.1
AP13CTG24401_at											21.46											Pavir.Db00918	AT1G05260.1	RCI3,RCI3A	LOC_Os06g29470.1	20.2.2	stress.abiotic.cold
AP13ITG41446_s_at	16.58							51.67												45.68		Pavir.Ia00079	AT5G51810.1	AT2353,ATGA20OX2,GA20OX2	LOC_Os03g63970.1	17.6.1.11	hormone metabolism.gibberelin.synthesis-degradation.GA20 oxidase
AP13ITG61899_s_at								34.39												38.05	37.49	Pavir.Ia00399	AT3G02100.1	0	LOC_Os03g55010.1	26.2	misc.UDP glucosyl and glucoronyl transferases
AlamoCTG07169_at											54.62											Pavir.J02495	AT3G17770.1	0	LOC_Os03g51000.3	3.5	minor CHO metabolism.others
AP13ITG55101_s_at		20.16				25.65											23.55					Pavir.Ib01029	AT1G19835.1	0	LOC_Os03g14250.1	35.2	not assigned.unknown
AP13ITG41333_at	18.8		21.06			33.13		30.59	26.37											32.43		Pavir.Ca02451	AT3G46530.1	RPP13	LOC_Os11g03650.1	20.1	stress.biotic
AP13ITG59333_at													23.5									Pavir.J03696	0	0	LOC_Os05g38660.1
AP13ITG69058_at											20.8										29.65	Pavir.J36018	AT4G27270.1	0	LOC_Os05g42190.1	11.8	lipid metabolism.'exotics'(steroids, squalene etc)
AP13ITG37317_s_at											26.16											Pavir.Ea01893	AT3G45260.1	0	LOC_Os01g39110.1	27.3.11	RNA.regulation of transcription.C2H2 zinc finger family
AP13CTG07402-1_s_at													24.46
KanlowCTG38537_at	13.4																					Pavir.Gb00164	AT5G16510.1	0	LOC_Os04g56520.1	10.5.5	cell wall.cell wall proteins.RGP
AP13ITG59024-RC_at																					19.74	Pavir.J34071	AT3G23280.2	XBAT35	LOC_Os07g26490.1	31.1	cell.organisation
AP13ITG53124_at											27.73											Pavir.Ba01967	AT5G65380.1	0	LOC_Os09g29284.1	33.99	development.unspecified
AlamoCTG10805_s_at											26.38											Pavir.Ia02722	AT5G67500.1	ATVDAC2,VDAC2	LOC_Os03g10510.1	34.20	transport.porins
AP13ITG52576_at	15.73																			29.5		Pavir.Ia03598	AT5G01360.1	TBL3	LOC_Os03g18120.1	35.2	not assigned.unknown
AP13ITG73842_at																				30.19	22.33	Pavir.J37758	AT5G09520.1	0	LOC_Os07g40870.1	35.1.41	not assigned.no ontology.hydroxyproline rich proteins
KanlowCTG37400_at																					17.09	Pavir.Bb01370	AT4G12730.1	FLA2	LOC_Os09g07350.1	10.5.1.1	cell wall.cell wall proteins.AGPs.AGP
AP13ITG76741_at																				31.8
AP13ITG52755_at																	20.58					Pavir.J18817	0	0	0
AP13CTG16258_at		22.03					16.13			25.18	33.14										20.54	Pavir.J05778	AT3G44150.1	0	LOC_Os03g57320.1	35.2	not assigned.unknown
AP13ITG37586_at													30.55									Pavir.Ib02589	0	0	LOC_Os10g21020.1
KanlowCTG47524_s_at							15.26															Pavir.Ia00042	AT4G19970.1	0	LOC_Os03g63280.1	35.2	not assigned.unknown
AP13ITG40378_at	18.5			20.49				39.9		12.71	23.02			15.43	13.1	33.69			24.94	49.83
AP13ITG38080-RC_at											23											Pavir.Aa03173	AT5G23260.2	ABS,AGL32,TT16	LOC_Os02g07430.1	27.3.24	RNA.regulation of transcription.MADS box transcription factor family
AP13ITG35638_at													28.46
AP13CTG00995-3_at											21.42
AP13ITG37788-RC_s_at											21.95											Pavir.J33000	0	0	ChrUn.fgenesh.mRNA.55
AP13ITG66109-RC_at							15.56															Pavir.Db00608	0	0	0
OTHSWCTG12366_s_at					27.87							25.59				18.76						Pavir.Fa00205	AT4G35250.1	0	LOC_Os08g44000.1	35.1	not assigned.no ontology
AP13CTG12800_at												37.83										Pavir.Hb01188	AT4G23200.1	CRK12	LOC_Os11g10640.1	30.2.17	signalling.receptor kinases.DUF 26
AP13CTG00720_at																22.43						Pavir.J06906	0	0	0
KanlowCTG46495RC_s_at		18.81			19.9							25.57			14.02	28.87
KanlowCTG19482_s_at		20.88		33.68	20.38			52.35		12.72	22.27			22.96	13.13	23.28		20.94	26.13	49.83		Pavir.J22292	AT1G01420.1	UGT72B3	LOC_Os11g38650.1	16.8.3	secondary metabolism.flavonoids.dihydroflavonols
AP13CTG05624_x_at			16.41	22.08			18.5				40.33	23.92		28.2		21.9						Pavir.Ea02601	AT2G26080.1	AtGLDP2,GLDP2	LOC_Os01g51410.1	1.2.4.1	PS.photorespiration.glycine cleavage.P subunit
AP13CTG38939_s_at	13.29				18.32			43.64										27.27	23.69	42.68		Pavir.J07446	AT4G38620.1	ATMYB4,MYB4	LOC_Os01g65370.1	27.3.25	RNA.regulation of transcription.MYB domain transcription factor family
AP13ITG61999_s_at													30.3
AP13ITG56390_s_at	12.67	38.95	16.74	29.91	30.98	20.32	15.47	69.64	18.37					23.63	30.76	37.15	30.73	27.98	27.03	65.41		Pavir.Aa00638	AT4G35320.1	0	LOC_Os02g48470.1	35.2	not assigned.unknown
AP13ITG76226_s_at			22.96																			Pavir.Ha01638	0	0	0
AlamoCTG13028_at											22.76											Pavir.Cb00075	AT1G58030.1	CAT2	LOC_Os12g42850.1	34.3	transport.amino acids
OTHSWCTG03425_x_at													60.04									Pavir.J36649	AT5G09820.2	0	LOC_Os04g34460.1	31.1	cell.organisation
AP13CTG01719_s_at	13.77		18.33				27.73			12.96							24.25					Pavir.Ib01282	AT1G78570.1	ATRHM1,RHM1,ROL1	LOC_Os03g17000.2	10.1.10	cell wall.precursor synthesis.UDP-glucose 4,6-dehydratase
KanlowCTG04865_s_at								37.14				33.59								34.85		Pavir.Ea00232	AT3G15353.1	ATMT3,MT3	LOC_Os05g11320.1	15.2	metal handling.binding, chelation and storage
AlamoCTG01778_s_at			17.65				17.26						33.89									Pavir.J09817	AT3G18430.1	0	LOC_Os02g55880.1	30.3	signalling.calcium
AP13ITG52954_s_at													64.01
AP13ITG69211_at												44.61		15.32		18.89						Pavir.J17727	AT1G75580.1	0	LOC_Os06g04590.1	17.2.3	hormone metabolism.auxin.induced-regulated-responsive-activated
AP13CTG21617_at								37.28				27.9										Pavir.Ea00070	AT1G29050.1	TBL38	LOC_Os01g11810.2	35.2	not assigned.unknown
AP13ITG74689_s_at			24.79														24.76				17.96	Pavir.Ab01069	0	0	0
KanlowCTG01926_x_at		23.46						51.06				22.26	52.88					21.01		56.86		Pavir.Da01609	AT3G54890.1	LHCA1	LOC_Os06g21590.1	1.1.2.1	PS.lightreaction.photosystem I.LHC-I
AP13ITG68503_at										14.03												Pavir.Ab01925	AT3G18660.1	GUX1,PGSIP1	LOC_Os02g35020.1	10.3.2	cell wall.hemicellulose synthesis.glucuronoxylan
AP13ITG64638-RC_at			21.95			14.8	17.95	81.5	18.25	16.53		18.19	21.08				23.61	23.47	21.49	76.44
AP13ITG69850_at								45.25												37.83
AP13ITG67477_at								38.93				27.82				24.54				35.45		Pavir.Bb02135	0	0	0
AP13CTG10971_s_at				18.42				35.02				30.56		39.67		36.26				34.47		Pavir.J29423	AT1G19715.3	0	LOC_Os05g43240.3	26.16	misc.myrosinases-lectin-jacalin
AP13CTG08827_at																	18.07					Pavir.Ha00441	AT5G57960.1	0	LOC_Os11g38020.1	30.5	signalling.G-proteins
AP13CTG13634_s_at											30.66											Pavir.J01676	AT3G48860.2	0	LOC_Os11g31950.1	35.2	not assigned.unknown
AP13ITG47245_x_at	24.35								16.3				25.43		22.91							Pavir.Ca01617	AT1G02610.1	0	LOC_Os05g28730.1	29.5.11.4.2	protein.degradation.ubiquitin.E3.RING
KanlowCTG43226_at												17.86										Pavir.J35890	AT4G39010.1	AtGH9B18,GH9B18	LOC_Os09g36060.1	26.3.4	misc.gluco-, galacto- and mannosidases.endoglucanase
AP13ITG64588-RC_at						14.23																Pavir.J02078	AT2G36850.1	ATGSL08,ATGSL8,CHOR,GSL08,GSL8	0	3.6	minor CHO metabolism.callose
AP13CTG03274_at						16.46
AP13CTG01880_at	17.15	32.25	33.54		22.38	15.01	33.92	31.44	37.86	16.96						19.85	41.43	25.59	21.52	34.38		Pavir.Fa00012	AT3G58170.1	ATBET11,ATBS14A,BET11,BS14A	LOC_Os08g44930.1	29.3.4.2	protein.targeting.secretory pathway.golgi
AP13CTG12547_s_at		23.35		24.41							29.75											Pavir.Ib03292	AT1G27150.1	0	LOC_Os03g48380.1	35.2	not assigned.unknown
VS16ITG08867-RC_s_at											35.67											Pavir.J01649	AT5G42740.1	0	LOC_Os06g14510.1	4.1.3	glycolysis.cytosolic branch.glucose-6-phosphate isomerase
KanlowCTG23698_at							23.03			24.84											24.12	Pavir.J01466	AT5G08690.1	0	LOC_Os05g47980.1	9.9	mitochondrial electron transport / ATP synthesis.F1-ATPase
AP13ITG55989RC_s_at	14.26																					Pavir.Gb01518	AT1G48480.1	RKL1	LOC_Os04g38910.1	30.2.3	signalling.receptor kinases.leucine rich repeat III
AP13ITG45296_s_at		31.14													13.32			26.93	29.16			Pavir.Ea03576	AT2G31800.1	0	LOC_Os01g66860.2	29.4	protein.postranslational modification
AP13ITG52678_s_at	26.41	22				34.81	26.86		22.17	14.38	23.36				18.25		20.74		20.8			Pavir.Ib04281	AT5G62680.1	0	LOC_Os03g48180.1	34.13	transport.peptides and oligopeptides
VS16ITG11789_s_at	14.17					14.47	23.33			20.67			22.5				26.82				23.64	Pavir.Ia02921	AT1G01490.1	0	LOC_Os10g38870.1	28.2	DNA.repair
AP13ITG71649_at											22											Pavir.J15434	AT2G36690.1	0	LOC_Os08g44590.1	26.7	misc.oxidases - copper, flavone etc
AP13ITG62548_s_at											34.44											Pavir.Ca02705	0	0	LOC_Os12g40330.1
AP13CTG24711-RC_at													23.76									Pavir.Ib00569	AT1G78230.1	0	LOC_Os03g09070.1	35.1	not assigned.no ontology
KanlowCTG47392RC_at	15																					Pavir.J05431	AT5G48380.1	BIR1	LOC_Os05g34270.1	30.2.10	signalling.receptor kinases.leucine rich repeat X
KanlowCTG10127_s_at					25.32			64.92	42.32											54.47		Pavir.Fa00217	AT3G51150.2	0	LOC_Os08g43400.3	31.1	cell.organisation
AP13CTG15340_at													33.04									Pavir.J26747	0	0	LOC_Os04g37760.1
KanlowCTG43052_s_at										15.65												Pavir.Fa00471	AT1G67325.1	0	LOC_Os08g41010.1	27.3.99	RNA.regulation of transcription.unclassified
AlamoCTG10822_at										15.51												Pavir.Hb00050	AT4G12790.1	0	LOC_Os03g50620.1	35.1	not assigned.no ontology
AP13CTG16318_at										15.96												Pavir.Ia01475	0	0	LOC_Os12g32470.1
AP13ITG65597_s_at		24.23		24.81			22.66				30.68							24.34				Pavir.Db00827	AT1G76460.1	0	LOC_Os06g41790.1	27.4	RNA.RNA binding
AP13ITG75356-RC_at											26.86											Pavir.Bb00372	AT2G36320.1	0	LOC_Os07g07350.1	27.3.99	RNA.regulation of transcription.unclassified
KanlowCTG25682RC_s_at	16.82							37.47				28.33								47.65		Pavir.Gb02492	0	0	LOC_Os03g60840.1
AP13ITG64948_at							19.01															Pavir.Eb00095	AT1G68810.1	0	LOC_Os01g11910.1	27.3.6	RNA.regulation of transcription.bHLH,Basic Helix-Loop-Helix family
AP13ITG62179_at					21.35							54		14.61		27.33						Pavir.Bb03295	0	0	0
OTHSWSLT30567_s_at										14.24												Pavir.Fa00412	AT4G18750.1	DOT4	LOC_Os01g10800.1	35.1.5	not assigned.no ontology.pentatricopeptide (PPR) repeat-containing protein
AP13CTG08027_at		24.36					19.55				22.01											Pavir.Ea03720	AT1G76900.1	AtTLP1,TLP1	LOC_Os01g64700.1	31.1	cell.organisation
OTHSWCTG01426_s_at	24.85	65.19	58.65	34.01		37.59	76.21	59.76	20.2	41.54	26.24			27.55	30.05	23.66	85.52	33.19	31.38	57.28		Pavir.Ea02371	AT1G27600.1	I9H,IRX9-L	LOC_Os01g48440.1	29.7	protein.glycosylation
KanlowCTG38930_at											27.81											Pavir.J27174	AT2G30100.1	0	LOC_Os05g28500.1	29.5.11.1	protein.degradation.ubiquitin.ubiquitin
AlamoSLT16496_at	14.14		20.54																			Pavir.Ea03439	AT1G07080.1	0	LOC_Os01g61240.1	35.1	not assigned.no ontology
AP13CTG00174_at	12.11								14.98					15.02	17.12	29.14						Pavir.Bb03438	AT4G08810.1	SUB1	LOC_Os07g43990.1	35.2	not assigned.unknown
AP13ITG74991-RC_at											46.46											Pavir.J16133	AT4G19970.1	0	LOC_Os01g69140.1	35.2	not assigned.unknown
AP13CTG03455_at										13.42												Pavir.Gb01478	AT5G56240.2	0	LOC_Os04g39560.1	35.2	not assigned.unknown
AP13ITG74750_at									20.6													Pavir.J07051	AT4G32110.1	0	LOC_Os11g30760.2	35.2	not assigned.unknown
AP13ITG45258-RC_s_at												18.38		17.29								Pavir.J04979	AT3G24520.1	AT-HSFC1,HSFC1	LOC_Os01g43590.2	27.3.23	RNA.regulation of transcription.HSF,Heat-shock transcription factor family
KanlowCTG37198_s_at																			24.22			Pavir.Aa01855	AT2G26160.1	0	LOC_Os10g07430.1	29.5.11.4.3.2	protein.degradation.ubiquitin.E3.SCF.FBOX
AP13ITG65052-RC_at											20.91											Pavir.J01251	0	0	LOC_Os01g66530.1
VS16ITG26991-RC_at	12.35	24.46	20.06			23.12	33.64			14.61					15.94		29.47
AP13CTG73924_at				22.31				39.93												42.88		Pavir.Hb01285	AT1G05835.1	0	LOC_Os11g28940.1	35.1	not assigned.no ontology
AP13CTG12815RC_at	20.92		33.23						19.18	14.44							18.3				23.08	Pavir.Ia00426	AT4G07960.1	ATCSLC12,CSLC12	LOC_Os07g03260.1	10.2	cell wall.cellulose synthesis
AP13CTG59129_at												18.65										Pavir.Eb03589	AT5G05365.1	0	LOC_Os01g61070.1	35.1	not assigned.no ontology
AP13CTG22598_at							21.19			16.3												Pavir.J01224	AT3G02470.1	SAMDC	LOC_Os09g25620.1	22.1.2	polyamine metabolism.synthesis.SAM decarboxylase
AlamoCTG09103_x_at	15.54																					Pavir.Fb01883	AT5G56710.1	0	LOC_Os08g39500.1	29.2.1.2.2.31	protein.synthesis.ribosomal protein.eukaryotic.60S subunit.L31
AP13ITG68851RC_at												19.47										Pavir.Ia03105	AT4G33160.1	0	LOC_Os03g28130.1	29.5.11.4.3.2	protein.degradation.ubiquitin.E3.SCF.FBOX
KanlowCTG24441_s_at		61.78		50.92	19.08		22.51	52.99			25.7			21.28	30.19	28.56	37.69	36	40.8	56.45		Pavir.Fb00397	AT1G26880.1	0	LOC_Os08g06040.1	29.2.1.2.2.34	protein.synthesis.ribosomal protein.eukaryotic.60S subunit.L34
AP13CTG07968_at			27.83				21.4		20.01								22.07
AP13ITG45425-RC_s_at											35.43											Pavir.J14077	AT1G72060.1	0	LOC_Os03g52390.1	35.2	not assigned.unknown
KanlowSLT49409_at										16.03
KanlowCTG03330_at					24.9			28.75					22.6							31.59		Pavir.Db02476	AT1G76100.1	PETE1	LOC_Os06g01210.1	1.1.5.1	PS.lightreaction.other electron carrier (ox/red).plastocyanin
KanlowCTG33274_at													23.29
AP13ITG75340-RC_at													22.53
KanlowCTG39273_s_at																20.35						Pavir.Db00053	AT3G50950.1	ZAR1	LOC_Os02g25900.1	20.1.7	stress.biotic.PR-proteins
AP13ITG49908_at			16.96										24.55
KanlowCTG34622_at											23.76
AP13CTG21758_s_at													21.41									Pavir.Eb03141	AT5G11500.1	0	LOC_Os01g54670.1	35.2	not assigned.unknown
AP13.12923.m00008_s_at	12.54					24.08																Pavir.Ga02344	AT4G14180.1	AtPRD1,PRD1	LOC_Os04g28020.1	35.2	not assigned.unknown
AP13ITG62230_at			17.37										28.65									Pavir.Eb03641	0	0	0
AP13ITG44997_at			19.25						17.71				21.63									Pavir.Fa02353	0	0	0
KanlowCTG40484_s_at	12.08					24.16							36.31		14.55							Pavir.Ba01872	AT1G19150.1	LHCA2*1,LHCA6	LOC_Os09g26810.1	1.1.2.1	PS.lightreaction.photosystem I.LHC-I
AP13CTG09218_at												31.96										Pavir.Bb01646	AT2G03220.1	ATFT1,ATFUT1,FT1,MUR2	LOC_Os08g24750.1	10.3	cell wall.hemicellulose synthesis
AP13CTG22850_at		24.71	21.78	32.31	26.25	20.52		35.54			41.85				14.02	23.22		44.29	42.42	40.66
KanlowCTG19060_at											42.71											Pavir.J33421	AT5G49900.1	0	LOC_Os08g01940.1	35.2	not assigned.unknown
KanlowCTG24647_s_at		58.18	23.1	97.45			36.76	36.88		24.69	56.37			36.46	26.38	32.49	35.21	46.75	54.67	34.31		Pavir.J38020	AT5G67320.1	HOS15	LOC_Os07g22220.1	20.2.2	stress.abiotic.cold
AP13ITG76110_at													57.32								22.56	Pavir.J29338	0	0	0
KanlowCTG07481_at														18.86	16.03	34.76
AP13ITG50736_s_at	36.91		17.89					63.1	32.67				45.86							75.18		Pavir.Ib00203	AT2G47730.1	ATGSTF5,ATGSTF8,GST6,GSTF8	LOC_Os03g04250.1	26.9	misc.glutathione S transferases
AP13ITG35648-RC_at										15.88												Pavir.Ha00060	0	0	0
KanlowCTG21659_s_at		45.31	33.05	40.55	18.61			37.47			24.46			20.14	14.52	28.83	37.33	50.85	50.47	41.17		Pavir.Db00715	AT3G30390.1	0	LOC_Os06g42720.1	34.3	transport.amino acids
AP13CTG30341_at		18.77		32.43				39.58								19.06			22.95	38.75		Pavir.Ia03129	AT1G02170.1	AMC1,ATMC1,ATMCPB1,LOL3,MCP1B	LOC_Os03g27120.1	29.5	protein.degradation
AP13ITG41292_s_at	13.24	28.09		26.84	27.2	14.75		52.68				23.71	33.15	17.54	19.33	26.56		29.18	38.4	53.95		Pavir.Aa03461	AT5G66170.3	STR18	LOC_Os02g01220.1	33.99	development.unspecified
AP13CTG17202_at		26.57						37.13	19.15				35.52							39.31
AP13ITG40408_at			20.19			14.69			16.12				54.23									Pavir.Ba02010	AT1G47480.1	0	LOC_Os09g28620.1	11.9.3.2	lipid metabolism.lipid degradation.lysophospholipases.carboxylesterase
AP13ITG52982_at	12.54	21.54		32.43	21.85			32.04	18.76			20.5		29.63		44.16						Pavir.Da00636	AT3G62160.1	0	LOC_Os06g39390.1	35.1	not assigned.no ontology
KanlowCTG33909_at				23.28				48.78	15.15							21.09		19.03		49.07
AP13CTG09831_at												24.54										Pavir.J01306	AT1G05805.1	0	LOC_Os01g67480.1	27.3.6	RNA.regulation of transcription.bHLH,Basic Helix-Loop-Helix family
AP13CTG29752_at									19.48													Pavir.J36213	AT3G07040.1	RPM1,RPS3	LOC_Os11g29050.1	20.1	stress.biotic
KanlowCTG06006_at					22.74			34.53				32.85								36.79
AlamoCTG14460_at											34.54											Pavir.J11600	0	0	0
AP13ITG72485_at												36.28										Pavir.Ga02501	0	0	0
KanlowCTG24468_at		31				22.4			17.84		21.99											Pavir.Eb03857	AT5G18640.1	0	LOC_Os01g71010.1	11.9.2	lipid metabolism.lipid degradation.lipases
AP13ITG41776_at												22.89										Pavir.J25195	0	0	0
KanlowCTG11363_s_at		20.27			24.61			45.59										26.21	23.77	45.78		Pavir.Fb01597	AT3G47470.1	CAB4,LHCA4	LOC_Os08g33820.1	1.1.2.1	PS.lightreaction.photosystem I.LHC-I
AP13ITG43535_at												29.39						27.43				Pavir.Ib02795	0	0	0
KanlowCTG17441_at										33.51
AP13ITG56306_s_at											28.11											Pavir.Bb00071	AT5G61150.2	VIP4	LOC_Os07g01880.1	27.3.67	RNA.regulation of transcription.putative transcription regulator
KanlowCTG08415RC_at													23.6									Pavir.Ab02612	AT5G47450.1	ATTIP2;3,DELTA-TIP3,TIP2;3	LOC_Os02g44080.1	34.19.2	transport.Major Intrinsic Proteins.TIP
AP13CTG03098_at									18.09													Pavir.Ia03624	AT3G55020.1	0	LOC_Os03g17540.1	30.5	signalling.G-proteins
AP13CTG24611_at			21.95	22.29		20.34	16.99		16.87					19.17		20.68						Pavir.Db01552	0	0	LOC_Os06g30480.1
KanlowSLT50315_at						19.83
AP13CTG28833_at	14.95							53.42												52.27	25.03	Pavir.Ga01505	AT3G07570.1	0	LOC_Os04g41810.1	35.1	not assigned.no ontology
AP13ITG71115_at	23.63			25.72	25.39			74.77	36.56									23.51	22.06	71.15		Pavir.Db00622	AT1G78420.1	0	LOC_Os06g44275.1	35.2	not assigned.unknown
AP13ITG35282_s_at	20.6		17.75					41.3	15.35				23.3							49.74		Pavir.Ia01265	0	0	0
KanlowCTG40335_at	15.22	21.07				30.22			18.39													Pavir.Db01759	AT2G22125.1	CSI1	LOC_Os06g11990.1	35.1.19	not assigned.no ontology.C2 domain-containing protein
AP13ITG42843-RC_at	18.11					28.74			24.67	19.29				15.68								Pavir.J11522	0	0	0
AP13CTG05261_at	14.86																33.19
KanlowCTG45827_s_at											21.92			15.24								Pavir.Db00715	AT3G30390.1	0	LOC_Os06g42720.1	34.3	transport.amino acids
AP13ITG66127_at												20.96	21.64						28.8			Pavir.Ia00511	AT3G02100.1	0	LOC_Os03g55010.1	26.2	misc.UDP glucosyl and glucoronyl transferases
AlamoCTG12853_s_at																26.02						Pavir.J23425	AT2G46140.1	0	LOC_Os05g50710.1	33.2	development.late embryogenesis abundant
AP13ITG39402_s_at										13.79												Pavir.Eb03437	AT5G15180.1	0	LOC_Os01g57730.1	26.12	misc.peroxidases
AP13CTG17603_at																	16.9					Pavir.J36525	AT1G14620.1	DECOY	LOC_Os06g19640.1	35.1	not assigned.no ontology
KanlowCTG15089_s_at	13.18						18.49	69.9												70.22	23.64	Pavir.J05681	AT5G13420.1	0	LOC_Os01g70170.1	7.2.2	OPP.non-reductive PP.transaldolase
AP13ITG67219_at							16.75			18.98												Pavir.Aa01599	0	0	LOC_Os09g14490.1
AP13CTG13951_at	22.22								21.56													Pavir.J20639	0	0	0
AP13CTG72602_at														14.33								Pavir.Fb01705	AT1G64890.1	0	LOC_Os05g32320.1	34.99	transport.misc
KanlowCTG09556RC_at							16.76			12.89												Pavir.Ia03512	AT4G17880.1	0	LOC_Os10g42430.1	27.3.6	RNA.regulation of transcription.bHLH,Basic Helix-Loop-Helix family
AP13CTG13391_s_at		30.37	19.95	21.87		13.88		55.14					55.9					35.16	31.51	49.8		Pavir.Ba03216	AT1G17840.1	ABCG11,ATWBC11,COF1,DSO,WBC11	LOC_Os09g03939.1	34.16	transport.ABC transporters and multidrug resistance systems
AP13CTG17479_at								35.14												35.77		Pavir.J02676	AT3G61110.1	ARS27A,RS27A	LOC_Os04g27860.1	29.2.1.2.1.27	protein.synthesis.ribosomal protein.eukaryotic.40S subunit.S27
AP13CTG27156_s_at	12.97																					Pavir.Ab02987	AT1G74410.1	0	LOC_Os02g50990.2	29.5.11.4.2	protein.degradation.ubiquitin.E3.RING
AP13CTG55421_at		20.45		32.18				51.16				19.57						25.77	24.86	57.9	20.91	Pavir.Bb03630	AT2G38480.1	0	LOC_Os07g49200.1	35.1	not assigned.no ontology
OTHSWCTG12298_at												29.35										Pavir.J07946	AT5G16950.1	0	LOC_Os06g08510.1	35.2	not assigned.unknown
AP13CTG28226_s_at		24.27		32.06			14.9	33.27													18.72	Pavir.Ib01669	AT2G47900.3	AtTLP3,TLP3	LOC_Os03g22800.1	29.5.11.4.3.2	protein.degradation.ubiquitin.E3.SCF.FBOX
AP13CTG27199_at	12.39	19.31					25.77			16.92							27.35					Pavir.Ia00823	AT5G49690.1	0	LOC_Os03g49550.1	16.8.1.12	secondary metabolism.flavonoids.anthocyanins.anthocyanidin 3-O-glucosyltransferase
OTHSWCTG22387_at			21.51			16.74	16.87			20.36									20.14			Pavir.J12365	0	0	0
AP13ITG69979_at								28.69				17.77								34.46		Pavir.Ba02053	AT1G05010.1	ACO4,EAT1,EFE	LOC_Os09g27820.1	17.5.1.2	hormone metabolism.ethylene.synthesis-degradation.1-aminocyclopropane-1-carboxylate oxidase
AP13ITG39862_s_at								31.83												36.73		Pavir.Ib03356	AT1G75900.1	0	LOC_Os10g30290.1	33.99	development.unspecified
AlamoCTG12710_s_at							17.72										22.03					Pavir.Bb01432	AT5G13480.1	FY	LOC_Os01g72220.1	27.1.3.11	RNA.processing.3' end processing.Pfs2
AP13CTG17155_at	16.11					23.27		32.22	32.18						15.31				20.49
KanlowCTG08329_s_at					20.42							31.35	21.72									Pavir.Gb01568	AT4G08920.1	ATCRY1,BLU1,CRY1,HY4,OOP2	LOC_Os04g37920.1	30.11	signalling.light
KanlowCTG42523_s_at											24.08											Pavir.J15131	AT5G42870.1	ATPAH2,PAH2	LOC_Os11g40080.1	35.1	not assigned.no ontology
KanlowCTG42607_s_at		25.97					15.14								21.64	22.15	22.6		21.11	30.93		Pavir.Ga00870	0	0	0
AP13CTG22584_at										13.23
KanlowCTG40953_at			22.36										44.46
AP13ITG41802-RC_at															16.16	20.71						Pavir.Gb00058	0	0	LOC_Os04g57970.1
AP13CTG06953_s_at	12.05	38.88		35.24			45.81	32.6		24.21	61.42			14.17	14.91	23.77	24.08	36.94	38.05	40.46		Pavir.Ia04266	AT4G35630.1	PSAT	LOC_Os03g06200.1	13.1.5.1.2	amino acid metabolism.synthesis.serine-glycine-cysteine group.serine.phosphoserine aminotransferase
OTHSWCTG22419_s_at											50.59											Pavir.Eb01651	AT3G14690.1	CYP72A15	LOC_Os01g43774.1	26.10	misc.cytochrome P450
AP13CTG04189_s_at		26.26		28.38					16.24					17.66	26.1	25.59	22.22	25.07	28.08			Pavir.J16233	AT1G08760.1	0	LOC_Os09g34110.2	35.2	not assigned.unknown
AP13CTG02611_s_at											28.64											Pavir.J02680	AT3G59660.1	0	LOC_Os09g34130.1	35.1.19	not assigned.no ontology.C2 domain-containing protein
AP13ITG73349_at	15.56					26.51																Pavir.J05873	AT5G12250.1	TUB6	LOC_Os01g18050.1	31.1	cell.organisation
AP13CTG04893_at													28.11									Pavir.J05746	AT5G16400.1	ATF2,TRXF2	LOC_Os01g68480.1	21.1	redox.thioredoxin
KanlowCTG40890_s_at							16.37			14.18	26.56											Pavir.Eb02295	AT4G13930.1	SHM4	LOC_Os12g22030.1	25.1	C1-metabolism.glycine hydroxymethyltransferase
AP13ITG59461_at										15.68			39.6									Pavir.Ca02865	AT4G14280.1	0	LOC_Os12g36340.1	35.2	not assigned.unknown
AP13ITG61360-RC_at						15.42											17.18					Pavir.Fb00749	0	0	0
AP13ITG55890_at																					39.85	Pavir.Db00621	0	0	0
AP13ITG56245_s_at	12.41							54.57				35.12				19.02				36.93		Pavir.J25450	AT5G27520.1	PNC2	LOC_Os05g32630.1	34.9	transport.metabolite transporters at the mitochondrial membrane
OTHSWCTG15310_at						14.86	15.85			13.17												Pavir.J09750	AT4G10520.1	0	LOC_Os04g03100.1	29.5.1	protein.degradation.subtilases
AP13CTG05760_at	13.04	21.58	28.8	25.21		25.91	29.58							23.38	17.96	21.51	26.37		25.48			Pavir.Fb02119	AT5G16990.1	0	LOC_Os12g12580.1	26.7	misc.oxidases - copper, flavone etc
AP13CTG02554_s_at												17.75										Pavir.Da00444	AT3G19040.1	HAF2,TAF1,TAF1B	LOC_Os06g43790.1	27.3.54	RNA.regulation of transcription.Histone acetyltransferases
KanlowCTG43328_s_at					22.82				18.25													Pavir.Ba00032	AT1G48240.1	ATNPSN12,NPSN12	LOC_Os07g44350.1	29.3.4.99	protein.targeting.secretory pathway.unspecified
AlamoCTG12227_at												33.84										Pavir.J26964	0	0	0
KanlowCTG23919_at			17.49										22.21									Pavir.J10747	AT4G27700.1	0	LOC_Os09g36040.1	26.23	misc.rhodanese
AP13ITG40651_at	24.13		23.79			15.52	21.09	35.21		23.31										34.85	25.64	Pavir.J01346	AT4G35900.1	atbzip14,FD,FD-1	LOC_Os06g50600.1	27.3.35	RNA.regulation of transcription.bZIP transcription factor family
OTHSWCTG15562_s_at			22.09					43.32												39.92
AP13ITG61160_at					19.75							25.04	21.53
KanlowCTG30372_at		19.64		39.65				41.88				23.89		21.4		26.6		28.66	32.56	43.47		Pavir.J36245	AT1G19730.1	ATH4,ATTRX4	LOC_Os09g38670.2	21.1	redox.thioredoxin
AP13ITG40728_s_at				18.5	22.51			29.91												32.58		Pavir.Ia01554	AT5G17540.1	0	LOC_Os10g35950.1	20.1	stress.biotic
VS16ITG18645-RC_at																		19.66				Pavir.J09744	AT2G17890.1	CPK16	LOC_Os07g22710.1	29.4	protein.postranslational modification
OTHSWSLT37239_at										16.73												Pavir.Ab02833	AT1G67230.1	LINC1	LOC_Os02g48010.1	35.1	not assigned.no ontology
AlamoCTG05971_s_at																					19.57	Pavir.J37662	0	0	0
AP13CTG24674RC_at						15.44	33.2			19.45							24.7					Pavir.Ba03983	AT4G37530.1	0	LOC_Os07g02440.1	26.12	misc.peroxidases
AP13CTG22729_at												32.51
AP13CTG31125_at																24.75						Pavir.Ia01661	AT4G05320.2	UBQ10	LOC_Os10g33620.1	29.5.11.1	protein.degradation.ubiquitin.ubiquitin
OTHSWCTG18154_at												22.68				21.82						Pavir.Ib00150	AT5G41560.1	0	LOC_Os03g03420.1	35.2	not assigned.unknown
KanlowCTG05678_at								36.4												42.84	37.34	Pavir.Ga01062	AT4G12520.1	0	LOC_Os04g46820.1	26.21	misc.protease inhibitor/seed storage/lipid transfer protein (LTP) family protein
OTHSWCTG22178_s_at											20.88											Pavir.Bb01339	AT1G44910.1	ATPRP40A,PRP40A	LOC_Os01g34780.1	35.1	not assigned.no ontology
AP13ITG66368-RC_at												27.88
AP13ITG65639_at										13.15											27.46	Pavir.Gb02583	AT1G59960.1	0	LOC_Os04g08550.1	16.8.2	secondary metabolism.flavonoids.chalcones
KanlowCTG39259_at										19.69
AP13ITG73763-RC_at													26.84								19.27	Pavir.J01565	0	0	0
AP13CTG12123_at												22.12		18.56		20.24						Pavir.Ba00690	AT4G21390.1	B120	LOC_Os07g36590.1	30.2.24	signalling.receptor kinases.S-locus glycoprotein like
AP13ITG48291_at	15.25																					Pavir.J16872	AT3G07040.1	RPM1,RPS3	LOC_Os10g04110.1	20.1	stress.biotic
KanlowSLT56460_at				23.39						16.62	70.41
AP13CTG11088_at							19.02			14.39	62.74								22.49			Pavir.Fa02242	AT5G40780.2	LHT1	LOC_Os08g03350.1	34.3	transport.amino acids
AP13ITG36530_s_at		19.18				18.55									14.2		23.45					Pavir.Ga01411	AT3G07600.1	0	LOC_Os04g39010.1	15	metal handling
AP13ITG66774-RC_at		28.94		23.71				39.75			34.48				21.81			41.97	39.21	42.08		Pavir.Cb00675	AT4G24310.1	0	LOC_Os01g28089.1	35.2	not assigned.unknown
OTHSWCTG22478_s_at						20.72				13.6
AP13CTG72428_at												48.32										Pavir.J10009	ATCG00510.1	0	0	1.1.2.2	PS.lightreaction.photosystem I.PSI polypeptide subunits
AP13CTG29146_at		24.59		19.68														20.09	20.35			Pavir.Hb01826	AT5G45800.1	MEE62	LOC_Os04g30030.1	30.2.7	signalling.receptor kinases.leucine rich repeat VII
VS16ITG02560RC_at	15.93		42.59	19.74		18.03	20.5	61.92	21.38	24.97		21.82		17.74		27.71	28.56			55.23		Pavir.Db00708	AT4G22130.1	SRF8	LOC_Os02g09740.1	29.4.1.57	protein.postranslational modification.kinase.receptor like cytoplasmatic kinase VII
VS16ITG01491_at													22.36									Pavir.Ba01661	AT2G46820.1	PSAP,PSI-P,PTAC8,TMP14	LOC_Os07g28610.1	1.1.2.2	PS.lightreaction.photosystem I.PSI polypeptide subunits
OTHSWCTG12073_s_at							15.05														17.17	Pavir.Cb00592	AT1G70840.1	MLP31	LOC_Os12g36830.1	20.2.99	stress.abiotic.unspecified
KanlowCTG41205_s_at		23.17					23.49															Pavir.Da01189	AT1G10200.1	WLIM1	LOC_Os06g13030.1	27.3.67	RNA.regulation of transcription.putative transcription regulator
AP13ITG40902_s_at			18.46							15.39											29.32	Pavir.Ib02801	AT3G43440.1	JAZ11,TIFY3A	LOC_Os10g25230.1	35.2	not assigned.unknown
AP13ITG70488_at												19.98										Pavir.J05926	AT4G13870.1	ATWEX,ATWRNEXO,WEX,WRNEXO	LOC_Os01g47180.1	28.99	DNA.unspecified
AP13CTG17850_at		23.92	39.13	43.28	20.95	15.11		68.56	25.25			20.44	44.55	20.97		29.13				56.95		Pavir.Eb01005	AT5G63500.1	0	LOC_Os11g30360.1	35.2	not assigned.unknown
KanlowCTG41959_at						17.14					30.75							22.68	24.27			Pavir.J04689	AT5G43310.2	0	LOC_Os03g64320.1	30.11.1	signalling.light.COP9 signalosome
OTHSWCTG14362_s_at										12.94												Pavir.J05822	AT1G64280.1	ATNPR1,NIM1,NPR1,SAI1	LOC_Os01g09800.1	27.3.61	RNA.regulation of transcription.NPR1/NIM1
AP13CTG13914ST_s_at					26.03			29.7								25.92						Pavir.Da00349	AT5G15740.1	0	LOC_Os06g17390.1	35.1.999	not assigned.no ontology.formerly annotated based on articles which have been retracted
AP13CTG05927RC_at				22			17.18				22.31			20.05		25.96						Pavir.J00604	AT4G35510.1	0	LOC_Os06g51240.1	35.2	not assigned.unknown
AP13CTG04148_s_at										13.71	50.3											Pavir.Bb03716	AT5G06950.1	AHBP-1B,TGA2	LOC_Os07g48820.1	27.3.35	RNA.regulation of transcription.bZIP transcription factor family
OTHSWCTG39657_at							15			15.74												Pavir.Ab03117	AT1G80940.1	0	LOC_Os02g55080.1	35.2	not assigned.unknown
AP13ITG56967_at		30.87		36.57							41.13			26.7	14.45	39.17	17.79		23.89
KanlowCTG34089_s_at													27.71									Pavir.J09171	AT4G22310.1	0	LOC_Os07g26700.1	35.2	not assigned.unknown
AP13ITG75398_at											23.03
AP13ITG32900_s_at												30.22										Pavir.Hb00456	0	0	ChrUn.fgenesh.mRNA.55
KanlowCTG25440_at						28.81	16.2			17.79
OTHSWCTG16011_at											31.33
AP13CTG28967_at			18.82		33.69			31.05								25.64		21.22		31.4		Pavir.Ga01274	AT3G27060.1	ATTSO2,TSO2	LOC_Os06g14620.1	23.5.4	nucleotide metabolism.deoxynucleotide metabolism.ribonucleoside-diphosphate reductase
KanlowCTG39346_s_at								36.4			24.32									32.42	17.87	Pavir.Ib00679	AT4G33840.1	0	LOC_Os03g10478.1	10.6.2	cell wall.degradation.mannan-xylose-arabinose-fucose
AP13CTG14130_s_at					25.93							78.18		23.65		24.08						Pavir.Ia03011	AT1G13700.1	PGL1	LOC_Os03g30300.1	7.1.2	OPP.oxidative PP.6-phosphogluconolactonase
AP13CTG24161_at										12.88	44.68											Pavir.Cb02188	AT2G27080.1	0	LOC_Os11g03600.1	35.1	not assigned.no ontology
AP13CTG29241_at											39.33											Pavir.Ha00343	0	0	LOC_Os11g45620.1
AP13ITG39498_s_at												23.82										Pavir.J02399	AT4G32900.2	0	LOC_Os05g44390.1	35.2	not assigned.unknown
KanlowCTG24017RC_s_at					28.01							48.82	25.05	14.58		21.26						Pavir.Ca02108	AT1G15140.1	0	LOC_Os02g22260.1	1.1.5.4	PS.lightreaction.other electron carrier (ox/red).ferredoxin oxireductase
AP13ITG39221_s_at																20.92						Pavir.J22859	AT5G64700.1	0	LOC_Os01g36580.1	33.99	development.unspecified
KanlowCTG45945_s_at	11.98	53.82		22.88		19.93	23.66	43.16	19.36		27.5				22.33		33.69	28.13	32.67	49.47		Pavir.Ca00932	AT2G20520.1	FLA6	LOC_Os05g48900.1	10.5.1.1	cell wall.cell wall proteins.AGPs.AGP
KanlowCTG24720RC_s_at		18.7									22.37			14.21	14.02			43.87	38.38			Pavir.J27610	AT1G62520.1	0	LOC_Os10g40584.1	35.2	not assigned.unknown
AP13ITG60928_at								48.39				29.3								45.01		Pavir.Da02316	AT3G16370.1	0	LOC_Os06g05550.1	26.28	misc.GDSL-motif lipase
AlamoCTG12492_at										15.3	23.41											Pavir.J39473	0	0	0
KanlowCTG07089_at	25.34	30.15						46.28	22.76						19.64			23.44	28.98	52.35		Pavir.Ia04158	AT3G14230.2	RAP2.2	LOC_Os03g08500.1	27.3.3	RNA.regulation of transcription.AP2/EREBP, APETALA2/Ethylene-responsive element binding protein family
OTHSWSLT25537_at			48.39				33.29			31.67							34.32
OTHSWCTG19399_at												18.19				19.74
KanlowCTG44140_s_at													32.01									Pavir.Ia04466	0	0	0
AP13CTG30400_at											24.58											Pavir.Fa00614	AT5G64250.2	0	LOC_Os08g37874.1	26.1	misc.misc2
KanlowCTG22995_s_at											42.87											Pavir.J10657	0	0	0
AP13CTG13107_at		23.33		29.3							26.29							27.36	24.84	38.47		Pavir.Ba00374	AT4G39680.1	0	LOC_Os03g26630.1	27.3.67	RNA.regulation of transcription.putative transcription regulator
AP13ITG41464_at													23.07									Pavir.J16687	AT4G05030.1	0	LOC_Os02g37300.1	35.1	not assigned.no ontology
AP13ITG69621_at													23.81									Pavir.Ba01954	AT1G60000.1	0	LOC_Os02g57010.1	27.4	RNA.RNA binding
AlamoCTG07020_s_at							16.41			23.62												Pavir.Ba00734	AT4G23180.1	CRK10,RLK4	LOC_Os07g35790.1	30.2.17	signalling.receptor kinases.DUF 26
KanlowCTG25316_s_at																					22.85	Pavir.J40690	AT1G22900.1	0	LOC_Os01g25030.1	20.1	stress.biotic
AP13ITG74441-RC_at			24.73				21.9			15.32											20.28	Pavir.Ib02041	0	0	0
AlamoCTG07511_s_at											25.56			14.38								Pavir.Ba02543	AT1G16270.1	0	LOC_Os07g25680.1	29.4	protein.postranslational modification
AP13CTG05222_s_at												21.22				39.04						Pavir.J03041	AT4G33905.1	0	LOC_Os12g32330.1	35.1	not assigned.no ontology
AP13CTG24024_s_at	18.7	19.54	78.1	31.97		28.78	29.38			25			50.02	18.35		25.43	38.34					Pavir.J23752	AT1G24625.1	ZFP7	LOC_Os03g41110.1	27.3.11	RNA.regulation of transcription.C2H2 zinc finger family
AP13ITG38729RC_at								31.04														Pavir.J21454	AT4G01950.1	ATGPAT3,GPAT3	LOC_Os11g45400.1	11.3	lipid metabolism.Phospholipid synthesis
AP13CTG21930RC_s_at			29.36				20.36		22.58				85.5				27.21					Pavir.Db00810	AT3G15820.1	ROD1	LOC_Os06g40500.1	26.13	misc.acid and other phosphatases
AP13ITG35765_s_at																		22.65				Pavir.J13589	AT3G61220.1	0	LOC_Os04g44950.1	26.22	misc.short chain dehydrogenase/reductase (SDR)
AP13CTG19106_at							14.8															Pavir.J15912	AT4G12570.1	UPL5	LOC_Os09g31090.2	29.5.11.4.1	protein.degradation.ubiquitin.E3.HECT
AP13CTG03859-2RC_at																	18.73
AP13ITG63211_at	13.27				22.56				16.08					18.19		29.39						Pavir.Ia02096	AT1G33260.2	0	LOC_Os10g37190.1	30.2.99	signalling.receptor kinases.misc
KanlowCTG20238_at										14.73												Pavir.Gb00495	0	0	0
KanlowCTG30769_at											23.06					23.66						Pavir.J31731	AT5G06860.1	ATPGIP1,PGIP1	LOC_Os05g01370.1	10.6.3	cell wall.degradation.pectate lyases and polygalacturonases
AP13CTG02639_s_at											24.81											Pavir.Fa00815	AT3G43240.1	0	LOC_Os09g26390.1	27.3.67	RNA.regulation of transcription.putative transcription regulator
AlamoCTG03155_at								40.24												40.35		Pavir.Ib03519	0	0	LOC_Os10g35060.1
KanlowCTG24398_at											31.93
AP13CTG02481_at												33.01										Pavir.Ba03879	AT1G30570.1	HERK2	LOC_Os07g05370.1	30.2.16	signalling.receptor kinases.Catharanthus roseus-like RLK1
KanlowCTG47332_s_at													21.45									Pavir.Ab03165	AT4G29380.1	0	LOC_Os02g55340.1	29.4	protein.postranslational modification
KanlowCTG29025_at													38.55									Pavir.Ib02411	AT5G03455.1	ACR2,ARATH;CDC25,CDC25	LOC_Os10g39860.2	26.23	misc.rhodanese
AP13ITG55326_at													21.88									Pavir.Eb03492	AT3G17930.1	0	LOC_Os01g59080.1	35.2	not assigned.unknown
AP13ITG64672_at		30.05		20.31		17.08	18.28							18.72	23.34	20.26	30.52	26.85	28			Pavir.Da00318	AT5G54830.1	0	LOC_Os06g44040.1	26.7	misc.oxidases - copper, flavone etc
AP13ITG68000-RC_at							14.99			14.31												Pavir.Ea03469	AT1G05600.1	0	LOC_Os04g40130.1	35.1.5	not assigned.no ontology.pentatricopeptide (PPR) repeat-containing protein
KanlowCTG21542_s_at							15.3							17.59								Pavir.Aa00420	AT5G37600.1	ATGLN1;1,ATGSR1,GLN1;1,GSR 1	LOC_Os02g50240.1	12.2.2	N-metabolism.ammonia metabolism.glutamine synthetase
OTHSWCTG03265_at			32.83				18.28			16.94												Pavir.J12092	AT3G56400.1	ATWRKY70,WRKY70	LOC_Os05g14370.1	27.3.32	RNA.regulation of transcription.WRKY domain transcription factor family
AP13CTG01114_at												46.89										Pavir.Ga00651	AT1G02150.1	0	LOC_Os04g46010.1	27.3.67	RNA.regulation of transcription.putative transcription regulator
KanlowCTG02881_s_at	13.54
AP13ITG63932RC_at																18.7				29.32	21.97	Pavir.Ib04320	AT5G16490.1	RIC4	LOC_Os03g63060.1	31.4	cell.vesicle transport
AP13CTG30943_s_at					20.04			75.8				28.47						18.9		65.68		Pavir.J23545	0	0	0
AP13ITG57538-RC_at		19.96		21.12			16.58				25.96			15.27	14	23.16	17.62		20.93			Pavir.J09673	AT5G06570.1	0	LOC_Os05g33940.1	35.1	not assigned.no ontology
AP13CTG28603_s_at					18.36																	Pavir.Ab02470	AT3G60320.1	0	LOC_Os02g43770.1	35.2	not assigned.unknown
KanlowCTG16071RC_at	15.01											28.65										Pavir.Ib01693	AT5G13460.1	IQD11	LOC_Os03g23960.1	30.3	signalling.calcium
KanlowCTG26477_at								45.49		13.38										50.2		Pavir.Db02054	AT3G51730.1	0	LOC_Os12g02094.1	35.1	not assigned.no ontology
OTHSWCTG10766_at	12.86
AP13CTG20576_s_at												32.64										Pavir.J22170	0	0	0
KanlowCTG04136_at						16									15.2							Pavir.J36520	AT5G41140.2	0	LOC_Os10g36060.1	35.2	not assigned.unknown
AP13ITG57767-RC_s_at							16.74				30.4						19.18					Pavir.J37061	AT1G22360.1	AtUGT85A2,UGT85A2	LOC_Os02g51910.1	26.2	misc.UDP glucosyl and glucoronyl transferases
AP13ITG47023_s_at																		19.82				Pavir.Eb00931	0	0	0
KanlowCTG14520_s_at																					26.11	Pavir.Da01883	AT5G20720.1	ATCPN21,CHCPN10,CPN10,CPN20,CPN21	LOC_Os06g09679.1	29.6	protein.folding
AP13CTG26551_at													26.69									Pavir.Aa00122	AT5G55810.1	AtNMNAT,NMNAT	LOC_Os09g17870.1	18	Co-factor and vitamine metabolism
OTHSWCTG04469_s_at		18.81		19.39	26.24			34.19										29.76	37	29.82		Pavir.J32704	AT1G67090.1	RBCS1A	LOC_Os12g19381.1	1.3.2	PS.calvin cycle.rubisco small subunit
AP13ITG54033_s_at						13.91																Pavir.Ib00359	AT4G35920.1	MCA1	LOC_Os03g06120.1	35.2	not assigned.unknown
AP13ITG74113_at	17.88	31.42	28.95	28.86	30.9		27.66	109.18	51.14	15.54				22.16		25.63	23.07	27.53	24.81	107.64		Pavir.J11953	AT1G32120.1	0	LOC_Os11g40570.2	35.2	not assigned.unknown
AP13CTG02162_at		41.31	23.35	51.58			30.24	41.3		28.82	22.23		22.57	15.99	23.5		39.37	25.11	30.57	42.06		Pavir.J05875	AT4G37930.1	SHM1,SHMT1,STM	LOC_Os03g52840.1	25.1	C1-metabolism.glycine hydroxymethyltransferase
AP13ITG55707-RC_s_at												20.85
AP13ITG62130_at		29.65	33.27	39.36	22.17		15.61	61.41	15.09		25.34	24.51		21.43	20.17	56.26		42.73	48.11	66.23		Pavir.Fa00708	AT4G35160.1	0	LOC_Os06g16960.1	16.2	secondary metabolism.phenylpropanoids
AP13ITG57662RC_at						15.67	20.47			12.91				14.78								Pavir.J06679	AT2G28780.1	0	LOC_Os12g01020.1	35.2	not assigned.unknown
AP13CTG21250_s_at													24.1									Pavir.J04629	AT1G69740.1	HEMB1	LOC_Os06g49110.1	19.4	tetrapyrrole synthesis.ALA dehydratase
AP13ITG64338_at				20.1																		Pavir.J37380	AT1G76600.1	0	LOC_Os02g09980.1	35.2	not assigned.unknown
AP13CTG15940_s_at													55.55				20.72				28.88	Pavir.Db00726	AT2G07050.1	CAS1	LOC_Os11g18194.1	11.8.6	lipid metabolism.'exotics' (steroids, squalene etc).cycloartenol synthase
AP13ITG68742_at		23.81	18.5	19.95	28.86	14.73	16.31	61.15		13.22				14.69			28.88	21.13	23.27	68.58		Pavir.Aa02176	0	0	LOC_Os05g10420.1
AP13ITG67335_at										13.71												Pavir.Da01255	AT5G14130.1	0	LOC_Os06g27850.1	26.12	misc.peroxidases
AP13CTG02000_at	12.23						16.21			16.02												Pavir.Ia00645	AT2G39810.1	HOS1	LOC_Os03g52700.1	35.2	not assigned.unknown
AP13CTG08619_s_at												46.57										Pavir.Ea02216	AT1G60590.1	0	LOC_Os01g44970.1	10.6.3	cell wall.degradation.pectate lyases and polygalacturonases
AP13ITG65060_at											37.3											Pavir.J40026	0	0	LOC_Os12g37110.1
KanlowCTG11220_s_at								44.25												40.44		Pavir.Ab00668	AT5G24920.1	AtGDU5,GDU5	LOC_Os02g09850.1	35.2	not assigned.unknown
AP13CTG04471_s_at																	18.9					Pavir.Cb01745	AT5G11560.1	0	LOC_Os05g14170.1	35.1	not assigned.no ontology
AlamoCTG07006_at			19.28			15.59			17.06
KanlowCTG08079_s_at				24.46				30.78		13.1										32.26	25.79	Pavir.Ab02995	AT4G10380.1	NIP5;1,NLM6,NLM8	LOC_Os02g51110.1	34.19.3	transport.Major Intrinsic Proteins.NIP
AP13ITG48065_at													24.05									Pavir.Fa02288	AT1G11430.1	0	LOC_Os08g04450.1	33.99	development.unspecified
KanlowCTG17197_s_at		19.98		22.53											18.6							Pavir.J23161	AT1G17970.1	0	LOC_Os05g47670.1	29.5.11.4.2	protein.degradation.ubiquitin.E3.RING
AP13CTG15150RC_s_at													23.67									Pavir.Gb00948	AT4G29960.1	0	LOC_Os04g51780.1	35.2	not assigned.unknown
OTHSWSLT39502_at						14.95
AP13CTG13521_at							15.33														35.12	Pavir.Db01857	AT5G37840.1	0	LOC_Os06g14780.2	35.2	not assigned.unknown
KanlowCTG15544_at												24.94										Pavir.Ea03495	AT3G27420.1	0	LOC_Os06g04640.3	35.2	not assigned.unknown
KanlowCTG20608_s_at											29.52											Pavir.Ib03054	AT1G32090.1	0	LOC_Os10g42820.1	20.2.3	stress.abiotic.drought/salt
KanlowCTG37684_at													32.55									Pavir.Ha01342	AT1G06760.1	0	LOC_Os07g08710.1	28.1.3.1	DNA.synthesis/chromatin structure.histone.H1
AlamoSLT17172_at											27.94											Pavir.J01987	AT3G05840.1	ATSK12	LOC_Os05g04340.1	29.4	protein.postranslational modification
KanlowCTG41110_at	11.89
AP13ITG62977_at												20.47										Pavir.Ab00655	AT3G01435.1	0	LOC_Os02g09600.1	35.2	not assigned.unknown
AP13ITG59768-RC_at										17.06												Pavir.Fa02051	AT4G05460.1	0	LOC_Os08g09450.1	29.5.11.4.3.2	protein.degradation.ubiquitin.E3.SCF.FBOX
AlamoCTG05873RC_at							16.24			14.02												Pavir.Ga00709	AT5G35980.1	YAK1	LOC_Os04g51370.1	29.4	protein.postranslational modification
OTHSWSLT38095_at		20.47				17.23	23.41			13.41				14.06	19.64		23.75	18.7	24.05			Pavir.J02986	AT3G44200.1	ATNEK6,IBO1,NEK6	LOC_Os05g36960.1	29.4	protein.postranslational modification
AlamoSLT16727_at										17.12												Pavir.Ea01461	AT4G03020.1	0	LOC_Os01g28680.1	33.99	development.unspecified
KanlowCTG22867_at	15.24																					Pavir.Ga01263	AT2G20300.1	ALE2	LOC_Os04g43020.1	30.2.18	signalling.receptor kinases.extensin
KanlowCTG37166_at								34.89												32.76		Pavir.J04261	0	0	LOC_Os01g57004.1
AP13CTG08434_at		20.48		20.01			16.75															Pavir.Ba01131	AT1G62040.2	ATG8C	LOC_Os07g32800.1	29.5.2	protein.degradation.autophagy
AP13CTG00546_at							16.35			19.59	28.7											Pavir.J08311	AT1G34300.1	0	LOC_Os01g47820.1	30.2.24	signalling.receptor kinases.S-locus glycoprotein like
KanlowCTG20869_s_at											46.9											Pavir.Ea02141	AT1G15520.1	ABCG40,ATABCG40,ATPDR12,PDR12	LOC_Os01g42380.1	34.16	transport.ABC transporters and multidrug resistance systems
KanlowCTG10396_s_at		32.78			22.06	19.24		49.9				18.74	25.22					37.31	32.04	56.38		Pavir.J03580	AT3G55800.1	SBPASE	LOC_Os04g16680.1	1.3.9	PS.calvin cycle.seduheptulose bisphosphatase
AP13CTG08714_at											23.71
KanlowCTG19564_s_at										23.63												Pavir.Da01153	AT1G64230.1	UBC28	LOC_Os02g16040.1	29.5.11.3	protein.degradation.ubiquitin.E2
AP13ITG43244_s_at		27.29	38.82	20.07		21.66	44.85			29.3	24.11			22.3	24.8	19.14	35.8		23.04			Pavir.Ba01049	AT3G28345.1	0	LOC_Os02g09720.1	34.16	transport.ABC transporters and multidrug resistance systems
AP13ITG62913-RC_at		18.9		24.33							24.15			24.38								Pavir.Gb00338	0	0	LOC_Os04g55610.1
AP13ITG66742_at				20.24			24.92				39.07											Pavir.J03272	AT1G68570.1	0	LOC_Os05g33960.1	34.13	transport.peptides and oligopeptides
AP13CTG26717_s_at		32.42		34.49	25.44	14.64	20.06	42.66		22.66	34.18			23.14	15.65	20.97		44.09	47.85	43.73		Pavir.J35076	AT4G28520.3	CRC,CRU3	LOC_Os02g14600.1	33.1	development.storage proteins
KanlowCTG03542_at													31.25									Pavir.Gb01179	AT1G77270.1	0	LOC_Os04g45610.1	35.2	not assigned.unknown
AP13CTG06590_at													24.71									Pavir.Fa01398	AT5G48300.1	ADG1,APS1	LOC_Os08g25734.1	2.1.2.1	major CHO metabolism.synthesis.starch.AGPase
KanlowCTG33249_at																18.65						Pavir.J39657	AT1G64860.1	RPOD1,SIG1,SIG2,SIGA,SIGB	LOC_Os08g06630.1	27.3.85	RNA.regulation of transcription.sigma like plant
AP13CTG10790_at		23.03				14.29									21.03		25.45					Pavir.J16453	AT1G10940.1	ASK1,SNRK2-4,SNRK2.4,SRK2A	LOC_Os01g64970.1	29.4	protein.postranslational modification
AP13CTG03469_s_at																19.92						Pavir.Ab02038	AT5G64940.1	ATATH13,ATH13,ATOSA1,OSA1	LOC_Os02g36570.1	20.2	stress.abiotic
AP13CTG03275_at													23.04									Pavir.J00856	AT4G03020.1	0	LOC_Os05g33710.1	33.99	development.unspecified
AP13ITG65164_at	13.84		17.99				15.76										29.82					Pavir.Ab00181	AT1G42540.1	ATGLR3.3,GLR3.3	LOC_Os02g02540.1	30.1	signalling.in sugar and nutrient physiology
AP13ITG39826_s_at											33.45											Pavir.J18987	AT2G39420.1	0	LOC_Os12g01030.1	35.1	not assigned.no ontology
AP13CTG24012_s_at										19.87												Pavir.J07571	AT1G76800.1	0	LOC_Os04g45520.1	33.99	development.unspecified
KanlowCTG03114_s_at												20.94										Pavir.Ea00289	AT5G12020.1	HSP17.6II	LOC_Os01g08860.1	20.2.1	stress.abiotic.heat
KanlowCTG33719_at																					17.29	Pavir.Eb00859	AT5G59720.1	HSP18.2	LOC_Os01g04360.1	20.2.1	stress.abiotic.heat
KanlowCTG20312_s_at											23.69											Pavir.Ca00449	AT1G01260.1	0	LOC_Os01g13460.1	27.3.6	RNA.regulation of transcription.bHLH,Basic Helix-Loop-Helix family
AP13CTG27383_s_at				25.95										14.02		19.1						Pavir.J05606	AT5G07270.1	XBAT33	LOC_Os06g03800.1	31.1	cell.organisation
AP13CTG07769_at																				32.72	17.23	Pavir.Ha01690	0	0	LOC_Os04g24328.1
KanlowCTG21003_at								34.9					32.35									Pavir.J13537	AT3G54960.1	ATPDI1,ATPDIL1-3,PDI1,PDIL1-3	LOC_Os02g01010.1	21.1.1	redox.thioredoxin.PDIL
KanlowCTG31497_x_at						14.11			15.19	17.43												Pavir.J06614	0	0	0
AlamoSLT18328_s_at											33.3											Pavir.Bb03076	AT5G54310.1	AGD5,NEV	LOC_Os07g37650.1	27.3.99	RNA.regulation of transcription.unclassified
AP13ITG75259_at											20.99											Pavir.Gb02306	AT3G25400.1	0	LOC_Os02g27810.1	35.2	not assigned.unknown
KanlowCTG14298_at										15.17												Pavir.Eb03668	AT2G37570.1	SLT1	LOC_Os01g62300.1	20.2	stress.abiotic
VS16ITG21031-RC_s_at							15.87			17.26	27.22										23.09	Pavir.Ga01099	AT4G17500.1	ATERF-1,ERF-1	LOC_Os04g46220.1	17.5.2	hormone metabolism.ethylene.signal transduction
AP13ITG72322RC_s_at		20.82		32.88	19.94			50				19.01		16.18	17.7	28.72						Pavir.Ba03771	AT5G06570.1	0	LOC_Os07g06830.1	35.1	not assigned.no ontology
AP13CTG26192_s_at																18.49						Pavir.J35681	0	0	0
AP13CTG59038_at											21.11											Pavir.Ca01173	AT3G05500.1	0	LOC_Os05g05940.1	35.1	not assigned.no ontology
KanlowCTG35681_at											24.94											Pavir.J22666	AT1G69490.1	ANAC029,ATNAP,NAP	LOC_Os07g48450.1	33.99	development.unspecified
AP13ITG73690_at	25.29	33.88	18.48	33.55		17.64	18.13	98.09	25.24	13.83						29.39		34.67	29.84	104.14		Pavir.J18700	AT2G37090.1	IRX9	LOC_Os03g17850.1	10.3.2	cell wall.hemicellulose synthesis.glucuronoxylan
AP13ITG40657_s_at			23.11							15.03			56.37									Pavir.Gb02206	0	0	0
AP13CTG39760_s_at								39.48												35.42		Pavir.J33170	0	0	0
AlamoCTG00691_at	19.53	21.97				36.22			21.54						13.13		19.09			29.71
KanlowCTG28530_at											37.2											Pavir.J11326	AT3G47680.1	0	LOC_Os06g02710.1	27.3.25	RNA.regulation of transcription.MYB domain transcription factor family
KanlowSLT48467_at	27.43	39.18	89.7	22.56	18.16	19.11	56.94	54.38	44.03	33.75		18.89	23.11	17.76	17.39	18.49	70.54	22.28	21.32	54.91
AP13ITG58340_s_at						15.45	16.99															Pavir.Ga02373	0	0	0
AP13ITG52585_at	14.26	37.06		21.24			18.65	40.27							21.18		26	35.85	37.16	40.54		Pavir.Ea01967	AT2G41640.1	0	LOC_Os01g31370.1	35.2	not assigned.unknown
AP13ITG43092_s_at									16.51													Pavir.Hb01958	AT5G42540.1	AtXRN2,XRN2	LOC_Os02g28074.1	27.1.19	RNA.processing.ribonucleases
AP13CTG21529_at	17.38		20.65			26.74		28.64	27.55					14.64		20.66				34.02		Pavir.Ha01523	0	0	LOC_Os11g35310.1
KanlowSLT51251_s_at	18.37		22.47			35.12		39.25	31.24								20.41			36.33
AP13ITG41182_at	20.03		25.28				36.08			34.98				21.64		24.04	27.37	19.43	22.45	33.34	23.13	Pavir.J24158	AT5G10770.1	0	LOC_Os06g40818.1	27.3.99	RNA.regulation of transcription.unclassified
KanlowCTG41352RC_s_at		38.35	18.54	35.56			28.54			18.75	67.04			18.13	18.22		19.21	41.46	42.22			Pavir.Ha01507	0	0	LOC_Os11g11790.1
OTHSWCTG22491_at		19.86				17.09							33.35		15.35			19.03	28.95			Pavir.Ga02654	AT3G59140.1	ATMRP14,MRP14	LOC_Os11g05700.1	34.16	transport.ABC transporters and multidrug resistance systems
AP13CTG25849_at	16.01																					Pavir.Ga00718	AT3G01390.1	AVMA10,VMA10	LOC_Os04g51270.1	34.1	transport.p- and v-ATPases
AP13CTG02191_s_at	16.4							31.4												34.63		Pavir.J08698	AT5G22400.1	0	LOC_Os12g05900.1	30.5	signalling.G-proteins
KanlowCTG08862_s_at	12.32																					Pavir.Ab03054	AT3G07880.1	SCN1	LOC_Os02g48730.1	30.5	signalling.G-proteins
KanlowCTG42034_at										18.17												Pavir.Aa01046	AT5G35980.1	YAK1	LOC_Os02g47410.2	29.4	protein.postranslational modification
AP13CTG53825_at							17.36			19.41	25.12										29.56	Pavir.Ab02440	AT5G53560.1	ATB5-A,ATCB5-E,B5 #2,CB5-E	LOC_Os02g43360.1	21.99	redox.misc
AP13.12692.m00028_s_at	19.74	20.72				23.21	25.62		18.05	18.65	25.36						24.27					Pavir.Gb01210	AT5G23450.1	ATLCBK1,LCBK1	LOC_Os04g45800.1	11.8.1	lipid metabolism.'exotics' (steroids, squalene etc).sphingolipids
AP13ITG54946-RC_at											29.13											Pavir.Ia04606	AT4G36740.1	ATHB40,HB-5,HB40	LOC_Os03g10210.1	27.3.22	RNA.regulation of transcription.HB,Homeobox transcription factor family
AP13ITG54650_x_at											29.57											Pavir.Bb01669	AT5G06839.3	bZIP65,TGA10	LOC_Os09g10840.1	27.3.35	RNA.regulation of transcription.bZIP transcription factor family
AP13CTG16868_at							14.98			13.09	24.84						19.03				20.13	Pavir.Fb00138	AT5G67150.1	0	LOC_Os08g01950.1	16.2	secondary metabolism.phenylpropanoids
AP13ITG64569-RC_at													38.56									Pavir.J08759	0	0	LOC_Os07g25540.1
AP13CTG22388_at	21.23						15.82		21.59													Pavir.J31831	AT5G62930.1	0	LOC_Os10g33690.1	26.28	misc.GDSL-motif lipase
AP13ITG56914_s_at																				29.34		Pavir.J05332	AT5G28150.1	0	LOC_Os03g59200.1	35.2	not assigned.unknown
AP13CTG55096_at										13.39												Pavir.Db01018	0	0	0
OTHSWCTG08165_at										15.2												Pavir.Eb00810	AT5G38280.1	PR5K	LOC_Os01g02560.1	30.2.15	signalling.receptor kinases.thaumatin like
KanlowCTG15151_s_at																				31.96		Pavir.J19685	AT4G39490.1	CYP96A10	LOC_Os01g08810.1	26.10	misc.cytochrome P450
VS16ITG20569-RC_at							15.67			15.86
KanlowCTG23765_s_at	20.52					14.65			17.43													Pavir.Ib03761	AT5G41950.1	0	LOC_Os10g37430.1	35.2	not assigned.unknown
KanlowCTG15373_s_at			22.82														24.03					Pavir.Ia00963	AT3G53090.1	UPL7	LOC_Os03g47949.1	29.5.11.4.1	protein.degradation.ubiquitin.E3.HECT
AP13CTG11326_at		24.19		19.38			18.68				37.35											Pavir.Ab01895	AT1G01540.2	0	LOC_Os02g34430.1	29.4.1.55	protein.postranslational modification.kinase.receptor like cytoplasmatic kinase V
AP13CTG01077_s_at										15.26	35.86											Pavir.J32741	AT4G32760.1	0	LOC_Os06g22650.1	31.4	cell.vesicle transport
KanlowCTG41087_s_at			18.53							15.88			25.26								18.08	Pavir.J09459	0	0	0
AP13ITG61861-RC_at	12.47	28.1	42.18	34.82	30.72			71.52				33.34	25.61			28.65		37.9	31.91	72.09
AP13ITG66652_at																					18.71	Pavir.Ab01021	0	0	0
AP13ITG59492_at	15.02																					Pavir.Ib00332	AT2G30860.1	ATGSTF7,ATGSTF9,GLUTTR,GSTF9	LOC_Os03g04220.1	26.9	misc.glutathione S transferases
AP13CTG02399RC_s_at													21.33									Pavir.J05007	AT5G08720.1	0	LOC_Os03g62170.1	35.2	not assigned.unknown
AP13ITG56087_at	13.93								14.94				40.66									Pavir.Gb00071	AT2G18420.1	0	LOC_Os05g35690.1	17.6.3	hormone metabolism.gibberelin.induced-regulated-responsive-activated
AP13ITG37041_s_at																					21.77	Pavir.J02275	AT5G58900.1	0	LOC_Os01g64360.1	27.3.26	RNA.regulation of transcription.MYB-related transcription factor family
AP13ITG74153_s_at		21.48		21.25										19.49								Pavir.J00256	AT1G45249.1	ABF2,AREB1,ATAREB1	LOC_Os02g52780.1	17.1.3	hormone metabolism.abscisic acid.induced-regulated-responsive-activated
KanlowCTG13513_at											28.01											Pavir.Fa00580	AT3G01650.1	RGLG1	LOC_Os08g38600.1	29.5.11.4.2	protein.degradation.ubiquitin.E3.RING
KanlowCTG34171_at												23.73										Pavir.J29528	AT1G12350.1	ATCOAB,COAB	LOC_Os08g07880.1	18.4.6	Co-factor and vitamine metabolism.pantothenate.phosphopantothenoylcysteine synthetase (PPCS)
AP13ITG53520RC_at	12.45		44.38		22.31	24.37	24.81		15.95	15.41			25.07			19.09	34.77			33.46
KanlowCTG43697_s_at																23.91						Pavir.J10690	AT1G26810.1	GALT1	LOC_Os06g12390.1	29.7.12	protein.glycosylation.beta-1,3-galactosyltransferase(beta-1,3-GalT)
AP13CTG14567_at										15.88											32.55	Pavir.Da01932	AT2G36800.1	DOGT1,UGT73C5	LOC_Os03g24430.1	20.1	stress.biotic
KanlowCTG01084RC_s_at	17.04																					Pavir.J13216	AT2G46210.1	0	LOC_Os09g16920.1	11.8.1	lipid metabolism.'exotics' (steroids, squalene etc).sphingolipids
AP13ITG61815-RC_at	17.55		26.98	22.5					21.24	20.83							23.01				22.87	Pavir.Ba01889	AT5G07990.1	CYP75B1,D501,TT7	LOC_Os09g26940.1	16.8.3.3	secondary metabolism.flavonoids.dihydroflavonols.flavonoid 3''-monooxygenase
AP13CTG26111_at	13.71					15.08
AP13CTG18802_at							15.28			18.09	31.75						17.93					Pavir.Eb00407	AT4G26300.1	emb1027	LOC_Os01g06510.1	29.1.19	protein.aa activation.arginine-tRNA ligase
AP13ITG74031_at					28.96			31.97				41.6								35.87		Pavir.Ia00502	AT2G34620.1	0	LOC_Os03g57149.1	27.3.99	RNA.regulation of transcription.unclassified
AP13ITG70414_s_at			32.53										23.36								23.03	Pavir.Ga00849	0	0	LOC_Os04g44600.1
AP13CTG18109_s_at										18.03											17.31	Pavir.Bb01886	AT1G68020.2	ATTPS6,TPS6	LOC_Os09g23350.1	3.2.3	minor CHO metabolism.trehalose.potential TPS/TPP
AP13ITG76012_at			24.45				20.77	30.36		19.86							21.91					Pavir.Aa02584	0	0	0
AP13CTG29783_at										16.61
KanlowCTG21021_at											29.48											Pavir.J18668	AT2G43820.1	ATSAGT1,GT,SAGT1,SGT1,UGT74F2	LOC_Os09g34250.1	17.8.1.1.5	hormone metabolism.salicylic acid.synthesis-degradation.synthesis.SA glucosyltransferase ester and ether bond making SGE, SAG
KanlowCTG13188_at			21.57				15.38			14.79
KanlowCTG16225_s_at																					38.89	Pavir.Ca01850	AT1G52690.1	0	LOC_Os05g46480.3	33.2	development.late embryogenesis abundant
AP13CTG32341_at							17.32															Pavir.Da00006	0	0	0
AP13ITG70427_at																			21.05			Pavir.Ea01327	0	0	0
AP13ITG51355_at															16.69				24.03			Pavir.J00571	AT2G41540.1	GPDHC1	LOC_Os01g58740.1	11.5.2	lipid metabolism.glyceral metabolism.Glycerol-3-phosphate dehydrogenase (NAD+)
AP13CTG02142_at			17.08			17.1	21.96			16.48												Pavir.Bb03309	AT1G54130.1	AT-RSH3,ATRSH3,RSH3	LOC_Os07g42160.1	20.1.5	stress.biotic.regulation of transcription
AP13ITG69713_at	14.83																					Pavir.Ca02360	AT4G02980.1	ABP,ABP1	LOC_Os12g34460.2	17.2.2	hormone metabolism.auxin.signal transduction
AP13CTG04411_s_at																18.44						Pavir.Ia00780	AT3G20910.1	NF-YA9	LOC_Os03g48970.1	27.3.14	RNA.regulation of transcription.CCAAT box binding factor family, HAP2
AP13CTG25841_s_at													24.49									Pavir.J02127	AT5G12130.1	ATTERC,PDE149	LOC_Os05g03000.1	33.99	development.unspecified
AP13CTG24404_at	15.67																					Pavir.Fa01505	AT3G27870.1	0	LOC_Os08g29150.1	34.1	transport.p- and v-ATPases
OTHSWCTG15424_at										14.64
AP13CTG22530_s_at	16.79																					Pavir.Da00253	0	0	LOC_Os06g44930.1
AP13ITG69035_at			29.01				15.11		27.67	13.77							29.94				21.74	Pavir.Ba03405	AT3G55700.1	0	LOC_Os07g13810.1	26.2	misc.UDP glucosyl and glucoronyl transferases
AP13ITG60086_at				24.64										19.75	17.02	22.43		31.96	34.56			Pavir.Ba00227	AT2G46400.1	ATWRKY46,WRKY46	LOC_Os07g48260.1	27.3.32	RNA.regulation of transcription.WRKY domain transcription factor family
AP13ITG38416_s_at			17.32																			Pavir.J38228	0	0	0
KanlowCTG16130_s_at	13.15																					Pavir.Ia03834	AT5G59210.1	0	LOC_Os03g16120.1	31.1	cell.organisation
KanlowCTG31884_at	16.8																					Pavir.J24868	AT2G41130.1	0	LOC_Os03g59670.1	27.3.6	RNA.regulation of transcription.bHLH,Basic Helix-Loop-Helix family
AlamoCTG03045_at											36.14											Pavir.Ea02938	AT5G11710.1	0	LOC_Os01g53670.2	35.1.21	not assigned.no ontology.epsin N-terminal homology (ENTH) domain-containing protein
AP13ITG76797_at										18.11	28.27						18.22					Pavir.Ea02999	AT3G14460.1	0	LOC_Os01g57340.1	20.1.7	stress.biotic.PR-proteins
AP13ITG60178-RC_s_at																19.07						Pavir.Gb00741	AT3G47430.1	PEX11B	LOC_Os04g45210.1	31.1	cell.organisation
KanlowCTG47577_s_at	17.71						20.07															Pavir.J11851	AT4G39350.1	ATCESA2,ATH-A,CESA2	LOC_Os07g14850.1	10.2.1	cell wall.cellulose synthesis.cellulose synthase
KanlowCTG25659_s_at	13.93								16.75													Pavir.Bb02281	AT1G36980.1	0	LOC_Os09g27960.1	35.2	not assigned.unknown
AP13CTG22414_at	13.74								18.28
AP13CTG30197_at		20.39		28.58	30.91			46.51	17.45							30.3		27.94	24.54	55.36		Pavir.J09531	AT1G77580.2	0	LOC_Os11g06910.3	31.1	cell.organisation
AP13CTG00256_s_at		27.09	23.96	32.27	32.28			45.07	16.61			26.54		32.37		38.39	20.43		20.47			Pavir.Ba01269	AT5G07250.1	ATRBL3,RBL3	LOC_Os09g35730.1	29.5.5	protein.degradation.serine protease
KanlowCTG11328_at	18.51							39.69												44.15		Pavir.J18268	AT5G33370.1	0	LOC_Os02g57110.1	26.28	misc.GDSL-motif lipase
AP13CTG27993_s_at		32.61	19.53	29.12			19.06				22			19	27.64	19.02	28.97	31.47	32.83			Pavir.Ba01012	AT2G17730.1	NIP2	LOC_Os07g29600.1	29.5.11.4.2	protein.degradation.ubiquitin.E3.RING
AP13ITG39713-RC_s_at												19.31										Pavir.Ha01611	AT1G77280.1	0	LOC_Os11g08950.1	29.4.1.56	protein.postranslational modification.kinase.receptor like cytoplasmatic kinase VI
AP13ITG52444_at						24.93																Pavir.Aa01454	AT4G24740.1	AFC2,AME1,FC2	LOC_Os12g27520.1	29.4	protein.postranslational modification
KanlowCTG30867_s_at																	18.33					Pavir.Da01215	AT5G37490.1	0	LOC_Os03g13740.1	17.6.2	hormone metabolism.gibberelin.signal transduction
OTHSWCTG04518_s_at										17.07												Pavir.Ab01183	AT4G19880.1	0	LOC_Os02g21460.1	26.9	misc.glutathione S transferases
AP13.13172.m00011_s_at				25.23			14.94				27.5			16.83								Pavir.Ea00763	AT3G03440.1	0	LOC_Os01g02200.1	35.1.3	not assigned.no ontology.armadillo/beta-catenin repeat family protein
AP13ITG49491_x_at	13.19	21.54											40.98				22.87		24.3			Pavir.J39836	0	0	LOC_Os05g49060.1
AP13ITG74709_at													42.54
KanlowCTG46841_at																					18.9
OTHSWCTG07932_s_at																	19.94					Pavir.J06012	AT3G01160.1	0	LOC_Os07g34740.1	35.2	not assigned.unknown
AP13CTG30625_at	23.1	33.25	36.69	25.01		26.47	37.94	44.31	27.81	27.79	25.53			24.7	20.23	20.56	52.95	26.74	31.64	35.27		Pavir.Ib02703	AT2G02040.1	ATPTR2,ATPTR2-B,NTR1,PTR2,PTR2-B	LOC_Os10g22560.1	34.3	transport.amino acids
AP13ITG65215_at	32.53																				18.79	Pavir.Ga00235	AT5G23400.1	0	LOC_Os04g58080.1	20.1.7	stress.biotic.PR-proteins
AP13CTG12652_s_at		28.62	22.81	36.46	39.57		15.1	57.13	22.24	14.6		22.35		23.28	25.51	33.65	20.03	37.31	39.84	68.6		Pavir.Ib01371	AT4G18640.1	MRH1	LOC_Os03g18370.1	30.2.6	signalling.receptor kinases.leucine rich repeat VI
AP13CTG21286_at	13.95																					Pavir.J23798	AT3G58730.1	0	LOC_Os04g55040.1	34.1.1.3	transport.p- and v-ATPases.H+-transporting two-sector ATPase.subunit D
AlamoCTG01090_at			16.5							16.36												Pavir.J35881	0	0	0
AP13CTG15796_at																23.27						Pavir.Ca00644	AT5G02560.1	HTA12	LOC_Os05g02300.1	28.1.3.2.1	DNA.synthesis/chromatin structure.histone.core.H2A
OTHSWSLT30791_at													21.07
AP13ITG60329_at		54.91		69.71		16.03	23.84	53.21	17.13	23.91	40.34			42.13	27.7	25.13	30.26	37.71	42.7	40.03		Pavir.Aa01697	0	0	LOC_Os02g34930.1
KanlowCTG30014_s_at												23.67	24.97									Pavir.Ib03886	AT2G05310.1	0	LOC_Os03g39830.1	35.2	not assigned.unknown
AP13CTG09798_s_at												29.71										Pavir.Ib00495	AT1G16570.1	0	LOC_Os03g08300.1	35.1	not assigned.no ontology
AP13ITG53145_at																					17.32	Pavir.J16347	AT1G01750.1	ADF11	LOC_Os03g60580.1	31.1	cell.organisation
AP13CTG28341_x_at				18.85			19.13				27.38			22								Pavir.J40609	AT4G05320.2	UBQ10	LOC_Os06g46770.1	29.5.11.1	protein.degradation.ubiquitin.ubiquitin
AP13ITG53574_at										15.04	31.14
AP13ITG57261_at						20.22	17.38										17.42		20.5			Pavir.J25598	0	0	0
AP13ITG46409_s_at			17.47																			Pavir.Gb00558	AT1G15290.1	0	LOC_Os04g55230.1	35.1	not assigned.no ontology
AP13CTG09642_at			18.95			15.79																Pavir.Ca00543	AT4G39850.1	ACN2,AtABCD1,CTS,PED3,PXA1	LOC_Os01g73530.2	34.16	transport.ABC transporters and multidrug resistance systems
AP13ITG37853_s_at													24.72				17.48					Pavir.J40739	0	0	0
KanlowCTG11198_s_at		26.06	42.34			38.37	25.09			19.25			47.51				25.77			31.2		Pavir.Aa02728	AT2G43820.1	ATSAGT1,GT,SAGT1,SGT1,UGT74F2	LOC_Os09g34230.1	17.8.1.1.5	hormone metabolism.salicylic acid.synthesis-degradation.synthesis.SA glucosyltransferase ester and ether bond making SGE, SAG
AP13.12202.m00003_x_at												26.62		29.39		52.12						Pavir.Ia02104	AT5G09810.1	ACT7	LOC_Os11g06390.2	31.1	cell.organisation
AP13ITG61602RC_s_at										15.29
AP13CTG12689_at				20.11			15.31		16.36					15.12			19.95					Pavir.Ia00373	AT4G33920.1	0	LOC_Os03g55320.1	29.4	protein.postranslational modification
KanlowCTG12402_s_at																					17	Pavir.Db01217	AT3G16240.1	AQP1,ATTIP2;1,DELTA-TIP,DELTA-TIP1,TIP2;1	LOC_Os06g22960.1	34.19.2	transport.Major Intrinsic Proteins.TIP
AP13CTG00727_at		52.64	28.78	45.98			33.1	49.93	20.84	15.63			22.18	21	17.97	32.98	28.3	28.44	28.14	46.15
AP13CTG21508_at																19.98
AP13CTG15601_s_at	12.87												55.8								26.58	Pavir.Ia02771	AT4G38810.2	0	LOC_Os10g09850.1	30.3	signalling.calcium
AP13CTG23966_s_at		24.22	40.5	21.77			34.42							15.53		24.28	30.41	29.18				Pavir.Fb01827	AT5G64920.1	CIP8	LOC_Os08g38060.1	31.1	cell.organisation
AP13ITG69815_at					21.88							28.2				27.72						Pavir.Ib00417	AT4G19100.1	0	LOC_Os06g21530.1	35.2	not assigned.unknown
AP13CTG08656_s_at																26.93						Pavir.Hb01652	AT1G77460.1	0	LOC_Os11g08090.1	35.1.19	not assigned.no ontology.C2 domain-containing protein
OTHSWSLT28321_at											28.34											Pavir.J06277	AT5G57700.3	0	LOC_Os07g33220.1	35.1	not assigned.no ontology
VS16ITG27607-RC_at							18.2			16.62												Pavir.J03951	ATMG00650.1	0	0	9.1.1	mitochondrial electron transport / ATP synthesis.NADH-DH.complex I
AP13ITG60227_at		29.68					15.51						44.65				27.37	20.32	24.91			Pavir.Ib01493	AT5G20935.1	0	LOC_Os07g06990.1	35.2	not assigned.unknown
OTHSWSLT31689_s_at	18.84	31.12		22.37	32.67	38.97		55.32	20.59						25.55	20.11		35.44	39.32	57.1		Pavir.Ga00498	AT4G10310.1	ATHKT1,HKT1	LOC_Os04g51820.2	34.14	transport.unspecified cations
AlamoCTG08071_s_at						15.98			17.47													Pavir.Eb00205	AT1G54350.1	0	LOC_Os01g11946.2	34.16	transport.ABC transporters and multidrug resistance systems
OTHSWSLT36710_at										13.46											21.41
KanlowCTG05467_s_at																					33.32	Pavir.Ia02415	AT5G38710.1	0	LOC_Os10g40360.1	13.2.2.2	amino acid metabolism.degradation.glutamate family.proline
AP13ITG50880_s_at												18.29										Pavir.Aa02657	AT1G67300.1	0	LOC_Os02g17500.1	34.2	transport.sugars
AP13CTG09594_at										14.95												Pavir.J12205	AT3G14470.1	0	LOC_Os12g10180.1	20.1.7	stress.biotic.PR-proteins
KanlowCTG38382RC_at					18.11																	Pavir.J01266	AT1G72040.1	0	LOC_Os05g35520.1	23.3	nucleotide metabolism.salvage
AP13CTG30075_s_at								39.3												44.98		Pavir.Bb00612	AT1G58807.1	0	LOC_Os08g42670.1	20.1.7	stress.biotic.PR-proteins
AP13CTG11823_s_at											27.83											Pavir.J02933	AT3G09320.1	0	LOC_Os01g62620.1	27.3.99	RNA.regulation of transcription.unclassified
KanlowCTG12662_s_at																	22.6					Pavir.Ca00388	AT5G50920.1	ATHSP93-V,CLPC,CLPC1,DCA1,HSP93-V	LOC_Os12g12850.1	29.5.5	protein.degradation.serine protease
KanlowCTG37328_s_at					24.47			34.66												37.41		Pavir.Aa00084	AT3G44890.1	RPL9	LOC_Os02g57670.1	29.2.1.1.1.2.9	protein.synthesis.ribosomal protein.prokaryotic.chloroplast.50S subunit.L9
AP13ITG77434-RC_at										16.02												Pavir.J26251	AT4G39910.1	ATUBP3,UBP3	LOC_Os03g09080.1	29.5.11.5	protein.degradation.ubiquitin.ubiquitin protease
AP13CTG02445_s_at									17.82				29.94								18.39	Pavir.J37892	AT3G18030.1	ATHAL3,ATHAL3A,HAL3,HAL3A	LOC_Os06g09910.1	18.4.7	Co-factor and vitamine metabolism.pantothenate.phosphopantothenoylcysteine decarboxylase (PPCDC)
AP13ITG38801_s_at			17.4							12.83
AP13ITG76471_s_at		21.98		26.11				48.87									18.93	34.69	26.54	47.67		Pavir.Ib00650	AT3G18830.1	ATPLT5,ATPMT5,PMT5	LOC_Os03g10100.1	34.2	transport.sugars
AP13CTG24226_at		19.1		22.81	23.83			40.42		13.03								20.56		51.01		Pavir.J40124	AT3G28580.1	0	LOC_Os07g09420.1	29.5.9	protein.degradation.AAA type
OTHSWCTG20071_at																					17.86	Pavir.Hb01831	AT5G45540.1	0	LOC_Os11g15510.1	35.2	not assigned.unknown
AP13CTG34953_s_at														15.34		19.99						Pavir.J34914	AT5G23850.1	0	LOC_Os04g45140.1	35.2	not assigned.unknown
AP13CTG24353_at											28.86						18.6					Pavir.J01124	AT5G14540.1	0	LOC_Os01g07520.1	27.3.30	RNA.regulation of transcription.Trihelix, Triple-Helix transcription factor family
AP13CTG29768_s_at												38.21	21.7			20.65						Pavir.Db01512	AT1G75880.2	0	LOC_Os06g24404.1	33.99	development.unspecified
AP13CTG10415_s_at											30.53											Pavir.Eb00692	AT3G18270.1	CYP77A5P	LOC_Os01g04630.1	26.1	misc.misc2
KanlowCTG12690_s_at																	22.58					Pavir.Hb01493	AT1G21650.2	0	LOC_Os11g08980.1	29.3.3	protein.targeting.chloroplast
KanlowCTG16556_s_at							17.53			18.32												Pavir.Ab02346	AT2G37040.1	ATPAL1,PAL1	LOC_Os02g41680.1	16.2.1.1	secondary metabolism.phenylpropanoids.lignin biosynthesis.PAL
AP13ITG73294_at	18.03																					Pavir.J24087	AT5G45530.1	0	LOC_Os09g38930.1	35.2	not assigned.unknown
OTHSWSLT25064_at									20													Pavir.Aa02233	AT3G14470.1	0	LOC_Os02g18000.1	20.1.7	stress.biotic.PR-proteins
AP13ITG56646_at																					27.39	Pavir.J14617	0	0	0
AP13ITG70761_at	23.54					17.85											20.77			29.89	28.41
AP13ITG72513_at						17.61																Pavir.J01132	AT4G17170.1	AT-RAB2,ATRAB-B1B,ATRAB2A,ATRABB1C,RAB-B1B,RAB2A,RABB1C	LOC_Os02g37420.1	30.5	signalling.G-proteins
AP13CTG23620RC_s_at			17.06					55.34												60.35		Pavir.Ha00851	AT1G58100.1	0	LOC_Os11g07460.1	27.3.29	RNA.regulation of transcription.TCP transcription factor family
OTHSWCTG13661_at												18.24
AP13CTG58888_at							20.76														31.93	Pavir.Db02023	AT5G42930.1	0	LOC_Os02g52830.1	11.9.2.1	lipid metabolism.lipid degradation.lipases.triacylglycerol lipase
AP13CTG59172_at												20.25	24.84									Pavir.Bb03301	AT4G16410.1	0	LOC_Os07g41630.1	35.2	not assigned.unknown
AP13ITG43683_at							15.04															Pavir.Ba03098	AT4G39830.1	0	LOC_Os09g20090.1	21.2.1	redox.ascorbate and glutathione.ascorbate
AP13CTG30199_at		18.81	21.35	20.85		19.76						23.64		14.28	14.63			30.46	22.57	31.75		Pavir.J10102	0	0	0
AP13ITG66063-RC_at							16.9				21.78											Pavir.Ea01531	0	0	0
AP13CTG65081_s_at										17.37			42.44									Pavir.J01031	AT4G02620.1	0	LOC_Os02g57854.1	34.1.1	transport.p- and v-ATPases.H+-transporting two-sector ATPase
AP13CTG22495_at				18.85										22.98
OTHSWSLT37365_s_at						14.48		34.69					22.05					19.84	28.93			Pavir.J40725	AT2G45740.1	PEX11D	LOC_Os03g02590.2	29.3.5	protein.targeting.peroxisomes
AP13CTG15463_at	14.71																					Pavir.J21096	0	0	0
AP13CTG18967_at												23.1										Pavir.Ha00952	0	0	0
VS16ITG14142_at										13.21												Pavir.J21258	0	0	0
AP13ITG65756-RC_at										18.82												Pavir.Ib00262	0	0	0
OTHSWCTG18100_at											29.42
KanlowCTG29600_at	11.87																					Pavir.Ba00302	AT3G42670.1	CHR38,CLSY	ChrUn.fgenesh.mRNA.85	28.99	DNA.unspecified
AP13ITG64340_at								42.35				43.75	23.39			21.11				49.92		Pavir.Ga01915	AT3G52720.1	ACA1,ATACA1,CAH1	LOC_Os04g33660.1	8.3	TCA / org transformation.carbonic anhydrases
AP13ITG76215_s_at							21.92			22.45	25.37						17.22					Pavir.Ba03390	AT1G05300.1	ZIP5	LOC_Os07g12890.1	34.12	transport.metal
VS16ITG10119-RC_at							23.94						26.53									Pavir.Ea03058	AT2G30570.1	PSBW	LOC_Os01g56680.1	1.1.1.2	PS.lightreaction.photosystem II.PSII polypeptide subunits
AP13CTG07574_s_at		29.41											32.15	16.39	23.23		37.84		20.46			Pavir.Ca01810	AT1G48600.2	AtPMEAMT,PMEAMT	LOC_Os05g47540.1	11.3	lipid metabolism.Phospholipid synthesis
AlamoCTG09380_s_at		19.62		24.69			15.84															Pavir.J34104	AT3G18260.1	0	LOC_Os05g47690.1	35.1	not assigned.no ontology
AlamoCTG04969_at						15.64																Pavir.J02761	AT1G24160.1	0	LOC_Os05g34760.1	35.2	not assigned.unknown
AP13ITG36565_s_at						15.45																Pavir.Ba02267	0	0	0
KanlowCTG18090RC_at	13.2																					Pavir.Gb00869	AT4G16790.1	0	LOC_Os04g46330.1	10.5.4	cell wall.cell wall proteins.HRGP
AP13ITG42917_at		19.21									22.47			15.16		24.74						Pavir.J10420	AT5G07990.1	CYP75B1,D501,TT7	LOC_Os09g26960.1	16.8.3.3	secondary metabolism.flavonoids.dihydroflavonols.flavonoid 3''-monooxygenase
AP13CTG13273_s_at	20.02																					Pavir.Ia02911	AT2G30700.1	0	LOC_Os10g38980.1	35.2	not assigned.unknown
KanlowCTG47685_at													26.93									Pavir.J22381	AT3G49720.1	0	LOC_Os01g05070.1	35.2	not assigned.unknown
KanlowCTG28644_at													21.5									Pavir.Ib01587	AT2G40540.1	ATKT2,ATKUP2,KT2,KUP2,SHY3,TRK2	LOC_Os03g21890.1	34.15	transport.potassium
AP13CTG24140_at																	26.43					Pavir.Ca01966	AT3G59770.1	SAC9	LOC_Os01g25330.1	30.4	signalling.phosphinositides
AP13CTG24430RC_at																					17.19	Pavir.Ca00782	AT5G05340.1	0	LOC_Os05g04470.1	26.12	misc.peroxidases
AP13CTG55870_at					20.34							26.24		16.63								Pavir.Ab02777	AT5G46860.1	ATSYP22,ATVAM3,SGR3,SYP22,VAM3	LOC_Os02g47440.1	31.4	cell.vesicle transport
AP13ITG73962_at								31.17										19.69		32.17
AP13CTG01233_s_at	16.73					28.35			20.91								21.55			35.83		Pavir.Ia01422	AT4G39050.1	0	LOC_Os10g36880.1	31.1	cell.organisation
AP13CTG25920_at	22.82						15.76								13.92							Pavir.Ib00585	AT5G64080.1	0	LOC_Os03g09230.1	26.21	misc.protease inhibitor/seed storage/lipid transfer protein (LTP) family protein
AP13ITG49187_at																	17.16					Pavir.Ea03072	AT2G16405.1	0	LOC_Os01g56860.1	35.1	not assigned.no ontology
AP13ITG64818_at										12.79												Pavir.J09226	AT5G40780.2	LHT1	LOC_Os08g03350.1	34.3	transport.amino acids
AlamoCTG13467_s_at												20.16										Pavir.J21785	AT5G62090.1	SLK2	LOC_Os06g03600.1	35.2	not assigned.unknown
KanlowCTG11515_at	15.04																					Pavir.Eb03719	AT3G26935.1	0	LOC_Os01g70100.1	27.3.99	RNA.regulation of transcription.unclassified
OTHSWCTG35380_s_at		23.48									21.91							19.99				Pavir.Da01668	0	0	0
KanlowCTG33582_s_at		24.57	17.05		26.81		17.12	65.51		23.55		30.45	22.02				26.88	22.66	22.28	68.18		Pavir.J19990	0	0	0
AP13CTG00213_at			39.31	27.45			21.63	33.43	20.76	23.06				17.03		18.37	19.06			34.21		Pavir.Ia01565	AT4G28260.1	0	LOC_Os10g35710.1	35.2	not assigned.unknown
OTHSWSLT34612_at	15.06																				17.6
AP13ITG61875_at			16.97				15.61															Pavir.J11826	AT3G46130.1	ATMYB48,ATMYB48-1,ATMYB48-2,ATMYB48-3,MYB48	LOC_Os11g47460.1	27.3.25	RNA.regulation of transcription.MYB domain transcription factor family
[truncated: 23,966 more rows]

## Sheet: Arabidopsis
	AtWRKY12	AtVND4	AtNST3/AtSND1	AtMYB4	AtNST2	AtMYB83	AtVND3	AtVND5	AtMYB63	AtMYB58	AtMYB85	AtVND2	AtVND6	AtVND7	AtSND2	AtNST1	AtMYB42	AtMYB46	AtVND1
TFs	AT2G44745	AT1G12260	AT1G32770	AT4G38620	AT3G61910	AT3G08500	AT5G66300	AT1G62700	AT1G79180	AT1G16490	AT4G22680	AT4G36160	AT5G62380	AT1G71930	AT4G28500	AT2G46770	AT4G12350	AT5G12870	AT2G18060	BINCODE	NAME	DESCRIPTION
AT4G32660										23.26										29.4	protein.postranslational modification	Symbols: AME3 | AME3; ATP binding / kinase/ protein kinase/ protein serine/threonine kinase/ protein tyrosine kinase | chr4:15756128-15759314 FORWARD
AT4G10210	23.76		61.31		27.5											39.69				35.1	not assigned.no ontology	unknown protein | chr4:6357052-6360377 FORWARD
AT3G07130							19.73							12.78						26.13	misc.acid and other phosphatases	Symbols: ATPAP15, PAP15 | PAP15 (PURPLE ACID PHOSPHATASE 15); acid phosphatase/ protein serine/threonine phosphatase | chr3:2255710-2258005 REVERSE
AT4G03620					40.12												22.67			31.1	cell.organisation	myosin heavy chain-related | chr4:1607040-1608665 REVERSE
AT2G22670				26.31																27.3.40	RNA.regulation of transcription.Aux/IAA family	Symbols: IAA8 | IAA8; transcription factor | chr2:9636440-9638683 FORWARD
AT5G64905		17.99																18.06		20.1.3	stress.biotic.signalling	Symbols: PROPEP3 | PROPEP3 (Elicitor peptide 3 precursor) | chr5:25939574-25940059 FORWARD
AT1G75780		29.16							30.85					11.64					38.02	31.1	cell.organisation	Symbols: TUB1 | TUB1; GTP binding / GTPase/ structural molecule | chr1:28451141-28453640 REVERSE
AT1G25560							26.53													27.3.3	RNA.regulation of transcription.AP2/EREBP, APETALA2/Ethylene-responsive element binding protein family	Symbols: TEM1 | TEM1 (TEMPRANILLO 1); transcription factor | chr1:8981677-8983041 REVERSE
AT5G37050																	21.43			35.2	not assigned.unknown	FUNCTIONS IN: molecular_function unknown; INVOLVED IN: biological_process unknown; LOCATED IN: chloroplast; BEST Arabidopsis thaliana protein match is: SNX2a (SORTING NEXIN 2a); phosphoinositide binding (TAIR:AT5G58440.1); Has 23 Blast hits to 19 proteins in 5 species: Archae - 0; Bacteria - 0; Metazoa - 0; Fungi - 0; Plants - 23; Viruses - 0; Other Eukaryotes - 0 (source: NCBI BLink). | chr5:146…
AT3G28857																		21.95	40.42	35.2	not assigned.unknown	transcription regulator | chr3:10855632-10856624 REVERSE
AT5G04510				32.74																29.4	protein.postranslational modification	Symbols: PDK1, ATPDK1 | PDK1 (3'-PHOSPHOINOSITIDE-DEPENDENT PROTEIN KINASE 1); 3-phosphoinositide-dependent protein kinase/ kinase/ phosphoinositide binding / protein binding / protein kinase | chr5:1286866-1289908 FORWARD
AT1G35460											37.14				56.61				38.81	27.3.6	RNA.regulation of transcription.bHLH,Basic Helix-Loop-Helix family	basic helix-loop-helix (bHLH) family protein | chr1:13039916-13042102 FORWARD
AT1G60060																35.41				35.2	not assigned.unknown	unknown protein | chr1:22139184-22141790 FORWARD
AT3G63010							22.79													17.6.2	hormone metabolism.gibberelin.signal transduction	Symbols: ATGID1B, GID1B | GID1B (GA INSENSITIVE DWARF1B); hydrolase | chr3:23289425-23291486 FORWARD
AT3G26130		17.94							55.08	41.8	48.69					40.2	23.79			26.3.5	misc.gluco-, galacto- and mannosidases.glycosyl hydrolase family 5	glycosyl hydrolase family 5 protein / cellulase family protein | chr3:9553708-9555611 REVERSE
AT4G33550		22.42											26.25							26.21	misc.protease inhibitor/seed storage/lipid transfer protein (LTP) family protein	lipid binding | chr4:16134440-16135056 FORWARD
AT3G28223			40.68																	29.5.11.4.3.2	protein.degradation.ubiquitin.E3.SCF.FBOX	FUNCTIONS IN: molecular_function unknown; INVOLVED IN: biological_process unknown; LOCATED IN: cellular_component unknown; CONTAINS InterPro DOMAIN/s: Cyclin-like F-box (InterPro:IPR001810), F-box associated (InterPro:IPR006527); BEST Arabidopsis thaliana protein match is: F-box family protein-related (TAIR:AT3G28330.1); Has 107 Blast hits to 106 proteins in 9 species: Archae - 0; Bacteria - 0; M…
AT2G23670				26.47																35.1	not assigned.no ontology	Symbols: YCF37 | YCF37 (Arabidopsis homolog of Synechocystis YCF37) | chr2:10063155-10063863 REVERSE
AT4G17760																			41.54	35.2	not assigned.unknown	damaged DNA binding / exodeoxyribonuclease III | chr4:9871789-9873373 FORWARD
AT5G15630				25.5																10.2.2	cell wall.cellulose synthesis.COBRA	Symbols: COBL4, IRX6 | IRX6 | chr5:5084704-5086792 FORWARD
AT3G43900	20.73		39.24																	35.2	not assigned.unknown	unknown protein | chr3:15746840-15747094 FORWARD
AT2G42330										24.06										35.1	not assigned.no ontology	D111/G-patch domain-containing protein | chr2:17630729-17634089 REVERSE
AT3G10290									42.21		42.58									34.8	transport.metabolite transporters at the envelope membrane	phosphate translocator-related | chr3:3183403-3185348 REVERSE
AT4G33390															48.56				47.58	35.2	not assigned.unknown	unknown protein | chr4:16075091-16077706 FORWARD
AT4G20700										23.81										35.2	not assigned.unknown	CONTAINS InterPro DOMAIN/s: Protein of unknown function DUF1204 (InterPro:IPR009596); BEST Arabidopsis thaliana protein match is: RNA binding / RNA-directed DNA polymerase (TAIR:AT4G20520.1); Has 123 Blast hits to 123 proteins in 28 species: Archae - 2; Bacteria - 16; Metazoa - 37; Fungi - 4; Plants - 62; Viruses - 0; Other Eukaryotes - 2 (source: NCBI BLink). | chr4:11098270-11100055 FORWARD
AT3G49640								16.82			34.98				47.81				44.87	12.4	N-metabolism.misc	FAD binding / catalytic/ tRNA dihydrouridine synthase | chr3:18400306-18402869 REVERSE
AT1G21850			31.22													49.1				26.7	misc.oxidases - copper, flavone etc	Symbols: sks8 | sks8 (SKU5 Similar 8); copper ion binding / oxidoreductase | chr1:7667803-7670530 REVERSE
AT5G28360			31.45																	17.5.1.1	hormone metabolism.ethylene.synthesis-degradation.1-aminocyclopropane-1-carboxylate synthase	Symbols: ACS3 | ACS3 (1-AMINOCYCLOPROPANE-1-CARBOXYLATE SYNTHASE LIKE PSEUDOGENE); 1-aminocyclopropane-1-carboxylate synthase/ catalytic/ pyridoxal phosphate binding / transferase, transferring nitrogenous groups | chr5:10328403-10329702 REVERSE
AT4G18320			40.84		28.42															35.2	not assigned.unknown	unknown protein | chr4:10124521-10125978 FORWARD
AT1G72250				29.5																31.1	cell.organisation	kinesin motor protein-related | chr1:27192902-27198314 FORWARD
AT4G01470						13.97														34.19.2	transport.Major Intrinsic Proteins.TIP	Symbols: GAMMA-TIP3, TIP1;3 | TIP1;3 (TONOPLAST INTRINSIC PROTEIN 1;3); urea transmembrane transporter/ water channel | chr4:625092-625850 REVERSE
AT4G05150							16.81													35.1	not assigned.no ontology	octicosapeptide/Phox/Bem1p (PB1) domain-containing protein | chr4:2660338-2662908 FORWARD
AT2G46700							21.72													30.3	signalling.calcium	Symbols: ATCRK3, CRK3 | calcium-dependent protein kinase, putative / CDPK, putative | chr2:19182724-19186578 REVERSE
AT2G03250																34.69				34.7	transport.phosphate	EXS family protein / ERD1/XPR1/SYG1 family protein | chr2:982173-986662 REVERSE
AT3G16280	22.91									36.24							24.85			27.3.3	RNA.regulation of transcription.AP2/EREBP, APETALA2/Ethylene-responsive element binding protein family	DNA binding / transcription factor | chr3:5518331-5519246 FORWARD
AT4G39330				20.49		13.71						40.34	31.85	17.51						16.2.1.10	secondary metabolism.phenylpropanoids.lignin biosynthesis.CAD	Symbols: ATCAD9, CAD9 | CAD9 (CINNAMYL ALCOHOL DEHYDROGENASE 9); binding / catalytic/ oxidoreductase/ zinc ion binding | chr4:18291218-18293383 FORWARD
AT1G22810								16.75									21.49			27.3.3	RNA.regulation of transcription.AP2/EREBP, APETALA2/Ethylene-responsive element binding protein family	AP2 domain-containing transcription factor, putative | chr1:8074231-8075037 REVERSE
AT3G55590			31.42		40.96															10.1.1.1	cell wall.precursor synthesis.NDP sugar pyrophosphorylase.GDP mannose	GDP-mannose pyrophosphorylase, putative | chr3:20617049-20618881 FORWARD
AT3G54870									30.86										43.3	31.1	cell.organisation	Symbols: MRH2, ARK1, CAE1 | MRH2 (MORPHOGENESIS OF ROOT HAIR 2); actin binding / microtubule binding / microtubule motor | chr3:20330806-20336717 FORWARD
AT1G33800		27.58		21.52		12.81		15.23	36.91					26.95				20.62		35.2	not assigned.unknown	unknown protein | chr1:12261419-12262717 FORWARD
AT1G26330												21.3								35.2	not assigned.unknown	DNA binding | chr1:9107519-9113724 FORWARD
AT2G14520										23.75					43.44					35.1	not assigned.no ontology	CBS domain-containing protein | chr2:6182193-6184648 REVERSE
AT3G03826																38.21				35.2	not assigned.unknown	unknown protein | chr3:978265-978570 FORWARD
AT1G55810						14.28			27.42											23.3.1.3	nucleotide metabolism.salvage.phosphoribosyltransferases.upp	uracil phosphoribosyltransferase, putative / UMP pyrophosphorylase, putative / UPRTase, putative | chr1:20860609-20864266 FORWARD
AT3G55920				20.44																31.3.1	cell.cycle.peptidylprolyl isomerase	peptidyl-prolyl cis-trans isomerase, putative / cyclophilin, putative / rotamase, putative | chr3:20743443-20745083 REVERSE
AT3G63200		18.52		19.2										12.37						33.1	development.storage proteins	Symbols: PLP9, PLA IIIB | PLP9 (PATATIN-LIKE PROTEIN 9); nutrient reservoir | chr3:23345902-23347564 FORWARD
AT1G06340																84.05				35.1.2	not assigned.no ontology.agenet domain-containing protein	agenet domain-containing protein | chr1:1933284-1934014 REVERSE
AT5G60670												24.27							43.37	29.2.1.2.2.12	protein.synthesis.ribosomal protein.eukaryotic.60S subunit.L12	60S ribosomal protein L12 (RPL12C) | chr5:24380910-24381593 REVERSE
AT1G11915						22.18								17.29						35.2	not assigned.unknown	unknown protein | chr1:4021825-4023292 FORWARD
AT2G14290													26.59							29.5.11.4.3.2	protein.degradation.ubiquitin.E3.SCF.FBOX	F-box family protein | chr2:6057288-6058524 REVERSE
AT3G04760													33.93							35.1.5	not assigned.no ontology.pentatricopeptide (PPR) repeat-containing protein	pentatricopeptide (PPR) repeat-containing protein | chr3:1303575-1305878 REVERSE
AT3G51660											35.28								42.78	35.1	not assigned.no ontology	macrophage migration inhibitory factor family protein / MIF family protein | chr3:19164063-19165247 REVERSE
AT1G10820				25.04																35.2	not assigned.unknown	unknown protein | chr1:3600910-3605024 REVERSE
AT1G05950									29.03			21.58							71.18	35.2	not assigned.unknown	unknown protein | chr1:1804573-1807471 REVERSE
AT4G23515							15.53													20.1.2	stress.biotic.receptors	Toll-Interleukin-Resistance (TIR) domain-containing protein | chr4:12271382-12272842 REVERSE
AT2G25080													30.9							21.2	redox.ascorbate and glutathione	Symbols: ATGPX1 | ATGPX1 (GLUTATHIONE PEROXIDASE 1); glutathione peroxidase | chr2:10668049-10670019 FORWARD
AT5G01070		31.39				40.4							30.24	26.14						29.5.11.4.2	protein.degradation.ubiquitin.E3.RING	zinc finger (C3HC4-type RING finger) family protein | chr5:25094-25799 REVERSE
AT5G55830						14.57														30.2.19	signalling.receptor kinases.legume-lectin	lectin protein kinase, putative | chr5:22594655-22596843 FORWARD
AT1G79340		20.34		19.6																29.5	protein.degradation	Symbols: AtMC4 | AtMC4 (metacaspase 4); cysteine-type peptidase | chr1:29842771-29844638 FORWARD
AT3G48610				39.92																11.9.3.5	lipid metabolism.lipid degradation.lysophospholipases.phosphoinositide phospholipase C	phosphoesterase family protein | chr3:18011545-18014082 REVERSE
AT4G18470															44.66				58.61	20.1	stress.biotic	Symbols: SNI1 | SNI1; transcription repressor | chr4:10192909-10195662 FORWARD
AT1G75050											49.15				55.96					20.1.7	stress.biotic.PR-proteins	FUNCTIONS IN: molecular_function unknown; INVOLVED IN: response to other organism; LOCATED IN: endomembrane system; EXPRESSED IN: 6 plant structures; EXPRESSED DURING: 4 anthesis, petal differentiation and expansion stage; CONTAINS InterPro DOMAIN/s: Thaumatin, conserved site (InterPro:IPR017949), Thaumatin, pathogenesis-related (InterPro:IPR001938); BEST Arabidopsis thaliana protein match is: AT…
AT4G40020										26.22										35.2	not assigned.unknown	unknown protein | chr4:18553453-18555300 REVERSE
AT3G09810														12.15						8.2.4	TCA / org transformation.other organic acid transformatons.IDH	isocitrate dehydrogenase, putative / NAD+ isocitrate dehydrogenase, putative | chr3:3008694-3011437 FORWARD
AT4G06534												22.53		19.79						35.2	not assigned.unknown	unknown protein | chr4:3356870-3358087 FORWARD
AT1G69540								23.02							46.68					27.3.24	RNA.regulation of transcription.MADS box transcription factor family	Symbols: AGL94 | AGL94 (AGAMOUS-LIKE 94); DNA binding / transcription factor | chr1:26145044-26147571 REVERSE
AT1G01310					29.83															20.2.99	stress.abiotic.unspecified	allergen V5/Tpx-1-related family protein | chr1:120154-121130 FORWARD
AT4G23470															40.89					35.1.41	not assigned.no ontology.hydroxyproline rich proteins	hydroxyproline-rich glycoprotein family protein | chr4:12249071-12251396 FORWARD
AT2G34220																			42.43	35.2	not assigned.unknown	Symbols: MEE20 | MEE20 (maternal effect embryo arrest 20) | chr2:14450536-14453856 FORWARD
AT4G28670					32.48															30.2.17	signalling.receptor kinases.DUF 26	protein kinase family protein | chr4:14151387-14153935 FORWARD
AT2G30200				19.04																11.1.2	lipid metabolism.FA synthesis and FA elongation.Acetyl CoA Transacylase	[acyl-carrier-protein] S-malonyltransferase/ binding / catalytic/ transferase | chr2:12882955-12885534 REVERSE
AT5G65170		23.26							53.05		33.75				39.5				50.05	35.1	not assigned.no ontology	VQ motif-containing protein | chr5:26041174-26042406 FORWARD
AT4G32090																65.95				35.2	not assigned.unknown	galactosyltransferase | chr4:15509990-15510820 REVERSE
AT3G10700														12.41						10.1.30.1	cell wall.precursor synthesis.sugar kinases.galacturonic acid kinase	GHMP kinase family protein | chr3:3346578-3351023 REVERSE
AT4G36500							15.4					21.8	29.04	11.67				23.52		35.2	not assigned.unknown	unknown protein | chr4:17225912-17226610 REVERSE
AT5G09225							19.54													35.2	not assigned.unknown	unknown protein | chr5:2869362-2871190 REVERSE
AT2G24700		29							47.48			31.82							47.5	27.3.41	RNA.regulation of transcription.B3 transcription factor family	transcriptional factor B3 family protein | chr2:10513016-10515411 REVERSE
AT2G39851																69.61				35.2	not assigned.unknown	identical protein binding / serine-type endopeptidase | chr2:16634519-16635568 FORWARD
AT1G30250	19.79					14.71				28.41	49.98						26.78	20.4		35.2	not assigned.unknown	unknown protein | chr1:10646987-10647511 REVERSE
AT1G70710				27.29																26.3.4	misc.gluco-, galacto- and mannosidases.endoglucanase	Symbols: ATGH9B1, CEL1 | ATGH9B1 (ARABIDOPSIS THALIANA GLYCOSYL HYDROLASE 9B1); cellulase/ hydrolase, hydrolyzing O-glycosyl compounds | chr1:26659132-26663010 REVERSE
AT5G09480		19.26								23.5								18.79		35.1.41	not assigned.no ontology.hydroxyproline rich proteins	hydroxyproline-rich glycoprotein family protein | chr5:2950914-2951693 REVERSE
AT1G19020							15.6													35.2	not assigned.unknown	unknown protein | chr1:6568073-6568597 FORWARD
AT4G29050	28.59		30.63							27.64										30.2.19	signalling.receptor kinases.legume-lectin	lectin protein kinase family protein | chr4:14314818-14316879 REVERSE
AT5G39610							20.35					23.72								33.99	development.unspecified	Symbols: ATNAC2, ORE1, ANAC092, ATNAC6 | ATNAC6 (ARABIDOPSIS NAC DOMAIN CONTAINING PROTEIN 6); protein heterodimerization/ protein homodimerization/ transcription factor | chr5:15858400-15859788 REVERSE
AT1G70400			31.09																	35.1	not assigned.no ontology	FUNCTIONS IN: molecular_function unknown; INVOLVED IN: biological_process unknown; LOCATED IN: cellular_component unknown; CONTAINS InterPro DOMAIN/s: NOSIC (InterPro:IPR012976); BEST Arabidopsis thaliana protein match is: emb1220 (embryo defective 1220) (TAIR:AT1G60170.1). | chr1:26531399-26533460 REVERSE
AT2G16990		19.42				15.08				28.99							22.82	23.02		35.2	not assigned.unknown	tetracycline transporter | chr2:7383035-7387854 FORWARD
AT5G54380				27.86																30.2.16	signalling.receptor kinases.Catharanthus roseus-like RLK1	Symbols: THE1 | THE1 (THESEUS1); kinase/ protein kinase | chr5:22077092-22079880 REVERSE
AT2G42440							30.06					22.29								27.3.37	RNA.regulation of transcription.AS2,Lateral Organ Boundaries Gene Family	INVOLVED IN: biological_process unknown; LOCATED IN: cellular_component unknown; CONTAINS InterPro DOMAIN/s: Lateral organ boundaries, LOB (InterPro:IPR004883); BEST Arabidopsis thaliana protein match is: LBD29 (LATERAL ORGAN BOUNDARIES-DOMAIN 29) (TAIR:AT3G58190.1); Has 322 Blast hits to 322 proteins in 14 species: Archae - 0; Bacteria - 0; Metazoa - 0; Fungi - 0; Plants - 322; Viruses - 0; Othe…
AT5G04420				19.7																35.1	not assigned.no ontology	kelch repeat-containing protein | chr5:1246604-1249943 REVERSE
AT2G16850		24.84				12.66			32.4			26.26		13.87					37.93	34.19.1	transport.Major Intrinsic Proteins.PIP	Symbols: PIP3B, PIP2;8 | PIP2;8 (PLASMA MEMBRANE INTRINSIC PROTEIN 2;8); water channel | chr2:7301581-7303437 FORWARD
AT3G03260			37.93													40.52				27.3.22	RNA.regulation of transcription.HB,Homeobox transcription factor family	Symbols: HDG8 | HDG8 (HOMEODOMAIN GLABROUS 8); DNA binding / transcription factor | chr3:755159-759282 REVERSE
AT4G38980															39.49					35.2	not assigned.unknown	unknown protein | chr4:18166709-18168192 REVERSE
AT3G62440																55.96				29.5.11.4.3.2	protein.degradation.ubiquitin.E3.SCF.FBOX	F-box family protein | chr3:23096104-23097726 REVERSE
AT3G11630				25.94									33.05							21.5.1	redox.peroxiredoxin.BAS1	2-cys peroxiredoxin, chloroplast (BAS1) | chr3:3672120-3674075 FORWARD
AT5G50740				26.49								21.26	29.25							15.2	metal handling.binding, chelation and storage	metal ion binding | chr5:20635866-20637977 REVERSE
AT5G01100	38.34								31.25	25.82	39.96				39.51			29.13		17.2.3	hormone metabolism.auxin.induced-regulated-responsive-activated	unknown protein | chr5:34596-37948 REVERSE
AT4G26850					28.45															21.2.1.2	redox.ascorbate and glutathione.ascorbate.GDP-L-galactose-hexose-1-phosphate guanyltransferase	Symbols: VTC2 | VTC2 (vitamin c defective 2); GDP-D-glucose phosphorylase/ GDP-galactose:glucose-1-phosphate guanyltransferase/ GDP-galactose:mannose-1-phosphate guanyltransferase/ GDP-galactose:myoinositol-1-phosphate guanyltransferase/ galactose-1-phosphate guanylyltra | chr4:13499010-13501648 REVERSE
AT1G07300	20.48									24.01										35.1	not assigned.no ontology	josephin protein-related | chr1:2245758-2246492 REVERSE
AT4G17470						15.91						24.73	51.16				21.07	20.59		11.9.1	lipid metabolism.lipid degradation.palmitoyl[protein] hydrolase	palmitoyl protein thioesterase family protein | chr4:9742759-9744860 REVERSE
AT3G28450							16.37													30.2.10	signalling.receptor kinases.leucine rich repeat X	leucine-rich repeat transmembrane protein kinase, putative | chr3:10667262-10669377 FORWARD
AT1G46480	28.87	30.61		27.25		15.21	20.03	23.37	29.34	36.9	52.94	34.11	37.61	13.22	63.24		24.9	35.88	61.45	27.3.22	RNA.regulation of transcription.HB,Homeobox transcription factor family	Symbols: WOX4 | WOX4 (WUSCHEL RELATED HOMEOBOX 4); transcription factor | chr1:17236678-17238053 REVERSE
AT3G28310								18.99					43.1				23.46			35.1	not assigned.no ontology	FUNCTIONS IN: molecular_function unknown; INVOLVED IN: biological_process unknown; LOCATED IN: cellular_component unknown; EXPRESSED IN: leaf; EXPRESSED DURING: LP.10 ten leaves visible; CONTAINS InterPro DOMAIN/s: Protein of unknown function DUF677 (InterPro:IPR007749); BEST Arabidopsis thaliana protein match is: AT14A (TAIR:AT3G28300.1); Has 41 Blast hits to 41 proteins in 2 species: Archae - 0…
AT2G46495			61.01																	29.5.11.4.2	protein.degradation.ubiquitin.E3.RING	zinc finger (C3HC4-type RING finger) family protein | chr2:19080254-19085704 REVERSE
AT4G13370				21.05																35.2	not assigned.unknown	unknown protein | chr4:7777793-7780366 REVERSE
AT3G54130								16.75												35.1	not assigned.no ontology	josephin family protein | chr3:20042705-20044526 REVERSE
AT2G35380		23.96																		26.12	misc.peroxidases	peroxidase 20 (PER20) (P20) | chr2:14892601-14893993 FORWARD
AT5G53220								21.72			38.35									35.2	not assigned.unknown	unknown protein | chr5:21595994-21598224 FORWARD
AT5G42660										29.12										35.2	not assigned.unknown	unknown protein | chr5:17102924-17105966 REVERSE
AT1G68360																36.16				27.3.11	RNA.regulation of transcription.C2H2 zinc finger family	zinc finger protein-related | chr1:25621678-25622412 REVERSE
AT5G20740		25.33		25.12	34.79	17.37										41.02			35.45	26.18	misc.invertase/pectin methylesterase inhibitor family protein	invertase/pectin methylesterase inhibitor family protein | chr5:7025686-7026532 REVERSE
AT1G11570	20.65										45.51				64.68				44.05	29.3.1	protein.targeting.nucleus	Symbols: NTL | nuclear transport factor 2 (NTF2), putative | chr1:3883280-3883956 FORWARD
AT1G13370	29.59		35.06							29.05					44.89	34.93				28.1.3.2.3	DNA.synthesis/chromatin structure.histone.core.H3	histone H3, putative | chr1:4587780-4588613 REVERSE
AT1G35630	24.35		41.17		47.01				28.02	45.34						75.86	46.94			29.5.11.4.2	protein.degradation.ubiquitin.E3.RING	protease-associated zinc finger (C3HC4-type RING finger) family protein | chr1:13162966-13164512 REVERSE
AT1G64235					46.85															26.21	misc.protease inhibitor/seed storage/lipid transfer protein (LTP) family protein	protease inhibitor/seed storage/lipid transfer protein (LTP) family protein | chr1:23836249-23836620 FORWARD
AT1G23500					43.31															26.28	misc.GDSL-motif lipase	GDSL-motif lipase, putative | chr1:8339668-8341072 FORWARD
AT2G01760					28.17	12.74														27.3.5	RNA.regulation of transcription.ARR	Symbols: ARR14 | ARR14 (ARABIDOPSIS RESPONSE REGULATOR 14); transcription factor/ two-component response regulator | chr2:332967-334696 FORWARD
AT4G01430	27.38									33.8	38.24						21.47			33.99	development.unspecified	nodulin MtN21 family protein | chr4:585598-588029 FORWARD
AT1G12640																	21.3			35.1	not assigned.no ontology	membrane bound O-acyl transferase (MBOAT) family protein | chr1:4303312-4305798 REVERSE
AT1G32190							20.83													35.2	not assigned.unknown	INVOLVED IN: N-terminal protein myristoylation; LOCATED IN: plasma membrane; EXPRESSED IN: 14 plant structures; EXPRESSED DURING: 8 growth stages; CONTAINS InterPro DOMAIN/s: Alpha/beta hydrolase fold-1 (InterPro:IPR000073); BEST Arabidopsis thaliana protein match is: unknown protein (TAIR:AT2G24320.1); Has 8192 Blast hits to 4778 proteins in 522 species: Archae - 0; Bacteria - 690; Metazoa - 533…
AT4G11870												26.47								35.2	not assigned.unknown	unknown protein | chr4:7140495-7140719 REVERSE
AT2G44240			34.15																	35.2	not assigned.unknown	unknown protein | chr2:18289824-18292345 FORWARD
AT5G25220												27.38	24.58					19.86		27.3.22	RNA.regulation of transcription.HB,Homeobox transcription factor family	Symbols: KNAT3 | KNAT3 (KNOTTED1-LIKE HOMEOBOX GENE 3); transcription activator/ transcription factor | chr5:8736074-8738584 FORWARD
AT4G01680				19.58		13.93			38.97		34.45			13.25				19.15		27.3.25	RNA.regulation of transcription.MYB domain transcription factor family	Symbols: MYB55 | MYB55 (myb domain protein 55); DNA binding / transcription factor | chr4:716021-717415 REVERSE
AT4G18596	23.68		33.76																	20.2.99	stress.abiotic.unspecified	pollen Ole e 1 allergen and extensin family protein | chr4:10239017-10239851 FORWARD
AT5G19500													24.83							34.3	transport.amino acids	tryptophan/tyrosine permease family protein | chr5:6578952-6581945 FORWARD
AT5G55740													25.59							35.1.5	not assigned.no ontology.pentatricopeptide (PPR) repeat-containing protein	Symbols: CRR21 | CRR21 (chlororespiratory reduction 21) | chr5:22561941-22564433 REVERSE
AT4G12420														12.62						33.99	development.unspecified	Symbols: SKU5 | SKU5; copper ion binding / oxidoreductase | chr4:7349662-7353074 REVERSE
AT4G35905															48.15				51.79	35.2	not assigned.unknown	unknown protein | chr4:17007028-17008154 REVERSE
AT5G61120	19.48		42.36		67.15					24.88						60.33	36.53			35.2	not assigned.unknown	INVOLVED IN: biological_process unknown; EXPRESSED IN: 8 plant structures; EXPRESSED DURING: 6 growth stages; BEST Arabidopsis thaliana protein match is: nucleic acid binding (TAIR:AT5G61090.1); Has 77 Blast hits to 70 proteins in 8 species: Archae - 0; Bacteria - 0; Metazoa - 20; Fungi - 0; Plants - 56; Viruses - 0; Other Eukaryotes - 1 (source: NCBI BLink). | chr5:24582303-24585806 REVERSE
AT4G37140																	24.33			17.5.3	hormone metabolism.ethylene.induced-regulated-responsive-activated	Symbols: MEE69, MES20, ATMES20 | MEE69 (MATERNAL EFFECT EMBRYO ARREST 69); hydrolase, acting on ester bonds | chr4:17492115-17492728 REVERSE
AT5G35670				27.56																30.3	signalling.calcium	Symbols: iqd33 | iqd33 (IQ-domain 33); calmodulin binding | chr5:13856103-13858059 FORWARD
AT5G61960														13.06						31.2	cell.division	Symbols: AML1 | AML1 (ARABIDOPSIS MEI2-LIKE PROTEIN 1); RNA binding / protein binding | chr5:24878521-24884720 REVERSE
AT2G32250								20.67	26.49	42.72		24.03					26.66	23.12		28.99	DNA.unspecified	Symbols: FRS2 | FRS2 (FAR1-related sequence 2); zinc ion binding | chr2:13693105-13696932 FORWARD
AT5G62550				37.65								19.64								35.2	not assigned.unknown	unknown protein | chr5:25105576-25107951 REVERSE
AT5G60440										39.22					55.59		21.37		37.41	27.3.24	RNA.regulation of transcription.MADS box transcription factor family	Symbols: AGL62 | AGL62 (Agamous-like 62); DNA binding / transcription factor | chr5:24306294-24307716 FORWARD
AT5G15180		21.23							38.06		48.69			12.55	57.97				38.76	26.12	misc.peroxidases	peroxidase, putative | chr5:4930519-4932363 FORWARD
AT3G13640					29.1						46.09				44.17	36.02				27.2	RNA.transcription	Symbols: ATRLI1 | ATRLI1; transporter | chr3:4458461-4461733 REVERSE
AT2G21050		22.23					20.3					20.73							40.32	34.3	transport.amino acids	amino acid permease, putative | chr2:9034090-9036636 FORWARD
AT4G00160																35.56				29.5.11.4.3.2	protein.degradation.ubiquitin.E3.SCF.FBOX	F-box family protein | chr4:63410-65479 FORWARD
AT2G35550	22.97																			27.3.84	RNA.regulation of transcription.BBR/BPC	Symbols: BPC7, BBR, ATBPC7 | BPC7 (BASIC PENTACYSTEINE 7); DNA binding / transcription factor | chr2:14929321-14930892 FORWARD
AT1G05400										30.04							20.53			35.2	not assigned.unknown	unknown protein | chr1:1584073-1585421 FORWARD
AT1G17360												25.79	48.44							33.99	development.unspecified	FUNCTIONS IN: molecular_function unknown; INVOLVED IN: biological_process unknown; LOCATED IN: cellular_component unknown; EXPRESSED IN: 22 plant structures; EXPRESSED DURING: 13 growth stages; BEST Arabidopsis thaliana protein match is: COP1-interacting protein-related (TAIR:AT1G72410.1); Has 8834 Blast hits to 6495 proteins in 406 species: Archae - 8; Bacteria - 626; Metazoa - 3389; Fungi - 793…
AT5G44830			34.9																	10.6.3	cell wall.degradation.pectate lyases and polygalacturonases	glycoside hydrolase family 28 protein / polygalacturonase (pectinase) family protein | chr5:18100128-18101885 REVERSE
AT3G20930				25.76																27.4	RNA.RNA binding	RNA recognition motif (RRM)-containing protein | chr3:7331721-7334029 FORWARD
AT3G12890	37.87		48.16		55.94					30.75						55.68		26.07		30.1	signalling.in sugar and nutrient physiology	Symbols: ASML2 | ASML2 (ACTIVATOR OF SPOMIN::LUC2); transcription activator | chr3:4099199-4100473 FORWARD
AT5G19090									37.46			28.86							66.72	35.1.40	not assigned.no ontology.glycine rich proteins	heavy-metal-associated domain-containing protein | chr5:6387489-6390024 FORWARD
AT5G50920													38.21							29.5.5	protein.degradation.serine protease	Symbols: CLPC, ATHSP93-V, HSP93-V, DCA1, CLPC1 | CLPC1; ATP binding / ATP-dependent peptidase/ ATPase | chr5:20715469-20720374 REVERSE
AT3G62160		23.64				36.08	18.45						28.55	32.49						35.1	not assigned.no ontology	transferase family protein | chr3:23014208-23015839 REVERSE
AT3G13650		20.26				16.52						23.33								20.1.7	stress.biotic.PR-proteins	disease resistance response | chr3:4462892-4463872 FORWARD
AT4G17220	20.27	30.77						17.43	60.03	29.21	75.07				57.82		26.38	30.62	50	31.1	cell.organisation	Symbols: ATMAP70-5 | ATMAP70-5 (microtubule-associated proteins 70-5); microtubule binding | chr4:9656838-9659463 REVERSE
AT5G24593							14.64													35.2	not assigned.unknown	unknown protein | chr5:8419767-8420018 FORWARD
AT3G21610									27.54	31.64										35.2	not assigned.unknown	FUNCTIONS IN: molecular_function unknown; INVOLVED IN: biological_process unknown; LOCATED IN: cellular_component unknown; EXPRESSED IN: 23 plant structures; EXPRESSED DURING: 15 growth stages; CONTAINS InterPro DOMAIN/s: Acid phosphatase/vanadium-dependent haloperoxidase related (InterPro:IPR003832); BEST Arabidopsis thaliana protein match is: unknown protein (TAIR:AT1G67600.1); Has 626 Blast hi…
AT1G03040							17.2											18.02		27.3.6	RNA.regulation of transcription.bHLH,Basic Helix-Loop-Helix family	basic helix-loop-helix (bHLH) family protein | chr1:703906-706631 REVERSE
AT1G23660										24.32						40.16				35.2	not assigned.unknown	unknown protein | chr1:8371609-8372845 REVERSE
AT3G44220	27.94	44.22		26.2	36.72	14.07		20.66	38.34	34.37	80.86	26.99	32.01		59.79		39.79	45.46	52.87	20.1	stress.biotic	harpin-induced family protein / HIN1 family protein / harpin-responsive family protein | chr3:15928160-15929758 FORWARD
AT1G10640	27.05	31.88		36.56	37.33				28.45	26.03	38.37	30.76			51.22	48.96	21.6	22.07	49.46	10.6.3	cell wall.degradation.pectate lyases and polygalacturonases	polygalacturonase | chr1:3515365-3517888 REVERSE
AT3G15270	22.46												25.6							33.3	development.squamosa promoter binding like (SPL)	Symbols: SPL5 | SPL5 (SQUAMOSA PROMOTER BINDING PROTEIN-LIKE 5); DNA binding / transcription factor | chr3:5140365-5141348 REVERSE
AT2G44740										23.13										31.3	cell.cycle	Symbols: CYCP4;1 | CYCP4;1 (cyclin p4;1); cyclin-dependent protein kinase | chr2:18441989-18443399 REVERSE
AT1G69160				20.89			20.05													35.2	not assigned.unknown	unknown protein | chr1:26000214-26001588 FORWARD
AT5G55090		19.51							42.13		46.76	37.28	27.13	18.65				20.52		29.4	protein.postranslational modification	Symbols: MAPKKK15 | MAPKKK15; ATP binding / kinase/ protein kinase/ protein serine/threonine kinase | chr5:22356852-22358198 REVERSE
AT4G18980										36.76					41.35		21.97			35.2	not assigned.unknown	unknown protein | chr4:10398918-10399512 FORWARD
AT1G19470													26.05							29.5.11.4.3.2	protein.degradation.ubiquitin.E3.SCF.FBOX	kelch repeat-containing F-box family protein | chr1:6741296-6742534 FORWARD
AT5G55250	30.34		31.01	20.26					46.95	35.78					52.68	33.95		24.11	48.22	17.2.1	hormone metabolism.auxin.synthesis-degradation	Symbols: IAMT1 | IAMT1 (IAA CARBOXYLMETHYLTRANSFERASE 1); S-adenosylmethionine-dependent methyltransferase/ indole acetic acid carboxyl methyltransferase | chr5:22407473-22410944 REVERSE
AT4G17800											33.44									35.1.7	not assigned.no ontology.AT hook motif-containing protein	DNA-binding protein-related | chr4:9895290-9896668 REVERSE
AT5G65270									39.98	37.2	34.98				42.48	42.46	27.58			30.5	signalling.G-proteins	Symbols: AtRABA4a | AtRABA4a (Arabidopsis Rab GTPase homolog A4a); GTP binding | chr5:26083328-26084714 FORWARD
AT2G36540											37.13									35.1	not assigned.no ontology	NLI interacting factor (NIF) family protein | chr2:15325237-15326449 FORWARD
AT1G52880	39.24	18.17								36.46	49.43	18.7			56.23		25.03	34.28		33.99	development.unspecified	Symbols: NAM, ANAC018, ATNAM, NARS2 | NAM (NO APICAL MERISTEM); transcription factor | chr1:19688957-19690542 REVERSE
AT5G48540							18.12													35.2	not assigned.unknown	33 kDa secretory protein-related | chr5:19668964-19669920 REVERSE
AT4G19000																62.85				27.3.99	RNA.regulation of transcription.unclassified	IWS1 C-terminus family protein | chr4:10405503-10407339 FORWARD
AT5G62165	22.77									39.7	55.71				63.93	53.21				27.3.24	RNA.regulation of transcription.MADS box transcription factor family	Symbols: AGL42 | AGL42 (AGAMOUS LIKE 42); transcription factor | chr5:24964700-24968520 FORWARD
AT2G42370								18.41				19.73							46.71	35.2	not assigned.unknown	unknown protein | chr2:17643334-17645533 FORWARD
AT3G16510	19.37																			35.1.19	not assigned.no ontology.C2 domain-containing protein	C2 domain-containing protein | chr3:5616992-5618294 REVERSE
AT1G72840							15.91													20.1.2	stress.biotic.receptors	ATP binding / protein binding / transmembrane receptor | chr1:27409302-27413831 REVERSE
AT4G22110										27.98					39.4		29.46			26.11	misc.alcohol dehydrogenases	alcohol dehydrogenase, putative | chr4:11711336-11714228 REVERSE
AT2G38195			35.65													36.49				27.3.12	RNA.regulation of transcription.C3H zinc finger family	protein binding / zinc ion binding | chr2:16003615-16006654 FORWARD
AT3G58480																	26.88			30.3	signalling.calcium	calmodulin-binding family protein | chr3:21629341-21631853 FORWARD
AT3G46040																			58.37	29.2.1.2.1.515	protein.synthesis.ribosomal protein.eukaryotic.40S subunit.S15A	Symbols: RPS15AD | RPS15AD (ribosomal protein S15A D); structural constituent of ribosome | chr3:16914539-16915759 FORWARD
AT1G64400	28.16	33.1		32.61	36.01	21.03						19.3	57.98				30.8	17.88		11.1.9	lipid metabolism.FA synthesis and FA elongation.long chain fatty acid CoA ligase	long-chain-fatty-acid--CoA ligase, putative / long-chain acyl-CoA synthetase, putative | chr1:23915598-23919783 REVERSE
AT5G48160							17.96													31.1	cell.organisation	Symbols: OBE2 | OBE2 (OBERON2); protein binding / zinc ion binding | chr5:19527837-19530316 REVERSE
AT5G13840					32.7					28.07					48.1		22.33		53.37	31.2	cell.division	Symbols: FZR3 | FZR3 (FIZZY-RELATED 3); signal transducer | chr5:4468508-4470991 REVERSE
AT4G11820																36.46				16.1.2.2	secondary metabolism.isoprenoids.mevalonate pathway.HMG-CoA synthase	Symbols: MVA1 | MVA1; acetyl-CoA C-acetyltransferase/ hydroxymethylglutaryl-CoA synthase | chr4:7108915-7112030 REVERSE
AT1G29600	21.53			18.99		12.94							29.3					24.17		27.3.11	RNA.regulation of transcription.C2H2 zinc finger family	zinc finger (CCCH-type) family protein | chr1:10344046-10345651 FORWARD
AT3G11640																40.92				35.2	not assigned.unknown	unknown protein | chr3:3674499-3675198 FORWARD
AT4G17880				35.05																27.3.6	RNA.regulation of transcription.bHLH,Basic Helix-Loop-Helix family	basic helix-loop-helix (bHLH) family protein | chr4:9933366-9935586 REVERSE
AT5G62340							14.83													26.18	misc.invertase/pectin methylesterase inhibitor family protein	invertase/pectin methylesterase inhibitor family protein | chr5:25033518-25034404 FORWARD
AT3G19100		25.36							43.93		34.54	33.1		12.73					36.63	29.4	protein.postranslational modification	calcium-dependent protein kinase, putative / CDPK, putative | chr3:6605476-6609295 FORWARD
AT3G59455					36.42															26.21	misc.protease inhibitor/seed storage/lipid transfer protein (LTP) family protein	Encodes a Protease inhibitor/seed storage/LTP family protein | chr3:21976820-21977393 FORWARD
AT4G12350	20.99	24.95			43.83	21.12		40.24		41.99	47.12		49.91		43.98		180	23.8		27.3.25	RNA.regulation of transcription.MYB domain transcription factor family	Symbols: MYB42, AtMYB42 | MYB42 (myb domain protein 42); transcription factor | chr4:7324912-7326636 FORWARD
AT3G31910					38.11															35.2	not assigned.unknown	FUNCTIONS IN: molecular_function unknown; INVOLVED IN: biological_process unknown; LOCATED IN: cellular_component unknown; CONTAINS InterPro DOMAIN/s: Region of unknown function DUF1985 (InterPro:IPR015410); BEST Arabidopsis thaliana protein match is: Ulp1 protease family protein (TAIR:AT5G45570.1); Has 221 Blast hits to 211 proteins in 56 species: Archae - 0; Bacteria - 55; Metazoa - 45; Fungi -…
AT1G75470																40.88				34.10	transport.nucleotides	Symbols: ATPUP15 | ATPUP15; purine transmembrane transporter | chr1:28330072-28331300 FORWARD
AT1G19025								15.39												28.2	DNA.repair	DNA cross-link repair protein-related | chr1:6568853-6570939 FORWARD
AT4G21260			38.11																	35.2	not assigned.unknown	unknown protein | chr4:11327543-11329057 FORWARD
AT2G46380							15.31													35.1	not assigned.no ontology	unknown protein | chr2:19039202-19042348 FORWARD
AT5G09300																44.41				13.2.4.1	amino acid metabolism.degradation.branched chain group.shared	2-oxoisovalerate dehydrogenase, putative / 3-methyl-2-oxobutanoate dehydrogenase, putative / branched-chain alpha-keto acid dehydrogenase E1 alpha subunit, putative | chr5:2884179-2886863 REVERSE
AT5G14880							17.47													34.15	transport.potassium	potassium transporter, putative | chr5:4814244-4817667 FORWARD
AT2G26510															42.14					34.99	transport.misc	Symbols: PDE135 | PDE135 (pigment defective embryo 135); transmembrane transporter | chr2:11273911-11277630 FORWARD
AT5G66020					40.68			14.18									21			30.4	signalling.phosphinositides	Symbols: IBS2, ATSAC1B, ATSAC6, SACIB | ATSAC1B (SUPPRESSOR OF ACTIN 1B); phosphatidylinositol-4,5-bisphosphate 5-phosphatase | chr5:26401193-26404691 REVERSE
AT1G51010																42.51				35.2	not assigned.unknown	unknown protein | chr1:18911597-18913542 FORWARD
AT4G17860				20.46	30.68											35.23				35.2	not assigned.unknown	unknown protein | chr4:9924698-9926372 REVERSE
AT1G14230								17.63												23.2	nucleotide metabolism.degradation	nucleoside phosphatase family protein / GDA1/CD39 family protein | chr1:4861266-4864094 FORWARD
AT3G08900					40.94											34.11				10.5.5	cell wall.cell wall proteins.RGP	Symbols: RGP3, RGP | RGP3 (REVERSIBLY GLYCOSYLATED POLYPEPTIDE 3); transferase, transferring hexosyl groups | chr3:2708086-2709714 REVERSE
AT5G03890		18.69							46.92			36.27		14.08						35.2	not assigned.unknown	unknown protein | chr5:1047150-1047689 FORWARD
AT2G36880		22.85		27.38					26.7					13.49	45.49			23.61		13.1.3.4	amino acid metabolism.synthesis.aspartate family.methionine	Symbols: MAT3 | MAT3 (methionine adenosyltransferase 3); copper ion binding / methionine adenosyltransferase | chr2:15479366-15481412 REVERSE
AT4G08990			82.22													40.75				27.3.46	RNA.regulation of transcription.DNA methyltransferases	DNA (cytosine-5-)-methyltransferase, putative | chr4:5764781-5770496 FORWARD
AT2G34820					31.61															27.3.6	RNA.regulation of transcription.bHLH,Basic Helix-Loop-Helix family	basic helix-loop-helix (bHLH) family protein | chr2:14689624-14690879 FORWARD
AT2G21600			31.8								59.76						25.96			29.3.4.1	protein.targeting.secretory pathway.ER	Symbols: ATRER1B | ATRER1B | chr2:9242801-9244833 FORWARD
AT3G20790				52.09																35.1	not assigned.no ontology	oxidoreductase family protein | chr3:7268752-7271287 FORWARD
AT1G05040								18.93												35.2	not assigned.unknown	unknown protein | chr1:1447369-1448448 REVERSE
AT2G36570	26.52	21.23		26.33	31.19				30.96			22.26		11.8	63.92	48.81		20.5	46.37	30.2.3	signalling.receptor kinases.leucine rich repeat III	leucine-rich repeat transmembrane protein kinase, putative | chr2:15335496-15337927 FORWARD
AT3G29970		19.28										24								33.99	development.unspecified	germination protein-related | chr3:11745211-11746570 FORWARD
AT5G43740								20.09												20.1.7	stress.biotic.PR-proteins	disease resistance protein (CC-NBS-LRR class), putative | chr5:17564738-17568802 FORWARD
AT5G60560																53.09				29.5.11.4.3.2	protein.degradation.ubiquitin.E3.SCF.FBOX	F-box family protein | chr5:24345949-24347172 FORWARD
AT2G41290															41.4					16.4.1	secondary metabolism.N misc.alkaloid-like	strictosidine synthase family protein | chr2:17210428-17212959 REVERSE
AT5G38760			32.51								34.38									17.1.3	hormone metabolism.abscisic acid.induced-regulated-responsive-activated	unknown protein | chr5:15524178-15524977 FORWARD
AT1G63057			46.32		27.39												23.2			35.2	not assigned.unknown	unknown protein | chr1:23382172-23382989 FORWARD
AT1G32640	33.47	19.23									43.51	30.85	27.27							29.4	protein.postranslational modification	Symbols: ATMYC2, RD22BP1, JAI1, JIN1, MYC2, ZBF1 | MYC2; DNA binding / transcription activator/ transcription factor | chr1:11798810-11800988 REVERSE
AT4G26090												18.6								20.1	stress.biotic	Symbols: RPS2 | RPS2 (RESISTANT TO P. SYRINGAE 2); protein binding | chr4:13224338-13227872 FORWARD
AT2G41620	21.4	23.88				15.62		24.38					34.63				41.89	21.49		29.3.1	protein.targeting.nucleus	nucleoporin interacting component family protein | chr2:17347304-17355084 REVERSE
AT5G53780			34.36		33.44											37.14				35.2	not assigned.unknown	unknown protein | chr5:21839818-21841977 REVERSE
AT5G20860		18.63							28.65									20.69		10.8.1	cell wall.pectin*esterases.PME	pectinesterase family protein | chr5:7076890-7079077 REVERSE
AT5G09610					29.64												24.35			35.1.12	not assigned.no ontology.pumilio/Puf RNA-binding domain-containing protein	Symbols: APUM21 | APUM21 (Arabidopsis Pumilio 21); RNA binding / binding | chr5:2981156-2982709 FORWARD
AT2G45900		30.56			31.87	14.55		15.24	48.03	24.6	80.45	22.11			44.84		31.29	32.81		35.2	not assigned.unknown	unknown protein | chr2:18886069-18888674 REVERSE
AT3G48900									28.54										39.93	28.1	DNA.synthesis/chromatin structure	DNA binding / catalytic/ chromatin binding / nuclease | chr3:18131829-18136343 FORWARD
AT2G16860								17.85												35.1	not assigned.no ontology	GCIP-interacting family protein | chr2:7303919-7306671 REVERSE
AT5G20510								21.87	39.06	46.77	54.92				39.05		21.24		43.73	27.3.2	RNA.regulation of transcription.Alfin-like	Symbols: AL5 | AL5 (ALFIN-LIKE 5); DNA binding / methylated histone residue binding | chr5:6939813-6942908 REVERSE
AT4G00670	20.62	21.81		22.86				21.06	48.37	31.57	68.42				59.17		33.71	45.65	55.31	27.3.99	RNA.regulation of transcription.unclassified	DNA binding | chr4:278316-279186 REVERSE
AT1G03457														12.25						27.4	RNA.RNA binding	RNA-binding protein, putative | chr1:860788-864075 REVERSE
AT5G27310							14.53													27.3.67	RNA.regulation of transcription.putative transcription regulator	FUNCTIONS IN: molecular_function unknown; INVOLVED IN: transcription; LOCATED IN: plasma membrane; EXPRESSED IN: cultured cell; CONTAINS InterPro DOMAIN/s: TFIIS N-terminal (InterPro:IPR017923), Transcription elongation factor, TFIIS/CRSP70, N-terminal, sub-type (InterPro:IPR003617); BEST Arabidopsis thaliana protein match is: unknown protein (TAIR:AT2G27780.1); Has 410 Blast hits to 363 proteins…
AT5G18720					45.59															35.2	not assigned.unknown	FUNCTIONS IN: molecular_function unknown; INVOLVED IN: biological_process unknown; LOCATED IN: endomembrane system; CONTAINS InterPro DOMAIN/s: Molecular chaperone, heat shock protein, Hsp40, DnaJ (InterPro:IPR015609); BEST Arabidopsis thaliana protein match is: unknown protein (TAIR:AT5G18730.1); Has 294 Blast hits to 137 proteins in 8 species: Archae - 0; Bacteria - 0; Metazoa - 0; Fungi - 0; P…
AT5G14980					52.54															35.1	not assigned.no ontology	esterase/lipase/thioesterase family protein | chr5:4849600-4850583 FORWARD
AT3G57320					28.56				32.72	31.94	39.86						22.95			35.2	not assigned.unknown	unknown protein | chr3:21209957-21210863 FORWARD
AT3G49300																37.49				35.1.42	not assigned.no ontology.proline rich family	proline-rich family protein | chr3:18276770-18277605 REVERSE
AT2G39030													28.66				32.07			26.24	misc.GCN5-related N-acetyltransferase	GCN5-related N-acetyltransferase (GNAT) family protein | chr2:16298227-16299202 FORWARD
AT2G20380			31.48												45.19					29.5.11.4.3.2	protein.degradation.ubiquitin.E3.SCF.FBOX	kelch repeat-containing F-box family protein | chr2:8794818-8795980 REVERSE
AT1G71692														14.62						27.3.24	RNA.regulation of transcription.MADS box transcription factor family	Symbols: AGL12, XAL1 | AGL12 (AGAMOUS-LIKE 12); transcription factor | chr1:26952645-26955127 REVERSE
AT1G04030									31.49	23.95						33.86				35.2	not assigned.unknown	unknown protein | chr1:1040518-1042892 FORWARD
AT3G55515							21.63													33.99	development.unspecified	Symbols: DVL8, RTFL7 | RTFL7 (ROTUNDIFOLIA LIKE 7) | chr3:20590923-20591162 FORWARD
AT5G38360													24.68							35.1	not assigned.no ontology	catalytic | chr5:15331711-15333625 REVERSE
AT5G67550														15.45						35.2	not assigned.unknown	unknown protein | chr5:26946754-26949161 REVERSE
AT4G26480											34.28									27.4	RNA.RNA binding	KH domain-containing protein | chr4:13372885-13378390 REVERSE
AT1G05835		17.83																		35.1	not assigned.no ontology	unknown protein | chr1:1762224-1762814 FORWARD
AT3G30280			42.95		35.91															35.1	not assigned.no ontology	transferase family protein | chr3:11914366-11915697 FORWARD
AT3G57220																			39.53	29.7	protein.glycosylation	UDP-GlcNAc:dolichol phosphate N-acetylglucosamine-1-phosphate transferase, putative | chr3:21174455-21177119 FORWARD
AT4G11700																72.72				35.2	not assigned.unknown	unknown protein | chr4:7058086-7058637 REVERSE
AT5G66350																			36.89	27.3.34	RNA.regulation of transcription.Orphan family	Symbols: SHI | SHI (SHORT INTERNODES); protein binding / protein heterodimerization/ transcription factor | chr5:26504467-26506569 REVERSE
AT1G60600				21.42																18.5.2.7	Co-factor and vitamine metabolism.folate & vitamine K.vitamine K.DHNA Phytyltransferase	Symbols: ABC4 | ABC4 (ABERRANT CHLOROPLAST DEVELOPMENT 4); 1,4-dihydroxy-2-naphthoate octaprenyltransferase/ prenyltransferase | chr1:22324645-22327359 REVERSE
AT5G45420				32.05																27.3.25	RNA.regulation of transcription.MYB domain transcription factor family	myb family transcription factor | chr5:18404069-18406606 REVERSE
AT4G31360				26.28																35.2	not assigned.unknown	selenium binding | chr4:15221843-15223627 FORWARD
AT4G23170	22.68					13.12					35.45							24.43		30.2.99	signalling.receptor kinases.misc	Symbols: EP1 | EP1; protein kinase | chr4:12135093-12136157 FORWARD
AT2G19300			33.74												41.78					35.2	not assigned.unknown	unknown protein | chr2:8368040-8368219 REVERSE
AT1G14860							15.45													23.3.3	nucleotide metabolism.salvage.NUDIX hydrolases	Symbols: atnudt18 | atnudt18 (Arabidopsis thaliana Nudix hydrolase homolog 18); hydrolase | chr1:5124742-5126151 FORWARD
AT3G16670													34.99				20.8			35.2	not assigned.unknown	unknown protein | chr3:5681419-5682331 FORWARD
AT2G18250																			36.61	18.4.8	Co-factor and vitamine metabolism.pantothenate.pantetheine-phosphate adenylyltransferase (PPAT)	Symbols: ATCOAD | ATCOAD (4-phosphopantetheine adenylyltransferase); nucleotidyltransferase/ pantetheine-phosphate adenylyltransferase | chr2:7939907-7941678 FORWARD
AT1G66570	25.29																			34.2.1	transport.sugars.sucrose	Symbols: ATSUC7 | ATSUC7 (Sucrose-proton symporter 7); carbohydrate transmembrane transporter/ sucrose:hydrogen symporter/ sugar:hydrogen symporter | chr1:24835251-24837322 REVERSE
AT2G29350	25.23									25.16										26.8	misc.nitrilases, *nitrile lyases, berberine bridge enzymes, reticuline oxidases, troponine reductases	Symbols: SAG13 | SAG13; alcohol dehydrogenase/ oxidoreductase | chr2:12600914-12602556 FORWARD
AT4G10895			42.32													63.82				35.2	not assigned.unknown	Expressed protein | chr4:6693907-6694718 REVERSE
AT3G56700		22.39			38.25	16.29		27.24					25.97				30.96			33.99	development.unspecified	Symbols: FAR6 | FAR6 (FATTY ACID REDUCTASE 6); fatty acyl-CoA reductase (alcohol-forming)/ oxidoreductase, acting on the CH-CH group of donors, NAD or NADP as acceptor | chr3:20999731-21002058 REVERSE
AT5G16530						12.9				23.8							22.73			17.2.2	hormone metabolism.auxin.signal transduction	Symbols: PIN5 | PIN5 (PIN-FORMED 5); auxin:hydrogen symporter/ transporter | chr5:5400735-5402626 FORWARD
AT1G67430																			43.35	29.2.1.2.2.17	protein.synthesis.ribosomal protein.eukaryotic.60S subunit.L17	60S ribosomal protein L17 (RPL17B) | chr1:25262159-25263789 FORWARD
AT4G04630	21.9	19.53				15.9									42.91				37.04	35.2	not assigned.unknown	unknown protein | chr4:2331677-2332800 REVERSE
AT4G15120												24.14								35.1	not assigned.no ontology	VQ motif-containing protein | chr4:8634725-8635561 FORWARD
AT5G21030													29.2							33.99	development.unspecified	PAZ domain-containing protein / piwi domain-containing protein | chr5:7139892-7144272 REVERSE
AT3G16000		28.22																		27.3.34	RNA.regulation of transcription.Orphan family	Symbols: MFP1 | MFP1 (MAR BINDING FILAMENT-LIKE PROTEIN 1); DNA binding | chr3:5430889-5433817 REVERSE
AT2G24950			34.19		45.36															35.2	not assigned.unknown	unknown protein | chr2:10613105-10615563 FORWARD
AT2G41690		20.67							60.57	28.95	57.97				61.33		23.24	25.65	49.77	27.3.23	RNA.regulation of transcription.HSF,Heat-shock transcription factor family	Symbols: AT-HSFB3, HSFB3 | AT-HSFB3; DNA binding / transcription factor | chr2:17381723-17382577 FORWARD
AT3G14395										24.81								18.62	37.72	35.2	not assigned.unknown	unknown protein | chr3:4810923-4811656 FORWARD
AT4G12860					49.17															30.3	signalling.calcium	Symbols: UNE14 | UNE14 (unfertilized embryo sac 14); calcium ion binding | chr4:7538444-7538902 REVERSE
AT2G06983					27.79											67.83				20.1.7	stress.biotic.PR-proteins	Symbols: SCRL16 | SCRL16 (SCR-Like 16) | chr2:2888951-2889382 FORWARD
AT5G44140																39.54				9.1.1	mitochondrial electron transport / ATP synthesis.NADH-DH.complex I	Symbols: ATPHB7 | ATPHB7 (PROHIBITIN 7) | chr5:17762491-17763629 FORWARD
AT3G28130				28.86																33.99	development.unspecified	nodulin MtN21 family protein | chr3:10465516-10468911 FORWARD
AT5G23350		28.6				33.85								20.31						17.1.3	hormone metabolism.abscisic acid.induced-regulated-responsive-activated	GRAM domain-containing protein / ABA-responsive protein-related | chr5:7858253-7859387 REVERSE
AT2G44195					32.11			14.97									27.42			35.2	not assigned.unknown	unknown protein | chr2:18274806-18275792 FORWARD
AT1G22240			35.85		32.71											40.94				35.1.12	not assigned.no ontology.pumilio/Puf RNA-binding domain-containing protein	Symbols: APUM8 | APUM8 (Arabidopsis Pumilio 8); RNA binding / binding | chr1:7853084-7854963 FORWARD
AT5G50040					31.52															26.18	misc.invertase/pectin methylesterase inhibitor family protein	invertase/pectin methylesterase inhibitor family protein | chr5:20357126-20358107 FORWARD
AT3G27999																91.02				26.18	misc.invertase/pectin methylesterase inhibitor family protein	enzyme inhibitor/ pectinesterase | chr3:10402872-10403511 FORWARD
AT1G44085											33.68									35.1.40	not assigned.no ontology.glycine rich proteins	glycine-rich protein | chr1:16758110-16758508 REVERSE
AT1G74810																	21.96			34.18	transport.unspecified anions	Symbols: BOR5 | BOR5; anion exchanger | chr1:28108474-28111534 FORWARD
AT1G76170															41.99					35.2	not assigned.unknown	ATP binding | chr1:28584039-28586225 REVERSE
AT5G55056			32.6																	35.2	not assigned.unknown	unknown protein | chr5:22340983-22341111 FORWARD
AT2G26700									34.36										40.94	29.4	protein.postranslational modification	Symbols: PID2 | PID2 (PINOID2); ATP binding / kinase/ protein kinase | chr2:11368596-11371099 FORWARD
AT4G23880	21.66	19.34				13.8						29.07	28.2					23.86		35.2	not assigned.unknown	unknown protein | chr4:12415677-12416450 REVERSE
AT5G65640		24.96							46.3		37.3	35.28							53.72	27.3.6	RNA.regulation of transcription.bHLH,Basic Helix-Loop-Helix family	Symbols: bHLH093 | bHLH093 (beta HLH protein 93); DNA binding / transcription factor | chr5:26237055-26239084 FORWARD
AT1G11450		44.32				14.29			33.33		34.5	21.03		13.76			23.5			33.99	development.unspecified	nodulin MtN21 family protein | chr1:3853467-3855385 FORWARD
AT3G54750		18.92							36.46			36.44							54.86	35.2	not assigned.unknown	unknown protein | chr3:20264705-20268881 REVERSE
AT1G54760			41.44													44.79				27.3.24	RNA.regulation of transcription.MADS box transcription factor family	Symbols: AGL85 | AGL85 (AGAMOUS-LIKE 85); DNA binding / transcription factor | chr1:20433912-20434397 FORWARD
AT5G56760											42.62			13.2			25.83	18.23		13.1.5.3.2	amino acid metabolism.synthesis.serine-glycine-cysteine group.cysteine.SAT	Symbols: ATSERAT1;1, SAT5, SAT-52 | ATSERAT1;1 (ARABIDOPSIS THALIANA SERINE ACETYLTRANSFERASE 1;1); serine O-acetyltransferase | chr5:22961309-22962660 REVERSE
AT3G15870					33.42			15.34									21.4			11.2.1	lipid metabolism.FA desaturation.desaturase	oxidoreductase | chr3:5362888-5364544 FORWARD
AT1G30480			37.11																	28.2	DNA.repair	Symbols: DRT111 | DRT111; nucleic acid binding / nucleotide binding | chr1:10790022-10792575 FORWARD
AT1G66850					32.24															26.21	misc.protease inhibitor/seed storage/lipid transfer protein (LTP) family protein	protease inhibitor/seed storage/lipid transfer protein (LTP) family protein | chr1:24936958-24937434 FORWARD
AT4G34960																			42.87	31.3.1	cell.cycle.peptidylprolyl isomerase	peptidyl-prolyl cis-trans isomerase, putative / cyclophilin, putative / rotamase, putative | chr4:16648605-16650897 FORWARD
AT5G07010							28.68													11.8	lipid metabolism.'exotics'(steroids, squalene etc)	Symbols: ATST2A, ST2A | ST2A (SULFOTRANSFERASE 2A); hydroxyjasmonate sulfotransferase/ sulfotransferase | chr5:2174678-2176106 REVERSE
AT1G76110													34.45							27.3.62	RNA.regulation of transcription.Nucleosome/chromatin assembly factor group	high mobility group (HMG1/2) family protein / ARID/BRIGHT DNA-binding domain-containing protein | chr1:28555042-28557586 REVERSE
AT3G46570					29.57											55.49				26.4.1	misc.beta 1,3 glucan hydrolases.glucan endo-1,3-beta-glucosidase	glycosyl hydrolase family 17 protein | chr3:17145797-17146867 REVERSE
AT3G62870												19.81							48.04	29.2.1.2.2.57	protein.synthesis.ribosomal protein.eukaryotic.60S subunit.L7A	60S ribosomal protein L7A (RPL7aB) | chr3:23242665-23244353 REVERSE
AT5G40600								14.59												35.2	not assigned.unknown	unknown protein | chr5:16255044-16256765 REVERSE
AT3G28030								20.34		24.72										28.2	DNA.repair	Symbols: UVH3, UVR1 | UVH3 (ULTRAVIOLET HYPERSENSITIVE 3); DNA binding / catalytic/ endonuclease/ nuclease/ single-stranded DNA binding | chr3:10424253-10431204 FORWARD
AT4G29283			46.11													38.06				20.1.7	stress.biotic.PR-proteins	Symbols: LCR21 | LCR21 (Low-molecular-weight cysteine-rich 21) | chr4:14430223-14430601 REVERSE
AT3G45490	32.82	20.54			37.31				34.61	30.09					42.78	46.03	43.77	38.06		35.2	not assigned.unknown	FUNCTIONS IN: molecular_function unknown; INVOLVED IN: biological_process unknown; LOCATED IN: cellular_component unknown; EXPRESSED IN: inflorescence meristem; BEST Arabidopsis thaliana protein match is: zinc finger protein-related (TAIR:AT2G25370.1); Has 70 Blast hits to 67 proteins in 6 species: Archae - 0; Bacteria - 2; Metazoa - 0; Fungi - 0; Plants - 68; Viruses - 0; Other Eukaryotes - 0 (s…
AT5G65330					28.63														38.11	27.3.24	RNA.regulation of transcription.MADS box transcription factor family	Symbols: AGL78 | AGL78 (AGAMOUS-LIKE 78); transcription factor | chr5:26110326-26111351 FORWARD
AT5G15480					28.86															27.3.11	RNA.regulation of transcription.C2H2 zinc finger family	zinc finger (C2H2 type) family protein | chr5:5025952-5027160 REVERSE
AT1G57540															44.17					35.1	not assigned.no ontology	unknown protein | chr1:21310366-21311494 REVERSE
AT3G01480													26.43							29.6	protein.folding	Symbols: CYP38 | CYP38 (cyclophilin 38); peptidyl-prolyl cis-trans isomerase | chr3:188384-190851 FORWARD
AT1G17560																			67.72	29.2.1.1.3.2.14	protein.synthesis.ribosomal protein.prokaryotic.unknown organellar.50S subunit.L14	Symbols: HLL | HLL (HUELLENLOS); structural constituent of ribosome | chr1:6037464-6038692 REVERSE
AT5G42955			40.39		49.61												31.73			35.2	not assigned.unknown	unknown protein | chr5:17231842-17232324 REVERSE
AT2G42860	23.84		39.86						37.28	30.68	48.81				57.41	43.7		22.21	39.47	35.2	not assigned.unknown	unknown protein | chr2:17833765-17835113 FORWARD
AT1G76705	20.14							14.91		24.97										30.3	signalling.calcium	calmodulin binding | chr1:28786450-28787328 FORWARD
AT2G32230													25.51							35.1.5	not assigned.no ontology.pentatricopeptide (PPR) repeat-containing protein	pentatricopeptide (PPR) repeat-containing protein | chr2:13679529-13682236 REVERSE
AT1G47765																79.4				29.5.11.4.3.2	protein.degradation.ubiquitin.E3.SCF.FBOX	F-box family protein | chr1:17574906-17576092 REVERSE
AT5G24690							15.1													35.2	not assigned.unknown	INVOLVED IN: biological_process unknown; LOCATED IN: mitochondrion, chloroplast, plastid, chloroplast inner membrane, chloroplast envelope; EXPRESSED IN: 23 plant structures; EXPRESSED DURING: 13 growth stages; BEST Arabidopsis thaliana protein match is: RER1 (RETICULATA-RELATED 1) (TAIR:AT5G22790.1); Has 251 Blast hits to 242 proteins in 37 species: Archae - 0; Bacteria - 8; Metazoa - 20; Fungi …
AT5G46130	20.25																			35.2	not assigned.unknown	unknown protein | chr5:18702914-18704484 REVERSE
AT4G32880							19.8													27.3.22	RNA.regulation of transcription.HB,Homeobox transcription factor family	Symbols: ATHB-8, ATHB8 | ATHB-8 (HOMEOBOX GENE 8); DNA binding / transcription factor | chr4:15863452-15868625 REVERSE
AT3G26230								15.05												26.10	misc.cytochrome P450	Symbols: CYP71B24 | CYP71B24; electron carrier/ heme binding / iron ion binding / monooxygenase/ oxygen binding | chr3:9598005-9599959 REVERSE
AT5G07870							19.08													16.2	secondary metabolism.phenylpropanoids	transferase family protein | chr5:2513794-2515418 FORWARD
AT2G15318	19.9															39.5				35.2	not assigned.unknown	unknown protein | chr2:6664760-6665029 FORWARD
AT4G25470	20.81						18.4					20.41						19.63		27.3.3	RNA.regulation of transcription.AP2/EREBP, APETALA2/Ethylene-responsive element binding protein family	Symbols: CBF2, DREB1C, FTQ4, ATCBF2 | CBF2 (C-REPEAT/DRE BINDING FACTOR 2); DNA binding / transcription activator/ transcription factor | chr4:13015277-13016220 REVERSE
AT4G17453								15.59												35.2	not assigned.unknown	unknown protein | chr4:9738058-9738273 REVERSE
AT1G72850							16.85													20.1.7	stress.biotic.PR-proteins	disease resistance protein (TIR-NBS class), putative | chr1:27413971-27415335 FORWARD
AT5G44568		18.77																		35.1	not assigned.no ontology	unknown protein | chr5:17961201-17962202 REVERSE
AT5G61810												21.56	35.66							34.9	transport.metabolite transporters at the mitochondrial membrane	mitochondrial substrate carrier family protein | chr5:24831619-24833902 REVERSE
AT4G36600											33.58						22.28			35.1.22	not assigned.no ontology.late embryogenesis abundant domain-containing protein	FUNCTIONS IN: molecular_function unknown; INVOLVED IN: embryonic development ending in seed dormancy; EXPRESSED IN: 6 plant structures; EXPRESSED DURING: M germinated pollen stage, 4 anthesis, petal differentiation and expansion stage; CONTAINS InterPro DOMAIN/s: Late embryogenesis abundant protein (InterPro:IPR004238); BEST Arabidopsis thaliana protein match is: late embryogenesis abundant domai…
AT1G20132			33.64													44.07				26.28	misc.GDSL-motif lipase	hydrolase, acting on ester bonds / lipase | chr1:6981264-6983627 FORWARD
AT4G36940				19.08																23.3.1	nucleotide metabolism.salvage.phosphoribosyltransferases	Symbols: NAPRT1 | NAPRT1 (NICOTINATE PHOSPHORIBOSYLTRANSFERASE 1); nicotinate phosphoribosyltransferase | chr4:17416855-17420252 FORWARD
AT5G19270			44.27													74.8				35.2	not assigned.unknown	unknown protein | chr5:6485617-6487009 REVERSE
AT1G04150					45.94															35.1.19	not assigned.no ontology.C2 domain-containing protein	C2 domain-containing protein | chr1:1081208-1084246 REVERSE
AT5G48940																			38.8	30.2.11	signalling.receptor kinases.leucine rich repeat XI	leucine-rich repeat transmembrane protein kinase, putative | chr5:19839710-19843807 FORWARD
AT4G26500	21.14																			18.7	Co-factor and vitamine metabolism.iron-sulphur clusters	Symbols: EMB1374, CPSUFE, ATSUFE, SUFE1 | CPSUFE (CHLOROPLAST SULFUR E); enzyme activator/ transcription regulator | chr4:13382198-13383641 REVERSE
AT3G03540					39.61											36.05				11.9.3.5	lipid metabolism.lipid degradation.lysophospholipases.phosphoinositide phospholipase C	Symbols: NPC5 | NPC5 (NON-SPECIFIC PHOSPHOLIPASE C5); hydrolase, acting on ester bonds / phospholipase C | chr3:846350-848297 REVERSE
AT1G26220				21.39																26.24	misc.GCN5-related N-acetyltransferase	GCN5-related N-acetyltransferase (GNAT) family protein | chr1:9071140-9071861 FORWARD
AT2G27430							19.48													35.2	not assigned.unknown	binding | chr2:11729826-11733210 REVERSE
AT3G46170		21.22		20.9			19.53		47.06		51.29	28.95		18.93	42.93			22.95		26.22	misc.short chain dehydrogenase/reductase (SDR)	short-chain dehydrogenase/reductase (SDR) family protein | chr3:16952723-16953589 REVERSE
AT2G02310							23.38						25.01							31.1	cell.organisation	Symbols: AtPP2-B6 | AtPP2-B6 (Phloem protein 2-B6); carbohydrate binding | chr2:608759-610130 REVERSE
AT1G24170				21.99																26.2	misc.UDP glucosyl and glucoronyl transferases	Symbols: GATL8, LGT9 | LGT9; polygalacturonate 4-alpha-galacturonosyltransferase/ transferase, transferring glycosyl groups / transferase, transferring hexosyl groups | chr1:8557216-8558832 REVERSE
AT4G22620												19.82								17.2.3	hormone metabolism.auxin.induced-regulated-responsive-activated	auxin-responsive family protein | chr4:11907631-11908113 FORWARD
AT5G53590,AT5G53588	20.81									24.8					50.13		30.89			#N/A	#N/A	#N/A
AT4G18530										26.52										35.2	not assigned.unknown	unknown protein | chr4:10217338-10220500 FORWARD
AT4G14650				19.66		12.75							24.55	11.8						35.2	not assigned.unknown	unknown protein | chr4:8400574-8402911 REVERSE
AT1G08080					28.09			15.53									28.09			8.3	TCA / org transformation.carbonic anhydrases	Symbols: ATACA7, ACA7 | ACA7 (ALPHA CARBONIC ANHYDRASE 7); carbonate dehydratase/ zinc ion binding | chr1:2516991-2518546 REVERSE
AT3G49307											35.86					35.84				35.2	not assigned.unknown	Expressed protein | chr3:18282205-18283194 REVERSE
AT3G12430					40.19			14.31												35.2	not assigned.unknown	3'-5' exonuclease/ nucleic acid binding | chr3:3949580-3950377 REVERSE
AT1G35820					42.89															35.2	not assigned.unknown	unknown protein | chr1:13308119-13309257 REVERSE
AT1G47655							17.86													27.3.8	RNA.regulation of transcription.C2C2(Zn) DOF zinc finger family	Dof-type zinc finger domain-containing protein | chr1:17525365-17526306 FORWARD
AT3G50110																			42.75	29.4	protein.postranslational modification	Symbols: ATPEN3 | ATPEN3 (ARABIDOPSIS THALIANA PTEN 3); phosphatase/ protein tyrosine phosphatase/ protein tyrosine/serine/threonine phosphatase | chr3:18580609-18584535 REVERSE
AT1G43722								17.03					24.66				27.76			35.2	not assigned.unknown	unknown protein | chr1:16496403-16497377 FORWARD
AT4G04480								23.34												35.2	not assigned.unknown	LOCATED IN: chloroplast; EXPRESSED IN: flower, pollen tube; EXPRESSED DURING: petal differentiation and expansion stage; BEST Arabidopsis thaliana protein match is: F-box family protein (TAIR:AT4G22030.1); Has 51 Blast hits to 51 proteins in 4 species: Archae - 0; Bacteria - 0; Metazoa - 0; Fungi - 0; Plants - 51; Viruses - 0; Other Eukaryotes - 0 (source: NCBI BLink). | chr4:2229649-2230845 FORW…
AT4G13660							16.9													16.8.5.1	secondary metabolism.flavonoids.isoflavones.isoflavone reductase	Symbols: ATPRR2, PRR2 | PRR2 (PINORESINOL REDUCTASE 2); pinoresinol reductase | chr4:7946155-7948376 FORWARD
AT1G60440														11.8						18.4.5	Co-factor and vitamine metabolism.pantothenate.pantothenate kinase (PANK)	Symbols: ATCOAA, ATPANK1 | ATPANK1 (PANTOTHENATE KINASE 1); pantothenate kinase | chr1:22266497-22269243 REVERSE
AT4G33110								14.57												11.3.10	lipid metabolism.Phospholipid synthesis.(S)-coclaurine-N-methyltransferase	coclaurine N-methyltransferase, putative | chr4:15972323-15974613 REVERSE
AT5G24170														18.62						35.2	not assigned.unknown	FUNCTIONS IN: molecular_function unknown; INVOLVED IN: biological_process unknown; LOCATED IN: cellular_component unknown; EXPRESSED IN: 24 plant structures; EXPRESSED DURING: 15 growth stages; CONTAINS InterPro DOMAIN/s: SFT2-like (InterPro:IPR011691); BEST Arabidopsis thaliana protein match is: unknown protein (TAIR:AT5G23550.1); Has 462 Blast hits to 462 proteins in 127 species: Archae - 0; Ba…
AT1G17060																			40.86	17.3.1.1.5	hormone metabolism.brassinosteroid.synthesis-degradation.BRs.metabolic regulation	Symbols: CYP72C1, SOB7 | CYP72C1 (CYTOCHROME P450 72C1); electron carrier/ heme binding / iron ion binding / monooxygenase/ oxygen binding | chr1:5832097-5835456 REVERSE
AT2G14920							18.86						24.98	11.65						11.8	lipid metabolism.'exotics'(steroids, squalene etc)	Symbols: ATST4A, ST4A | ST4A (SULFOTRANSFERASE 4A); brassinosteroid sulfotransferase/ sulfotransferase | chr2:6418199-6419236 FORWARD
AT2G34620						12.93		14.83				21	25.44						37.28	27.3.99	RNA.regulation of transcription.unclassified	mitochondrial transcription termination factor-related / mTERF-related | chr2:14577174-14578288 FORWARD
AT1G27350	21.46									34.89	49.85				58.32				38.72	35.2	not assigned.unknown	FUNCTIONS IN: molecular_function unknown; INVOLVED IN: biological_process unknown; LOCATED IN: cellular_component unknown; CONTAINS InterPro DOMAIN/s: Ribosome associated membrane RAMP4 (InterPro:IPR010580); BEST Arabidopsis thaliana protein match is: unknown protein (TAIR:AT1G27330.1); Has 267 Blast hits to 267 proteins in 83 species: Archae - 0; Bacteria - 0; Metazoa - 183; Fungi - 0; Plants - …
AT4G12000											39.57				42.26		30.85			35.2	not assigned.unknown	INVOLVED IN: response to oxidative stress; EXPRESSED IN: 22 plant structures; EXPRESSED DURING: 13 growth stages; CONTAINS InterPro DOMAIN/s: SNARE associated Golgi protein (InterPro:IPR015414); BEST Arabidopsis thaliana protein match is: unknown protein (TAIR:AT4G22850.1); Has 1153 Blast hits to 1150 proteins in 277 species: Archae - 2; Bacteria - 485; Metazoa - 104; Fungi - 24; Plants - 140; Vi…
AT1G51355	29.97				33.5											39.52				35.2	not assigned.unknown	unknown protein | chr1:19041397-19042146 FORWARD
AT3G23167			32.13							23.26										20.1.7	stress.biotic.PR-proteins	Symbols: LCR39 | LCR39 (Low-molecular-weight cysteine-rich 39) | chr3:8266218-8266585 REVERSE
AT1G20823																	21.91			29.5.11.4.2	protein.degradation.ubiquitin.E3.RING	zinc finger (C3HC4-type RING finger) family protein | chr1:7238800-7239669 FORWARD
AT3G10090																			57.6	29.2.1.2.1.28	protein.synthesis.ribosomal protein.eukaryotic.40S subunit.S28	40S ribosomal protein S28 (RPS28A) | chr3:3108810-3110026 REVERSE
AT2G16790							20.85													13.1.6.1.5	amino acid metabolism.synthesis.aromatic aa.chorismate.shikimate kinase	shikimate kinase family protein | chr2:7283957-7285237 REVERSE
AT3G16660						13.62														35.2	not assigned.unknown	unknown protein | chr3:5676829-5677921 FORWARD
AT5G01881															52.47				61.18	35.2	not assigned.unknown	unknown protein | chr5:339838-340266 FORWARD
AT4G04925							17.94													35.2	not assigned.unknown	unknown protein | chr4:2506163-2506786 FORWARD
AT3G28470												19.28								27.3.25	RNA.regulation of transcription.MYB domain transcription factor family	Symbols: ATMYB35, TDF1 | TDF1 (DEFECTIVE IN MERISTEM DEVELOPMENT AND FUNCTION 1); DNA binding / transcription factor | chr3:10674508-10675724 REVERSE
AT3G24690																	28.96			35.2	not assigned.unknown	FUNCTIONS IN: molecular_function unknown; INVOLVED IN: biological_process unknown; BEST Arabidopsis thaliana protein match is: glycine-rich protein (TAIR:AT1G27090.1); Has 28 Blast hits to 27 proteins in 8 species: Archae - 0; Bacteria - 2; Metazoa - 0; Fungi - 0; Plants - 24; Viruses - 0; Other Eukaryotes - 2 (source: NCBI BLink). | chr3:9020651-9021491 FORWARD
AT2G31940	29.45	26.98							43.99	33.54							22	19.77		35.2	not assigned.unknown	unknown protein | chr2:13580600-13581112 FORWARD
AT2G38150			38.45																	26.2	misc.UDP glucosyl and glucoronyl transferases	transferase/ transferase, transferring glycosyl groups | chr2:15981700-15982917 REVERSE
AT4G05091								14.79			35.56				41.86				47.87	35.2	not assigned.unknown	unknown protein | chr4:2611781-2611981 FORWARD
AT2G11651			34.31																	35.2	not assigned.unknown	unknown protein | chr2:4677983-4678120 FORWARD
AT3G05700																	27.07			20.2.3	stress.abiotic.drought/salt	INVOLVED IN: response to water deprivation; CONTAINS InterPro DOMAIN/s: Drought induced 19 (InterPro:IPR008598); BEST Arabidopsis thaliana protein match is: drought-responsive family protein (TAIR:AT5G26990.1); Has 167 Blast hits to 167 proteins in 27 species: Archae - 0; Bacteria - 0; Metazoa - 38; Fungi - 0; Plants - 128; Viruses - 0; Other Eukaryotes - 1 (source: NCBI BLink). | chr3:1682088-16…
AT5G39300					33.54															10.7	cell wall.modification	Symbols: ATEXPA25, EXP25, ATEXP25, ATHEXP ALPHA 1.18 | ATEXPA25 (ARABIDOPSIS THALIANA EXPANSIN A25) | chr5:15737427-15738387 REVERSE
AT1G66240							16.46													15.2	metal handling.binding, chelation and storage	Symbols: ATX1, ATATX1 | ATX1 (ARABIDOPSIS HOMOLOG OF ANTI-OXIDANT 1); metal ion binding | chr1:24686256-24687332 REVERSE
AT1G16070		25.5							29.66			19.05							49.89	27.3.31	RNA.regulation of transcription.TUB transcription factor family	Symbols: AtTLP8 | AtTLP8 (TUBBY LIKE PROTEIN 8); transcription factor | chr1:5511874-5513896 REVERSE
AT2G31215								15.67												27.3.6	RNA.regulation of transcription.bHLH,Basic Helix-Loop-Helix family	basic helix-loop-helix (bHLH) family protein | chr2:13299807-13300302 FORWARD
AT3G26840	25.7									25.95	36.57				39.79			19.38		26.5	misc.acyl transferases	esterase/lipase/thioesterase family protein | chr3:9892794-9896337 FORWARD
AT2G36724	25.61		56.09													51.51				35.2	not assigned.unknown	unknown protein | chr2:15401374-15401787 FORWARD
AT3G14040			31.25													34.48				10.6.3	cell wall.degradation.pectate lyases and polygalacturonases	exopolygalacturonase / galacturan 1,4-alpha-galacturonidase / pectinase | chr3:4648348-4650319 REVERSE
AT1G80730	20.19	23.32							39.3	31.33	51.05				56.91		26.09		49.6	27.3.11	RNA.regulation of transcription.C2H2 zinc finger family	Symbols: ZFP1, ATZFP1 | ZFP1 (ZINC-FINGER PROTEIN 1); nucleic acid binding / transcription factor/ zinc ion binding | chr1:30339323-30340247 REVERSE
AT3G54020	21.4																			26.13	misc.acid and other phosphatases	phosphatidic acid phosphatase-related / PAP2-related | chr3:20005733-20008254 FORWARD
AT3G57460	19.86															49.13				29.5.7	protein.degradation.metalloprotease	catalytic/ metal ion binding / metalloendopeptidase/ zinc ion binding | chr3:21263086-21265797 REVERSE
AT1G74880						14.17														1.1.6	PS.lightreaction.NADH DH	Symbols: NDH-O | NDH-O (NAD(P)H:plastoquinone dehydrogenase complex subunit O) | chr1:28129858-28131077 REVERSE
AT1G06980							16.66													35.2	not assigned.unknown	unknown protein | chr1:2143031-2143821 REVERSE
AT4G33600					63.65												26.78			35.2	not assigned.unknown	unknown protein | chr4:16144391-16145884 REVERSE
AT4G01210													30.11							26.2	misc.UDP glucosyl and glucoronyl transferases	transferase, transferring glycosyl groups | chr4:507717-512782 REVERSE
AT1G77920								14.39											50.08	27.3.35	RNA.regulation of transcription.bZIP transcription factor family	bZIP family transcription factor | chr1:29298243-29300863 FORWARD
AT3G60760								14.7												35.2	not assigned.unknown	unknown protein | chr3:22458616-22459202 REVERSE
AT4G09545										23.44										35.1	not assigned.no ontology	Encodes a ECA1 gametogenesis related family protein | chr4:6037569-6037937 FORWARD
AT3G21240		32.98		20.97					41.46	27.77	66.47				65.94			32.43	46.82	16.2.1.3	secondary metabolism.phenylpropanoids.lignin biosynthesis.4CL	Symbols: 4CL2, AT4CL2 | 4CL2 (4-COUMARATE:COA LIGASE 2); 4-coumarate-CoA ligase | chr3:7454269-7457379 REVERSE
AT1G34575																37.26	31.71			26.8	misc.nitrilases, *nitrile lyases, berberine bridge enzymes, reticuline oxidases, troponine reductases	FAD-binding domain-containing protein | chr1:12657149-12658732 REVERSE
AT5G22940		19.27							39.57		37.87									10.3.2	cell wall.hemicellulose synthesis.glucuronoxylan	Symbols: F8H | F8H (FRA8 HOMOLOG); catalytic | chr5:7676938-7679179 FORWARD
AT2G22770							24.81					19.92								27.3.6	RNA.regulation of transcription.bHLH,Basic Helix-Loop-Helix family	Symbols: NAI1 | NAI1; DNA binding / transcription factor | chr2:9684725-9686595 FORWARD
AT1G58936,AT1G58643,AT1G59312								15.41				26.91								#N/A	#N/A	#N/A
AT3G15940						16.33								12.25						26.2	misc.UDP glucosyl and glucoronyl transferases	glycosyl transferase family 1 protein | chr3:5393513-5396759 REVERSE
AT4G18720									27.2											27.3.67	RNA.regulation of transcription.putative transcription regulator	transcription elongation factor-related | chr4:10299945-10301228 FORWARD
AT3G48230					47.31															35.2	not assigned.unknown	unknown protein | chr3:17855112-17858120 FORWARD
AT4G09660	25.57																24.37			35.2	not assigned.unknown	INVOLVED IN: biological_process unknown; LOCATED IN: cellular_component unknown; CONTAINS InterPro DOMAIN/s: Zinc finger, TTF-type (InterPro:IPR006580); BEST Arabidopsis thaliana protein match is: hAT dimerisation domain-containing protein (TAIR:AT1G19260.1); Has 372 Blast hits to 344 proteins in 29 species: Archae - 0; Bacteria - 0; Metazoa - 216; Fungi - 0; Plants - 156; Viruses - 0; Other Euka…
AT2G22240	20.45							15.53												3.4.3	minor CHO metabolism.myo-inositol.InsP Synthases	Symbols: ATMIPS2, MIPS2 | MIPS2 (MYO-INOSITOL-1-PHOSTPATE SYNTHASE 2); binding / catalytic/ inositol-3-phosphate synthase | chr2:9451605-9454094 REVERSE
AT4G13955																38.88				20.1.7.12	stress.biotic.PR-proteins.plant defensins	Encodes a defensin-like (DEFL) family protein. | chr4:8059307-8059742 FORWARD
AT1G29570											33.12					38.89				27.3.11	RNA.regulation of transcription.C2H2 zinc finger family	zinc finger protein-related | chr1:10335910-10337854 FORWARD
AT2G22820										31.46	54.24				58.1					35.2	not assigned.unknown	unknown protein | chr2:9721231-9721425 REVERSE
AT3G58660																			46	29.2.1.2.2.99	protein.synthesis.ribosomal protein.eukaryotic.60S subunit.unknown	60S ribosomal protein-related | chr3:21701534-21703114 FORWARD
AT4G33720		18.44																		20.1	stress.biotic	pathogenesis-related protein, putative | chr4:16182752-16183533 FORWARD
AT5G40670										35.83							24.02			35.1	not assigned.no ontology	PQ-loop repeat family protein / transmembrane family protein | chr5:16285711-16287793 FORWARD
AT3G12460						14.15				25.08	45.3				64.54			31.14		35.2	not assigned.unknown	3'-5' exonuclease/ nucleic acid binding | chr3:3954695-3955423 REVERSE
AT1G16460	20.71		34.45																	13.2.5.3	amino acid metabolism.degradation.serine-glycine-cysteine group.cysteine	Symbols: ATRDH2, ATMST2, MST2 | ATRDH2 (ARABIDOPSIS THALIANA RHODANESE HOMOLOGUE 2); 3-mercaptopyruvate sulfurtransferase/ thiosulfate sulfurtransferase | chr1:5619641-5622624 REVERSE
AT4G15200																69.93				35.1.20	not assigned.no ontology.formin homology 2 domain-containing protein	actin binding | chr4:8663033-8665759 REVERSE
AT4G12890	23.85		57.56	18.9	54.67											52.02				35.1	not assigned.no ontology	gamma interferon responsive lysosomal thiol reductase family protein / GILT family protein | chr4:7546377-7547641 FORWARD
AT1G17590	23.72									35.27						36.92				27.3.14	RNA.regulation of transcription.CCAAT box binding factor family, HAP2	Symbols: NF-YA8 | NF-YA8 (NUCLEAR FACTOR Y, SUBUNIT A8); transcription factor | chr1:6050222-6052541 REVERSE
AT1G46264							19.15													27.3.23	RNA.regulation of transcription.HSF,Heat-shock transcription factor family	Symbols: AT-HSFB4, HSFB4 | AT-HSFB4; DNA binding / transcription factor | chr1:17224842-17226280 FORWARD
AT3G56240		20.2					17.5								39.9			22.18	41.96	15.2	metal handling.binding, chelation and storage	Symbols: CCH | CCH (COPPER CHAPERONE); copper chaperone | chr3:20863257-20864544 REVERSE
AT5G24320							14.52													35.1	not assigned.no ontology	WD-40 repeat family protein | chr5:8284858-8287651 REVERSE
AT5G62140																	23.06			35.2	not assigned.unknown	unknown protein | chr5:24954506-24955385 REVERSE
AT4G04760															40.72					34.2	transport.sugars	sugar transporter family protein | chr4:2424164-2427769 FORWARD
AT2G28230			35.91												49.44					35.2	not assigned.unknown	FUNCTIONS IN: molecular_function unknown; INVOLVED IN: biological_process unknown; LOCATED IN: cellular_component unknown; CONTAINS InterPro DOMAIN/s: TATA-binding related factor (InterPro:IPR013921); BEST Arabidopsis thaliana protein match is: unknown protein (TAIR:AT4G09070.1); Has 43 Blast hits to 43 proteins in 21 species: Archae - 0; Bacteria - 0; Metazoa - 22; Fungi - 0; Plants - 18; Viruse…
AT1G80120								15.41												35.2	not assigned.unknown	unknown protein | chr1:30139101-30140204 FORWARD
AT1G55800								15.01		26.64										35.2	not assigned.unknown	FUNCTIONS IN: molecular_function unknown; INVOLVED IN: biological_process unknown; LOCATED IN: cellular_component unknown; BEST Arabidopsis thaliana protein match is: ATP binding / nucleotide binding / phenylalanine-tRNA ligase (TAIR:AT1G55790.1); Has 134 Blast hits to 131 proteins in 44 species: Archae - 0; Bacteria - 2; Metazoa - 34; Fungi - 27; Plants - 66; Viruses - 0; Other Eukaryotes - 5 (s…
AT2G48080							21.5							13.78						35.1	not assigned.no ontology	oxidoreductase, 2OG-Fe(II) oxygenase family protein | chr2:19664990-19667092 REVERSE
AT4G39610			35.1								35.72				43.7					35.2	not assigned.unknown	unknown protein | chr4:18393570-18394745 REVERSE
AT5G51845																45.22				20.1.7.12	stress.biotic.PR-proteins.plant defensins	Encodes a defensin-like (DEFL) family protein. | chr5:21077143-21077502 FORWARD
AT5G13830															43.43				45.09	27.1	RNA.processing	FtsJ-like methyltransferase family protein | chr5:4467363-4468487 FORWARD
AT1G08050															42.57					29.5.11.4.2	protein.degradation.ubiquitin.E3.RING	zinc finger (C3HC4-type RING finger) family protein | chr1:2498836-2501427 REVERSE
AT3G03130									32.94										47.72	35.2	not assigned.unknown	unknown protein | chr3:721291-723646 REVERSE
AT4G28570						13.65														35.1	not assigned.no ontology	alcohol oxidase-related | chr4:14119425-14122087 FORWARD
AT1G55990								14.23												35.1.40	not assigned.no ontology.glycine rich proteins	glycine-rich protein | chr1:20942487-20942951 REVERSE
AT4G00390																52.63				27.3.49	RNA.regulation of transcription.GeBP like	transcription regulator | chr4:171497-172843 REVERSE
AT5G48430							18.26													35.1	not assigned.no ontology	aspartic-type endopeptidase | chr5:19627712-19629163 REVERSE
AT2G44930		18.86				13.27		17.19		25.55		20.43	66.66				43.79			35.2	not assigned.unknown	unknown protein | chr2:18529523-18531752 REVERSE
AT1G56020							15.43													35.2	not assigned.unknown	unknown protein | chr1:20952144-20953547 FORWARD
AT5G55810								18.75		29.78	55.48				68.14		22.02		54.91	18	Co-factor and vitamine metabolism	Symbols: AtNMNAT | AtNMNAT (A. thaliana nicotinate/nicotinamide mononucleotide adenyltransferase); nicotinamide-nucleotide adenylyltransferase/ nicotinate-nucleotide adenylyltransferase | chr5:22584008-22586301 REVERSE
AT4G23810															38.73			19.25		27.3.32	RNA.regulation of transcription.WRKY domain transcription factor family	Symbols: WRKY53, ATWRKY53 | WRKY53; DNA binding / protein binding / transcription activator/ transcription factor | chr4:12392370-12393982 REVERSE
AT3G18530										29.44										35.2	not assigned.unknown	binding | chr3:6373535-6375723 REVERSE
AT1G03390					33.06															29.4	protein.postranslational modification	transferase family protein | chr1:841033-842418 REVERSE
AT1G06350			32.57		31.95				34.56							48.16			39.54	11.2.1	lipid metabolism.FA desaturation.desaturase	fatty acid desaturase family protein | chr1:1935293-1936819 REVERSE
AT1G48480				23.63																30.2.3	signalling.receptor kinases.leucine rich repeat III	Symbols: RKL1 | RKL1; ATP binding / kinase/ protein serine/threonine kinase | chr1:17918391-17920985 FORWARD
AT4G32830		18.29		27.85					32.81					11.67						29.4	protein.postranslational modification	Symbols: AtAUR1 | AtAUR1 (ATAURORA1); histone kinase(H3-S10 specific) / kinase/ protein serine/threonine kinase | chr4:15842453-15844536 FORWARD
AT5G42610	21.37		48.87							33.33	45.6				55.56		26.84			35.2	not assigned.unknown	unknown protein | chr5:17062480-17064047 FORWARD
AT2G19760														14.27						31.1	cell.organisation	Symbols: PFN1, PRF1 | PRF1 (PROFILIN 1); actin binding | chr2:8516787-8518167 REVERSE
AT5G56795							18.99													15.2	metal handling.binding, chelation and storage	Symbols: MT1B | MT1B; metal ion binding | chr5:22972042-22972449 REVERSE
AT1G49230	20.68	30.14				25.15		18.95					41.18					20.44		29.5.11.4.2	protein.degradation.ubiquitin.E3.RING	zinc finger (C3HC4-type RING finger) family protein | chr1:18209261-18210128 FORWARD
AT5G11410	25.28	37.66		18.9		14.68		18.53	33.69	30.08	36.95	31.54	32.44				23.24	28.03	41.09	29.4.1.52	protein.postranslational modification.kinase.receptor like cytoplasmatic kinase II	protein kinase family protein | chr5:3638431-3639883 REVERSE
AT3G26070																	20.66			31.1	cell.organisation	plastid-lipid associated protein PAP / fibrillin family protein | chr3:9526714-9528583 FORWARD
AT3G28216																47.53				35.2	not assigned.unknown	unknown protein | chr3:10523278-10523424 REVERSE
AT4G01245			35.22																	35.2	not assigned.unknown	FUNCTIONS IN: molecular_function unknown; INVOLVED IN: biological_process unknown; LOCATED IN: endomembrane system; BEST Arabidopsis thaliana protein match is: zinc finger (C3HC4-type RING finger) family protein (TAIR:AT4G01270.1); Has 14 Blast hits to 14 proteins in 5 species: Archae - 0; Bacteria - 0; Metazoa - 0; Fungi - 0; Plants - 14; Viruses - 0; Other Eukaryotes - 0 (source: NCBI BLink). |…
AT1G21240			40.92		36.74												23.68			30.2.25	signalling.receptor kinases.wall associated kinase	Symbols: WAK3 | WAK3 (wall associated kinase 3); kinase/ protein serine/threonine kinase | chr1:7434303-7436830 FORWARD
AT3G56970												23.38								27.3.6	RNA.regulation of transcription.bHLH,Basic Helix-Loop-Helix family	Symbols: BHLH038, ORG2 | BHLH038; DNA binding / transcription factor | chr3:21084110-21085150 REVERSE
AT1G78980					39.73												21.2			30.2.5	signalling.receptor kinases.leucine rich repeat V	Symbols: SRF5 | SRF5 (STRUBBELIG-RECEPTOR FAMILY 5); ATP binding / kinase/ protein serine/threonine kinase | chr1:29707687-29711421 REVERSE
AT1G11130																			36.39	30.2.5	signalling.receptor kinases.leucine rich repeat V	Symbols: SUB, SCM, SRF9 | SUB (STRUBBELIG); protein binding / receptor signaling protein serine/threonine kinase | chr1:3722857-3727450 FORWARD
AT5G02970												19.84								35.1	not assigned.no ontology	hydrolase, alpha/beta fold family protein | chr5:694969-697637 FORWARD
AT1G66550													36.9				23.29			27.3.32	RNA.regulation of transcription.WRKY domain transcription factor family	Symbols: WRKY67, ATWRKY67 | WRKY67; transcription factor | chr1:24828537-24829589 FORWARD
AT5G07190											50.63									33.99	development.unspecified	Symbols: ATS3 | ATS3 (ARABIDOPSIS THALIANA SEED GENE 3) | chr5:2237562-2238662 FORWARD
AT5G61110			34.62		42.68															35.2	not assigned.unknown	protein binding / zinc ion binding | chr5:24581078-24582130 REVERSE
AT1G19510										25.24										27.3.25	RNA.regulation of transcription.MYB domain transcription factor family	Symbols: ATRL5 | ATRL5 (ARABIDOPSIS RAD-LIKE 5); DNA binding / transcription factor | chr1:6756284-6757377 REVERSE
AT3G51250															44.5					33.99	development.unspecified	senescence/dehydration-associated protein-related | chr3:19028203-19030676 FORWARD
AT2G17420							23.11													21.1	redox.thioredoxin	Symbols: NTRA, ATNTRA, NTR2 | NTRA (NADPH-DEPENDENT THIOREDOXIN REDUCTASE A); thioredoxin-disulfide reductase | chr2:7564345-7566539 FORWARD
AT3G20220																			36.82	17.2.3	hormone metabolism.auxin.induced-regulated-responsive-activated	auxin-responsive protein, putative | chr3:7054828-7055456 FORWARD
AT3G21660													32.85							29.5.11	protein.degradation.ubiquitin	UBX domain-containing protein | chr3:7624495-7626654 REVERSE
AT1G48912																52.55				35.2	not assigned.unknown	unknown protein | chr1:18094900-18095046 FORWARD
AT1G68610			30.59																	35.1	not assigned.no ontology	unknown protein | chr1:25763623-25764105 FORWARD
AT5G18920															46.54					35.2	not assigned.unknown	unknown protein | chr5:6310064-6310846 FORWARD
AT3G27610								21.68		24.64	46.11				50.28				61.68	35.2	not assigned.unknown	FUNCTIONS IN: molecular_function unknown; INVOLVED IN: biological_process unknown; LOCATED IN: cellular_component unknown; EXPRESSED IN: 22 plant structures; EXPRESSED DURING: 13 growth stages; BEST Arabidopsis thaliana protein match is: nucleotidyltransferase (TAIR:AT2G01220.2); Has 367 Blast hits to 361 proteins in 33 species: Archae - 6; Bacteria - 21; Metazoa - 0; Fungi - 3; Plants - 35; Viru…
AT2G46710				22.2										12.7						30.5	signalling.G-proteins	rac GTPase activating protein, putative | chr2:19191935-19194849 FORWARD
AT4G13885											33.89									28.99	DNA.unspecified	3'-5' exonuclease-related | chr4:8028911-8030754 REVERSE
AT3G46770	27.15		54.28		51.45											57.89				27.3.41	RNA.regulation of transcription.B3 transcription factor family	transcriptional factor B3 family protein | chr3:17223954-17225316 FORWARD
AT2G06050	30.84	18.11									39.43	28.13						19.44		17.7.1.5	hormone metabolism.jasmonate.synthesis-degradation.12-Oxo-PDA-reductase	Symbols: OPR3 | OPR3 (OPDA-REDUCTASE 3); 12-oxophytodienoate reductase | chr2:2359115-2362180 REVERSE
AT1G54500				27.08									29.44							29.8	protein.assembly and cofactor ligation	rubredoxin family protein | chr1:20356954-20357788 REVERSE
AT4G10340													33.76							1.1.1.1	PS.lightreaction.photosystem II.LHC-II	Symbols: LHCB5 | LHCB5 (LIGHT HARVESTING COMPLEX OF PHOTOSYSTEM II 5); chlorophyll binding | chr4:6408016-6409677 FORWARD
AT2G28755	23.75	28.48							41.09	23.07		24.81			73.03			18.52	71.13	35.1	not assigned.no ontology	UDP-D-glucuronate carboxy-lyase-related | chr2:12334172-12334459 REVERSE
AT2G25990		20.39										32.08	44.54	12.23						35.2	not assigned.unknown	unknown protein | chr2:11080586-11080706 FORWARD
AT5G56220									28.01											35.2	not assigned.unknown	nucleoside-triphosphatase/ nucleotide binding | chr5:22754818-22757920 FORWARD
AT2G02500													50.42							16.1.1.3	secondary metabolism.isoprenoids.non-mevalonate pathway.CMS	Symbols: ISPD, ATMEPCT, MCT | ISPD; 2-C-methyl-D-erythritol 4-phosphate cytidylyltransferase | chr2:670878-673155 REVERSE
AT1G10970															38.72					34.12	transport.metal	Symbols: ZIP4, ATZIP4 | ZIP4 (ZINC TRANSPORTER 4 PRECURSOR); cation transmembrane transporter/ copper ion transmembrane transporter | chr1:3665087-3667139 REVERSE
AT2G44670														13.34						33.99	development.unspecified	senescence-associated protein-related | chr2:18425180-18426060 FORWARD
AT3G54925			42.98		40.61															35.1	not assigned.no ontology	FUNCTIONS IN: molecular_function unknown; INVOLVED IN: biological_process unknown; LOCATED IN: endomembrane system; CONTAINS InterPro DOMAIN/s: Plant self-incompatibility S1 (InterPro:IPR010264); BEST Arabidopsis thaliana protein match is: unknown protein (TAIR:AT3G55254.1); Has 68 Blast hits to 65 proteins in 5 species: Archae - 0; Bacteria - 0; Metazoa - 0; Fungi - 0; Plants - 68; Viruses - 0; …
AT3G50870								15.37	28.88		53	21.98			54.61				87.55	27.3.9	RNA.regulation of transcription.C2C2(Zn) GATA transcription factor family	Symbols: MNP | MNP (MONOPOLE); transcription factor | chr3:18910990-18912608 FORWARD
AT4G21926						15.16														35.2	not assigned.unknown	unknown protein | chr4:11638701-11640164 REVERSE
AT1G31650												24.08								30.5	signalling.G-proteins	Symbols: ATROPGEF14, ROPGEF14 | ROPGEF14; Rho guanyl-nucleotide exchange factor | chr1:11326301-11330738 REVERSE
AT2G28160							19.59													27.3.6	RNA.regulation of transcription.bHLH,Basic Helix-Loop-Helix family	Symbols: FIT1, ATBHLH029, FRU, BHLH029, ATBHLH29 | FRU (FER-LIKE REGULATOR OF IRON UPTAKE); DNA binding / transcription factor | chr2:12004708-12006122 FORWARD
AT5G42235			68.34							47.43	51				86.68					20.1.7.12	stress.biotic.PR-proteins.plant defensins	Expressed protein | chr5:16886916-16887570 FORWARD
AT5G17480											34.61					43.12				30.3	signalling.calcium	Symbols: APC1 | APC1 (ARABIDOPSIS POLLEN CALCIUM-BINDING PROTEIN 1); calcium ion binding | chr5:5762689-5762940 FORWARD
AT5G46200																85.15				29.5	protein.degradation	unknown protein | chr5:18727802-18730331 REVERSE
AT5G53710													26.49							35.2	not assigned.unknown	unknown protein | chr5:21805259-21805794 REVERSE
AT5G19370				23.82																26.23	misc.rhodanese	rhodanese-like domain-containing protein / PPIC-type PPIASE domain-containing protein | chr5:6524120-6526706 REVERSE
AT3G23805				22.3										12.12						30.8	signalling.misc	Symbols: RALFL24 | RALFL24 (ralf-like 24); signal transducer | chr3:8586382-8587056 FORWARD
AT2G42010																	21.35			11.9.3.1	lipid metabolism.lipid degradation.lysophospholipases.phospholipase D	Symbols: PLDBETA1, PLDBETA | PLDBETA1 (PHOSPHOLIPASE D BETA 1); phospholipase D | chr2:17532813-17538400 REVERSE
AT3G60000			35.02																	35.2	not assigned.unknown	INVOLVED IN: biological_process unknown; LOCATED IN: chloroplast; CONTAINS InterPro DOMAIN/s: Protein of unknown function DUF566 (InterPro:IPR007573); BEST Arabidopsis thaliana protein match is: EDE1 (ENDOSPERM DEFECTIVE 1); microtubule binding (TAIR:AT2G44190.1); Has 155 Blast hits to 153 proteins in 30 species: Archae - 0; Bacteria - 2; Metazoa - 27; Fungi - 7; Plants - 110; Viruses - 0; Other …
AT4G14240								15.19												35.2	not assigned.unknown	FUNCTIONS IN: molecular_function unknown; INVOLVED IN: biological_process unknown; LOCATED IN: cellular_component unknown; EXPRESSED IN: 23 plant structures; EXPRESSED DURING: 13 growth stages; CONTAINS InterPro DOMAIN/s: Protein of unknown function DUF21 (InterPro:IPR002550), Cystathionine beta-synthase, core (InterPro:IPR000644); BEST Arabidopsis thaliana protein match is: CBS domain-containing…
AT4G16030																55.04				29.2.1.2.2.19	protein.synthesis.ribosomal protein.eukaryotic.60S subunit.L19	structural constituent of ribosome | chr4:9083447-9084727 FORWARD
AT3G23760														12.34						35.2	not assigned.unknown	FUNCTIONS IN: molecular_function unknown; INVOLVED IN: biological_process unknown; LOCATED IN: vacuole; EXPRESSED IN: 20 plant structures; EXPRESSED DURING: 13 growth stages; BEST Arabidopsis thaliana protein match is: transferase, transferring glycosyl groups (TAIR:AT4G14100.1); Has 63 Blast hits to 60 proteins in 11 species: Archae - 0; Bacteria - 0; Metazoa - 10; Fungi - 0; Plants - 51; Viruse…
AT4G10660	21.94															35.98				35.2	not assigned.unknown	unknown protein | chr4:6582535-6583488 FORWARD
AT2G20680						12.79														26.3	misc.gluco-, galacto- and mannosidases	glycosyl hydrolase family 5 protein / cellulase family protein | chr2:8920467-8923173 FORWARD
AT5G45550														12.17						35.1	not assigned.no ontology	mob1/phocein family protein | chr5:18462162-18465097 FORWARD
AT1G63940				26.04										13.67						21.2.1	redox.ascorbate and glutathione.ascorbate	Symbols: MDAR6 | monodehydroascorbate reductase, putative | chr1:23729979-23733892 FORWARD
AT5G48605			48.82		37.48											47.66	28.74			20.1.7.12	stress.biotic.PR-proteins.plant defensins	Encodes a defensin-like (DEFL) family protein. | chr5:19710215-19710578 FORWARD
AT1G71290			55.56		50.88					39.08						90.32	35.32			29.5.11.4.3.2	protein.degradation.ubiquitin.E3.SCF.FBOX	F-box family protein-related | chr1:26872643-26873242 FORWARD
AT5G17740								15.91												29.5.9	protein.degradation.AAA type	AAA-type ATPase family protein | chr5:5856235-5857934 REVERSE
AT5G50300									28.93											34.99	transport.misc	xanthine/uracil/vitamin C permease family protein | chr5:20466068-20468124 REVERSE
AT1G10870				19.36																30.5	signalling.G-proteins	Symbols: AGD4 | AGD4 (ARF-GAP domain 4); ARF GTPase activator/ protein binding / zinc ion binding | chr1:3616610-3623758 REVERSE
AT1G31480								14.79												11.9.3	lipid metabolism.lipid degradation.lysophospholipases	Symbols: SGR2 | SGR2 (SHOOT GRAVITROPISM 2); phospholipase A1 | chr1:11265880-11271701 FORWARD
AT3G20090							16.76													26.10	misc.cytochrome P450	Symbols: CYP705A18 | CYP705A18; electron carrier/ heme binding / iron ion binding / monooxygenase/ oxygen binding | chr3:7015797-7018360 FORWARD
AT2G44200								19.35									20.96			35.2	not assigned.unknown	unknown protein | chr2:18276210-18278627 FORWARD
AT2G26870				24.95																11.9.3	lipid metabolism.lipid degradation.lysophospholipases	phosphoesterase family protein | chr2:11457008-11459365 REVERSE
AT3G60810													29.24							35.2	not assigned.unknown	unknown protein | chr3:22470519-22471906 FORWARD
AT4G23350			36.06		29.74											58.38				35.2	not assigned.unknown	unknown protein | chr4:12197313-12199200 REVERSE
AT1G47485	43.91		46.32		48.33												26.91			33.99	development.unspecified	Encodes CEP1, a 15-amino-acid peptide, which is mainly expressed in the lateral root primordia. When overexpressed or externally applied, CEP1 arrests root growth. CEP1 is a candidate for a novel peptide plant hormone. | chr1:17422448-17423066 FORWARD
AT4G30030											40.53									27.3.99	RNA.regulation of transcription.unclassified	aspartyl protease family protein | chr4:14682210-14683484 REVERSE
AT1G74030				22.33																4.1.13	glycolysis.cytosolic branch.enolase	enolase, putative | chr1:27839184-27841939 REVERSE
AT1G12760							14.56													29.5.11.4.2	protein.degradation.ubiquitin.E3.RING	protein binding / ubiquitin-protein ligase/ zinc ion binding | chr1:4348498-4350867 FORWARD
AT2G33800						18.49							35.16							29.2.1.1.1.1.5	protein.synthesis.ribosomal protein.prokaryotic.chloroplast.30S subunit.S5	ribosomal protein S5 family protein | chr2:14300772-14302430 REVERSE
AT5G05330		20.42										35.72	29.3						45.12	35.2	not assigned.unknown	DNA binding | chr5:1576982-1578754 REVERSE
AT5G06250					44.71	15.41		21.98	30.44							56	22.33	18.75	40.22	27.3.1	RNA.regulation of transcription.ABI3/VP1-related B3-domain-containing transcription factor family	transcription factor | chr5:1892714-1894124 REVERSE
AT5G24950											37.38									26.10	misc.cytochrome P450	Symbols: CYP71A15 | CYP71A15; electron carrier/ heme binding / iron ion binding / monooxygenase/ oxygen binding | chr5:8595209-8597761 REVERSE
AT3G55677																58.68				35.2	not assigned.unknown	FUNCTIONS IN: molecular_function unknown; INVOLVED IN: biological_process unknown; LOCATED IN: endomembrane system; CONTAINS InterPro DOMAIN/s: Plant self-incompatibility S1 (InterPro:IPR010264); BEST Arabidopsis thaliana protein match is: unknown protein (TAIR:AT3G55672.1); Has 75 Blast hits to 72 proteins in 7 species: Archae - 0; Bacteria - 0; Metazoa - 0; Fungi - 0; Plants - 75; Viruses - 0; …
AT3G01880	20.62		38.88		31.36											49.35	21.31			35.2	not assigned.unknown	unknown protein | chr3:307782-309560 FORWARD
AT5G07250						16.46														29.5.5	protein.degradation.serine protease	Symbols: ATRBL3 | ATRBL3 (ARABIDOPSIS RHOMBOID-LIKE PROTEIN 3) | chr5:2274260-2275990 REVERSE
AT5G43440	44	22.29				17.63				30.05								30.13		17.5.1	hormone metabolism.ethylene.synthesis-degradation	2-oxoglutarate-dependent dioxygenase, putative | chr5:17455233-17456657 REVERSE
AT1G64680						15.31							33.11							35.2	not assigned.unknown	unknown protein | chr1:24036021-24037401 FORWARD
AT1G70800											47.66				75.89					35.1.19	not assigned.no ontology.C2 domain-containing protein	C2 domain-containing protein | chr1:26702705-26703790 FORWARD
AT1G23260						15.01				26.66								33.21		29.5.11.3	protein.degradation.ubiquitin.E2	Symbols: MMZ1, UEV1A | MMZ1 (MMS ZWEI HOMOLOGUE 1); protein binding / ubiquitin-protein ligase | chr1:8256986-8258688 REVERSE
AT2G29410	32.79																			34.12	transport.metal	Symbols: MTPB1, ATMTPB1 | MTPB1 (METAL TOLERANCE PROTEIN B1); efflux transmembrane transporter/ inorganic anion transmembrane transporter/ zinc ion transmembrane transporter | chr2:12616564-12617987 FORWARD
AT3G53070			32.32		49.79															26.3	misc.gluco-, galacto- and mannosidases	beta-galactosidase-related | chr3:19674533-19674942 FORWARD
AT3G23000																		18.22		29.4	protein.postranslational modification	Symbols: CIPK7, SnRK3.10, PKS7, ATSRPK1, ATSR2 | CIPK7 (CBL-INTERACTING PROTEIN KINASE 7); ATP binding / kinase/ protein kinase/ protein serine/threonine kinase | chr3:8172597-8174131 FORWARD
AT1G32010								14.64												31.1	cell.organisation	myosin heavy chain-related | chr1:11509341-11512040 REVERSE
AT5G19530									30.8											22.1.7	polyamine metabolism.synthesis.spermine synthase	Symbols: ACL5 | ACL5 (ACAULIS 5); spermine synthase/ thermospermine synthase | chr5:6588958-6591211 REVERSE
AT1G60350			30.97																	33.99	development.unspecified	Symbols: anac024 | anac024 (Arabidopsis NAC domain containing protein 24); transcription factor | chr1:22241273-22242235 REVERSE
AT4G24450										23.46						40.38		21.3		2.2.2.3	major CHO metabolism.degradation.starch.glucan water dikinase	Symbols: GWD3, PWD, ATGWD2 | PWD (PHOSPHOGLUCAN, WATER DIKINASE); ATP binding / kinase | chr4:12635426-12642797 FORWARD
AT3G19900			36.6												41.51					35.2	not assigned.unknown	unknown protein | chr3:6922567-6925066 REVERSE
AT2G28250		29.81			49	15.37		20.56	51.99	26.9	38.33	18.38					33.08	21.4		30.2.99	signalling.receptor kinases.misc	Symbols: NCRK | NCRK; kinase | chr2:12043834-12046537 FORWARD
AT1G02380											37.47									35.2	not assigned.unknown	unknown protein | chr1:477000-478971 FORWARD
AT4G36870						12.89		20.67												27.3.22	RNA.regulation of transcription.HB,Homeobox transcription factor family	Symbols: BLH2, SAW1 | BLH2 (BEL1-LIKE HOMEODOMAIN 2); DNA binding / transcription factor | chr4:17369320-17373930 FORWARD
AT5G41570					27.32		19.8					19.41	25.35							27.3.32	RNA.regulation of transcription.WRKY domain transcription factor family	Symbols: WRKY24, ATWRKY24 | WRKY24; transcription factor | chr5:16624214-16625977 FORWARD
AT1G11500	21.12					19.16			27.7	33.42				16.15				33.17		35.2	not assigned.unknown	unknown protein | chr1:3870833-3871570 FORWARD
AT3G28840	27.04		37.53		42.45										42.53					35.2	not assigned.unknown	unknown protein | chr3:10838409-10839946 FORWARD
AT5G67090		41.24				18.66	18.71		42.23			38.04	31.81	26.56				24.99	38.03	29.5.1	protein.degradation.subtilases	subtilase family protein | chr5:26774018-26776391 REVERSE
AT5G65990												20.32	31.89					18.25		34.3	transport.amino acids	amino acid transporter family protein | chr5:26394882-26396513 FORWARD
AT4G10160			34.48																	29.5.11.4.2	protein.degradation.ubiquitin.E3.RING	zinc finger (C3HC4-type RING finger) family protein | chr4:6336023-6337332 FORWARD
AT5G20440			43.95													66.78				35.1	not assigned.no ontology	protein binding | chr5:6908646-6909996 FORWARD
AT3G22920											33.77									31.3.1	cell.cycle.peptidylprolyl isomerase	peptidyl-prolyl cis-trans isomerase, putative / cyclophilin, putative / rotamase, putative | chr3:8122713-8123411 REVERSE
AT3G27920						13.01	16.57					27.66	47.97	12.78						27.3.25	RNA.regulation of transcription.MYB domain transcription factor family	Symbols: GL1, ATMYB0, ATGL1 | ATMYB0 (MYB DOMAIN PROTEIN 0); DNA binding / protein binding / transcription activator/ transcription factor | chr3:10361945-10363506 REVERSE
AT5G01450			38.29																38.83	29.5.11.4.2	protein.degradation.ubiquitin.E3.RING	protein binding / zinc ion binding | chr5:183328-186448 REVERSE
AT1G33020																42.25				29.5.11.4.3.2	protein.degradation.ubiquitin.E3.SCF.FBOX	F-box family protein | chr1:11962746-11964832 FORWARD
AT2G32510									27.25		38.8	22.47	25.58	11.66				22.88		29.4	protein.postranslational modification	Symbols: MAPKKK17 | MAPKKK17; ATP binding / kinase/ protein kinase/ protein serine/threonine kinase | chr2:13798821-13799939 REVERSE
AT3G63230			34.19																	35.2	not assigned.unknown	unknown protein | chr3:23359633-23360122 FORWARD
AT2G36700																	22.44			10.8.1	cell wall.pectin*esterases.PME	pectinesterase family protein | chr2:15384706-15386421 REVERSE
AT1G19460			39.41																	29.5.11.4.3.2	protein.degradation.ubiquitin.E3.SCF.FBOX	kelch repeat-containing F-box family protein | chr1:6738484-6739734 FORWARD
AT5G42710		23.72				27.16								17.37				31.64		35.2	not assigned.unknown	unknown protein | chr5:17125578-17128696 FORWARD
AT4G23380					31.37			15.13									33.18			35.2	not assigned.unknown	unknown protein | chr4:12214667-12216333 REVERSE
AT2G15580	25.99																			29.5.11.4.2	protein.degradation.ubiquitin.E3.RING	zinc finger (C3HC4-type RING finger) family protein | chr2:6797638-6798939 FORWARD
AT5G21110					31.06															35.2	not assigned.unknown	unknown protein | chr5:7178615-7179086 FORWARD
AT2G39560				23.15																35.2	not assigned.unknown	unknown protein | chr2:16504846-16506008 REVERSE
AT2G32360									29.94											29.5.11.1	protein.degradation.ubiquitin.ubiquitin	ubiquitin family protein | chr2:13737019-13737546 REVERSE
AT4G05497			32.8																	29.5.11.4.3.2	protein.degradation.ubiquitin.E3.SCF.FBOX	F-box family protein | chr4:2777903-2778801 REVERSE
AT1G03230							17.16													29.5.4	protein.degradation.aspartate protease	extracellular dermal glycoprotein, putative / EDGP, putative | chr1:790091-791592 FORWARD
AT3G50460							22.05													20.1	stress.biotic	Symbols: HR2 | HR2 (HOMOLOG OF RPW8 2) | chr3:18727840-18728649 FORWARD
AT5G15410						13.09														34.22	transport.cyclic nucleotide or calcium regulated channels	Symbols: DND1, ATCNGC2, CNGC2 | DND1 (DEFENSE NO DEATH 1); calcium channel/ calmodulin binding / cation channel/ cyclic nucleotide binding / intracellular cAMP activated cation channel/ intracellular cyclic nucleotide activated cation channel/ inward rectifier potassium channel | chr5:5003307-5006900 REVERSE
AT5G27390													25.26						36.77	35.2	not assigned.unknown	LOCATED IN: chloroplast; CONTAINS InterPro DOMAIN/s: Mog1/PsbP/DUF1795, alpha/beta/alpha sandwich (InterPro:IPR016124); Has 11 Blast hits to 11 proteins in 5 species: Archae - 0; Bacteria - 0; Metazoa - 0; Fungi - 0; Plants - 11; Viruses - 0; Other Eukaryotes - 0 (source: NCBI BLink). | chr5:9674391-9676189 REVERSE
AT2G32550			42.91																	27.3.99	RNA.regulation of transcription.unclassified	rcd1-like cell differentiation family protein | chr2:13819379-13822839 FORWARD
AT1G36940		23.27				23.91		14.58					25.57	11.68						35.2	not assigned.unknown	unknown protein | chr1:14003903-14004911 FORWARD
AT2G03000								15.07												29.5.11.4.2	protein.degradation.ubiquitin.E3.RING	zinc finger (C3HC4-type RING finger) family protein | chr2:875233-877207 FORWARD
AT5G26000		18.47				16.6						27.41	56.09							16.5.1.3.1.1	secondary metabolism.sulfur-containing.glucosinolates.degradation.myrosinase.TGG	Symbols: TGG1, BGLU38 | TGG1 (THIOGLUCOSIDE GLUCOHYDROLASE 1); hydrolase, hydrolyzing O-glycosyl compounds / thioglucosidase | chr5:9079505-9082384 REVERSE
AT2G31540		30.78				16.06			33.19		40.14			14.4						26.28	misc.GDSL-motif lipase	GDSL-motif lipase/hydrolase family protein | chr2:13430637-13432065 REVERSE
AT1G60913			37.15																	35.1	not assigned.no ontology	Encodes a Rapid ALkalinization Factor (RALF) family protein | chr1:22428605-22428844 REVERSE
AT5G61420	23.51	20.65				20.72							28.75				22.47			16.5.1.2.1	secondary metabolism.sulfur-containing.glucosinolates.regulation.aliphatic	Symbols: MYB28, HAG1 | MYB28 (myb domain protein 28); DNA binding / transcription factor | chr5:24689151-24690797 REVERSE
AT3G61920		30.99		36.64		19.19							37.45	15.01						35.2	not assigned.unknown	unknown protein | chr3:22932496-22933362 REVERSE
AT5G47510										35.32										29.3.4.99	protein.targeting.secretory pathway.unspecified	SEC14 cytosolic factor family protein / phosphoglyceride transfer family protein | chr5:19275048-19277056 FORWARD
AT4G01330						14.35														1.1.30	PS.lightreaction.state transition	ATP binding / kinase/ protein kinase/ protein serine/threonine kinase/ protein tyrosine kinase | chr4:550420-552941 FORWARD
AT3G03900													29.75							14.15	S-assimilation.AKN	adenylylsulfate kinase, putative | chr3:1002975-1004271 REVERSE
AT1G72230	27.04	21.83		27.44				15.05	50.98	31.89	45.35			12.25	59.4	41.77		38.84		26.19	misc.plastocyanin-like	plastocyanin-like domain-containing protein | chr1:27188066-27189244 FORWARD
AT5G37340								16.58												27.3.99	RNA.regulation of transcription.unclassified	zinc finger (ZPR1-type) family protein | chr5:14787264-14792771 REVERSE
AT5G25580										27.71						36.28				35.2	not assigned.unknown	FUNCTIONS IN: molecular_function unknown; INVOLVED IN: biological_process unknown; LOCATED IN: cellular_component unknown; EXPRESSED IN: 17 plant structures; EXPRESSED DURING: 8 growth stages; BEST Arabidopsis thaliana protein match is: aminoacyl-tRNA synthetase family (TAIR:AT1G18950.1); Has 138 Blast hits to 138 proteins in 63 species: Archae - 0; Bacteria - 4; Metazoa - 48; Fungi - 29; Plants …
AT2G22941					40.51												21.13			20.1.7.12	stress.biotic.PR-proteins.plant defensins	Encodes a defensin-like (DEFL) family protein. | chr2:9762105-9762443 FORWARD
AT1G08270										29.38					48.67					29.3.4.3	protein.targeting.secretory pathway.vacuole	FUNCTIONS IN: molecular_function unknown; INVOLVED IN: biological_process unknown; LOCATED IN: cellular_component unknown; EXPRESSED IN: embryo, male gametophyte, flower; EXPRESSED DURING: L mature pollen stage, M germinated pollen stage, petal differentiation and expansion stage, D bilateral stage; CONTAINS InterPro DOMAIN/s: MIT (InterPro:IPR007330); BEST Arabidopsis thaliana protein match is: …
AT3G54060				21.29																35.1	not assigned.no ontology	unknown protein | chr3:20018661-20020926 REVERSE
AT5G25752								15.72									20.86			29.5.5	protein.degradation.serine protease	Symbols: ATRBL11, RBL11 | RBL11 (RHOMBOID-LIKE PROTEIN 11) | chr5:8951264-8953396 REVERSE
AT5G46830								14.8					40.68				25.81			27.3.6	RNA.regulation of transcription.bHLH,Basic Helix-Loop-Helix family	basic helix-loop-helix (bHLH) family protein | chr5:19002719-19004254 FORWARD
AT3G51760		21.02				16.06						20.38	65.49				25.24	21.13		35.2	not assigned.unknown	unknown protein | chr3:19198146-19199498 REVERSE
AT3G56100		26.86				19.42			28.81			18.77		16.33						30.2.3	signalling.receptor kinases.leucine rich repeat III	Symbols: MRLK, IMK3 | MRLK (MERISTEMATIC RECEPTOR-LIKE KINASE); ATP binding / protein binding / protein kinase/ protein serine/threonine kinase | chr3:20816931-20819517 REVERSE
AT5G25040																		25.92		34.99	transport.misc	transporter | chr5:8621997-8624258 FORWARD
AT1G32970							22.6													29.5.1	protein.degradation.subtilases	subtilase family protein | chr1:11948721-11951982 REVERSE
AT3G22183								16.61												35.2	not assigned.unknown	unknown protein | chr3:7831129-7831371 FORWARD
AT5G50160	21.97									24.86	37.76							23.83		15.1	metal handling.acquisition	Symbols: ATFRO8, FRO8 | FRO8 (FERRIC REDUCTION OXIDASE 8); ferric-chelate reductase/ oxidoreductase | chr5:20415771-20418742 FORWARD
AT2G13810									26.76									20.06		13.1.6.2	amino acid metabolism.synthesis.aromatic aa.phenylalanine and tyrosine	Symbols: ALD1 | ALD1 (AGD2-LIKE DEFENSE RESPONSE PROTEIN1); catalytic/ pyridoxal phosphate binding / transaminase/ transferase, transferring nitrogenous groups | chr2:5768446-5772259 FORWARD
AT4G30160							14.82													31.1	cell.organisation	Symbols: VLN4, ATVLN4 | VLN4 (ARABIDOPSIS THALIANA VILLIN 4); actin binding | chr4:14753432-14760189 FORWARD
AT3G24508																50.13				20.1.7.12	stress.biotic.PR-proteins.plant defensins	Encodes a defensin-like (DEFL) family protein. | chr3:8930156-8930544 FORWARD
AT5G54720	22.92										52.44				54.5			26.07		31.1	cell.organisation	ankyrin repeat family protein | chr5:22232195-22232949 REVERSE
AT4G34410													33.44		39.4					17.5.2	hormone metabolism.ethylene.signal transduction	Symbols: RRTF1 | RRTF1 ({REDOX RESPONSIVE TRANSCRIPTION FACTOR 1); DNA binding / transcription factor | chr4:16451876-16453260 FORWARD
AT3G53080																42.52				26.16	misc.myrosinases-lectin-jacalin	galactose-binding lectin family protein | chr3:19677993-19678741 FORWARD
AT3G04030		28.47				13.92		15.52		25.71		38.13	55.09				33.22	29.82		27.3.20	RNA.regulation of transcription.G2-like transcription factor family, GARP	myb family transcription factor | chr3:1042882-1044697 REVERSE
AT1G52030	27.85		43.03		53.32											61.72				26.16	misc.myrosinases-lectin-jacalin	Symbols: MBP2, MBP1.2, F-ATMBP | MBP2 (MYROSINASE-BINDING PROTEIN 2); sugar binding / thioglucosidase binding | chr1:19345940-19348668 REVERSE
AT4G13266					29.08			17.86									22.59			35.2	not assigned.unknown	unknown protein | chr4:7705761-7706862 REVERSE
AT1G69588				28.95									39.07							33.99	development.unspecified	Symbols: CLE45 | CLE45 (CLAVATA3/ESR-RELATED 45) | chr1:26178042-26178925 FORWARD
AT3G42380																56.94				35.2	not assigned.unknown	unknown protein | chr3:14503610-14503917 FORWARD
AT1G15790										31.96										35.2	not assigned.unknown	unknown protein | chr1:5438299-5440030 REVERSE
AT1G78970	34.78	34.5	35.39	26.7	37.58	14.69		15.73	46.24	41.74	35.54		28.84		48.64	62.26	35.05	32.65		16.1.5	secondary metabolism.isoprenoids.terpenoids	Symbols: LUP1, ATLUP1 | LUP1 (LUPEOL SYNTHASE 1); beta-amyrin synthase/ lupeol synthase | chr1:29703340-29707844 FORWARD
AT1G48240		26.27																		29.3.4.99	protein.targeting.secretory pathway.unspecified	Symbols: ATNPSN12, NPSN12 | ATNPSN12; protein transporter | chr1:17809007-17811895 REVERSE
AT5G19600						14.77							39.92							34.6	transport.sulphate	Symbols: SULTR3;5 | SULTR3;5 (SULFATE TRANSPORTER 3;5); sulfate transmembrane transporter | chr5:6612815-6616997 REVERSE
AT5G59540							16.23													17.5.1	hormone metabolism.ethylene.synthesis-degradation	oxidoreductase, 2OG-Fe(II) oxygenase family protein | chr5:23996079-23997590 REVERSE
AT5G58782			51.47																	35.1	not assigned.no ontology	dehydrodolichyl diphosphate synthase, putative / DEDOL-PP synthase, putative | chr5:23738147-23739468 REVERSE
AT5G21430						15.12		14.64												20.2.1	stress.abiotic.heat	DNAJ heat shock N-terminal domain-containing protein | chr5:7222226-7223621 FORWARD
AT5G60470			36.63							33.21	54.15				67.99		23.92			27.3.11	RNA.regulation of transcription.C2H2 zinc finger family	nucleic acid binding / transcription factor/ zinc ion binding | chr5:24320595-24322790 FORWARD
AT4G08950									28.28											30.1	signalling.in sugar and nutrient physiology	Symbols: EXO | EXO (EXORDIUM) | chr4:5740297-5741524 FORWARD
AT2G34585							18.52													35.2	not assigned.unknown	unknown protein | chr2:14568047-14568637 REVERSE
AT3G42880					44.44															30.2.3	signalling.receptor kinases.leucine rich repeat III	leucine-rich repeat transmembrane protein kinase, putative | chr3:14954587-14956577 FORWARD
AT3G25530				20.46								18.34						20.94		7.1.3	OPP.oxidative PP.6-phosphogluconate dehydrogenase	Symbols: GHBDH, ATGHBDH, GLYR1, GR1 | GLYR1 (GLYOXYLATE REDUCTASE 1); 3-hydroxybutyrate dehydrogenase/ phosphogluconate dehydrogenase (decarboxylating) | chr3:9271800-9273615 REVERSE
AT4G22100															57.57				40.95	35.1	not assigned.no ontology	Symbols: BGLU3 | BGLU3 (BETA GLUCOSIDASE 2); catalytic/ cation binding / hydrolase, hydrolyzing O-glycosyl compounds | chr4:11707370-11709932 REVERSE
AT2G47680																			40.64	28.1	DNA.synthesis/chromatin structure	zinc finger (CCCH type) helicase family protein | chr2:19545828-19550905 REVERSE
AT4G17340							18.59							12.05						34.19.2	transport.Major Intrinsic Proteins.TIP	Symbols: TIP2;2, DELTA-TIP2 | TIP2;2 (TONOPLAST INTRINSIC PROTEIN 2;2); water channel | chr4:9699253-9700410 FORWARD
AT1G24110																61.68				26.12	misc.peroxidases	peroxidase, putative | chr1:8527838-8528818 FORWARD
AT1G78100							14.83					18.46								29.5.11.4.3.2	protein.degradation.ubiquitin.E3.SCF.FBOX	F-box family protein | chr1:29387795-29389112 FORWARD
AT3G27940		19.27						14.93												27.3.37	RNA.regulation of transcription.AS2,Lateral Organ Boundaries Gene Family	Symbols: LBD26 | LBD26 (LOB DOMAIN-CONTAINING PROTEIN 26) | chr3:10373251-10376461 FORWARD
AT2G03740																83.04				35.1.22	not assigned.no ontology.late embryogenesis abundant domain-containing protein	late embryogenesis abundant domain-containing protein / LEA domain-containing protein | chr2:1142725-1143988 REVERSE
AT1G79150								18.51											46.82	35.2	not assigned.unknown	binding | chr1:29772588-29777989 REVERSE
AT1G09130	21.9																			29.5.5	protein.degradation.serine protease	ATP-dependent Clp protease proteolytic subunit, putative | chr1:2939570-2942267 REVERSE
AT1G29060																			39.21	35.2	not assigned.unknown	FUNCTIONS IN: molecular_function unknown; INVOLVED IN: biological_process unknown; EXPRESSED IN: 24 plant structures; EXPRESSED DURING: 14 growth stages; CONTAINS InterPro DOMAIN/s: Target SNARE coiled-coil region (InterPro:IPR000727); BEST Arabidopsis thaliana protein match is: unknown protein (TAIR:AT4G14600.1); Has 95 Blast hits to 95 proteins in 34 species: Archae - 0; Bacteria - 0; Metazoa -…
AT2G28507			41.12												46.76					35.2	not assigned.unknown	unknown protein | chr2:12196406-12196552 FORWARD
AT3G51490					32.5						34.39				58.87				42.26	34.2	transport.sugars	Symbols: TMT3 | TMT3 (TONOPLAST MONOSACCHARIDE TRANSPORTER3); carbohydrate transmembrane transporter/ nucleoside transmembrane transporter/ sugar:hydrogen symporter | chr3:19105018-19107562 REVERSE
AT1G08310									28.78											35.1	not assigned.no ontology	esterase/lipase/thioesterase family protein | chr1:2618647-2620452 FORWARD
AT2G35215					27.89						44.72									35.2	not assigned.unknown	unknown protein | chr2:14839091-14839799 FORWARD
AT4G08900			33.51							23.44										13.2.2.3	amino acid metabolism.degradation.glutamate family.arginine	arginase | chr4:5703347-5705346 FORWARD
AT2G38010								16.82							54.99					11.8.1.1	lipid metabolism.'exotics' (steroids, squalene etc).sphingolipids.ceramidase	ceramidase family protein | chr2:15906862-15909931 FORWARD
AT5G45930				19.38									28.02							19.10	tetrapyrrole synthesis.magnesium chelatase	Symbols: CHLI2, CHL I2, CHLI-2 | CHLI2 (MAGNESIUM CHELATASE I2); ATPase/ magnesium chelatase | chr5:18628007-18629697 FORWARD
AT1G13609			30.65		44.78												27.11			20.1.7.12	stress.biotic.PR-proteins.plant defensins	Encodes a defensin-like (DEFL) family protein. | chr1:4662721-4663192 FORWARD
AT3G26590	24.4																			34.99	transport.misc	MATE efflux family protein | chr3:9761700-9765315 REVERSE
AT5G55860							21.61													35.2	not assigned.unknown	unknown protein | chr5:22609532-22612393 FORWARD
AT1G65960		22.45						36.58			36.36	19.25	24.56		42.11			21.74		13.1.1.1.1	amino acid metabolism.synthesis.central amino acid metabolism.GABA.Glutamate decarboxylase	Symbols: GAD2 | GAD2 (GLUTAMATE DECARBOXYLASE 2); calmodulin binding / glutamate decarboxylase | chr1:24552003-24557730 FORWARD
AT5G06020			45.02		42.34															35.1	not assigned.no ontology	self-incompatibility protein-related | chr5:1811938-1812393 FORWARD
AT1G29820								14.58	26.63											35.2	not assigned.unknown	unknown protein | chr1:10437657-10440786 FORWARD
AT5G64800	37.71									30.34	45.97				61.4			29	36.94	33.99	development.unspecified	Symbols: CLE21 | CLE21 (CLAVATA3/ESR-RELATED 21); protein binding / receptor binding | chr5:25906083-25906403 FORWARD
AT5G03545												18.73							42.88	35.2	not assigned.unknown	unknown protein | chr5:894706-895400 FORWARD
AT4G10010																35.01				29.4	protein.postranslational modification	protein kinase family protein | chr4:6263597-6266245 REVERSE
AT1G04430				25.97																20.2.3	stress.abiotic.drought/salt	dehydration-responsive protein-related | chr1:1198118-1201527 FORWARD
AT2G20160	23.43		34.71													35.88	33.95			29.5.11.4.3.1	protein.degradation.ubiquitin.E3.SCF.SKP	Symbols: MEO, ASK17 | MEO (MEIDOS); protein binding / ubiquitin-protein ligase | chr2:8699672-8700124 REVERSE
AT3G44840											37.75	23.94	26.9	11.92						29.4	protein.postranslational modification	S-adenosyl-L-methionine:carboxyl methyltransferase family protein | chr3:16372499-16373759 REVERSE
AT1G24260	40.32		38.48		35.52					29.1						63.51	21.47			27.3.24	RNA.regulation of transcription.MADS box transcription factor family	Symbols: SEP3, AGL9 | SEP3 (SEPALLATA3); DNA binding / protein binding / transcription factor | chr1:8593642-8596098 REVERSE
AT1G13600		36.62		20.94		18.6					37.55		33.15							27.3.35	RNA.regulation of transcription.bZIP transcription factor family	Symbols: AtbZIP58 | AtbZIP58 (Arabidopsis thaliana basic leucine-zipper 58); DNA binding / protein heterodimerization/ protein homodimerization/ transcription factor | chr1:4650787-4651469 REVERSE
AT1G06100								17				23.54	32.92							11.2.1	lipid metabolism.FA desaturation.desaturase	fatty acid desaturase family protein | chr1:1851530-1853019 FORWARD
AT1G78210												21.05						26.23		35.1	not assigned.no ontology	hydrolase, alpha/beta fold family protein | chr1:29422716-29424375 REVERSE
AT3G56950																		25.51		34.19.4	transport.Major Intrinsic Proteins.SIP	Symbols: SIP2;1, SIP2 | SIP2;1; transporter | chr3:21078361-21079831 REVERSE
AT3G43630			45.81						26.18							38.8				33.99	development.unspecified	nodulin, putative | chr3:15538816-15539418 FORWARD
AT5G56840	28.01					14.33											22.17	18.44		27.3.26	RNA.regulation of transcription.MYB-related transcription factor family	DNA-binding family protein | chr5:22980693-22982342 FORWARD
AT2G24480																56.93				29.5.11.4.2	protein.degradation.ubiquitin.E3.RING	zinc finger (C3HC4-type RING finger) family protein | chr2:10397588-10398184 FORWARD
AT5G47640							22.57							13.88						27.3.15	RNA.regulation of transcription.CCAAT box binding factor family, HAP3	Symbols: NF-YB2 | NF-YB2 (NUCLEAR FACTOR Y, SUBUNIT B2); transcription factor | chr5:19309227-19310272 FORWARD
AT2G38810									29.99										61.98	28.1.3.2.1	DNA.synthesis/chromatin structure.histone.core.H2A	Symbols: HTA8 | HTA8 (HISTONE H2A 8); DNA binding | chr2:16219285-16220882 REVERSE
AT1G80550							16.5													35.1.5	not assigned.no ontology.pentatricopeptide (PPR) repeat-containing protein	pentatricopeptide (PPR) repeat-containing protein | chr1:30284946-30286704 REVERSE
AT4G33700					28.69												27.55			35.1	not assigned.no ontology	CBS domain-containing protein | chr4:16176276-16179481 REVERSE
AT4G09250					28.01				34.88	23.58					42.23	49.54				35.1	not assigned.no ontology	FUNCTIONS IN: molecular_function unknown; INVOLVED IN: biological_process unknown; LOCATED IN: cellular_component unknown; CONTAINS InterPro DOMAIN/s: B302 (SPRY)-like (InterPro:IPR001870), LisH dimerisation motif (InterPro:IPR006594), SPla/RYanodine receptor SPRY (InterPro:IPR003877); BEST Arabidopsis thaliana protein match is: SPla/RYanodine receptor (SPRY) domain-containing protein (TAIR:AT4G0…
AT2G25780													25.71							35.2	not assigned.unknown	unknown protein | chr2:10995141-10996024 FORWARD
AT4G31500							22.87													16.5.1.1.4.1	secondary metabolism.sulfur-containing.glucosinolates.synthesis.shared.CYP83B1 phenylacetaldoxime monooxygenase	Symbols: CYP83B1, SUR2, RNT1, RED1, ATR4 | CYP83B1 (CYTOCHROME P450 MONOOXYGENASE 83B1); oxidoreductase, acting on paired donors, with incorporation or reduction of molecular oxygen, NADH or NADPH as one donor, and incorporation of one atom of oxygen / oxygen binding | chr4:15273471-15275310 REVERSE
AT2G03760							19.81					20.87								17.3.1.1.5	hormone metabolism.brassinosteroid.synthesis-degradation.BRs.metabolic regulation	Symbols: ST, ATST1, RAR047, ST1 | ST; brassinosteroid sulfotransferase/ sulfotransferase | chr2:1149337-1150663 REVERSE
AT2G37230																			37.78	35.1.5	not assigned.no ontology.pentatricopeptide (PPR) repeat-containing protein	pentatricopeptide (PPR) repeat-containing protein | chr2:15637046-15639522 REVERSE
AT4G20300							20.36							11.96						35.2	not assigned.unknown	unknown protein | chr4:10955438-10959213 FORWARD
AT2G29790																39.46				35.2	not assigned.unknown	Encodes a Maternally expressed gene (MEG) family protein [pseudogene] | chr2:12720884-12722455 REVERSE
AT4G26580	28.87				28.84	13.11		20.8	42.77	36.83	76.4				78.54		55.35	27.8		29.5.11.4.2	protein.degradation.ubiquitin.E3.RING	protein binding / zinc ion binding | chr4:13411444-13413029 REVERSE
AT1G61140								16.84												27.3.44	RNA.regulation of transcription.Chromatin Remodeling Factors	Symbols: EDA16 | EDA16 (embryo sac development arrest 16); ATP binding / DNA binding / helicase/ nucleic acid binding / protein binding / zinc ion binding | chr1:22534717-22540850 REVERSE
AT4G22050	20.11		60.18		28.66					32.4					56.05	46.28				29.5.4	protein.degradation.aspartate protease	aspartyl protease family protein | chr4:11683865-11685644 FORWARD
AT1G45215	19.97															35.4	24.03			35.1	not assigned.no ontology	Encodes a ECA1 gametogenesis related family protein | chr1:17137703-17138231 FORWARD
AT5G54630								21.27					26.51							29.5.11.4.2	protein.degradation.ubiquitin.E3.RING	zinc finger protein-related | chr5:22192499-22194308 REVERSE
AT5G67170								17.76												29.5.3	protein.degradation.cysteine protease	SEC-C motif-containing protein / OTU-like cysteine protease family protein | chr5:26799766-26802067 FORWARD
AT3G23120	26.1		30.77												57.97				48.02	35.1	not assigned.no ontology	Symbols: AtRLP38 | AtRLP38 (Receptor Like Protein 38); kinase/ protein binding | chr3:8227222-8229576 REVERSE
AT4G13880			33.65																	20.1	stress.biotic	Symbols: AtRLP48 | AtRLP48 (Receptor Like Protein 48); protein binding | chr4:8025804-8028614 FORWARD
AT5G49190										28.47										2.2.1.5	major CHO metabolism.degradation.sucrose.Susy	Symbols: SUS2, SSA, ATSUS2 | SUS2 (SUCROSE SYNTHASE 2); UDP-glycosyltransferase/ sucrose synthase/ transferase, transferring glycosyl groups | chr5:19943282-19947189 REVERSE
AT4G01360										26.29		27.6								35.2	not assigned.unknown	FUNCTIONS IN: molecular_function unknown; INVOLVED IN: biological_process unknown; BEST Arabidopsis thaliana protein match is: BPS1 (BYPASS 1) (TAIR:AT1G01550.2); Has 59 Blast hits to 59 proteins in 12 species: Archae - 0; Bacteria - 1; Metazoa - 0; Fungi - 0; Plants - 58; Viruses - 0; Other Eukaryotes - 0 (source: NCBI BLink). | chr4:564760-566310 FORWARD
AT5G44070												20.18								15.2	metal handling.binding, chelation and storage	Symbols: CAD1, ARA8, ATPCS1, PCS1 | CAD1 (CADMIUM SENSITIVE 1); cadmium ion binding / copper ion binding / glutathione gamma-glutamylcysteinyltransferase | chr5:17734738-17737859 FORWARD
AT1G70690									39.73		37.72									30.2.99	signalling.receptor kinases.misc	Symbols: HWI1, PDLP5 | HWI1 (HOPW1-1-INDUCED GENE1) | chr1:26652013-26653643 FORWARD
AT3G24450									27.07										42.65	15.2	metal handling.binding, chelation and storage	copper-binding family protein | chr3:8880065-8881722 REVERSE
AT3G06370							21.86													34.14	transport.unspecified cations	Symbols: NHX4, ATNHX4 | NHX4 (SODIUM HYDROGEN EXCHANGER 4); sodium ion transmembrane transporter/ sodium:hydrogen antiporter | chr3:1930396-1934073 REVERSE
AT3G48520									29.97								22.49			26.10	misc.cytochrome P450	Symbols: CYP94B3 | CYP94B3; electron carrier/ heme binding / iron ion binding / monooxygenase/ oxygen binding | chr3:17974977-17976670 REVERSE
AT3G52720						15.24														8.3	TCA / org transformation.carbonic anhydrases	Symbols: ATACA1, ACA1 | ACA1 (ALPHA CARBONIC ANHYDRASE 1); carbonate dehydratase/ zinc ion binding | chr3:19538690-19541284 REVERSE
AT3G59450			31.09												44.93					30.3	signalling.calcium	calcium-binding EF hand family protein | chr3:21972840-21974923 FORWARD
AT5G20240	21.65										44.23									33.99	development.unspecified	Symbols: PI | PI (PISTILLATA); DNA binding / transcription factor | chr5:6829042-6831515 FORWARD
AT5G20710					28.11				27.79											26.3.2	misc.gluco-, galacto- and mannosidases.beta-galactosidase	Symbols: BGAL7 | BGAL7 (beta-galactosidase 7); beta-galactosidase | chr5:7010522-7014249 FORWARD
AT1G70130					27.4												24.46			30.2.99	signalling.receptor kinases.misc	lectin protein kinase, putative | chr1:26409743-26411801 REVERSE
AT1G36980							18.15													35.2	not assigned.unknown	unknown protein | chr1:14025028-14026941 FORWARD
AT2G23130						15.54														10.5.1.1	cell wall.cell wall proteins.AGPs.AGP	Symbols: AGP17, ATAGP17 | AGP17 (ARABINOGALACTAN PROTEIN 17) | chr2:9844350-9845385 FORWARD
AT4G02400								19.69							47.06				55.88	27.1.1	RNA.processing.splicing	FUNCTIONS IN: molecular_function unknown; INVOLVED IN: rRNA processing; LOCATED IN: small-subunit processome; EXPRESSED IN: 23 plant structures; EXPRESSED DURING: 13 growth stages; CONTAINS InterPro DOMAIN/s: Small-subunit processome, Utp14 (InterPro:IPR006709); BEST Arabidopsis thaliana protein match is: U3 ribonucleoprotein (Utp) family protein (TAIR:AT5G08600.1); Has 7412 Blast hits to 4272 pr…
AT4G05340															38.92					9.9	mitochondrial electron transport / ATP synthesis.F1-ATPase	ATP binding | chr4:2725690-2726065 FORWARD
AT5G50130	33.63								29.12	33.67	35.92	19.44			43.02			24.29	41.77	26.22	misc.short chain dehydrogenase/reductase (SDR)	short-chain dehydrogenase/reductase (SDR) family protein | chr5:20390015-20393263 FORWARD
AT5G44350								15.43	26.44											17.5.3	hormone metabolism.ethylene.induced-regulated-responsive-activated	ethylene-responsive nuclear protein -related | chr5:17864520-17865707 FORWARD
AT5G61720					34.2															35.2	not assigned.unknown	unknown protein | chr5:24801554-24803169 FORWARD
AT5G47175	23.6									36.17										20.1.7	stress.biotic.PR-proteins	Symbols: LCR3 | LCR3 (Low-molecular-weight cysteine-rich 3) | chr5:19160066-19160412 REVERSE
AT1G16000																			36.89	35.2	not assigned.unknown	unknown protein | chr1:5494533-5495359 FORWARD
AT3G63530														14.6						29.5.11.4.2	protein.degradation.ubiquitin.E3.RING	Symbols: BB, BB2 | BB (BIG BROTHER); protein binding / ubiquitin-protein ligase/ zinc ion binding | chr3:23456157-23458459 REVERSE
AT2G21200						17.58								11.72						17.2.3	hormone metabolism.auxin.induced-regulated-responsive-activated	auxin-responsive protein, putative | chr2:9083906-9084375 REVERSE
AT5G02080										27.01										35.1	not assigned.no ontology	DNA/panthothenate metabolism flavoprotein family protein | chr5:409811-411557 FORWARD
AT2G41415															41.63	34.25				35.1	not assigned.no ontology	Encodes a Maternally expressed gene (MEG) family protein | chr2:17264402-17265082 REVERSE
AT5G27330		21.97										19.14							79.97	35.2	not assigned.unknown	LOCATED IN: endoplasmic reticulum; EXPRESSED IN: 22 plant structures; EXPRESSED DURING: 12 growth stages; CONTAINS InterPro DOMAIN/s: Prefoldin (InterPro:IPR009053); BEST Arabidopsis thaliana protein match is: unknown protein (TAIR:AT3G05130.1); Has 110457 Blast hits to 56483 proteins in 2051 species: Archae - 1653; Bacteria - 15111; Metazoa - 52441; Fungi - 7858; Plants - 4309; Viruses - 584; Ot…
AT2G29500																			41.41	20.2.1	stress.abiotic.heat	17.6 kDa class I small heat shock protein (HSP17.6B-CI) | chr2:12633091-12633805 REVERSE
AT1G03820	22.24	29.41		22.88			19.17		33.9		33	38.33	34.32		57.05			33.38	56.77	35.1	not assigned.no ontology	unknown protein | chr1:959869-960728 REVERSE
AT5G36550					48.01												24.21			35.1	not assigned.no ontology	Encodes a ECA1 gametogenesis related family protein | chr5:14377394-14377750 REVERSE
AT3G01260		17.96												14.49						3.5	minor CHO metabolism.others	aldose 1-epimerase/ carbohydrate binding / catalytic/ isomerase | chr3:80176-82005 REVERSE
AT1G43020											35.47								39.08	35.2	not assigned.unknown	unknown protein | chr1:16155403-16157911 FORWARD
AT1G72920															41.73					20.1.7	stress.biotic.PR-proteins	disease resistance protein (TIR-NBS class), putative | chr1:27437928-27439091 FORWARD
AT1G22080										23.2										35.2	not assigned.unknown	unknown protein | chr1:7792192-7794837 REVERSE
AT2G34000		19.49																		29.5.11.4.2	protein.degradation.ubiquitin.E3.RING	zinc finger protein-related | chr2:14365177-14365632 FORWARD
AT2G38600	19.37	21.26			31.57	20		19.96					52.78				41.99			26.13	misc.acid and other phosphatases	acid phosphatase class B family protein | chr2:16145907-16146857 FORWARD
AT4G38480									31.22								21.25			35.1	not assigned.no ontology	transducin family protein / WD-40 repeat family protein | chr4:18003916-18006140 FORWARD
AT5G43180		24.15										19.9		12.06				17.87		35.2	not assigned.unknown	unknown protein | chr5:17336330-17337872 REVERSE
AT1G79890																			44.81	28.99	DNA.unspecified	helicase-related | chr1:30048655-30052203 FORWARD
AT3G17530			31.62		43.73											52.15				29.5.11.4.3.2	protein.degradation.ubiquitin.E3.SCF.FBOX	F-box family protein | chr3:6000860-6002282 FORWARD
AT3G44620								18.69												29.4	protein.postranslational modification	protein tyrosine phosphatase | chr3:16193829-16195833 FORWARD
AT1G80170			34.02					16.41		37.73					70.02		26.66	22.29		10.6.3	cell wall.degradation.pectate lyases and polygalacturonases	polygalacturonase, putative / pectinase, putative | chr1:30153408-30155713 REVERSE
AT1G49810								15.17												34.12	transport.metal	Symbols: ATNHD2, NHD2 | ATNHD2; potassium:hydrogen antiporter/ sodium:hydrogen antiporter | chr1:18440013-18442237 REVERSE
AT3G18650			30.6																	27.3.24	RNA.regulation of transcription.MADS box transcription factor family	Symbols: agl103 | agl103 (AGAMOUS-LIKE 103); transcription factor | chr3:6417344-6418504 REVERSE
AT3G50640									27.43					12.06						35.2	not assigned.unknown	unknown protein | chr3:18803803-18804663 REVERSE
AT5G51860	21.04		38.67		27.98					32.98						50.52				27.3.24	RNA.regulation of transcription.MADS box transcription factor family	MADS-box protein (AGL72) | chr5:21081844-21084427 REVERSE
AT1G23130						13.39												21.75		20.2.99	stress.abiotic.unspecified	Bet v I allergen family protein | chr1:8200383-8201235 FORWARD
AT1G54470								16.34					26.15				21.53			35.2	not assigned.unknown	Symbols: RPP27 | RPP27 (resistance to Peronospora parasitica 27); protein binding | chr1:20344701-20349202 FORWARD
AT1G49010				21.1									31.38							27.3.26	RNA.regulation of transcription.MYB-related transcription factor family	myb family transcription factor | chr1:18132645-18133925 FORWARD
AT3G50260							17.46													17.5.2	hormone metabolism.ethylene.signal transduction	Symbols: CEJ1, ATERF#011 | CEJ1 (COOPERATIVELY REGULATED BY ETHYLENE AND JASMONATE 1); DNA binding / transcription factor | chr3:18634576-18635398 FORWARD
AT2G10970											35.43				40.63					26.18	misc.invertase/pectin methylesterase inhibitor family protein	invertase/pectin methylesterase inhibitor family protein | chr2:4332839-4333579 REVERSE
AT3G10116					36.31															35.2	not assigned.unknown	unknown protein | chr3:3126023-3126619 FORWARD
AT1G34340			32.09		30.72					34.16						39.01	29.07			33.99	development.unspecified	esterase/lipase/thioesterase family protein | chr1:12530827-12534162 FORWARD
AT3G23140					32.56															27.3.11	RNA.regulation of transcription.C2H2 zinc finger family	zinc finger (C2H2 type) family protein | chr3:8250579-8251097 FORWARD
AT4G11485					27.51												28.05			20.1.7	stress.biotic.PR-proteins	Symbols: LCR11 | LCR11 (Low-molecular-weight cysteine-rich 11) | chr4:6975282-6975945 REVERSE
AT5G02360		18.56							28.64											35.1.26	not assigned.no ontology.DC1 domain containing protein	DC1 domain-containing protein | chr5:500626-502329 REVERSE
AT5G27960			41.85		33.44			17.54									33.52			27.3.24	RNA.regulation of transcription.MADS box transcription factor family	MADS-box protein (AGL90) | chr5:9991685-9992770 REVERSE
AT4G27560												21.19								26.2	misc.UDP glucosyl and glucoronyl transferases	glycosyltransferase family protein | chr4:13759841-13761559 REVERSE
AT4G11100						17.8														35.2	not assigned.unknown	unknown protein | chr4:6768614-6770184 FORWARD
AT1G29070														15.66						29.2.1.1.1.2.34	protein.synthesis.ribosomal protein.prokaryotic.chloroplast.50S subunit.L34	ribosomal protein L34 family protein | chr1:10149791-10151360 FORWARD
AT4G09984					32.43															20.1.7	stress.biotic.PR-proteins	Symbols: LCR34 | LCR34 (Low-molecular-weight cysteine-rich 34) | chr4:6254428-6255482 REVERSE
AT1G53100	26.09									55.51	59.55				83.14	34.49	30.22			26.2	misc.UDP glucosyl and glucoronyl transferases	acetylglucosaminyltransferase | chr1:19786956-19788969 REVERSE
AT1G65640			30.96																	29.5.5	protein.degradation.serine protease	Symbols: DegP4 | DegP4 (DegP protease 4); catalytic/ protein binding / serine-type endopeptidase/ serine-type peptidase | chr1:24410851-24413527 REVERSE
AT4G10112			35.65												42.01					35.2	not assigned.unknown	unknown protein | chr4:6311477-6311581 REVERSE
AT3G01600																			38.66	27.3.27	RNA.regulation of transcription.NAC domain transcription factor family	Symbols: anac044 | anac044 (Arabidopsis NAC domain containing protein 44); transcription factor | chr3:229171-231105 FORWARD
AT1G66140							19.01													27.3.11	RNA.regulation of transcription.C2H2 zinc finger family	Symbols: ZFP4 | ZFP4 (ZINC FINGER PROTEIN 4); nucleic acid binding / transcription factor/ zinc ion binding | chr1:24619837-24622004 REVERSE
AT5G57440				19.51		13.87														12.2.99	N-metabolism.ammonia metabolism.unspecified	Symbols: GS1, GPP2 | GS1; catalytic/ hydrolase | chr5:23271127-23272929 REVERSE
AT3G58350						30.06								27.92						35.1	not assigned.no ontology	meprin and TRAF homology domain-containing protein / MATH domain-containing protein | chr3:21591452-21592962 REVERSE
AT5G23260																70.66				27.3.24	RNA.regulation of transcription.MADS box transcription factor family	Symbols: TT16, ABS | TT16 (TRANSPARENT TESTA16); transcription factor | chr5:7836096-7838505 FORWARD
AT2G30490		23.23				13.06			39.88					14.12				26.77		16.2.1.2	secondary metabolism.phenylpropanoids.lignin biosynthesis.C4H	Symbols: ATC4H, C4H, CYP73A5 | C4H (CINNAMATE-4-HYDROXYLASE); trans-cinnamate 4-monooxygenase | chr2:12993663-12995770 REVERSE
AT3G06010												21.04								27.3.44	RNA.regulation of transcription.Chromatin Remodeling Factors	Symbols: ATCHR12 | ATCHR12; ATP binding / DNA binding / helicase/ nucleic acid binding | chr3:1802435-1807284 REVERSE
AT4G33530														13.4						34.15	transport.potassium	Symbols: KUP5 | KUP5; potassium ion transmembrane transporter | chr4:16126231-16130459 REVERSE
AT5G08190											37.92									27.3.13	RNA.regulation of transcription.CCAAT box binding factor family, DR1	Symbols: NF-YB12 | NF-YB12 (NUCLEAR FACTOR Y, SUBUNIT B12); DNA binding / transcription factor | chr5:2635902-2637433 FORWARD
AT4G35165			43.27																	35.2	not assigned.unknown	unknown protein | chr4:16735123-16735883 FORWARD
AT1G56418			48.14																	35.2	not assigned.unknown	unknown protein | chr1:21122030-21122448 FORWARD
AT1G70505	30.11																			35.2	not assigned.unknown	unknown protein | chr1:26570647-26572463 FORWARD
AT2G30130									27.45											27.3.37	RNA.regulation of transcription.AS2,Lateral Organ Boundaries Gene Family	Symbols: ASL5, LBD12, PCK1 | ASL5; DNA binding / protein binding | chr2:12868630-12869724 FORWARD
AT1G50300																			38.03	30.5	signalling.G-proteins	Symbols: TAF15 | TAF15 (TBP-associated factor 15); RNA binding / nucleic acid binding / nucleotide binding / zinc ion binding | chr1:18628555-18631946 REVERSE
AT1G06330									26.42											15.2	metal handling.binding, chelation and storage	copper-binding family protein | chr1:1931671-1932266 REVERSE
AT5G20080				25.18																21.99	redox.misc	NADH-cytochrome b5 reductase, putative | chr5:6782566-6786664 FORWARD
AT2G21730				30.49								25.86								16.2.1.10	secondary metabolism.phenylpropanoids.lignin biosynthesis.CAD	Symbols: CAD2, ATCAD2 | CAD2 (CINNAMYL ALCOHOL DEHYDROGENASE HOMOLOG 2); binding / catalytic/ oxidoreductase/ zinc ion binding | chr2:9280044-9281623 FORWARD
AT5G26760									28.1											35.2	not assigned.unknown	unknown protein | chr5:9403680-9407301 REVERSE
AT3G60550		18.41												14.72						29.4	protein.postranslational modification	Symbols: CYCP3;2 | CYCP3;2 (cyclin p3;2); cyclin-dependent protein kinase | chr3:22379805-22380641 FORWARD
AT3G04540	25.18		65.57		49.27											39.95	22.5			20.1.7.12	stress.biotic.PR-proteins.plant defensins	Encodes a defensin-like (DEFL) family protein. | chr3:1223345-1223714 FORWARD
AT1G24320		21.86							32.83			18.81		13.07						26.4	misc.beta 1,3 glucan hydrolases	alpha-glucosidase, putative | chr1:8626315-8630971 REVERSE
AT3G49050			37.79																	30.3	signalling.calcium	lipase class 3 family protein / calmodulin-binding heat-shock protein, putative | chr3:18180968-18183752 FORWARD
AT3G50820													29.24							1.1.1.2	PS.lightreaction.photosystem II.PSII polypeptide subunits	Symbols: PSBO2, PSBO-2, OEC33 | PSBO2 (PHOTOSYSTEM II SUBUNIT O-2); oxygen evolving/ poly(U) binding | chr3:18890876-18892426 REVERSE
AT1G07220															51.66					35.2	not assigned.unknown	FUNCTIONS IN: molecular_function unknown; INVOLVED IN: biological_process unknown; LOCATED IN: mitochondrion; EXPRESSED IN: 22 plant structures; EXPRESSED DURING: 13 growth stages; CONTAINS InterPro DOMAIN/s: Lipopolysaccharide-modifying protein (InterPro:IPR006598), Protein of unknown function DUF821, CAP10-like (InterPro:IPR008539); BEST Arabidopsis thaliana protein match is: unknown protein (T…
AT4G16295																36.81				35.1	not assigned.no ontology	Symbols: SPH1 | SPH1 (S-PROTEIN HOMOLOGUE 1) | chr4:9215680-9216135 REVERSE
AT5G37770																		18.15		30.3	signalling.calcium	Symbols: TCH2, CML24 | TCH2 (TOUCH 2); calcium ion binding | chr5:14998854-14999619 REVERSE
AT5G05460							15.54													35.1	not assigned.no ontology	hydrolase, acting on glycosyl bonds / mannosyl-glycoprotein endo-beta-N-acetylglucosaminidase | chr5:1615529-1618902 FORWARD
AT2G33390						17.51														35.2	not assigned.unknown	unknown protein | chr2:14151135-14153118 FORWARD
AT1G09270							17.92													29.3.1	protein.targeting.nucleus	Symbols: IMPA-4 | IMPA-4 (IMPORTIN ALPHA ISOFORM 4); binding / protein transporter | chr1:2994369-2998222 FORWARD
AT2G40540							18.35													34.15	transport.potassium	Symbols: KT2, ATKT2, SHY3, KUP2, ATKUP2, TRK2 | KT2 (POTASSIUM TRANSPORTER 2); potassium ion transmembrane transporter | chr2:16930864-16934588 FORWARD
AT1G44224															44.74					35.1	not assigned.no ontology	Encodes a ECA1 gametogenesis related family protein | chr1:16820946-16821808 REVERSE
AT2G07680													25.46							34.16	transport.ABC transporters and multidrug resistance systems	Symbols: ATMRP11 | ATMRP11; ATPase, coupled to transmembrane movement of substances | chr2:3515637-3522491 FORWARD
AT5G50430								16.45												29.5.11	protein.degradation.ubiquitin	Symbols: UBC33 | UBC33 (ubiquitin-conjugating enzyme 33); ubiquitin-protein ligase | chr5:20534173-20537117 REVERSE
AT1G63530	23.43																			35.2	not assigned.unknown	FUNCTIONS IN: molecular_function unknown; INVOLVED IN: biological_process unknown; LOCATED IN: cellular_component unknown; EXPRESSED IN: 13 plant structures; EXPRESSED DURING: 6 growth stages; BEST Arabidopsis thaliana protein match is: hydroxyproline-rich glycoprotein family protein (TAIR:AT1G63540.1); Has 9178 Blast hits to 3392 proteins in 331 species: Archae - 0; Bacteria - 1035; Metazoa - 34…
AT2G37550				20.29																29.4	protein.postranslational modification	Symbols: ASP1, AGD7 | AGD7; ARF GTPase activator/ DNA binding / zinc ion binding | chr2:15755097-15757601 REVERSE
AT1G29300							21.27													33.99	development.unspecified	Symbols: UNE1 | UNE1 (unfertilized embryo sac 1) | chr1:10247780-10249594 REVERSE
AT5G15620					28.48						42.5				53.68					29.5.11.4.3.2	protein.degradation.ubiquitin.E3.SCF.FBOX	F-box family protein | chr5:5082465-5083991 FORWARD
AT1G61560							16.71													20.1.3.1	stress.biotic.signalling.MLO-like	Symbols: MLO6, ATMLO6 | MLO6 (MILDEW RESISTANCE LOCUS O 6); calmodulin binding | chr1:22708697-22712044 REVERSE
AT5G36790,AT5G36700				25.51									26.49							#N/A	#N/A	#N/A
AT4G04880				19.57																23.2	nucleotide metabolism.degradation	adenosine/AMP deaminase family protein | chr4:2464859-2467166 REVERSE
AT2G26930													29.79							16.1.1.4	secondary metabolism.isoprenoids.non-mevalonate pathway.CMK	Symbols: ATCDPMEK, PDE277, ISPE | ATCDPMEK (4-(CYTIDINE 5'-PHOSPHO)-2-C-METHYL-D-ERITHRITOL KINASE); 4-(cytidine 5'-diphospho)-2-C-methyl-D-erythritol kinase | chr2:11491707-11494266 REVERSE
AT5G40630		34.41					15.57		53.18			25.03						18.65		29.5.11.1	protein.degradation.ubiquitin.ubiquitin	ubiquitin family protein | chr5:16271140-16272470 REVERSE
AT1G08930							15.81													34.2	transport.sugars	Symbols: ERD6 | ERD6 (EARLY RESPONSE TO DEHYDRATION 6); carbohydrate transmembrane transporter/ sugar transmembrane transporter/ sugar:hydrogen symporter | chr1:2873465-2877223 FORWARD
AT2G37210		20.75							43.23		49.36	36							61.47	35.2	not assigned.unknown	Encodes a protein of unknown function. It has been crystallized and shown to be structurally almost identical to the protein encoded by At5g11950. | chr2:15623991-15626940 REVERSE
AT4G14140	22.78		42.2		27.55	15.47							27.3			33.84	22.27			27.3.46	RNA.regulation of transcription.DNA methyltransferases	Symbols: MET2, DMT02, DMT2, MET02 | DMT2 (DNA METHYLTRANSFERASE 2); DNA (cytosine-5-)-methyltransferase/ DNA binding / protein binding | chr4:8146345-8152131 FORWARD
AT3G43270		19.34					21.56					32.77								10.8.1	cell wall.pectin*esterases.PME	pectinesterase family protein | chr3:15222125-15225460 REVERSE
AT3G61970													44.97							27.3.1	RNA.regulation of transcription.ABI3/VP1-related B3-domain-containing transcription factor family	Symbols: NGA2 | NGA2 (NGATHA2); transcription factor | chr3:22951463-22952851 FORWARD
AT4G13230																44.08				35.1.22	not assigned.no ontology.late embryogenesis abundant domain-containing protein	late embryogenesis abundant domain-containing protein / LEA domain-containing protein | chr4:7675653-7676680 REVERSE
AT1G66855			35.43													60.3				35.2	not assigned.unknown	FUNCTIONS IN: molecular_function unknown; INVOLVED IN: biological_process unknown; LOCATED IN: endomembrane system; CONTAINS InterPro DOMAIN/s: X8 (InterPro:IPR012946); BEST Arabidopsis thaliana protein match is: glycosyl hydrolase family protein 17 (TAIR:AT1G66870.1); Has 726 Blast hits to 690 proteins in 30 species: Archae - 0; Bacteria - 0; Metazoa - 0; Fungi - 0; Plants - 726; Viruses - 0; Ot…
AT1G54510																37.34				29.4	protein.postranslational modification	Symbols: ATNEK1 | ATNEK1 (ARABIDOPSIS THALIANA NIMA-RELATED SERINE/THREONINE KINASE 1); ATP binding / kinase/ protein kinase/ protein serine/threonine kinase | chr1:20358336-20362545 REVERSE
AT1G26230								14.87												29.6	protein.folding	chaperonin, putative | chr1:9072388-9075279 REVERSE
AT5G16590		24.22												13.43	46.66				42.21	30.2.3	signalling.receptor kinases.leucine rich repeat III	Symbols: LRR1 | LRR1; ATP binding / kinase/ protein serine/threonine kinase | chr5:5431681-5434134 FORWARD
AT5G58375							20.14		29.49											35.2	not assigned.unknown	unknown protein | chr5:23596272-23596960 FORWARD
AT1G80370		18.43							26.18											31.3	cell.cycle	Symbols: CYCA2;4 | CYCA2;4 (Cyclin A2;4); cyclin-dependent protein kinase regulator | chr1:30213705-30216861 FORWARD
AT2G47220										28.2									45	27.1.19	RNA.processing.ribonucleases	3' exoribonuclease family domain 1 protein-related | chr2:19383743-19386954 FORWARD
AT3G56170	25.39	33.4							58.41	24.35	48.36				41.47			31.28		28.99	DNA.unspecified	Symbols: CAN | CAN (CA-2+ DEPENDENT NUCLEASE); nuclease | chr3:20842577-20844476 FORWARD
AT1G33490										26.3	57.26				55.83					35.2	not assigned.unknown	unknown protein | chr1:12150690-12152394 REVERSE
AT5G49240											36.2									27.3.66	RNA.regulation of transcription.Psudo ARR transcription factor family	Symbols: APRR4, PRR4 | APRR4 (PSEUDO-RESPONSE REGULATOR 4); transcription factor/ two-component response regulator | chr5:19962934-19964351 FORWARD
AT5G61940										25.38	51.66				74.28					29.5.11	protein.degradation.ubiquitin	ubiquitin carboxyl-terminal hydrolase-related | chr5:24868155-24872717 FORWARD
AT1G28300			54.32		31.08															17.1.2	hormone metabolism.abscisic acid.signal transduction	Symbols: LEC2 | LEC2 (LEAFY COTYLEDON 2); DNA binding / transcription factor | chr1:9896867-9899876 REVERSE
AT4G06676							15.15													35.2	not assigned.unknown	FUNCTIONS IN: molecular_function unknown; INVOLVED IN: biological_process unknown; CONTAINS InterPro DOMAIN/s: Etoposide-induced 2.4 (InterPro:IPR009890); Has 62 Blast hits to 59 proteins in 14 species: Archae - 0; Bacteria - 0; Metazoa - 0; Fungi - 4; Plants - 55; Viruses - 0; Other Eukaryotes - 3 (source: NCBI BLink). | chr4:3898865-3901990 FORWARD
AT5G26848																42.55				35.2	not assigned.unknown	unknown protein | chr5:9445119-9445367 REVERSE
AT3G30580						13.39			31.03					13.15						35.2	not assigned.unknown	unknown protein | chr3:12167767-12168153 REVERSE
AT5G25510				20.82																29.4	protein.postranslational modification	serine/threonine protein phosphatase 2A (PP2A) regulatory subunit B', putative | chr5:8882468-8884834 REVERSE
AT2G42530												28.56	29.14					21.31		20.2.2	stress.abiotic.cold	Symbols: COR15B | COR15B (COLD REGULATED 15B) | chr2:17709036-17709945 REVERSE
AT5G38314								17.76												35.2	not assigned.unknown	unknown protein | chr5:15312956-15313078 REVERSE
AT2G03200	31.67	19.29			44.4				51.74	32.58	73.02				74.18	45.99	26.42	33.08		29.5.4	protein.degradation.aspartate protease	aspartyl protease family protein | chr2:966451-967918 REVERSE
AT4G39510				23.49		14.37														26.10	misc.cytochrome P450	Symbols: CYP96A12 | CYP96A12; electron carrier/ heme binding / iron ion binding / monooxygenase/ oxygen binding | chr4:18368803-18370652 REVERSE
[truncated: 8,801 more rows]
