# Supplementary material for: Gene regulatory networks for lignin biosynthesis in switchgrass (Panicum virgatum)
Source: Plant Biotechnol J. 2018 Sep 17;17(3):580–93. doi: 10.1111/pbi.13000 (PMC6381781; doi:10.1111/pbi.13000)
Supplement: Supplementary file 4 — Dataset S3 Gene expression profiling (FPKM) from internodes of switchgrass PvMYB4OX, PvMYB58/63OX, PvMYB42/85OX and PvWRKY12DR lines. [file PBI-17-580-s005.xlsx]

## Sheet: internode
gene_id	MYB4OX-CK_FPKM	MYB4OX-L6_FPKM	MYB4OX-L8_FPKM	MYB4OX-L9_FPKM	MYB58/63OX-13_FPKM	MYB58/63OX-3_FPKM	MYB58/63OX_CK_FPKM	MYB42/85OX-11_FPKM	MYB42/85OX-29_FPKM	MYB42/85OX_CK_FPKM	WRKY12DR-21_FPKM	WRKY12DR-33_FPKM	WRKY12DR-CK_FPKM
Pavir.Aa00001	1.44785	0.396508	0.810628	0.553894	0.139344	0.17219	0.393956	0.452998	0.176657	0.706424	0.511132	0.549837	0.361763
Pavir.Aa00002	0.101068	0.983763	2.21032	2.49752	0.476466	0.232818	0.599532	0.346707	0.616467	0.540386	0.469615	0.777574	0.594155
Pavir.Aa00003	2.06065	0.751098	0.523207	1.0679	1.86921	1.3068	1.78475	1.81258	2.42302	2.58304	2.48996	2.01243	0.852168
Pavir.Aa00004	4.95535	0	0	0	21.0721	13.238	9.61794	9.84068	14.9363	14.9641	6.22305	11.5756	3.73511
Pavir.Aa00005	0.909936	1.60928	1.12072	0.65775	0.365845	0.6183	0.985508	0.214281	0.653934	0.937321	1.00541	0.742194	0
Pavir.Aa00006	5.32649	7.33475	5.88201	4.45739	9.65418	7.57906	8.84853	9.24553	10.2785	8.02247	7.59371	7.49375	5.90979
Pavir.Aa00007	0	0	0	0.065355	0	0	0	0	0	0	0	0	0
Pavir.Aa00008	70.934	94.3188	96.3567	81.1297	137.297	138.822	116.126	120.073	156.683	117.717	118.801	128.626	112.06
Pavir.Aa00009	0.0217255	0.0286182	0.0193162	0	0	0	0.131504	0	0	0	0.0497795	0.0809853	0
Pavir.Aa00010	0	0	0	0	0	0	0	0	0	0	0	0	0
Pavir.Aa00011	0	0	0	0	0	0	0	0	0	0	0	0	0
Pavir.Aa00012	0.206128	0.104315	0.169483	0.335856	0.125362	0.318854	0.14293	0.196127	0.180778	0.396144	0.317013	0.315705	0.270975
Pavir.Aa00013	74.0913	82.4269	76.2199	69.4138	155.101	157.917	142.346	128.37	142.355	140.03	128.554	133.808	100.516
Pavir.Aa00014	4.4079	5.44177	5.26187	4.30576	3.79807	4.32691	4.6745	2.44677	3.14071	3.85379	3.81567	4.01053	4.13549
Pavir.Aa00015	0	0	0	0	0	0	0	0	0	0	0	0	0
Pavir.Aa00016	11.0126	7.89983	6.94213	7.0078	5.72644	6.99252	5.12667	6.06459	7.98249	7.15307	5.5395	5.51051	4.36576
Pavir.Aa00017	49.7594	49.1094	55.6148	66.0654	91.8499	108.688	102.335	90.3811	89.7655	87.2327	85.9132	84.779	83.8545
Pavir.Aa00018	0	0	0	0.0161905	0	0.0223814	0	0	0	0.0386953	0	0	0
Pavir.Aa00019	0	3.84181	0.844776	1.33408	1.33794	0	0	0	1.03358	0	0	0	0
Pavir.Aa00020	7.91737	3.77642	6.49747	10.0266	10.3146	12.8909	14.0886	12.7694	10.2798	14.7269	11.0442	14.325	13.9693
Pavir.Aa00021	0	0	0	0	0	0	0	0	0	0	0	0	0
Pavir.Aa00022	4.58355	5.85011	5.7552	5.98832	5.33597	8.87502	5.74341	4.66044	5.26897	5.01558	4.73063	5.67375	4.09047
Pavir.Aa00023	7.54644	7.14556	7.55787	7.36764	15.9943	19.6347	17.2875	13.6922	18.1393	14.3866	12.8971	13.8728	11.9159
Pavir.Aa00024	8.36753	8.8139	7.09641	4.26441	10.7916	8.92418	8.57705	8.08119	9.85843	9.09465	9.37222	10.11	8.53762
Pavir.Aa00025	7.56396	6.79873	6.31186	4.9012	16.3645	18.9915	18.0922	17.025	22.1018	19.6085	18.0452	17.4373	14.4853
Pavir.Aa00026	7.29849	7.79621	8.08052	9.23859	20.8242	20.7213	17.6996	18.8911	20.0234	18.3207	17.7845	15.8641	17.3939
Pavir.Aa00027	0.0877852	0.49776	0.237121	0.126985	0.10059	0.389977	0.102294	0.169081	0.0955045	0.0758441	0.082204	0.131374	0.051264
Pavir.Aa00028	0.0102257	0	0.071884	0	0	0	0	0	0.051758	0	0	0.0493506	0.023996
Pavir.Aa00029	0.965053	0.467681	0.732143	0.867505	1.80239	2.23414	1.89257	1.43193	1.99488	1.87807	1.72494	1.56628	1.92258
Pavir.Aa00030	1.0096	0.766087	0.609089	1.42927	5.23046	4.84179	2.90668	2.83451	2.39143	3.25092	2.03182	2.92102	2.09393
Pavir.Aa00031	0.299272	0.20516	0.375424	0.308099	0.0564829	0	0.138412	0	0	0	0	0	0.0474935
Pavir.Aa00032	8.77253	12.0293	9.32919	11.2248	14.2682	14.3314	14.2319	12.6076	15.8714	14.5223	11.3911	12.18	10.5691
Pavir.Aa00033	0.2162	0.0421896	0.065621	0.0674733	0.17176	0.0616682	0.148827	0	0.0943171	0.134761	0.242839	0.159741	0.130969
Pavir.Aa00034	32.3207	29.4409	33.6318	46.1048	15.2167	22.5662	10.6105	12.4019	14.548	13.5527	11.2025	17.0783	10.2018
Pavir.Aa00035	36.8992	48.725	38.8778	20.3327	19.8667	88.7811	26.3733	20.2298	29.1224	34.0399	24.908	20.9367	24.2718
Pavir.Aa00036	1.72509	1.16041	1.27516	1.25907	1.32542	1.54581	1.48883	0.815907	1.38712	1.27287	1.29002	1.45253	1.11497
Pavir.Aa00037	1.46756	1.19456	1.30529	1.1117	0.591197	1.12932	0.610173	0.480572	0.839853	0.51	0.425329	0.51603	0.414809
Pavir.Aa00038	6.79691	3.88821	4.83853	4.7593	16.4115	17.3524	16.4954	13.5381	20.0383	14.5107	13.6083	14.7125	10.4975
Pavir.Aa00039	0.11393	0.0752479	0.156552	0.193388	0.0548235	0.111185	0.0648834	0.157726	0.219238	0.0956311	0.0974387	0.117346	0.078916
Pavir.Aa00040	3.13125	4.74861	3.52307	3.61613	3.05845	0.970544	0	1.83556	1.4478	0.381344	0.815451	1.42532	0.82979
Pavir.Aa00041	0.038896	0.0191847	0.193313	0.969074	0	0	0	0	0	0.0354033	0.0338164	0.0875168	0.134583
Pavir.Aa00042	3.07044	3.45393	5.13988	12.4457	1.56009	1.2701	1.99335	1.62314	1.96631	2.34935	1.48637	2.76835	2.85482
Pavir.Aa00043	0.376526	0	0.152684	0.456309	0.358375	0.406018	0	0.517941	0.0637514	0	0.877751	0.467913	0.956484
Pavir.Aa00044	0	0	0	0	0	0	0	0	0	0	0	0	0
Pavir.Aa00045	34.117	17.0917	20.251	23.4813	70.7046	10.3511	70.7018	50.4316	53.3887	58.3965	50.4699	51.4102	47.3117
Pavir.Aa00046	1.13326	0.322465	0.209051	0.149423	1.59751	1.41102	3.07545	1.84325	2.29133	4.55692	2.78556	2.26027	1.65204
Pavir.Aa00047	2.26366	1.26905	0.87728	0.615921	11.93	9.33966	16.6985	14.5819	12.3374	21.6598	18.1008	10.6119	11.6949
Pavir.Aa00048	2.92946	3.92425	3.10753	4.22589	3.76466	1.83158	3.27515	2.68455	4.2514	5.6544	2.44087	2.34223	2.38703
Pavir.Aa00049	0.0521155	0.03443	0.0530624	0.0355097	0	0	0.0668563	0	0.0663873	0.153637	0.396033	0.11083	0.133603
Pavir.Aa00050	10.6038	7.9561	4.50696	4.2114	15.3719	5.49756	17.4604	15.178	23.0312	14.1136	16.2039	12.9872	12.1364
Pavir.Aa00051	7.52646	10.2965	10.5032	10.8483	15.7008	17.6936	13.7662	12.2353	11.618	11.0443	11.7529	10.1373	12.7493
Pavir.Aa00052	0	0	0	0	0	0	0	0	0	0	0	0	0
Pavir.Aa00053	54.0157	58.365	46.9749	46.255	109.912	105.669	97.1816	92.1944	112.407	103.244	92.5258	79.143	88.5723
Pavir.Aa00054	7.58091	6.31154	7.40579	12.4365	11.0477	10.3706	8.5698	8.76172	8.63653	9.03227	8.20225	7.57999	9.5891
Pavir.Aa00055	11.0972	7.70096	8.38012	13.2866	16.0214	16.509	13.8325	14.2037	14.1622	14.4376	15.6656	11.303	13.2046
Pavir.Aa00056	14.7486	11.4463	13.5931	25.6044	22.8381	27.6844	18.6645	20.7052	23.1282	24.0234	20.6929	19.3328	18.5714
Pavir.Aa00057	59.0655	57.5778	48.5707	59.708	165.095	194.773	147.857	136.427	167.254	153.62	128.865	121.27	117.285
Pavir.Aa00058	1.38602	1.23565	0.775976	0.686457	1.10752	0.669361	1.0521	0.705498	1.23058	0.556919	0.8689	0.754799	1.24669
Pavir.Aa00059	0.103973	0.180921	0.593151	1.28228	0	0	0	0	0.0954274	0	0	0.0975095	0
Pavir.Aa00060	0.827846	7.25467	8.58267	14.211	0.116852	0.116468	0.0978928	0	0.163577	0.0630793	0.111475	0.0497412	0.085135
Pavir.Aa00061	0	0	0	0	0	0	0	0	0	0	0	0	0
Pavir.Aa00062	4.1002	7.09443	7.4107	9.02567	18.0424	9.33208	16.591	16.7871	17.8785	16.4626	16.1604	16.1949	14.0013
Pavir.Aa00063	27.0101	18.554	21.3219	32.2152	74.987	66.055	62.5843	60.7867	63.8814	62.4635	57.5151	64.2094	50.9289
Pavir.Aa00064	0.0623601	0.050968	0.0516171	0.0433403	0.068835	0.0371325	0.155944	0	0.111966	0.0981288	0.0892354	0.0233866	0.0535489
Pavir.Aa00065	9.29845	13.3642	10.6124	14.5807	22.645	10.4345	15.386	17.0484	15.4628	18.511	20.5693	14.5792	18.8671
Pavir.Aa00066	0	0	0	0	0	0	0	0	0	0	0	0	0
Pavir.Aa00067	0.154722	0	0	0.0342732	0	0	0	0	0	0	0	0	0
Pavir.Aa00068	0.391499	1.29152	0.861242	0.351414	0.0604839	2.67684	0.695153	0.0687592	0.0829098	0.119097	0.0263073	0.0252543	0.0210776
Pavir.Aa00069	0.173266	0.0624011	0.0412657	0.0525875	0	0	0	0	0	0	0.609594	0	0.135016
Pavir.Aa00070	3.30291	2.9077	2.59406	2.91857	5.9708	7.40001	6.29835	5.85755	7.73626	5.84927	4.99773	4.7875	4.39091
Pavir.Aa00071	77.9504	68.6028	51.0637	61.1352	33.924	35.3376	28.3863	27.3832	27.7674	35.942	29.9013	29.2093	19.884
Pavir.Aa00072	0	0	0	0	0	0	0	0	0	0	0	0	0
Pavir.Aa00073	0	0	0	0	0	0	0	0	0	0	0	0	0
Pavir.Aa00074	5.63243	5.35137	5.91076	7.00292	7.77757	13.0468	8.65041	7.57198	6.83167	7.17862	6.56188	7.52901	6.38942
Pavir.Aa00075	12.1452	2.51053	4.9769	3.25136	1.3497	6.33353	3.16556	1.13459	1.4454	0.978156	1.63029	0.888222	0.41852
Pavir.Aa00076	20.3173	20.1535	19.6485	19.5938	30.3568	28.9444	31.0879	28.5946	25.461	29.9651	23.9063	22.1564	22.683
Pavir.Aa00077	0.661352	2.77553	9.75828	4.2096	0	0	0	0	0	0.0149521	0.0287229	0.0577367	0
Pavir.Aa00078	1.38136	2.82125	3.05553	1.535	0.901648	0.723535	0.309483	0.283886	0.55167	0.330802	0.60329	0.327106	0.673889
Pavir.Aa00079	4.33855	2.75008	2.51131	4.38845	2.15208	4.79169	3.04638	2.47517	3.46636	2.37766	1.63314	1.78354	2.66203
Pavir.Aa00080	11.7268	10.9143	10.9438	13.226	14.1527	16.5927	12.3831	14.4107	15.5591	13.7393	12.6395	12.5701	11.7118
Pavir.Aa00081	1.81196	2.18183	1.53651	2.32998	0.718674	1.0717	0	0	1.08062	0.611587	0.604326	0.451783	0.717431
Pavir.Aa00082	6.78202	5.57916	6.16866	9.35789	11.4423	12.3381	10.713	11.4841	10.4847	10.7	9.41505	9.84496	9.20647
Pavir.Aa00083	0.0772661	0.0214201	0.0349674	0	0.0473388	0	0.175376	0	0.040989	0	0.050921	0	0.0331924
Pavir.Aa00084	38.5386	20.0327	29.1778	35.5753	15.0427	10.6627	18.5595	16.3062	23.5976	19.6702	18.6339	16.5751	14.6786
Pavir.Aa00085	25.7718	27.7001	30.6662	41.0317	61.1547	89.743	50.376	52.9254	50.2118	52.3845	48.2368	47.7597	48.9084
Pavir.Aa00086	33.852	23.9905	31.9898	46.6021	50.6011	61.287	39.1313	42.0189	46.9037	44.129	40.377	41.7025	38.0773
Pavir.Aa00087	16.5721	17.299	18.6933	20.7663	46.1804	47.4811	42.9933	45.0296	48.4518	42.6624	38.4337	38.3945	36.5919
Pavir.Aa00088	46.5438	67.4017	56.0967	50.4241	38.5257	43.6243	40.1289	42.6402	41.8333	43.4413	43.8613	48.2947	35.7845
Pavir.Aa00089	13.8576	11.1998	14.3801	21.2023	24.5495	31.2889	19.955	26.3776	27.5509	25.4263	24.8691	29.3591	27.3004
Pavir.Aa00090	40.0876	39.543	37.7803	46.9598	48.3275	47.801	47.4099	49.6035	64.8256	49.0262	46.4606	44.6684	39.4849
Pavir.Aa00091	23.2504	22.6946	19.4554	20.1185	60.8181	24.1896	52.9582	43.8763	76.7661	48.0857	45.3947	46.2407	39.6848
Pavir.Aa00092	0	0	0	0	0	0	0	0	0	0	0	0	0
Pavir.Aa00093	0	0	0	0	0	0	0	0	0	0	0	0	0
Pavir.Aa00094	1.77473	1.34337	1.05406	0.922831	2.11741	2.54026	5.96327	3.42731	3.14377	3.42659	3.17845	3.47983	2.00219
Pavir.Aa00095	6.79381	9.91804	7.58529	7.15823	24.2537	17.3257	19.9692	20.5699	24.8158	18.1271	18.1562	16.859	15.0074
Pavir.Aa00096	6.70414	8.26416	8.80363	10.8365	15.1119	16.8405	12.6322	11.6586	15.3435	13.3073	11.2656	12.0147	11.2306
Pavir.Aa00097	0	0	0	0	0	0	0	0	0	0	0	0	0
Pavir.Aa00098	0.375502	0.163792	0.496732	0.903237	0.132248	0.85478	0.146022	0.195892	0.0593983	0.075107	0.365514	0.348222	0.417793
Pavir.Aa00099	1.17554	2.00068	1.57142	1.84236	2.20494	2.14793	1.8911	1.87606	3.10422	1.98311	1.9226	2.36219	1.5855
Pavir.Aa00100	1.65599	0.0474176	1.16042	4.6863	1.09325	2.8686	1.19422	1.37432	1.24425	1.94376	1.18078	3.04528	3.63165
Pavir.Aa00101	0.862414	0.138775	0.734885	0.813927	0.580962	0.871427	0.112394	2.08131	3.09138	3.09351	1.11464	2.22921	0.484544
Pavir.Aa00102	14.4169	12.6545	18.1761	23.4804	17.989	21.0924	12.7576	15.3229	14.2235	18.2303	16.2426	15.0264	15.811
Pavir.Aa00103	3.75611	2.05704	1.95805	6.09656	1.32944	6.14849	2.04557	2.20803	1.39598	2.38584	2.11023	2.43025	2.17176
Pavir.Aa00104	31.3814	34.1189	33.6428	37.0989	78.3123	66.0147	80.2902	70.668	72.9833	67.5193	67.5012	60.6021	58.9024
Pavir.Aa00105	0	0	0	0.0578539	0	0.0575546	0	0.0291136	0	0	0	0	0.0178316
Pavir.Aa00106	3.03896	4.00641	3.60335	3.03933	3.42265	1.00281	0.689434	1.29198	1.19201	0.642336	1.76723	1.05176	2.20698
Pavir.Aa00107	0.880989	0.760786	0.566801	0.637525	2.08069	0.279525	2.02257	1.95487	2.21076	1.86718	2.09135	1.69279	1.78989
Pavir.Aa00108	7.36406	7.93507	6.98678	7.17501	10.6847	11.6188	7.36054	7.25356	9.70415	7.31631	7.50788	6.85582	6.56281
Pavir.Aa00109	16.3094	20.1321	24.9126	22.7905	38.3509	32.7336	39.231	35.2066	40.4661	28.7972	31.362	28.8711	31.3384
Pavir.Aa00110	810.682	537.158	346.554	469.029	2248.36	773.746	1827.32	2483.88	1587.19	2060.94	2360.46	1734.53	1717.97
Pavir.Aa00111	0.0893484	0.0487842	0.178601	0.0743721	0.23423	0.0583564	0.28752	0	0.0924994	0.252361	0.0404119	0.0759752	0.112991
Pavir.Aa00112	31.4759	14.4584	28.6737	48.9823	24.4762	37.303	22.8335	28.073	21.66	27.363	22.4332	28.6614	29.8373
Pavir.Aa00113	52.6828	25.5455	51.1488	128.948	41.5987	106.249	37.4776	45.6557	37.5202	59.4153	47.1888	63.8081	70.6192
Pavir.Aa00114	9.58182	10.738	11.7063	16.2961	17.3996	22.6247	14.1773	12.8076	14.2501	14.2706	13.2929	13.6481	12.3167
Pavir.Aa00115	0.57543	0.241778	0.756793	1.93308	0.343942	0.438015	0.195576	0.167349	0.0852523	0.255078	0.271675	0.345405	0.439784
Pavir.Aa00116	0.0910023	0	0	0	0.589824	0.466736	0.965033	0.850448	0.565039	0.295987	0.686021	0.416983	0.838569
Pavir.Aa00117	4.92501	6.81106	5.15518	5.02413	9.84201	6.18726	7.44019	6.79566	11.1295	8.63889	6.1568	7.22941	6.20119
Pavir.Aa00118	2.16774	2.38901	2.41184	2.2138	1.94865	5.84062	4.33229	2.60728	3.01575	3.75991	3.40307	2.04423	2.89634
Pavir.Aa00119	6.18	4.74428	4.93795	1.23572	1.3926	2.69428	1.22113	1.1001	0.842032	1.23184	1.35927	0.499999	0.704244
Pavir.Aa00120	0	0	0	0	0	0	0	0	0	0	0	0	0
Pavir.Aa00121	68.1282	42.5819	44.856	42.6171	53.4182	57.464	56.5217	41.8595	63.7825	59.0677	42.1022	60.2279	40.7502
Pavir.Aa00122	4.22481	5.70259	4.76939	4.6996	7.30723	6.51332	7.28405	6.30671	8.37657	7.29444	6.18193	5.77124	4.91308
Pavir.Aa00123	2.33985	1.98207	1.62488	1.88202	2.40444	3.09627	2.58779	1.95349	2.45821	1.99094	2.48996	2.88264	1.88766
Pavir.Aa00124	78.2728	55.276	52.8038	63.9092	140.634	112.315	120.624	98.7339	182.832	124.962	93.9786	119.17	95.3059
Pavir.Aa00125	0.705965	0.647236	0.697088	1.54305	1.82632	1.16094	2.13421	1.68223	1.76099	1.12885	1.28711	1.48136	1.70199
Pavir.Aa00126	0.354646	0.257908	0.208527	0.692465	0.154397	0.0868902	0.333299	0.437414	0.303753	0.304779	0.205372	0.24565	0.637356
Pavir.Aa00127	3.9431	3.07851	3.9153	3.48741	3.11568	3.70696	5.06406	4.93385	5.10843	4.86187	4.75858	5.18448	5.04774
Pavir.Aa00128	7.97179	10.5172	6.77752	6.66244	34.7651	17.1175	28.0092	26.0638	27.666	22.6861	30.2977	20.5019	22.1382
Pavir.Aa00129	7.32666	7.21592	12.0934	11.9113	1.40573	5.56067	1.60263	0.766742	1.09375	1.11214	1.19633	1.44201	2.97043
Pavir.Aa00130	7.48259	8.8964	8.18012	9.21673	14.1608	11.7605	14.1219	11.8951	16.6411	12.734	12.0101	11.9889	9.14482
Pavir.Aa00131	0	0	0	0	0	0	0	0	0	0	0	0	0
Pavir.Aa00132	0	0	0	0	0	0	0	0	0	0	0	0	0
Pavir.Aa00133	7.45461	1.32886	5.36845	12.2791	2.50562	5.05367	2.49925	2.79278	2.06014	4.21141	2.91278	4.29562	4.89353
Pavir.Aa00134	0.340046	0.0769395	0.297288	0.664117	0.0669857	0.250621	0.15948	0.0534462	0.419699	0.336285	0.220697	0.0463565	0.159807
Pavir.Aa00135	0.0439277	0	0	0	0	0	0	0	0	0.079041	0	0	0
Pavir.Aa00136	0.101536	0.117964	0.063045	0.0357312	0.0431381	0.0714426	0.0512882	0.19676	0.0353018	0.11341	0.236834	0.0559959	0.0490507
Pavir.Aa00137	21.9625	23.8382	20.9213	26.8566	38.2816	37.7425	30.9431	37.4578	32.731	39.2772	41.1446	35.5747	39.5428
Pavir.Aa00138	0.0500138	0.0130501	0.0150495	0.037184	0.10688	0.0850457	0.0215104	0.0500445	0.0876663	0.0496295	0.0374305	0.0829656	0.0487777
Pavir.Aa00139	23.5887	7.64103	18.2717	19.7899	16.7776	57.0627	13.4099	14.9812	21.1427	16.6292	14.3163	15.4501	13.7207
Pavir.Aa00140	25.7898	30.6506	30.8951	40.3408	47.9974	44.9172	39.5168	38.4774	37.9838	45.3239	39.6799	39.6751	37.0247
Pavir.Aa00141	6.52819	5.66163	5.23525	5.8366	14.1861	8.60437	12.0036	11.5806	13.2434	11.4068	10.8267	9.21723	9.40705
Pavir.Aa00142	1.91761	1.73697	2.33668	4.57884	0.840676	1.2448	0.98496	0.916568	0.629501	1.11447	0.819064	0.696791	0.670826
Pavir.Aa00143	0	0	0	0	0	0	0	0	0	0	0	0	0
Pavir.Aa00144	0.906565	2.30392	1.93861	2.43608	1.46756	2.56675	2.89955	2.69356	1.02252	1.27533	3.0624	2.18215	3.78474
Pavir.Aa00145	0	0.0174604	0.0125026	0	0	0.0383505	0.0584919	0	0.056116	0	0	0.048872	0
Pavir.Aa00146	7.23905	6.34615	8.6842	9.32035	20.2407	8.68891	18.9784	16.3769	22.8598	21.8013	15.3919	19.8884	14.2291
Pavir.Aa00147	0.681685	1.53096	1.96814	1.65731	0.312675	0.432199	0.147555	0.351583	0.135923	0.371933	0.622638	0.621753	1.22416
Pavir.Aa00148	0	0	0.0556795	0	0	0	0	0	0	0	0	0	0
Pavir.Aa00149	35.5838	17.8178	38.7718	89.1873	28.068	58.6862	19.5633	28.2202	19.8511	30.0649	29.1063	28.6828	39.955
Pavir.Aa00150	0.0055772	0	0	0	0	0	0	0	0	0	0	0	0
Pavir.Aa00151	13.3236	5.99356	13.3381	28.7514	4.4929	10.0291	2.38442	2.39592	1.97439	5.00161	3.09408	5.52414	5.24926
Pavir.Aa00152	24.7092	19.2067	17.5395	25.0203	46.3873	39.6551	38.1404	42.9901	37.7749	40.5241	41.1097	41.4893	38.204
Pavir.Aa00153	10.9824	10.888	13.3518	12.8447	29.6527	29.523	28.7443	27.5437	30.6379	28.0985	24.7661	26.5842	26.1313
Pavir.Aa00154	3.86009	1.95729	2.19578	3.03178	3.58052	4.65271	3.22179	3.71775	3.52675	2.85752	3.25651	3.10739	2.22097
Pavir.Aa00155	33.6192	31.9422	27.991	30.9372	62.7688	43.5501	69.0276	56.2465	78.3318	55.6187	52.7092	49.5841	50.7441
Pavir.Aa00156	5.02167	5.19787	5.64971	4.31394	5.59792	4.32607	3.59366	4.95696	4.10841	4.73343	3.86438	4.98025	3.82302
Pavir.Aa00157	0	0	0	0	0	0	0	0	0	0	0	0	0
Pavir.Aa00158	0.0233245	0.0101413	0.0087851	0	0	0.0456915	0	0	0	0.0366016	0	0.0141481	0.0356354
Pavir.Aa00159	0.163921	0.183591	0.187675	0.0356305	0.0753273	0.462449	0	0.20362	0.101174	0.0808648	0.0621011	0.22978	0.123541
Pavir.Aa00160	0	0	0	0	0	0	0	0	0	0	0	0	0
Pavir.Aa00161	0.0322397	0	0.0191019	0	0.0579913	0.21803	0.047747	0.0559483	0	0.0900003	0.0373096	0.0329643	0
Pavir.Aa00162	0	0	0	0	0	0	0	0	0	0	0	0	0
Pavir.Aa00163	0	0.123726	0.0637296	0.0314168	0	0	0	0	0	0	0	0	0
Pavir.Aa00164	9.82171	8.1245	8.01583	11.7704	17.6748	20.6998	21.0524	17.4318	18.5394	21.0127	19.805	18.5738	16.8532
Pavir.Aa00165	2.62751	1.79544	1.63124	1.84039	2.01939	4.57081	2.8344	3.07139	2.97864	3.67878	3.92601	3.02607	3.37807
Pavir.Aa00166	8.77536	3.33758	11.0463	15.6992	13.9378	25.7204	12.345	17.152	9.45055	13.2846	12.6806	15.2661	17.5335
Pavir.Aa00167	11.2475	13.3873	17.5945	26.3464	16.5368	23.9648	16.7878	19.3364	11.5708	17.7818	15.7231	17.0214	19.3703
Pavir.Aa00168	0.256588	0.0300403	0.114191	0.554306	0.11825	0.367789	0.184485	0.225236	0.0947526	0.285271	0.118837	0.129454	0.202403
Pavir.Aa00169	0.0426594	0.0156969	0	0.64278	0	0	0	0	0	0	0	0.0254359	0
Pavir.Aa00170	3.8021	5.15962	11.9263	6.26191	8.19497	6.34474	3.14333	10.9525	6.34335	12.0327	7.7752	11.965	6.07763
Pavir.Aa00171	0	0	0	0	0	0	0	0	0	0	0	0	0
Pavir.Aa00172	6.9101	4.54334	6.56816	14.1721	7.97774	13.8397	6.8119	7.12558	6.46906	7.86781	7.41256	7.26388	8.51983
Pavir.Aa00173	54.9561	61.0784	55.5601	68.1869	105.966	106.563	83.4229	86.3658	100.879	95.2515	80.7601	84.9585	79.981
Pavir.Aa00174	0	0.0476975	0	0.0553345	0	0	0	0.0569645	0.0813568	0.0916756	0.0973801	0	0.0429227
Pavir.Aa00175	26.8925	17.84	24.2064	31.4784	38.1852	42.3725	46.6597	42.0258	34.3338	43.2983	37.0157	40.2599	36.901
Pavir.Aa00176	1.78047	2.41538	0.340153	0.451792	1.14275	0.397796	1.0049	0.580513	0.681904	0.579298	1.26065	0.341858	0.617919
Pavir.Aa00177	10.3208	7.56801	6.75451	7.56223	24.4017	18.3442	19.7749	21.7576	23.5471	20.3995	20.7104	19.1149	16.5995
Pavir.Aa00178	13.5154	20.0134	16.1859	15.4952	25.0145	24.0745	25.0889	19.2213	27.26	23.1009	21.6687	20.28	18.1183
Pavir.Aa00179	12.5679	16.1654	20.4866	16.8354	14.2727	19.2624	10.1491	13.8753	14.1238	14.6706	15.7847	15.3123	16.6987
Pavir.Aa00180	0	0	0	0	0	0	0	0	0	0	0	0	0
Pavir.Aa00181	0.119267	0.289062	0.0801586	0.0281744	0.172875	0	0.0481972	0.107896	1.25145	0.0811726	0.686802	0.0819638	0.0446786
Pavir.Aa00182	3.46113	6.58191	4.13559	2.32766	5.2357	3.31737	12.8441	4.64983	9.37081	5.40391	4.71919	3.05161	3.21588
Pavir.Aa00183	0.0682208	0.398023	0.518502	0.427705	0.339855	0.355709	0.149238	0.273082	0.551173	0.124131	0.389419	0.178903	0.551412
Pavir.Aa00184	26.8932	19.0446	23.5686	28.4467	26.1993	28.0868	20.8565	25.3709	23.7921	24.1855	21.2932	24.2628	26.4865
Pavir.Aa00185	52.5101	56.8507	48.2599	35.5008	119.055	45.1382	89.6139	83.6484	135.115	88.0632	75.1634	90.621	64.4826
Pavir.Aa00186	68.4237	49.4838	93.5148	114.64	86.6209	158.86	134.388	82.7105	95.566	75.5945	88.2421	99.699	84.7772
Pavir.Aa00187	8.94822	7.95267	6.82615	6.98919	17.145	10.8669	18.9864	15.6883	18.5298	15.8219	13.6152	14.2696	12.7541
Pavir.Aa00188	0.167408	0.161069	0.110581	0.153083	0.312102	0.510166	0.346377	0	0.172425	0	0.222836	0.0683476	0.111397
Pavir.Aa00189	2.96961	2.88933	1.86228	2.03109	1.26992	1.80904	2.09419	2.00681	0.885846	0.803201	1.8305	1.25566	2.12239
Pavir.Aa00190	100.596	126.324	119.322	88.4409	57.14	92.5101	48.642	40.0058	35.7014	47.2854	53.9671	46.2324	45.5886
Pavir.Aa00191	0.109591	0.123216	0.143627	0.228091	1.08394	0.8501	0.302154	0.885932	1.29813	0.664921	0.907916	0.967103	0.936376
Pavir.Aa00192	0.153615	0.00603076	0.252551	0.503143	0.037689	0.0372535	0.0690893	0	0.00825671	0.0195326	0.011314	0.0232682	0.0515451
Pavir.Aa00193	0.0836112	0.711479	0.610609	0.660271	0.289275	0.159677	1.10839	0.294636	0.573044	0.617586	1.4324	0.648039	1.0056
Pavir.Aa00194	0	0.148277	0.286237	0.242757	0	0	1.03133	0.432316	0.464179	0.509143	0.745034	0.918733	0.989107
Pavir.Aa00195	8.48476	21.8366	17.2285	25.8789	27.3382	19.8575	20.432	12.5305	23.7535	16.3356	28.9903	15.6577	27.0927
Pavir.Aa00196	0.0529116	0.422133	0.238018	0.219762	0.106851	0	0	0	0	0.191696	0.0766298	0	0.151638
Pavir.Aa00197	0.995931	0.910986	0.600682	0.481404	1.2585	1.2343	0.849968	1.08978	1.02957	0.659661	0.817764	0.774007	0.752242
Pavir.Aa00198	1.21023	0	0	0	0	0	0	0	0	0	0	0	0
Pavir.Aa00199	3.68126	3.00411	2.63638	1.98117	12.064	8.65818	11.8115	10.3328	11.1286	10.7377	10.2201	9.62594	8.9339
Pavir.Aa00200	0.43261	1.38621	1.72557	1.35943	0.177439	3.20515	0.720001	0.731151	1.36139	1.49896	0.37163	1.94091	0.980959
Pavir.Aa00201	17.5606	11.5258	14.6427	19.998	60.5052	121.988	32.7601	83.8211	56.305	74.3962	60.3551	84.987	84.8585
Pavir.Aa00202	3.5154	1.48424	1.60648	1.56265	23.3674	24.5089	23.422	22.5736	32.7085	26.3105	21.7168	23.8382	19.2272
Pavir.Aa00203	0	0	0	0	0	0	0	0	0	0	0	0	0.0320778
Pavir.Aa00204	2.52236	2.48821	2.64902	2.93851	5.73131	7.0325	6.87273	6.84496	7.59771	6.97853	5.6167	7.00228	5.88095
Pavir.Aa00205	0.621866	1.22362	0.614971	0.689833	1.48197	2.73777	1.03089	1.10923	1.42711	1.19282	1.22533	1.10564	1.09685
Pavir.Aa00206	1.57543	1.25679	1.39526	1.97276	2.45935	2.16538	4.44877	2.40849	2.62427	2.20379	2.11054	2.37775	1.81565
Pavir.Aa00207	28.0841	31.3581	28.45	30.548	72.4497	70.5966	79.6148	62.7905	70.0334	69.2187	58.4587	58.237	51.3341
Pavir.Aa00208	0	0.00966605	0.01991	0.0213682	0.0356165	0.0203114	0	0.0203134	0.141768	0.102637	0.0817609	0.0124953	0.0124214
Pavir.Aa00209	0	0	0	0	0	0.188699	0	0	0	0	0	0	0
Pavir.Aa00210	1.30361	1.76859	2.6447	2.68392	4.66019	5.59072	3.93191	5.16806	4.88895	6.20326	4.17084	4.65029	4.20941
Pavir.Aa00211	1.1466	1.33816	1.4823	1.14444	0	0.963757	0	0	0	0	0	0.0982036	0.0341047
Pavir.Aa00212	0	0	0	0	0	0	0	0	0	0	0	0	0
Pavir.Aa00213	0.0120314	0	0	0.0190379	0	0	0	0	0	0	0	0	0
Pavir.Aa00214	0	0	0	0.0372007	0	0	0	0	0	0	0	0	0
Pavir.Aa00215	33.5952	37.4036	37.6643	31.8999	103.935	61.4149	95.8738	92.7682	120.928	92.8185	82.7164	87.8638	74.3545
Pavir.Aa00216	5.26591	2.70899	5.69587	13.3442	5.76501	10.0573	4.5665	7.8599	4.22972	6.20349	9.66112	7.90886	13.6908
Pavir.Aa00217	0	0	0	0	0	0	0	0	0	0	0	0	0
Pavir.Aa00218	3.72466	1.79954	2.08333	4.83052	6.67912	7.08479	5.9682	6.78876	5.50456	6.13499	6.39729	5.17364	5.78951
Pavir.Aa00219	35.8577	32.9564	31.9059	36.661	33.8812	36.2226	28.5708	27.8597	31.5692	30.8581	27.647	26.3656	22.9344
Pavir.Aa00220	28.5489	27.9329	52.2713	56.6916	94.8642	144.947	133.368	114.356	121.714	102.189	104.498	101.553	100.135
Pavir.Aa00221	8.80736	8.32853	7.19405	9.02925	7.51592	7.30994	7.89405	9.19132	6.80035	8.01683	6.13863	6.75739	5.27501
Pavir.Aa00222	0	0	0	0	0	0	0	0	0	0	0	0	0
Pavir.Aa00223	0.189504	0	0.372306	0.278184	0	0.163821	0	0	0.119576	0	0	0.0888017	0
Pavir.Aa00224	0.479377	0.0494786	0.196672	0.940633	0.251743	0.655633	0.174594	0.16599	0.161729	0.240864	0.296365	0.179618	0.256864
Pavir.Aa00225	1.8231	9.91044	8.83718	9.7542	2.39336	0.600271	9.29841	9.19057	12.4812	9.88123	7.48661	8.43096	6.93742
Pavir.Aa00226	1.23048	0	0	0	1.97287	1.49868	2.48636	3.04957	3.16889	2.46652	2.54946	3.01259	2.25247
Pavir.Aa00227	4.31822	3.6928	3.61762	4.3295	7.25138	7.21491	7.00274	7.01854	7.18857	6.58223	5.93529	5.53539	5.69459
Pavir.Aa00228	80.0742	73.9145	83.4953	105.874	136.246	139.509	113.29	113.116	103.213	111.378	113.371	103.485	107.13
Pavir.Aa00229	7.45951	4.83173	3.94476	2.93515	3.78797	10.4251	8.70898	3.6654	6.03478	4.86123	3.81762	5.17069	4.01132
Pavir.Aa00230	3.03751	2.19925	1.22937	1.67776	12.2092	9.32291	12.9661	13.3377	16.8039	9.56004	10.2929	8.2641	8.43164
Pavir.Aa00231	0.0471486	0.048762	0.0423065	0.0812504	0.0501146	0.0885796	1.31945	0.495206	0.77003	0.0750545	0.046145	0.0413995	0.0262845
Pavir.Aa00232	4.98137	6.32931	4.82507	6.87791	5.70337	2.73137	6.00992	2.26071	1.94785	2.37922	4.63748	2.78686	5.70384
Pavir.Aa00233	0.0138416	0	0	0.0564539	0.0149032	0	0	0	0	0	0	0	0.0236913
Pavir.Aa00234	0	0	0	0	0.0398139	0	0	0.0334357	0.047819	0	0.0173634	0.0116802	0
Pavir.Aa00235	5.8808	6.41187	5.41156	6.19057	8.64841	7.37793	7.11014	7.79731	6.72805	8.62668	6.42197	7.1739	6.4042
Pavir.Aa00236	0.443558	0.389758	0.796379	0.637125	0	0.109318	0.0840818	0.0320335	0.0106915	0.0127936	0.0662154	0.10118	0.108545
Pavir.Aa00237	5.17889	3.10712	1.81462	5.34115	18.2968	16.9251	43.7114	19.2707	16.3979	10.6902	18.1432	17.9274	30.1314
Pavir.Aa00238	11.8044	10.1433	12.0966	17.0966	16.0107	15.7706	11.3182	12.7268	12.3996	12.1575	11.1605	9.63474	14.3592
Pavir.Aa00239	1.54914	2.03863	2.07615	2.23557	1.77656	2.70962	1.82991	1.89106	2.73311	1.80715	1.95495	2.3194	1.99254
Pavir.Aa00240	8.285	7.21238	8.46885	10.6166	13.4432	13.6702	12.0133	12.616	11.6041	11.8467	11.0131	11.1454	11.6808
Pavir.Aa00241	0.333442	0.233103	0.21311	0.070421	0.405395	0.838898	0.466572	0.327018	0.699632	0.280931	0.222147	0.745721	0.385162
Pavir.Aa00242	0	0.16104	0	0	0	0	0	0	0.519852	0	0	0	0
Pavir.Aa00243	0.682076	3.72903	4.69613	4.81089	3.37441	4.8246	3.51309	3.98265	3.19555	3.86534	3.62672	2.87866	3.85261
Pavir.Aa00244	0.144761	5.83552	6.07171	1.34639	0	0	0	0	0.178256	0.49372	0	0	0
Pavir.Aa00245	0.703279	0.58843	0.43497	0.512659	0.868694	0.337958	0.366394	0.476909	0.711549	1.17642	1.22321	1.07247	0.715406
Pavir.Aa00246	0.0206088	0.0276922	0.0675322	0.109147	0	0	0	0	0	0.0248489	0	0	0
Pavir.Aa00247	0	0	0	0	0	0	0	0	0	0	0	0	0
Pavir.Aa00248	0.70526	0.0400174	0.118724	0.0321222	0.912903	0.930389	1.50742	1.26866	1.66343	0.503511	0.783547	1.20837	1.3304
Pavir.Aa00249	0.0243194	0	0	0	0	0	0	0	0	0	0	0	0
Pavir.Aa00250	0	0	0	0	0	0	0	0	0	0	0	0	0
Pavir.Aa00251	0.0432018	0	0	0	0	0	0	0	0	0	0	0	0
Pavir.Aa00252	5.62191	6.74079	6.61213	6.20652	2.28591	2.77114	3.61716	2.61941	2.39706	3.56718	3.39685	2.7445	2.67408
Pavir.Aa00253	0.228158	0	0	0	1.57101	2.37115	2.7048	2.06568	4.79856	1.55785	3.21807	2.76981	3.86157
Pavir.Aa00254	0.0996933	0.0193441	0.0410348	0	0.0346878	0.0650147	0.0104496	0	0.0219183	0	0.0222288	0.0384269	0.0102765
Pavir.Aa00255	0.569986	1.36592	1.23468	1.36681	0.762869	2.01044	0.356051	0.453511	0.180534	0.515353	0.377808	0.661499	0.440104
Pavir.Aa00256	12.2301	14.5985	13.9022	14.756	11.2284	11.2014	8.77727	10.8888	11.6268	11.5064	13.751	10.7338	9.82775
Pavir.Aa00257	0.345553	1.08044	0.327635	0.919071	0	0	1.2482	0	0	1.22033	0.568925	1.18484	0
Pavir.Aa00258	0	0	0	0	0	0	0.0933902	0	0	0	0	0	0
Pavir.Aa00259	0	0	0	0	0	0	0	0	0	0	0	0	0
Pavir.Aa00260	0.116525	0.044526	0.0706907	0.243866	0	0.0537762	0	0	0	0	0	0	0.0412452
Pavir.Aa00261	0	0	0.0207558	0	0	0	0	0	0	0	0	0	0
Pavir.Aa00262	0.312254	0.0675844	0.117669	0.090178	0.0539834	0.196368	0.165191	0.0769989	0.243953	0.0767715	0.1724	0.316924	0.163316
Pavir.Aa00263	0	0	0	0	0	0	0	0	0	0	0	0	0
Pavir.Aa00264	0.477794	0.0136348	0	0.0312701	0.140891	0.878598	0	0	0.126477	0.0254131	0.0467046	0	0.0441339
Pavir.Aa00265	23.5405	31.623	26.5625	17.422	25.8311	56.8256	18.0816	20.3768	18.3287	27.3283	19.402	16.4119	15.6411
Pavir.Aa00266	11.3632	7.60883	10.942	22.3273	18.8899	29.2503	14.3492	18.4263	18.1931	19.4217	17.4341	17.4366	19.699
Pavir.Aa00267	0	0	0.0652027	0.040951	0	0.0657197	0.117242	0	0.0461503	0.0649677	0	0	0
Pavir.Aa00268	4.42653	3.55569	3.37441	2.77641	6.29817	3.01021	4.45648	4.91513	6.83699	4.59798	4.8366	4.2728	3.61776
Pavir.Aa00269	30.8382	23.1086	26.2713	33.2242	48.3372	47.9026	42.6403	43.4371	39.2186	39.8077	42.2887	38.5103	38.3115
Pavir.Aa00270	42.0303	28.6535	27.1688	29.3253	61.6356	51.7422	59.1513	45.021	74.7746	59.2462	54.4634	52.7367	48.1335
Pavir.Aa00271	0	0	0	0	0	0	0	0	0	0	0	0	0
Pavir.Aa00272	0	0	0	0	0	0	0	0	0	0	0	0	0
Pavir.Aa00273	0	0	0	0	0	0	0	0	0	0	0	0	0
Pavir.Aa00274	10.116	10.9055	11.0635	13.5588	11.5342	11.0162	8.2313	8.91893	9.62021	9.55302	8.22456	9.10199	8.28843
Pavir.Aa00275	3.39985	4.27438	3.86119	4.57661	5.00663	5.01637	4.61524	4.91111	5.58606	4.90719	3.68141	4.39276	3.98962
Pavir.Aa00276	0	0	0	0	0	0	0	0	0	0	0	0	0
Pavir.Aa00277	0	0	0	0	0	0	0	0	0	0	0	0	0
Pavir.Aa00278	0	0	0.0282129	0	0	0	0.0197798	0	0	0	0	0	0
Pavir.Aa00279	0.457578	0.244637	0.789778	2.4053	1.36109	3.16148	1.55236	1.99259	1.61497	2.43856	2.13184	3.0193	2.19583
Pavir.Aa00280	0.147135	1.34959	1.86914	1.9282	6.27687	7.62231	3.85949	6.1645	7.74779	5.2125	6.61105	6.65479	4.26889
Pavir.Aa00281	90.2363	110.84	71.2046	113.711	127.619	126.25	64.1672	136.147	61.7771	78.2887	124.225	71.5736	154.309
Pavir.Aa00282	2.3342	1.67335	1.04406	0.788283	0.0625868	0.333732	0.15219	0	0	0.0553721	0.0969126	0.0357591	0.0946657
Pavir.Aa00283	12.3256	17.3714	18.9914	14.2296	13.8843	12.0742	8.64181	13.6956	8.63893	13.3798	13.3956	6.77304	16.5519
Pavir.Aa00284	1.98926	3.32688	2.25008	3.89951	6.2576	7.06427	5.31568	5.34991	3.77701	3.94063	5.04989	3.93908	5.14278
Pavir.Aa00285	0	0	0.0282868	0	0	0	0	0	0	0	0	0	0
Pavir.Aa00286	10.0401	10.3488	8.69051	9.87328	26.6528	14.4516	23.6615	22.7518	26.9728	23.021	20.0561	18.2439	17.91
Pavir.Aa00287	0	0	0	0	0.417764	1.4746	0.482087	0.906361	0.398714	1.15467	0.279679	0.809841	0.318002
Pavir.Aa00288	0.043777	0.100816	0.125578	0.114016	1.37783	2.88395	1.15685	1.22986	0.814589	1.67412	1.37306	1.21023	1.52901
Pavir.Aa00289	0	0	0	0	0	0	0	0	0	0	0	0	0
Pavir.Aa00290	0.0709744	0.0331289	0	0.0765784	0	0.245908	0.0581262	0	0	0	0	0	0
Pavir.Aa00291	0.0718512	0.0728554	0.0407411	0.00904131	0.0917984	0	0.0207391	0.06458	0	0.0244584	0.0367651	0.0268792	0.0399212
Pavir.Aa00292	12.2667	15.8987	14.2988	15.7069	26.2688	21.1229	21.5508	23.7064	23.037	23.6834	21.3046	19.7629	19.8354
Pavir.Aa00293	16.3869	22.593	23.6896	32.668	30.1717	33.0993	27.6906	30.8883	26.5792	25.7874	28.2342	26.3567	27.8009
Pavir.Aa00294	4.01672	5.78519	4.27437	4.84277	9.86876	10.0162	9.04292	8.39779	9.40545	8.75176	7.77653	7.81408	7.32448
Pavir.Aa00295	5.99491	3.40947	5.27123	8.47652	4.30755	3.28549	7.07326	3.94198	5.76222	6.5064	5.08633	9.53654	6.87685
Pavir.Aa00296	0	0	0	0	0	0	0	0	0	0	0	0	0
Pavir.Aa00297	0	0	0	0	0	0	0	0	0	0	0	0	0
Pavir.Aa00298	0	0	0	0	0	0	0	0	0	0	0	0	0
Pavir.Aa00299	0	0.115025	0.0365251	0.0440054	0	0	0	0	0	0	0	0	0
Pavir.Aa00300	22.5437	5.89827	20.0717	57.1371	21.7317	64.42	14.8728	33.0234	21.7926	47.613	45.7183	55.7769	71.696
Pavir.Aa00301	2.69249	0.778601	2.25798	2.04679	3.21249	6.66948	2.65881	1.91502	2.687	3.29148	2.20133	2.79302	3.02324
Pavir.Aa00302	0.31832	0.274236	0.109226	2.03686	0	0.0336608	0.0672993	0.0173856	0.0232131	0.0162258	0.118845	0.168929	0.0347285
Pavir.Aa00303	0	0.0105833	0	0	0.0493682	0.213214	0.0384554	0.0241761	0	0.0576978	0.0578578	0.0272666	0.0851794
Pavir.Aa00304	10.6005	10.6962	9.93747	8.70348	2.65967	5.25922	3.52479	3.3628	2.99684	2.30405	2.70635	2.26971	3.70401
Pavir.Aa00305	59.5986	45.5361	104.812	187.765	24.7177	81.5065	14.5124	23.5663	14.5212	28.8371	21.7874	28.6126	35.0875
Pavir.Aa00306	6.17002	5.66057	6.36788	6.44909	7.62509	12.5959	7.53518	9.40208	5.29866	7.03011	7.68387	8.24919	6.67462
Pavir.Aa00307	20.3674	13.4767	15.5604	14.0759	31.9404	39.3361	31.2358	26.5428	31.6946	26.0459	24.0789	25.9509	20.7036
Pavir.Aa00308	0.0948185	0.080239	0.178303	0.651872	0.101983	0.173264	0.0397219	0.161646	0.0218781	0.395418	0.127298	0.143755	0.392241
Pavir.Aa00309	3.36546	3.21329	4.19866	3.50279	15.1858	9.28245	11.9874	12.3848	12.8968	12.1421	10.9323	13.2563	11.8273
Pavir.Aa00310	5.46135	6.63856	5.1906	4.98968	11.9555	9.84347	11.6759	10.5554	10.2144	10.4699	9.89076	9.12037	10.0678
Pavir.Aa00311	0	0.232254	0.0253956	0.157777	0	0	0	0	0	0.10567	0	0	0
Pavir.Aa00312	13.3055	22.6815	13.8357	8.76535	38.5007	32.564	33.0803	40.4491	41.9212	31.2872	39.2667	28.4427	28.7871
Pavir.Aa00313	20.3818	30.9923	17.1442	11.5369	30.0112	24.7945	20.1122	29.5289	32.6377	21.8374	25.9359	21.5944	22.6865
Pavir.Aa00314	3.90035	6.99882	7.28781	11.4607	10.4227	7.15401	8.92091	8.13319	8.44067	6.75146	7.22183	6.12951	6.19558
Pavir.Aa00315	6.92601	6.09937	7.66323	10.5476	26.7879	20.3056	22.921	24.6542	22.9026	22.1311	24.6242	21.7693	20.9835
Pavir.Aa00316	14.7693	12.7788	15.977	21.5241	13.2064	22.8526	12.7037	16.7136	11.3442	14.1882	19.2734	12.1198	14.1974
Pavir.Aa00317	0.0157915	0	0	0	0	0	0	0	0	0	0	0	0
Pavir.Aa00318	0.812809	0.808836	0.640025	1.28369	0.409693	0.218994	0.280643	1.068	0.171762	0.956854	0.47232	0.347889	0.588544
Pavir.Aa00319	4.97891	5.38015	4.32178	3.01601	1.98991	2.51162	2.02562	0.858651	2.13457	2.29527	0.926998	1.26352	1.58489
Pavir.Aa00320	7.05632	4.25692	3.78525	3.36468	11.4977	9.48314	11.4365	10.4967	16.1596	12.2479	11.8007	10.8979	9.68248
Pavir.Aa00321	0.38404	0.148168	0.0770529	0.314325	0.625363	1.43952	1.35472	1.22047	1.00256	1.07165	0.600624	0.863351	0.661753
Pavir.Aa00322	0.317656	0.466562	0	0	0.43493	0	0.438449	0	2.09387	0	0	0.538439	0.666592
Pavir.Aa00323	0.714546	0.302474	0.28924	0.464031	1.05462	1.38745	1.90865	0.913987	2.43783	1.89588	2.40262	0.973782	0.843391
Pavir.Aa00324	0.409411	0	0	0	0.0622755	0.0137479	0.0192537	0	0.472311	0.0967815	0.183138	0.151385	0.113529
Pavir.Aa00325	0.0134784	0	0	0	0	0	0.0311948	0	0	0	0	0.0328486	0
Pavir.Aa00326	0	0.0360039	0.0116424	0.0174876	0	0	0	0	0	0	0	0	0
Pavir.Aa00327	0.126104	0.157909	0.0339729	0.0600057	0.437219	0.0307855	0.18336	0.130739	0.461855	0.405829	0.350404	0.0799555	0.0886931
Pavir.Aa00328	0	0.0487018	0	0.0745401	0	0.0372094	0.0333579	0.154152	0.0521257	0.0308948	0	0.122272	0
Pavir.Aa00329	7.21349	7.90343	5.16748	4.01071	11.947	2.89154	11.7266	11.618	18.7486	11.9735	11.5006	12.1552	11.2047
Pavir.Aa00330	5.09471	4.43723	5.59635	6.25429	10.298	10.7241	10.9805	10.3249	6.1883	7.81107	9.10635	9.08498	10.1259
Pavir.Aa00331	23.6306	19.7881	16.8216	15.0124	66.0132	65.0978	61.6744	60.2355	68.7844	59.1861	53.7918	44.2356	43.1682
Pavir.Aa00332	5.23483	0.882484	1.43863	3.03435	0.140394	0.0699045	0.413964	0.214783	0.245851	0.181736	0.0685231	0.408104	0.242318
Pavir.Aa00333	0.420884	0.0346795	0.144708	0.187535	0.0537796	0.164654	0.0610188	0.0457078	0.0143381	0.0344821	0.0301113	0.134796	0.105049
Pavir.Aa00334	3.76939	4.70482	4.63814	5.37066	9.34159	9.13083	7.97117	8.40856	8.16496	8.84356	7.13113	7.63757	6.71142
Pavir.Aa00335	0.0912322	0.0690841	0.116084	0.16182	0.0134432	0.208424	0.0511545	0.045977	0.043758	0.0351311	0.0514275	0.0481032	0.0486319
Pavir.Aa00336	0	0	0	0	0	0	0	0	0	0	0	0	0
Pavir.Aa00337	1.48268	2.65449	2.23835	2.19591	1.45062	1.51712	1.95385	1.68262	1.92638	1.66799	1.51123	1.70307	1.90328
Pavir.Aa00338	0.406254	0	0.013831	0	1.79333	1.37171	1.3059	1.49166	1.17611	1.48688	1.50068	0.873566	1.40579
Pavir.Aa00339	1.23105	3.50502	3.55565	4.55731	8.6816	7.23476	7.57959	5.76053	6.1806	5.39787	6.92149	4.69616	6.76768
Pavir.Aa00340	0	0	0	0	0	0	0	0	0	0	0	0	0
Pavir.Aa00341	0.593367	0.0781095	0.680402	0.940822	0.442972	0.378377	1.49401	0.592527	0.264867	1.04872	0.694551	2.00848	0.800367
Pavir.Aa00342	0.187109	0.0795054	0.685213	0.609013	0.256843	0.229551	0.847356	0.240329	0.0808753	0.322012	0.52161	0.931698	0.354517
Pavir.Aa00343	3.59884	9.26556	3.94627	3.05446	5.48616	1.92542	11.9302	8.33225	5.55842	7.13652	8.24926	3.3399	5.47937
Pavir.Aa00344	0.231449	0.0223249	0.16331	0.0788198	0.153903	0.108274	0	0	0	0	0	0	0.0349109
Pavir.Aa00345	0.0804786	0	0.0714888	0.0332409	0	0	0	0	0	0	0	0.0673183	0
Pavir.Aa00346	1.2448	1.56625	1.46296	1.51134	1.75989	1.52443	1.73773	1.60491	2.20921	1.37233	1.77931	2.61689	1.36051
Pavir.Aa00347	0.0273262	0	0.00772146	0	0	0	0	0	0	0	0	0	0
Pavir.Aa00348	0.183695	0.123766	0.0901768	0.183151	0.841253	1.05213	0.507474	0.708523	1.00442	0.801203	0.739634	0.776876	0.462539
Pavir.Aa00349	8.12981	7.01871	7.25843	9.4266	14.0928	12.4744	14.4827	15.3975	14.9112	12.682	14.1745	13.8123	15.9862
Pavir.Aa00350	0.464442	0.483196	0.590731	0.920607	0.588531	0.690398	0.511881	0.959714	1.03378	0.640126	0.568384	0.648007	0.464366
Pavir.Aa00351	0.0229989	0.121802	0	0.0262333	0.0355022	0	0	0	0.0231313	0	0	0	0.0527436
Pavir.Aa00352	0	0	0	0	0	0	0	0	0	0	0	0	0
Pavir.Aa00353	0.286608	0.181625	0.135922	0.120825	0.705181	0.338407	0.834587	1.21803	1.07457	0.971923	0.860973	0.918549	1.31521
Pavir.Aa00354	3.32832	7.32012	4.09474	4.10422	8.97729	3.52846	8.50276	6.88326	6.81273	6.40147	6.31427	6.50942	7.62645
Pavir.Aa00355	0.153003	0.0312565	0.0720608	0.0240661	0.0806378	0.248511	0.290149	0.260349	0.0646722	0.152968	0.187068	0.247634	0.39517
Pavir.Aa00356	0.0381584	0.145385	0.06106	0.03617	0	0	0.189894	0.337261	0	0.161649	0	0.228279	0.101687
Pavir.Aa00357	0	0	0	0.004779	0	0	0	0	0	0	0	0	0
Pavir.Aa00358	0.934001	0.861489	0.655807	0.580052	1.1699	1.25411	1.03663	1.5656	1.03012	1.00572	1.52538	1.04574	1.50376
Pavir.Aa00359	0	0	0.00979228	0	0.0305908	0.068486	0.0275695	0	0	0.0274712	0.0238506	0	0
Pavir.Aa00360	227.749	191.297	231.52	182.718	414.8	642.179	382.208	378.326	432.273	401.083	350.525	407.714	323.263
Pavir.Aa00361	0.385039	0.0248573	0.0550144	0.0198614	0	0	0	0	0	0.1031	0.127563	0.0377309	0
Pavir.Aa00362	1.09903	0.542377	1.07034	0.729262	0.238704	0.653439	0.116484	0.422361	0.320491	0.330461	0.139032	0.257949	0.794668
Pavir.Aa00363	4.79046	6.16849	5.98239	5.54978	7.04674	8.85036	6.08299	7.14485	9.3946	7.34474	7.06916	6.87025	6.326
Pavir.Aa00364	3.90433	9.28333	8.41063	8.42046	10.4213	7.90711	9.0143	9.35001	9.14804	8.86918	9.04298	7.95923	9.18748
Pavir.Aa00365	2.54627	0.0109319	0.146952	0.0586372	0	0.022332	0.00878189	0	0	0	0.0101578	0	0.00838356
Pavir.Aa00366	1.0569	0.686948	0.611786	0.186849	0.79616	2.92263	0.84517	0.872389	1.5606	1.41616	1.16489	1.70461	1.33424
Pavir.Aa00367	0.423432	0.21111	0.309758	0.347023	0	0	0.462096	0	0	0	0.194647	0.131192	0.162668
Pavir.Aa00368	0.0192002	0.027708	0	0	0	0	0.0476151	0	0	0.0545317	0	0	0
Pavir.Aa00369	0.0265247	0.0566554	0.040395	0.0374201	0	0	0	0	0.029704	0.083354	0	0	0
Pavir.Aa00370	1.36482	1.06017	1.16061	1.03085	0.400677	1.08955	1.52509	1.01506	1.00026	1.2003	0.618086	0.589277	0.950498
Pavir.Aa00371	0	0	0	0	0	0	0	0	0	0	0	0	0
Pavir.Aa00372	3.24766	3.587	4.34809	5.47215	4.21846	6.3511	3.754	3.7155	3.16761	4.26885	3.47543	3.72645	4.8151
Pavir.Aa00373	3.56785	5.26133	5.7431	5.95946	8.20871	5.05713	4.78805	6.27428	5.81626	6.43693	7.0515	4.25455	5.55388
Pavir.Aa00374	0.770411	0.352203	0.436805	0.644691	2.11969	0.770636	3.2289	2.08999	3.92814	2.27058	2.56765	3.06121	2.56389
Pavir.Aa00375	0	0	0	0	0	0	0	0	0	0	0	0	0
Pavir.Aa00376	0	0	0	0	0	0	0	0	0	0	0	0	0
Pavir.Aa00377	0.528531	2.46089	1.40713	1.05566	0.249157	0.308905	0.101615	0.179503	0.148869	0.114358	0.281468	0.116756	0.0902487
Pavir.Aa00378	0.178665	0.501871	0.508119	0.301989	0.171564	0.112392	0.0576507	0.0954721	0.0515368	0.061311	0.392547	0.0945411	0.188298
Pavir.Aa00379	0	0	0	0	0	0	0	0	0	0	0	0.03424	0
Pavir.Aa00380	1.09087	6.89708	6.13986	1.30586	0.845139	0.978332	0.960488	0.836146	1.48384	0.811307	0.412044	1.01709	0.896105
Pavir.Aa00381	0	0	0	0	0.121742	0.138024	0.331624	0	0.340268	0	0.141385	0	0.301226
Pavir.Aa00382	0.0586271	0	0	0	0.137995	0.274421	0.0611638	0.106534	0.062082	0.203597	0.239042	0.120694	0.304574
Pavir.Aa00383	17.3673	26.9235	27.4604	30.2211	8.23599	17.7752	12.7662	8.60455	11.2533	8.86677	8.51859	7.50978	8.95936
Pavir.Aa00384	0.230417	0.229853	0.192741	0.144541	0.059746	0.0878614	0.171582	0.0607816	0.134715	0.19576	0.0334096	0.131951	0.11164
Pavir.Aa00385	0	0	0	0	0	0	0	0	0	0	0	0	0
Pavir.Aa00386	0	0	0	0	0	0	0	0	0	0	0	0	0
Pavir.Aa00387	0	0	0	0	0	0.0891946	0	0	0	0	0	0	0
Pavir.Aa00388	0	0	0	0	0	0	0	0	0	0	0	0	0
Pavir.Aa00389	0	0	0	0	0	0	0	0	0	0	0	0	0
Pavir.Aa00390	5.40633	5.32801	4.48957	3.86774	1.89312	1.41342	0.853892	1.79497	3.12383	1.49789	1.37895	1.95073	1.52699
Pavir.Aa00391	0	0	0	0	0	0	0	0	0	0	0	0	0
Pavir.Aa00392	3.30214	3.86059	6.4517	7.4161	5.00853	8.11058	5.97397	3.70375	4.8484	4.72362	6.29348	4.13299	4.61929
Pavir.Aa00393	6.93583	5.00419	8.17781	22.9277	10.9103	21.4242	10.3331	13.1708	8.202	10.6182	10.8625	12.7642	15.8089
Pavir.Aa00394	8.6114	4.53767	12.2641	29.1699	9.18157	21.3264	7.5494	10.8715	8.66005	12.4796	12.1671	12.5852	15.3874
Pavir.Aa00395	0.0321449	0.0210039	0.055553	0.015842	0	0.286162	0	0.122176	0	0	0	0.094379	0
Pavir.Aa00396	0.107856	0.100412	0.0754969	0.280215	0.279793	0.194465	1.25208	0.520567	0.330489	0.563885	0.501383	0.0919956	0.30078
Pavir.Aa00397	0	0.0782054	0	0	0.257977	0	0	0	0	0	0	0.354521	0
Pavir.Aa00398	1.21957	0.0528216	0.113721	0.0601472	1.91067	0.508236	2.67741	2.29072	6.519	2.01355	2.70701	2.06081	3.21594
Pavir.Aa00399	0.164009	0.153225	0.102121	0.137758	0.192068	0.0701615	0.0163807	0.034562	0.0543885	0.0559928	0.121354	0.121471	0.0685695
Pavir.Aa00400	0.00817381	0	0	0.00773295	0	0.0230188	0	0	0	0	0	0	0
Pavir.Aa00401	0	0	0	0	0	0	0	0	0	0	0	0	0
Pavir.Aa00402	0	0	0	0	0	0	0	0	0	0	0	0	0
Pavir.Aa00403	0	0	0	0	0	0	0	0	0	0	0	0	0
Pavir.Aa00404	0	0	0	0	0	0	0	0	0	0	0	0	0
Pavir.Aa00405	2.87841	2.13873	3.06234	4.14965	1.26236	2.1104	3.0258	0.630148	1.79458	1.81653	2.49848	3.3655	1.00973
Pavir.Aa00406	2.72113	11.5057	6.88372	3.53976	2.43893	17.0122	2.80328	0.974433	1.11911	0.993496	1.07275	2.54451	1.52157
Pavir.Aa00407	59.0267	37.8962	64.1076	43.7328	29.745	47.4169	35.5339	33.1332	43.7752	56.4283	30.6401	48.3025	34.0965
Pavir.Aa00408	13.6947	4.77252	4.41363	4.92246	12.8084	17.2859	12.0531	12.953	14.3793	14.1814	12.7121	10.6234	10.3065
Pavir.Aa00409	0.402527	0.636223	0.206374	0.375648	0.388443	0.697831	0.553732	0.592722	0.186206	1.12615	0.614705	1.20781	1.2484
Pavir.Aa00410	0	0	0	0	0	0	0	0	0	0	0	0	0
Pavir.Aa00411	0	0	0	0	0	0	0	0	0	0	0	0	0
Pavir.Aa00412	1.02571	1.75769	0.857725	0.801039	0.406575	0.402614	0.729444	0.0833245	0.746768	0.906751	0.788127	0.65055	0.659824
Pavir.Aa00413	1.73576	2.73465	2.52221	2.63732	3.10564	2.9841	6.09583	5.00146	5.29988	2.57947	2.52879	2.43119	2.21049
Pavir.Aa00414	0	0	0	0	0	0	0	0	0	0	0	0	0
Pavir.Aa00415	0	0.00805418	0.00518181	0	0	0	0	0	0	0	0	0	0
Pavir.Aa00416	0	0	0	0	0	0	0.0219331	0	0.0210367	0	0	0	0.0192867
Pavir.Aa00417	4.21905	5.54351	5.04975	3.92634	5.26694	6.07046	5.14666	6.79127	5.98643	5.03381	4.6801	6.42549	5.07065
Pavir.Aa00418	2.52964	1.2507	2.26342	2.89669	6.83709	5.11828	7.24737	7.8372	7.81081	6.59096	6.41269	6.31053	8.54499
Pavir.Aa00419	12.1362	15.4901	13.5028	15.4176	32.1713	29.9914	30.3552	24.3884	26.7049	26.665	25.2317	21.5964	25.8672
Pavir.Aa00420	240.348	175.625	196.88	297.247	324.573	681.033	279.795	268.232	234.171	332.481	276.18	299.711	327.089
Pavir.Aa00421	0.0939957	0	0.016761	0	0	0	0	0	0	0.0601645	0	0	0
Pavir.Aa00422	0	0	0	0	0	0	0	0	0	0	0	0	0
Pavir.Aa00423	7.45584	2.37333	2.96386	3.44412	3.59787	3.7922	4.49347	2.95675	3.04367	3.19355	3.17706	2.80484	3.10771
Pavir.Aa00424	0	0	0	0	0	0	0	0	0	0	0	0	0
Pavir.Aa00425	0	0	0	0	0	0	0	0	0	0	0	0	0
Pavir.Aa00426	12.2686	13.9771	11.1319	7.01214	11.3965	15.7607	23.7704	19.0607	6.01737	8.19961	13.362	11.5001	16.822
Pavir.Aa00427	0	0	0	0	0	0	0	0	0	0.0611524	0	0	0
Pavir.Aa00428	0	0	0	0	0	0	0	0	0	0	0	0	0
Pavir.Aa00429	3.4618	3.26452	2.6992	2.24135	6.8018	12.3406	6.31827	9.91132	5.46219	4.91983	11.8679	9.56635	9.32917
Pavir.Aa00430	0.132708	1.34828	0.0190786	0.0345184	0.593975	1.69336	0.358124	0.612293	0.367742	0.177947	0.442178	0.379473	0.644076
Pavir.Aa00431	8.69183	5.83202	6.306	6.65594	29.2885	22.3602	26.8507	23.0952	28.5836	26.9504	23.0174	24.1602	20.393
Pavir.Aa00432	0	0	0	0	0	0	0	0	0	0	0	0	0
Pavir.Aa00433	0	0	0	0	0	0	0	0	0	0	0	0	0
Pavir.Aa00434	12.0978	12.2385	11.2687	15.0849	23.8868	22.2155	21.8234	21.5628	19.3863	20.4972	17.8281	18.1873	17.8886
Pavir.Aa00435	3.14039	0.504782	2.84626	5.22797	1.07267	4.38818	1.98239	1.67378	1.17755	2.88607	1.55951	3.34447	2.68448
Pavir.Aa00436	0.122855	0.075894	0.0123994	0	0.0396583	0	0.0385982	0	0	0	0	0.032925	0
Pavir.Aa00437	0.85601	0.717789	1.02629	2.36276	1.2793	2.37943	1.74175	1.1241	0.931474	0.890137	1.29133	1.54877	2.18715
Pavir.Aa00438	0.0213261	0.0605281	0.0363383	0.0331452	0.0192112	0	0	0	0.0169541	0	0.0309612	0.0112769	0
Pavir.Aa00439	3.82381	1.44946	2.98304	2.40414	1.21334	8.10854	2.63028	2.84253	1.71498	3.82655	2.05151	2.90278	2.37706
Pavir.Aa00440	0.759486	0.174139	0.257724	0.369493	0	0.634647	0	0.334571	0	0	0	0	0
Pavir.Aa00441	0	0	0	0	0	0	0	0	0	0	0	0	0
Pavir.Aa00442	0.207697	0	0.0130593	0.162808	0	0	0	0	0	0	0	0	0
Pavir.Aa00443	8.17335	8.54288	12.715	7.16361	2.96865	10.2109	1.61729	3.33391	1.27681	3.5132	1.96565	2.14906	1.9
Pavir.Aa00444	0.144995	0.116606	0.199066	0.057768	0	0.0874581	0	0	0.0398852	0	0.0429644	0	0
Pavir.Aa00445	0.218353	0.0252073	0.0576471	0.0610684	0.0640531	0.0588341	0.134774	0.244162	0.20683	0.049692	0.152559	0.165516	0.30232
Pavir.Aa00446	0	0	0	0	0	0	0.0314008	0	0	0.0367262	0.0268765	0	0
Pavir.Aa00447	0.205631	0.734757	0.997111	0.609258	0.176357	0.516753	0.568721	0.198542	0.536003	0.283772	0.501548	0.423136	0.288533
Pavir.Aa00448	1.00609	0.954177	0.611652	0.406498	1.07245	0.673173	0.60294	0.860409	0.889673	0.930085	1.1624	0.815083	0.678449
Pavir.Aa00449	1.0178	0.63417	0.648241	0.731531	3.42356	0.98525	2.70919	2.60734	4.02193	3.26574	2.62585	3.24681	3.02225
Pavir.Aa00450	9.58348	9.95293	9.03757	6.82902	16.3995	6.60008	13.7362	11.21	17.5451	12.944	12.2082	12.5228	11.541
Pavir.Aa00451	0	0.0466516	0.0294905	0	0.146311	0.259179	0	0	0.098809	0	0.205874	0.219494	0
Pavir.Aa00452	3.29903	4.49009	4.29422	5.56597	5.2517	5.56527	3.36494	4.73257	5.75015	6.52997	4.45521	3.84287	3.40482
Pavir.Aa00453	15.896	11.3133	15.064	21.272	16.9008	16.9001	14.0042	15.8571	14.6808	15.9389	14.019	14.2989	14.0074
Pavir.Aa00454	55.7638	29.792	62.4625	86.5749	40.9689	38.7569	31.6323	60.617	61.6852	38.027	44.5413	43.8118	54.0405
Pavir.Aa00455	0	0	0	0	0	0	0	0	0	0	0	0	0
Pavir.Aa00456	0.079168	0	0	0	0	0	0	0	0.410163	0	0	0	0
Pavir.Aa00457	1.29907	0.781721	0.316561	1.18716	0.271015	0.0186709	0.0460041	1.11601	0.549572	0.457819	1.19993	0.228782	1.8665
Pavir.Aa00458	0	0	0	0	0	0	0	0	0	0	0	0	0
Pavir.Aa00459	0	0	0	0	0	0	0	0	0	0	0	0	0
Pavir.Aa00460	0.157906	0.197029	0.0471254	0.0774023	0.071786	0.182103	0.217288	0.0376468	0.21017	0.12541	0.196296	0.0421593	0.109028
Pavir.Aa00461	3.83927	5.19707	2.66883	3.24324	11.7909	2.57205	3.73043	5.66276	16.0678	5.58117	5.78892	4.28306	4.53743
Pavir.Aa00462	37.0606	40.041	27.1441	25.0152	42.8045	40.4545	42.0961	53.5962	48.6405	51.2091	56.3304	55.722	42.098
Pavir.Aa00463	0.796189	0.611039	2.14574	1.55764	0.205934	1.57581	0.138714	0.0517289	0.24259	0.293233	0.0752047	0.123881	0.0799493
Pavir.Aa00464	0	0	0	0	0	0	0	0	0	0	0	0	0
Pavir.Aa00465	6.04391	4.19742	4.48995	6.13779	9.11967	9.21917	10.4915	6.70254	12.3031	7.53052	7.33582	7.93939	6.45627
Pavir.Aa00466	24.4073	21.4483	20.6701	25.7316	42.5939	33.7524	41.2752	31.9021	48.9276	38.4144	29.9815	39.623	30.6173
Pavir.Aa00467	0.0404898	0.223468	0.118948	0.041931	0.40145	0.175771	0	0	0	0.140227	0	0.096196	0.243234
Pavir.Aa00468	0.216833	0.0951741	0.0231677	0.105485	0	0	0.0706196	0	0	0	0	0	0
Pavir.Aa00469	11.6043	2.47892	12.6175	15.6582	15.3017	22.5945	15.5308	13.6992	17.3344	15.1407	8.26323	16.9951	8.99167
Pavir.Aa00470	5.46692	10.092	9.06949	12.3794	18.7607	22.6194	12.2497	18.3281	18.3365	16.677	15.7763	13.3642	14.7345
Pavir.Aa00471	6.92252	3.25171	4.53732	3.30976	28.1451	12.9159	38.9485	28.1254	36.8315	25.2505	25.4351	26.9753	25.0485
Pavir.Aa00472	0.653203	0.0627205	0.588699	0.308805	0.33277	6.73186	0.701509	0.569223	0.475898	0.876549	0.797184	1.32902	1.58101
Pavir.Aa00473	0	0	0	0	0	0	0	0	0	0	0	0	0
Pavir.Aa00474	3.95341	4.94711	14.3817	9.8249	3.07594	6.77203	1.25447	3.07797	2.1929	1.76449	2.85296	2.68926	2.53265
Pavir.Aa00475	17.865	15.0159	17.7365	17.8898	24.1366	26.1389	21.8634	24.0155	23.2236	24.8286	21.7626	21.7022	20.8963
Pavir.Aa00476	12.2478	14.7232	13.6873	14.8353	26.4694	21.5928	22.1867	21.5157	24.2912	22.656	21.1049	19.0482	18.4878
Pavir.Aa00477	0.0222132	0	0.0231816	0.0627393	0	0.0935775	0	0.145712	0.0725868	0	0.0958083	0	0.19729
Pavir.Aa00478	0.524183	0.451184	1.15069	1.57803	0.112976	0.486473	0.173317	0.301158	0.103731	0.581146	0.545812	0.672189	0.705827
Pavir.Aa00479	0	0	0	0	0	0	0	0	0	0	0	0	0
Pavir.Aa00480	13.9152	12.8081	13.1437	18.4726	37.587	31.6798	41.952	34.9534	42.1917	32.1632	32.6507	33.9883	30.4655
Pavir.Aa00481	39.3612	19.6776	72.8218	126.337	50.7103	110.187	31.8714	58.942	33.1178	43.1856	58.7287	67.7523	103.431
Pavir.Aa00482	20.4954	16.2203	20.3949	39.0525	30.1439	38.9934	26.3013	33.546	26.8444	28.595	29.0759	26.573	30.4036
Pavir.Aa00483	0.0288745	0	0	0	0	0	0.0768309	0	0	0	0	0	0.046658
Pavir.Aa00484	0.365069	0.231122	0.210648	0.0865499	0.47445	0.360196	0.834958	0.759995	0.71527	0.730846	0.67947	0.787687	0.416049
Pavir.Aa00485	1.4727	2.30233	2.08716	1.31091	2.63396	1.83912	2.78247	2.46408	3.92129	2.74299	2.82303	2.90633	2.15827
Pavir.Aa00486	1.81701	2.09069	1.54065	1.2135	2.69672	2.34676	1.70897	2.34598	2.19083	2.66325	2.28592	1.92864	2.27946
Pavir.Aa00487	0.982228	0.984611	1.40636	1.01165	0.977867	0.762794	0.454475	0.901238	0.91788	0.904322	0.875029	0.595564	1.27337
Pavir.Aa00488	4.69898	4.96464	4.90582	4.30073	12.0096	7.26649	12.5316	11.0777	11.3489	10.2526	10.9092	10.3575	9.14137
Pavir.Aa00489	7.1294	9.79367	8.38807	7.50351	14.1896	11.9073	13.7872	12.5024	17.5614	12.3484	11.0687	12.8057	8.26451
Pavir.Aa00490	30.8583	25.6851	26.9649	31.6861	23.7247	23.3435	23.5881	22.5332	23.7725	21.2876	21.7724	20.6105	20.7896
Pavir.Aa00491	0	0	0	0	0	0	2.43003	0	0	0	1.54022	1.56706	0
Pavir.Aa00492	0.032951	0	0	0	0	0	0	0	0	0	0	0	0
Pavir.Aa00493	5.5204	1.84812	2.99937	6.39591	1.87586	5.07954	3.52747	2.36418	1.85939	4.41795	1.88249	3.14013	3.18877
Pavir.Aa00494	0.0331951	0.0163076	0.0348909	0.0542284	0	0	0	0	0	0	0	0.023549	0.0240391
Pavir.Aa00495	12.7066	7.06748	9.03137	8.66016	5.00026	6.6432	8.8415	5.53844	3.97055	5.44687	4.68582	9.65673	5.1637
Pavir.Aa00496	0.0266535	0	0	0	0	0	0	0	0	0.0720894	0.148189	0	0
Pavir.Aa00497	7.16107	4.37508	6.1235	9.50643	6.47993	10.9722	4.55005	6.04002	5.31019	5.69134	6.0016	5.65693	5.79542
Pavir.Aa00498	0	0	0	0	0	0	0	0	0	0	0	0	0
Pavir.Aa00499	3.15137	2.31841	2.37856	3.00847	8.98454	9.22413	14.7973	6.97956	7.33738	7.70946	7.92112	6.10936	7.50878
Pavir.Aa00500	0.029191	0	0	0	0	0	0	0	0	0	0	0	0
Pavir.Aa00501	26.2274	26.039	27.5984	21.8771	15.1835	21.2997	13.1094	10.334	8.57943	12.6352	12.2273	14.8274	13.2875
Pavir.Aa00502	0	0	0.0201913	0.0192671	0	0	0.0199879	0	0	0	0.0200235	0	0
Pavir.Aa00503	0	0	0	0	0	0	0	0	0	0	0	0	0
Pavir.Aa00504	28.6021	16.8727	16.879	25.2012	13.6581	24.9366	33.1488	13.0689	11.639	15.7283	13.5123	11.0971	10.9589
Pavir.Aa00505	0	0	0	0	0	0	0	0	0	0	0	0	0
Pavir.Aa00506	0	0	0	0	0	0.0832582	0	0.0288016	0	0	0.0669174	0.0148708	0.0439623
Pavir.Aa00507	9.47619	8.30813	10.9031	13.5498	10.4732	9.61181	10.6822	10.3246	10.0491	10.496	8.94768	9.43462	9.32487
Pavir.Aa00508	5.56489	7.20928	8.29593	9.58262	16.033	15.9672	14.9618	13.5745	17.2131	13.6401	12.4176	15.0966	13.6864
Pavir.Aa00509	27.6376	12.8689	15.4679	18.7931	51.1909	33.1882	50.563	53.2404	65.9964	51.545	49.6117	55.072	45.3998
Pavir.Aa00510	0.656305	0.016811	0.179253	2.72452	0.629227	0.751876	1.38628	0.403897	0.438906	0.850134	0.404424	0.770002	0.683482
Pavir.Aa00511	0.16555	0.243884	0	0.122741	0	0	0.445381	0	0	0.466497	0	0	0
Pavir.Aa00512	0	0.167851	0.162186	0.185264	0	0	0.0476745	0	0.0445753	0	0	0	0
Pavir.Aa00513	4.75468	6.22491	5.41758	5.18434	18.6621	4.76627	14.1606	17.2757	17.8882	16.2602	14.7441	15.9079	12.8051
Pavir.Aa00514	2.00495	3.24972	1.71222	0.786268	3.89677	1.7999	1.89188	2.35813	1.75289	2.12698	2.89016	1.63821	2.29192
Pavir.Aa00515	34.0265	22.4198	34.5698	43.0061	71.074	86.6533	61.1047	68.2248	69.2444	71.3945	66.039	64.0419	57.732
Pavir.Aa00516	0.119004	0.0396066	0	0.0391154	0	0	0	0	0.0827433	0	0	0	0
Pavir.Aa00517	1.30914	1.32628	1.86257	2.61618	3.77395	3.88954	3.75403	3.90184	3.1223	3.19754	3.6971	3.86298	3.08714
Pavir.Aa00518	0	0.087375	0	0.0444301	0	0.0725752	0.126626	0	0	0	0.176229	0	0
Pavir.Aa00519	0	0	0	0	0	0	0	0	0	0	0	0	0
Pavir.Aa00520	0	0	0	0	0	0	0	0	0	0	0	0	0
Pavir.Aa00521	0.0460907	0	0	0	0	0	0	0	0	0	0	0	0
Pavir.Aa00522	0.231524	0.326981	0.113108	0.012572	0.609512	0.193764	0.483525	0.331397	0.594988	0.142444	0.598417	0.346759	0.187132
Pavir.Aa00523	0.169972	0.344856	0.0451549	0.237091	0.169761	0.0227424	0.238012	0.0573778	0.792822	0.0616986	0.0996225	0.0381036	0
Pavir.Aa00524	0	0	0	0	0	0	0	0	0	0	0	0	0
Pavir.Aa00525	0	0	0	0	0	0	0	0	0	0	0	0	0
Pavir.Aa00526	0.0388962	0.128312	0.159577	0.166789	0	0	0.246137	0.0613522	0	0.110759	0.0567382	0	0.0254819
Pavir.Aa00527	0	0.0385611	0.148527	0.144814	0	0.100782	0.404138	0	0	0.0812933	0	0	0.0763478
Pavir.Aa00528	0	0	0	0.0977039	0	0.382412	0	0	0	0	0	0	0
Pavir.Aa00529	3.75313	4.53293	3.74387	3.61042	3.41774	3.74348	5.37274	4.49352	4.5374	6.50585	4.66177	5.66943	4.17238
Pavir.Aa00530	24.8968	28.3256	29.2602	36.3842	42.1338	41.3367	36.8244	32.8596	39.5743	33.1876	32.2686	34.5151	28.3442
Pavir.Aa00531	1.05942	3.36582	3.6443	0.771231	0.242265	4.20788	0.492892	0.0889964	0.0456004	0	0	0	0.0451881
Pavir.Aa00532	0.1157	0.0914178	0.286969	0.291909	0.10518	0.805907	0.390295	0.353987	0.336043	0.381947	0.152114	0.432003	0.116783
Pavir.Aa00533	2.59908	2.50908	2.83588	3.65682	4.27807	6.85626	3.90181	4.37286	3.72589	4.72572	4.06875	4.50076	3.72404
Pavir.Aa00534	10.2014	7.84838	9.13704	13.0445	10.1438	14.812	8.86065	10.3156	8.73448	10.1605	9.60195	9.91251	11.1505
Pavir.Aa00535	0.0520802	0	0.0547433	0.0552058	0	0	0	0	0	0	0	0	0
Pavir.Aa00536	0	0	0	0	0	0	0	0	0	0	0	0	0
Pavir.Aa00537	0.506267	0.0791757	0.472169	1.30074	0.294676	1.12865	0.615343	0.0648128	0.390993	0.408829	0.308514	0.372555	0.284809
Pavir.Aa00538	0.546302	0.126604	0.257269	0.297593	0.0585167	0.151651	1.23608	0.485916	0.06796	0.204172	0.203825	0.292585	0.417933
Pavir.Aa00539	0	0	0	0	0	0	0	0	0	0	0	0	0
Pavir.Aa00540	0.377491	0.609382	0.127453	0.0213744	0.0570931	0.0374195	0.148386	0.0195942	0.0172024	0.0781636	0.0289354	0.0302704	0.0151658
Pavir.Aa00541	2.5591	2.62404	2.65915	2.5146	3.33606	3.97899	3.93069	3.14669	2.51457	2.84214	3.41872	2.88554	3.04453
Pavir.Aa00542	1.72275	1.93359	1.62539	2.08565	2.83778	3.08788	2.73897	1.84564	1.89586	2.27583	2.25429	1.77172	1.87826
Pavir.Aa00543	7.56433	16.1677	9.15754	12.4956	12.4154	17.1436	12.3174	17.5941	12.9356	15.3902	13.8019	14.0455	12.9054
Pavir.Aa00544	5.80636	6.93926	5.37476	6.71088	7.67513	11.142	7.31433	10.1685	9.16272	10.3673	8.58088	8.54177	7.26239
Pavir.Aa00545	25.4129	27.7327	25.1008	23.4792	26.4148	28.0293	20.7603	24.6819	26.8585	24.2614	25.7266	21.1157	17.8001
Pavir.Aa00546	13.8309	18.8964	27.5254	8.81931	1.63712	26.7986	3.86847	3.44374	1.87834	2.3748	2.40614	2.76219	2.4379
Pavir.Aa00547	0.0616503	0.0264112	0.106725	0.0497442	0	0.136936	0.0595694	0	0.19382	0.0550281	0.067041	0.154334	0.0535675
Pavir.Aa00548	0	0	0	0	0	0	0	0	0	0	0	0	0
Pavir.Aa00549	0.712733	0.128633	0.0703382	0.220881	0.44886	0.405263	0.582379	0.208369	0.538279	0.443147	0.305189	0.214987	0.408736
Pavir.Aa00550	0.119665	0.0865027	0.11522	0.185972	0.159921	0	0	0	0	0	0.35271	0.0839342	0.344337
Pavir.Aa00551	0.0656816	0.668615	0.911123	1.26282	0	0	0	0	0	0	0	0	0
Pavir.Aa00552	36.0285	25.5739	33.2079	20.4122	177.996	108.304	158.6	124.098	154.539	116.668	105.11	110.386	110.888
Pavir.Aa00553	0.0636999	0	0.031246	0.0373977	0	0.288229	0	0	0	0	0	0	0.116493
Pavir.Aa00554	1.02125	0.69189	1.85571	4.25217	9.79413	10.4351	7.0341	9.10047	9.08851	9.97247	7.20345	8.71048	7.75325
Pavir.Aa00555	0.340893	3.34029	1.6346	1.76701	0.738326	1.62652	0.897887	0.873173	0.560353	0.596057	0.944568	0.938905	0.904055
Pavir.Aa00556	56.0026	66.1653	61.3646	66.5488	100.214	122.902	87.4047	103.053	98.1428	111.796	103.75	92.5797	91.119
Pavir.Aa00557	15.4947	9.04639	9.40887	12.2653	41.8406	17.0742	38.5606	34.6414	40.1398	32.4276	34.15	33.0451	31.1587
Pavir.Aa00558	3.86977	1.17267	0.993346	1.42884	2.08961	2.7222	1.7656	1.63019	2.1773	1.65041	1.75061	2.10658	1.05637
Pavir.Aa00559	0.415703	0.323107	0.62813	1.99022	0.372458	1.20364	0.555188	0.37275	0.254382	0.252864	0.206997	0.34843	0.566114
Pavir.Aa00560	0	0.11738	0.0119613	0.0681595	0	0	0	0	0	0	0	0	0
Pavir.Aa00561	0	0	0	0	0	0	0	0	0	0	0	0	0
Pavir.Aa00562	0	0	0.35724	0	0	0	0	0	0	0	0	0	0
Pavir.Aa00563	0	0.019052	0	0	0	0	0	0	0.0587128	0	0	0	0.0333749
Pavir.Aa00564	0	0	0	0	0.112499	0.0417732	0.0631661	0	0	0	0	0.0977128	0.0259139
Pavir.Aa00565	0.0208566	0.948973	0.789367	1.26357	0.135344	0.151648	0.118568	0.384052	0.219652	0.0605399	0.251035	0.150947	0.154934
Pavir.Aa00566	0.036621	0.583874	0.603992	0.481263	0	0.372906	0.164787	0.784524	0.265004	0.376772	0.36792	0.75316	0.505354
Pavir.Aa00567	0	0	0	0	0	0	0	0	0	0	0	0	0
Pavir.Aa00568	55.0547	61.0053	43.4432	48.943	44.9632	52.9693	41.6946	42.0826	43.032	40.0517	37.2503	37.4486	32.8499
Pavir.Aa00569	26.5061	35.9974	37.4341	56.2459	30.3591	22.7463	19.3399	19.3791	18.3969	23.5779	20.5791	19.4927	26.2997
Pavir.Aa00570	0	0	0	0	0	0	0	0	0	0	0	0	0
Pavir.Aa00571	0	0	0	0	0	0	0	0	0	0	0	0	0
Pavir.Aa00572	0	0	0	0	0	0	0	0	0	0	0	0	0
Pavir.Aa00573	1.1562	2.08592	1.67119	1.38551	1.30492	0.869601	1.59413	1.25685	2.29861	1.67217	1.69771	1.5489	1.30596
Pavir.Aa00574	0.222069	0.13921	0.149681	0.224823	0	0	0	0	0	0	0	0.17802	0.0911779
Pavir.Aa00575	0.151601	0.1173	0.348562	0.265105	0	0	0	0.312985	0.139066	0	0	0.138463	0
Pavir.Aa00576	0	0.0572652	0.0365157	0.0905086	0	0	0.0584192	0	0	0.0676034	0	0.161675	0.0533929
Pavir.Aa00577	0.154629	0.0638073	0.589782	1.05451	0	0	0	0.122289	0.110612	0.0780012	0.15911	0.0586623	0.114316
Pavir.Aa00578	0	0	0	0	0	0	0	0	0	0	0	0	0
Pavir.Aa00579	9.02331	10.054	10.8289	13.5385	16.2551	30.5884	16.1969	18.4329	14.8315	16.8742	15.3847	16.0049	13.1957
Pavir.Aa00580	0.0539856	0.1254	0.0531648	0.0337694	0	0	0.100033	0	0.0867248	0	0	0.0651125	0
Pavir.Aa00581	0	0	0	0	0	0	0	0	0	0	0	0	0
Pavir.Aa00582	0.0271979	0	0	0	0	0	0	0	0	0	0	0	0
Pavir.Aa00583	2.99958	2.5551	2.43491	3.00691	8.35412	6.10871	8.08163	5.77841	7.3568	7.53594	5.94625	7.4252	6.24457
Pavir.Aa00584	0.99535	2.09515	3.16939	4.11201	1.09043	0.448133	1.09239	0.431338	1.00966	1.01013	1.09005	0.425273	0.404959
Pavir.Aa00585	0.0706151	2.63797	5.33443	10.6542	0.0458879	0.0259778	0.0852397	0.0644977	0.0549367	0	0.0182915	0.0134396	0.0394396
Pavir.Aa00586	0.792457	1.20014	1.11678	1.13417	0.754795	0.626677	0.516558	0.747881	0.680303	0.731991	0.818299	0.658207	0.448383
Pavir.Aa00587	1.44472	1.85854	1.52655	1.44383	1.30269	0.501854	0.706859	0.708584	0.89132	1.13396	0.657269	0.407223	0.958414
Pavir.Aa00588	0.149312	0	0	0	0	0	0	0	0	0	0	0	0
Pavir.Aa00589	0	0	0	0	0	0	0	0	0	0	0	0	0
Pavir.Aa00590	50.4313	55.9243	82.9432	55.5559	50.4389	198.036	39.983	40.628	47.2478	44.978	31.306	47.6459	34.2348
Pavir.Aa00591	0	0	0	0	0	0	0	0	0	0	0	0	0
Pavir.Aa00592	10.8546	16.3189	24.3946	23.6151	2.6181	2.60245	2.44324	1.87295	1.93343	3.14243	1.46953	1.90351	1.58355
Pavir.Aa00593	0.0151427	0	0	0.0103691	0	0	0	0	0	0	0	0	0
Pavir.Aa00594	0	0	0	0	0	0	0	0	0	0	0	0	0
Pavir.Aa00595	10.3036	10.4391	9.99563	12.2378	23.135	18.4052	17.7144	19.1799	21.0593	19.6394	18.2039	17.7418	15.0523
Pavir.Aa00596	10.8104	13.2102	12.9372	17.5146	16.3149	13.6252	16.2215	16.8434	17.6277	16.9632	17.2177	14.8834	14.6548
Pavir.Aa00597	3.09219	2.81476	2.35194	1.88069	1.62214	1.01612	2.85171	0.947056	1.65565	0.902501	1.84007	1.81909	2.73875
Pavir.Aa00598	15.505	21.3432	13.4426	11.7644	26.9552	4.15699	17.5912	29.2767	20.0884	19.968	28.126	25.7599	34.269
Pavir.Aa00599	3.87533	0.680388	4.62699	5.20038	3.52469	22.4051	5.01124	7.70582	4.73101	6.00223	11.7749	8.29163	3.40691
Pavir.Aa00600	77.6988	83.7906	108.394	68.2497	79.5465	152.017	92.0821	82.405	99.7985	82.8161	74.4827	101.604	79.5524
Pavir.Aa00601	0.0570897	0.147847	0.0954189	0.134176	0.0370613	0.0201693	0.0859679	0.0211229	0.0423174	0.0365734	0.178959	0.0967861	0.044856
Pavir.Aa00602	0.0119895	0	0	0	0	0	0	0	0	0	0	0	0
Pavir.Aa00603	0.117437	0	0	0	0	0.168371	0.149902	0	0.240663	0.170977	0	0	0.111543
Pavir.Aa00604	0	0	0	0	0	1.09561	0	0	0.754642	0	0	0	0
Pavir.Aa00605	0.110004	0.051744	0	0.0790195	0	0	0.13219	0	0	0	0	0.167039	0
Pavir.Aa00606	0	0	0	0	0	0	0	0	0	0	0	0	0
Pavir.Aa00607	4.66779	4.21534	6.261	5.71903	5.16446	5.48595	5.3862	3.64616	4.37477	4.56717	5.03502	4.2103	4.56588
Pavir.Aa00608	5.69822	11.6357	5.70241	7.56896	18.8602	12.1158	10.8289	8.2821	9.36829	11.0482	11.0498	7.65885	8.34779
Pavir.Aa00609	0	0	0	0	0	0	0	0	0	0	0	0	0
Pavir.Aa00610	0.156083	0.296323	0.329855	0.304764	0.120495	0.0651115	0.0689165	0.0878861	0.154579	0.0454068	0.0581013	0.0553136	0.0840091
Pavir.Aa00611	0	0	0	0	0	0	0	0	0	0	0	0	0
Pavir.Aa00612	0	0	0	0	0	0	0	0	0	0	0	0	0
Pavir.Aa00613	4.52425	1.43609	2.52394	4.06577	2.21326	5.73395	5.04562	1.61891	2.37578	1.77845	1.7758	1.09421	1.66644
Pavir.Aa00614	0	0	0	0	0	0	0	0	0	0	0	0	0
Pavir.Aa00615	4.66095	9.50761	8.9499	7.44733	10.6725	6.018	8.85391	8.67029	10.9362	9.66989	7.81743	8.02098	7.51175
Pavir.Aa00616	16.4128	13.8574	14.7286	20.8977	23.5671	31.9704	20.8862	19.9862	19.3101	21.3926	18.8173	16.4419	16.8811
Pavir.Aa00617	13.4941	9.8519	9.07661	10.812	12.5304	17.2817	16.1749	15.5997	17.357	16.461	14.0166	13.2747	13.0329
Pavir.Aa00618	4.67322	3.82959	4.011	5.30571	10.3655	10.2028	9.17218	11.0194	10.3935	10.3057	6.44748	9.47839	8.20472
Pavir.Aa00619	2.15638	2.34661	2.41721	3.24425	7.11025	4.27202	10.2873	8.98318	8.34861	8.3179	8.32734	8.89653	7.34805
Pavir.Aa00620	0	0	0	0	0	0	0	0	0	0	0	0	0
Pavir.Aa00621	3.28183	3.79432	3.99785	3.48855	1.01892	0.865437	1.56479	0.830743	0.982092	0.985736	0.556433	1.11281	0.778134
Pavir.Aa00622	0	0	0	0	0	0	0	0	0	0	0	0	0
Pavir.Aa00623	1.04464	0.591786	0.692066	0.95718	0.521196	0.460844	0.722888	0.202766	0.32327	0.218393	0.321705	0.547263	0.256398
Pavir.Aa00624	7.70805	1.50508	5.18289	6.55021	1.89639	7.73717	1.94628	1.6001	1.69075	1.89162	1.05781	2.17213	2.39762
Pavir.Aa00625	0	0	0	0	0	0	0	0	0	0	0	0	0
Pavir.Aa00626	0.337276	0.501584	0.560237	0.508261	0.800635	0.320333	0.400092	0.6416	0.439267	0.603858	0.992021	0.540348	0.712148
Pavir.Aa00627	0.326	0.61391	0.451894	0.448301	0.255373	0.164319	0	0.0414689	0.0621384	0.0709522	0.0196541	0.0171157	0.344995
Pavir.Aa00628	0	0	0	0	0	0	0	0	0	0	0	0	0
Pavir.Aa00629	0.0146652	0	0	0	0	0	0	0	0.0206805	0.0220133	0	0	0
Pavir.Aa00630	13.7258	17.7244	16.4332	16.3938	25.4497	19.2204	17.5373	21.025	23.2773	21.7951	20.8532	20.0227	20.7131
Pavir.Aa00631	0.720751	0.392243	0.458302	0.317957	0.245914	0.714001	0.236445	0.338955	0.383527	0.319927	0.4209	0.306099	0.149757
Pavir.Aa00632	2.02883	1.44478	4.09767	10.5649	0.27799	3.35166	0.760149	0.5991	1.05148	1.21224	0.69029	0.645824	1.58438
Pavir.Aa00633	5.42533	5.8583	5.78835	5.35151	9.39515	9.6262	8.5434	7.29153	10.3007	8.62885	6.02866	6.43048	5.76644
Pavir.Aa00634	7.18729	5.56607	6.74279	8.74879	13.4152	15.8514	11.2571	11.7274	11.9465	11.5015	11.0806	11	9.88997
Pavir.Aa00635	9.79768	14.6961	11.3145	12.8981	18.4528	14.5603	19.674	17.2325	17.907	21.6429	17.2165	19.6439	15.8282
Pavir.Aa00636	6.16971	4.68333	4.58043	6.27658	7.02255	5.17691	4.36902	4.45506	4.39679	3.80675	4.04243	3.72424	4.1241
Pavir.Aa00637	0.269832	0.316571	0.158441	0.260733	0.147933	0.164715	0	0	0	0.131714	0	0	0.107571
Pavir.Aa00638	42.9613	8.39325	48.5459	81.9399	7.03288	20.8689	4.06988	7.47035	3.02421	9.60275	6.97665	11.8554	13.4509
Pavir.Aa00639	0	0	0	0	0	0	0	0	0	0	0	0	0
Pavir.Aa00640	0.271499	0.439709	0.327773	0.182906	0.718359	1.4537	0.482972	0.829768	0.345224	0.270008	0.228037	0.494524	0.224911
Pavir.Aa00641	3.33453	4.88185	3.84863	2.68023	0	0.520992	0.423327	0.270573	0.376338	1.06274	0.20355	0.581176	0.335997
Pavir.Aa00642	0	0	0	0	0	0	0	0	0	0	0	0	0
Pavir.Aa00643	0	0	0	0	0	0	0	0	0	0	0	0	0
Pavir.Aa00644	0	0	0	0	0	0	0	0	0	0	0	0	0
Pavir.Aa00645	0.0371261	0.0390602	0.0224881	0.0260458	0	0	0.0147571	0.0171754	0	0.0569127	0.0157625	0	0.013317
Pavir.Aa00646	0.153798	2.89949	2.80665	2.88837	0	0	0	0	0	0	0	0	0
Pavir.Aa00647	11.1071	6.02211	10.9391	16.2939	6.38851	7.40601	4.34048	7.88058	4.60416	5.80401	4.90032	6.60276	5.73122
Pavir.Aa00648	4.35087	3.76774	4.51442	6.63841	2.71173	3.59581	1.79083	2.92728	1.53008	2.76597	2.65027	2.64258	2.62247
Pavir.Aa00649	25.437	34.4958	30.8311	34.4628	87.8026	48.3453	73.3164	75.1807	77.7709	69.4066	74.0872	61.9627	64.2383
Pavir.Aa00650	4.68661	2.0318	1.71166	4.20299	10.4763	5.62774	10.7935	12.1188	9.40783	8.10961	14.1323	7.857	8.54431
Pavir.Aa00651	2.56464	1.84966	1.18795	0.650444	6.95774	0.530485	1.74066	4.00609	6.4994	3.46916	5.38447	3.08313	4.59939
Pavir.Aa00652	2.46315	2.31925	0.908966	1.02004	10.9816	1.21714	4.20668	6.35864	14.579	5.43481	8.75697	5.50594	5.70068
Pavir.Aa00653	0.476471	0.529999	0.244855	0.136717	0.133963	0.210902	0.290833	0.291931	0.621834	0.418003	0.604888	0.142703	0.198886
Pavir.Aa00654	6.44617	4.76455	4.2494	2.78699	17.9051	23.6079	12.6165	8.73683	25.3284	21.8601	13.2352	19.0074	13.9288
Pavir.Aa00655	0.527629	0.728231	0.611537	0.573174	0.676345	1.08166	0.407016	0.621026	0.689219	0.579874	0.673493	0.761592	0.600602
Pavir.Aa00656	0	0	0	0	0	0	0	0	0	0	0	0	0
Pavir.Aa00657	0	0	0.0246961	0.0524629	0	0	0	0	0	0	0	0	0
Pavir.Aa00658	2.71936	11.6396	10.9021	6.19104	10.3715	8.09579	8.18403	8.60073	10.2115	8.42457	8.42137	8.37744	4.44457
Pavir.Aa00659	4.24171	8.82054	6.35003	5.79298	7.55045	7.77606	6.94037	8.91209	7.90773	7.61379	7.39324	5.76049	5.28092
Pavir.Aa00660	88.3193	116.226	82.0711	129.585	148.443	128.717	83.0213	106.539	98.5958	108.921	106.791	82.1666	126.382
Pavir.Aa00661	0.0569879	0.0370257	0.132591	0.16995	0.0389251	0.213403	0	0.0435247	0	0	0	0.09719	0.185875
Pavir.Aa00662	9.26699	9.0826	12.0186	14.9688	11.1791	41.0166	10.1846	12.774	9.55365	11.1781	11.0581	10.1674	12.0584
Pavir.Aa00663	3.21138	2.16948	2.32088	2.73477	5.25939	4.43637	3.85094	3.74104	3.95579	4.1635	4.34028	4.03814	3.93943
Pavir.Aa00664	0.019453	0	0.0434929	0	0	0	0	0	0	0	0	0	0
Pavir.Aa00665	0.907074	1.0733	1.97778	1.93218	0.210471	0.224774	0.243831	0.238001	0.176413	0.263543	0.21722	0.265732	0.177075
Pavir.Aa00666	0.409093	0.541543	1.10117	1.70749	0.191365	0.26831	2.25355	0.32472	0	0.043415	0.353938	0.107748	0.450663
Pavir.Aa00667	3.95979	3.16603	3.07971	4.84896	4.10353	4.54727	3.16711	3.83803	2.24742	3.65736	3.43009	3.23077	4.32415
Pavir.Aa00668	7.33114	5.97824	6.99632	13.6261	1.55039	1.19241	3.02976	2.19257	0.704072	2.78697	2.37016	2.66942	3.44838
Pavir.Aa00669	2.35954	0.671379	1.30382	2.33888	0.97697	0.527107	1.04962	0.861855	0.0931247	0.518481	0.56785	0.315566	0.370897
Pavir.Aa00670	0	0	0	0	0	0	0	0	0	0	0	0	0
Pavir.Aa00671	0.0614279	0.0909228	0.0436744	0.0466528	0.378966	0	0.401257	0.206978	0.248884	0.632715	0.0531204	0.253522	0.189738
Pavir.Aa00672	0.129144	0.0820611	0.144174	0.216763	0	0.146719	0	0.102246	0	0.122672	0	0	0.0777162
Pavir.Aa00673	0	0	0	0.469695	0	0	0	0	0	0	0	0	0
Pavir.Aa00674	8.30407	10.9974	14.1417	22.4676	11.0027	14.3914	10.4774	11.6199	11.0892	12.0393	11.8179	9.72184	11.3536
Pavir.Aa00675	2.15314	1.40616	1.83537	1.77269	0.727579	1.77091	0.716188	1.0493	0.515474	0.968964	0.842891	0.975311	0.768292
Pavir.Aa00676	18.8187	13.3472	16.3079	23.0113	36.41	56.2868	26.9172	37.4038	26.9159	33.0043	32.9531	29.0479	30.2924
Pavir.Aa00677	38.9178	34.6973	40.9872	52.257	79.3839	109.612	51.0013	56.9036	65.4646	62.2206	60.9799	59.5358	52.3866
Pavir.Aa00678	18.4496	21.5002	18.6708	26.0657	42.1216	36.6528	35.6152	35.5191	41.9207	41.7547	35.5569	34.2658	32.9674
Pavir.Aa00679	22.7701	23.3482	23.4346	29.3841	21.2464	23.3024	21.9725	20.3568	31.9255	18.6561	19.2488	18.7105	17.5128
Pavir.Aa00680	1.4218	3.59484	2.13239	4.18661	32.7617	4.09685	80.6432	57.5218	61.556	35.6394	59.5365	32.3414	68.7543
Pavir.Aa00681	0.0510504	0.0803823	0.8976	0.588156	0.610763	0.665578	0.463303	3.25131	0.386117	1.87101	1.52315	1.55207	0.948935
Pavir.Aa00682	10.2548	12.808	11.7072	11.8522	34.4127	17.0764	30.5647	27.0629	33.4824	25.7607	27.9115	26.1417	21.0943
Pavir.Aa00683	0.906483	2.01599	1.0911	1.38675	2.20667	3.58503	1.2006	1.77725	0.89297	2.37534	1.41936	1.5936	2.41026
Pavir.Aa00684	24.9299	19.7434	24.2475	28.084	40.5099	31.6999	30.3933	32.1565	29.1346	32.8021	32.0674	28.8017	27.8222
Pavir.Aa00685	11.8612	13.4661	12.4234	11.3107	44.0947	28.0086	46.9929	34.2896	49.451	36.7093	32.9791	35.2073	29.7253
Pavir.Aa00686	0	0	0	0	0	0	0	0	0	0	0	0	0
Pavir.Aa00687	0.355269	2.4107	2.95299	1.35662	0.524878	4.48467	0.82666	0.387493	0.38877	0.631672	0.263509	0.674596	0.433155
Pavir.Aa00688	0	0	0	0	0	0	0	0	0	0	0	0	0
Pavir.Aa00689	2.68215	4.57343	5.37745	4.72916	1.41165	1.27952	0.691321	1.45496	0.763098	1.69293	1.41854	1.87235	1.25133
Pavir.Aa00690	0	0.0164471	0.0132758	0	0	0.0362352	0	0	0	0	0	0	0
Pavir.Aa00691	0	0	0	0.0689157	0	0.131097	0	0	0	0.041977	0	0.0326195	0.124004
Pavir.Aa00692	0	0	0	0	0	0	0	0	0	0	0	0	0
Pavir.Aa00693	1.70662	1.77584	1.73755	1.25419	5.33084	1.92418	4.01262	2.22478	5.33871	3.48654	2.96705	3.5575	2.95484
Pavir.Aa00694	0	0	0	0	0	0	0	0	0	0	0	0	0
Pavir.Aa00695	0	0	0	0	0	0	0	0	0	0	0	0	0
Pavir.Aa00696	0.0709235	0.3075	0.161076	0.190988	0.295304	0.134552	0.204303	0.277932	0.288605	0.191963	0.14751	0.197237	0.169801
Pavir.Aa00697	4.27749	4.32584	5.84078	9.37498	4.65432	5.75356	4.70328	8.83661	5.03691	5.77427	7.37535	6.53845	6.75372
Pavir.Aa00698	1.69216	2.16135	1.79493	2.04344	2.84888	3.30533	2.15726	2.43264	2.09066	2.45633	2.10226	2.3807	2.32026
Pavir.Aa00699	6.52043	5.63787	7.07326	3.93016	8.4449	10.6117	9.5823	10.3492	9.51887	9.3847	8.78108	13.9739	10.4521
Pavir.Aa00700	0.0746142	0	0	0.0536675	0	0.0480617	0.0336839	0	0	0	0	0.0289459	0.193599
Pavir.Aa00701	0	0	0	0	0	0	0	0	0	0	0	0	0
Pavir.Aa00702	13.5296	13.9418	13.9429	16.6269	27.7952	24.5907	21.5665	24.5364	25.5045	22.0308	24.7288	20.381	21.5178
Pavir.Aa00703	1.19304	0.505001	0.397513	0.702955	0.835494	1.11286	1.0812	1.05699	1.58687	1.10854	1.10469	1.5163	1.62661
Pavir.Aa00704	54.8023	50.8034	70.6919	57.1863	122.127	65.6344	61.2568	62.8698	65.1731	82.4284	62.8566	90.9394	66.1196
Pavir.Aa00705	15.1245	21.0885	17.4198	18.6637	21.4506	17.6609	15.3401	16.1414	18.299	16.008	15.7497	15.1081	14.7804
Pavir.Aa00706	0.0587845	0.0121838	0.0749279	0.488002	0.293657	1.47259	2.13236	1.24381	0.708236	0.131872	0.556486	0.345404	0.350122
Pavir.Aa00707	16.8392	11.9676	11.0702	8.90004	29.9649	31.5287	32.4065	25.6034	32.9066	25.2584	21.4529	21.2229	18.4154
Pavir.Aa00708	0.209778	0.0297565	0	0.0722017	0	0	0	0	0	0	0	0	0
Pavir.Aa00709	0.547781	0.748773	0.414543	0.52419	0.36704	0.648269	0.614472	0.259206	0.128483	0.377977	0.176229	0.302781	0.408824
Pavir.Aa00710	8.46818	9.82777	8.91932	8.39268	6.05886	15.2681	5.26848	7.90406	12.3649	9.00397	7.15642	6.85313	8.0101
Pavir.Aa00711	0.120998	0.198533	0.49638	1.24825	0.0387227	0.25884	0	0.0556798	0.0328986	0.136044	0.140517	0.331454	0.0806949
Pavir.Aa00712	7.96849	7.56081	6.75618	5.77677	15.2901	12.8457	14.0147	12.7073	16.3302	13.7845	11.1161	13.2465	10.8189
Pavir.Aa00713	0	0.0396259	0.0461768	0.0505776	0	0	0.0379414	0	0	0	0.0318968	0.0343231	0
Pavir.Aa00714	14.7002	12.3002	14.8926	16.5422	29.2534	32.0059	25.2952	29.3948	25.0688	25.0118	24.64	23.9129	22.7539
Pavir.Aa00715	1.76582	2.07942	1.98534	1.79414	1.04906	4.01687	2.22416	1.89125	0.967328	1.81107	1.71899	2.77046	2.30124
Pavir.Aa00716	1.1895	1.19867	1.26582	1.03269	0.904956	2.07179	0.734039	0.892517	0.790903	0.807515	0.816697	0.720531	1.52394
Pavir.Aa00717	0.0133871	0.00524889	0.00378154	0.0129319	0.18998	0.189368	0.0589667	0.148655	0.330337	0.0709394	0.0668452	0.10503	0.130367
Pavir.Aa00718	0	0	0	0	0	0	0	0	0	0	0	0	0
Pavir.Aa00719	0.079086	0	0	0	0	0	0	0	0	0	0	0	0
Pavir.Aa00720	19.7284	7.63487	9.6736	11.9759	28.3264	34.2571	23.156	30.59	25.1232	32.7066	23.8255	22.7263	22.2561
Pavir.Aa00721	21.3045	13.5345	29.3982	49.706	28.0944	24.7186	32.7959	34.222	23.3254	23.6269	27.6588	32.3332	37.7716
Pavir.Aa00722	1.31805	1.10744	0.922284	1.21376	0.510615	0.991244	1.10523	1.04987	1.04584	0.577518	0.751239	0.797973	0.660946
Pavir.Aa00723	1.32096	0.295344	0.929863	1.67226	0.233819	1.0768	0.540094	0.414898	0.303405	0.559999	0.367896	0.655529	0.198694
Pavir.Aa00724	16.0613	22.7862	19.6585	22.7636	35.9425	33.3768	34.952	34.1662	35.5086	32.3204	30.2918	25.969	29.8764
Pavir.Aa00725	3.02182	6.86682	4.15679	5.70467	9.99884	6.7144	12.5134	11.2917	13.3022	14.5403	9.64619	11.2685	10.1151
Pavir.Aa00726	9.27787	10.5082	8.85765	8.18892	22.8367	20.2551	23.9603	21.4096	21.1582	18.3595	18.7083	18.115	16.5038
Pavir.Aa00727	0.0781328	0.163022	0.113063	0.136864	0.119316	0.129209	0.286904	0.0567863	0.108821	0.255885	0.074227	0.0919882	0.145412
Pavir.Aa00728	3.16002	1.08694	0.555842	0.703438	3.10273	1.96271	1.67034	2.624	3.59942	2.86312	3.03854	1.9339	1.8255
Pavir.Aa00729	0.175314	0.184533	0.0421014	0.0819552	0.41171	0	0	0.168508	0.0685591	0.0246664	0.0216004	0.0160338	0.0428367
Pavir.Aa00730	2.81058	2.9359	2.0272	4.59017	2.87312	0.369806	1.82449	0.966055	1.06986	0.505379	0.839005	0.503747	3.31555
Pavir.Aa00731	4.15795	3.82045	5.03719	10.2448	13.6158	12.0955	23.4022	11.5974	14.1641	15.7193	14.6807	11.9664	6.73149
Pavir.Aa00732	0.239655	0	0	0.0294357	0	0.0293266	0	0	0.0257804	0	0.0272857	0.0716656	0
Pavir.Aa00733	3.18018	5.37358	4.58595	4.17078	10.7622	9.32315	9.96293	7.55384	10.5553	8.04773	8.18574	7.52658	7.09997
Pavir.Aa00734	1.18276	0.352418	1.96245	3.82996	0.176652	1.29928	0	0.458371	0.112851	0.682958	0.594632	1.15005	1.55884
Pavir.Aa00735	0.561514	0.269705	2.9311	4.82821	0	0	0	0	0	0	0	0	0
Pavir.Aa00736	0	0	0.0740141	0	0	0	0	0	0	0	0	0	0
Pavir.Aa00737	0	0	0	0	0	0	0	0	0	0	0	0	0
Pavir.Aa00738	0	0	0	0	0.0234067	0	0	0.0229383	0.0555548	0	0.0211435	0	0.0140333
Pavir.Aa00739	31.8331	22.2104	28.6814	37.3537	20.0389	31.8362	15.8685	18.1194	17.4518	17.089	13.7158	17.7913	15.1513
Pavir.Aa00740	4.54992	1.69587	3.70695	6.46736	0.997364	1.76024	1.79714	0.895588	0.421666	0.8926	0.932216	0.691933	2.11633
Pavir.Aa00741	19.5208	11.1392	21.7444	58.8491	19.2888	47.7814	18.3148	23.3321	16.4165	21.4152	20.6013	22.9632	28.1469
Pavir.Aa00742	5.3874	1.10793	8.38874	12.9065	1.63451	7.44983	1.70948	2.94468	1.29436	3.65627	2.17271	5.25417	6.72794
Pavir.Aa00743	0	0	0	0.150888	0	0	0	0	0	0	0	0	0
Pavir.Aa00744	0.144609	0	0	0.0689276	0	0.665566	0.328284	0	0	0	0	0	0
Pavir.Aa00745	0.162136	0	0	0	0	0	0	0	0	0	0	0	0
Pavir.Aa00746	0.0586421	0	0.0122484	0.0122014	0.0335708	0	0.0611906	0.0945984	0.0588598	0	0.137146	0	0.110576
Pavir.Aa00747	7.98074	7.28543	6.47108	5.77967	16.8156	14.3809	13.1038	13.5602	12.6892	13.6632	12.8866	10.528	11.4087
Pavir.Aa00748	16.8181	2.87873	3.23554	5.90281	9.14356	3.56717	18.0807	11.4685	9.54732	9.23265	8.05234	4.96775	10.6082
Pavir.Aa00749	0.262677	0.133432	0.159192	0.218384	0.136138	0.0500778	0.184384	0.0745718	0.0387223	0.0420398	0.0824468	0.0604343	0.104342
Pavir.Aa00750	0.123229	0.0125237	0.00405013	0.0132303	0.0113523	0.0252069	0.0101758	0.0257438	0.00858996	0.0102922	0	0.00799117	0.0157204
Pavir.Aa00751	1.65769	0.8283	1.00986	0.756699	5.62902	5.02527	4.79358	4.27482	5.11189	3.97623	5.06917	3.70482	4.1406
Pavir.Aa00752	2.97785	2.426	3.8724	9.52219	2.77285	6.1763	3.47302	2.50798	1.72926	2.8094	2.13413	3.25764	2.71686
Pavir.Aa00753	0.0120438	0	0	0	0.0406319	0	0	0	0.0303508	0	0	0	0
Pavir.Aa00754	0.263866	0.468742	0.136528	0.0530975	1.07706	1.10526	1.74586	1.01478	1.42327	1.33406	0.896022	0.652107	0.890079
Pavir.Aa00755	0.10566	0.0282758	0.00471532	0	1.06426	0.917325	1.13668	0.861805	1.10042	0.814182	0.580504	0.507906	0.793537
Pavir.Aa00756	1.0491	0.637015	0.534571	0.547034	0.727468	0.423616	0.91511	0.841564	0.652479	0.370567	0.90661	0.812437	0.758574
Pavir.Aa00757	24.8288	31.943	31.1044	31.914	25.314	53.8497	18.2552	30.5586	35.9185	34.0305	36.2144	32.9351	34.3146
Pavir.Aa00758	31.0188	28.1467	26.2848	32.0181	58.5799	62.2354	48.7227	45.0966	62.8597	57.0406	47.6769	46.7851	41.7127
Pavir.Aa00759	0	0	0	0	0	0	0	0	0	0	0	0	0
Pavir.Aa00760	13.8717	25.8913	11.5567	9.06242	7.48052	3.22643	6.66951	3.63095	4.34927	4.23666	10.0815	4.22583	9.37783
Pavir.Aa00761	3.16314	5.76346	1.72132	1.86461	0.323612	0.590179	0.241197	0.412094	0.132354	0.221983	0.624691	0.216648	0.981063
Pavir.Aa00762	0	0	0	0	0	0	0	0	0	0	0	0	0
Pavir.Aa00763	0	0	0	0	0	0	0	0	0	0	0	0	0
Pavir.Aa00764	0.0342337	1.3343	0.0556066	0.0626997	0.043864	0	0.034208	0.0425888	0	0	0.0325594	0	0
Pavir.Aa00765	16.9003	20.6208	20.2046	20.8744	9.15002	12.8167	9.7155	7.55071	7.25906	10.9732	10.4345	10.5327	10.4556
Pavir.Aa00766	1.8067	2.22238	0.90076	0.340615	2.2972	0.633927	1.2205	0.430504	2.73129	1.27675	1.14302	1.04949	0.912482
Pavir.Aa00767	0.0603608	0.0948099	0.10117	0.1356	0	0	0	0	0.026694	0.019767	0.0449192	0.0340531	0.0383922
Pavir.Aa00768	0.0847105	0.493678	0.407011	0.369393	0.108932	0.237871	0.141002	0.0903736	0.138532	0.155887	0.144844	0.107229	0.184193
Pavir.Aa00769	0.192103	0.338929	0.0934145	0.147152	0.744442	0.363272	0.878334	0.140932	1.09238	0.511523	0.500472	0.433493	0.315655
Pavir.Aa00770	0.235812	0.275546	0	0	0	0	0	0	0	0	0	0	0
Pavir.Aa00771	0.231235	0.281534	0.539417	0.922514	0.391551	0.371895	0.0653144	0.141556	0.120723	0.204447	0.212631	0.0926322	0.245523
Pavir.Aa00772	15.4895	24.3366	25.0266	17.3457	16.0271	20.7337	11.5735	11.7936	12.6307	12.6751	13.3399	11.7796	12.6944
Pavir.Aa00773	40.1529	42.3222	47.3991	24.8209	74.2537	121.106	68.0085	66.5326	59.344	63.4797	48.9933	57.5235	51.0222
Pavir.Aa00774	0.0442193	0.0395402	0.050398	0.0663485	0.112601	0.0836873	0.213317	0.0596643	0.110417	0.0411321	0.0122496	0.0304324	0.0129679
Pavir.Aa00775	0.176743	0.030613	0.0644141	0.469678	0	0.155152	0.0539956	0	0	0	0.111028	0	0
Pavir.Aa00776	0.106836	0.0485798	0.0333448	0.0911696	0.435196	0.244543	0.0811998	0.223198	0.766762	0.240323	0.247959	0.257466	0.38083
Pavir.Aa00777	9.77101	9.15543	9.90605	12.7429	16.6555	19.6204	13.2426	14.7278	13.8218	14.8435	14.0532	12.7971	12.6288
Pavir.Aa00778	0.136918	0.258721	0.262463	0.326768	0.270879	0.183011	0.277355	0.238143	0.430074	0.254869	0.184738	0.234371	0.407711
Pavir.Aa00779	0	0	0	0	0	0	0	0	0	0	0	0	0
Pavir.Aa00780	0	0	0	0	0.129099	0.0582484	0.113705	0.116997	0.0932768	0.217553	0.36526	0.102462	0.0847165
Pavir.Aa00781	0	0	0	0	0.359681	0.235978	0.294642	0.12797	0.196309	0.252818	0.439351	0.231151	0.100794
Pavir.Aa00782	1.6354	1.56492	0.963797	0.927174	4.99525	3.28369	6.53543	4.02143	5.04573	5.58259	5.17936	5.02609	4.50873
Pavir.Aa00783	1.61063	3.73187	1.78997	1.74604	0.597534	0.63919	0.673475	0.646467	0.662119	0.904504	0.488101	0.513687	0.722361
Pavir.Aa00784	20.2726	30.3529	30.4137	9.42502	16.6436	24.7667	24.4634	14.2472	17.7059	12.844	15.796	16.6291	16.7173
Pavir.Aa00785	0.224576	0.230681	0.200981	0.150396	0.501607	0.264186	0.401216	0.564529	0.680563	0.455356	0.621523	0.56477	0.543343
Pavir.Aa00786	32.016	16.8035	38.6827	71.8323	39.0955	96.9591	38.3635	49.2911	29.5319	43.6453	45.4034	50.9343	60.2499
Pavir.Aa00787	0	0	0	0	0	0	0	0	0	0	0	0	0
Pavir.Aa00788	0.103401	0.062302	0.0960906	0.140829	0.0638272	0.100875	0.0537257	0.0359166	0	0.0286401	0	0.0914035	0.0440556
Pavir.Aa00789	0.154086	0.422217	0.341165	0.64006	0.0234232	0.208671	0.0423704	0.0266028	0.0943967	0.205337	0.261303	0.211542	0.133967
Pavir.Aa00790	35.1582	36.4201	43.6706	49.1801	55.4141	66.4244	48.9074	53.1461	51.9776	56.1364	52.7584	50.1039	50.5409
Pavir.Aa00791	67.6864	58.437	67.5498	99.6241	94.0517	122.595	113.272	87.627	86.8619	84.617	89.8867	91.2104	81.334
Pavir.Aa00792	0.0312416	0.0400091	0.0261982	0.257215	0	0.0925506	0.148129	0.0953172	0	0.0381947	0.0447696	0.128847	0.0585819
Pavir.Aa00793	0.238563	0.255224	0.110528	0.173278	0.115712	0.223699	0.108502	0.0982901	0.0505459	0.113409	0.18924	0.165403	0.175553
Pavir.Aa00794	0.0249337	0.476737	0.0624714	0.128271	0	0	0	0	1.45388	0	0	0	0
Pavir.Aa00795	0	0	0	0	0	0	0	0	0	0	0	0	0
Pavir.Aa00796	29.2474	15.3926	31.9654	102.059	43.6837	73.6367	46.0335	50.0654	26.3223	55.697	62.6818	56.6969	96.9748
Pavir.Aa00797	0.301509	0.113752	0	0.377268	0	0	0.380246	0	0	0	0	0.100613	0.120778
Pavir.Aa00798	16.2821	16.0923	14.1158	16.5577	41.0216	40.1455	41.417	38.8983	41.9609	38.0486	34.6341	33.5607	33.8516
Pavir.Aa00799	0.490161	0.395365	1.19325	2.92537	0.0445745	0.0999287	0.0949286	0.100031	0.0560058	0.114822	0.0823477	0.315748	0.165453
Pavir.Aa00800	0.0160464	0.0260242	0	0.474399	0.308756	0	0.515333	0.0950235	0.0484488	0.0504363	0.14678	0.0462072	0.137664
Pavir.Aa00801	0	0	0	0	0	0	0	0	0	0	0	0	0
Pavir.Aa00802	0.0756	0.151122	0.0424168	0.186425	0	0	0.406912	0	0	0	0	0	0
Pavir.Aa00803	2.58742	6.48878	5.06131	5.13894	10.9258	2.39511	7.63703	7.90255	11.776	7.95108	7.85884	7.31666	5.98769
Pavir.Aa00804	2.03026	2.62422	1.63766	1.0785	5.62822	3.86309	12.086	6.71295	2.60185	5.97923	10.6157	4.50098	7.49982
Pavir.Aa00805	0.975846	1.18195	1.13622	1.02528	3.03568	2.35013	3.08546	3.89626	3.47211	3.5442	3.75726	3.82934	3.22087
Pavir.Aa00806	0.0176385	0	0	0	0.0632914	0	0	0	0	0	0.0550795	0.0417807	0
Pavir.Aa00807	1.53838	1.93885	1.20415	1.30065	3.20631	1.31538	3.38252	2.58859	3.06226	2.87241	2.93269	2.82102	2.94687
Pavir.Aa00808	0	0.0279005	0	0.0199827	0	0	0	0	0	0	0	0	0
Pavir.Aa00809	2.15775	2.43069	1.76538	1.93257	4.63878	2.14782	4.62497	3.98653	4.05445	3.62449	3.60054	3.46042	3.70674
Pavir.Aa00810	0.00758957	0.0200586	0.0257714	0.0145673	0	0	0	0	0	0	0.045575	0.0157788	0
Pavir.Aa00811	0.467597	0.820239	0.674029	1.0319	0	0.921173	0.205997	0.318997	0	0.273197	0.334268	0.209569	0.200843
Pavir.Aa00812	1.56546	2.05624	2.502	2.57169	0.691223	0.911332	0.213402	0.655742	0.273207	0.882658	0.574889	0.975034	0.970671
Pavir.Aa00813	0	0	0	0	0	0	0	0	0	0	0	0	0
Pavir.Aa00814	0	0	0	0	0	0	0	0	0	0	0	0	0
Pavir.Aa00815	0	0	0	0	0	0	0	0	0	0	0	0	0
Pavir.Aa00816	0	0	0	0	0	0	0	0	0	0	0	0	0
Pavir.Aa00817	0	0	0	0	2.09872	0.943074	0	0	0	0	0	0	0
Pavir.Aa00818	0	0.827459	0.565712	1.09394	0.0747678	0	3.25012	2.59675	3.10853	0.0676034	0.274092	0.0414163	0.0883975
Pavir.Aa00819	0	0	0	0	0.760658	0	1.37976	0	1.83442	1.67013	0.435739	0.437024	0.597094
Pavir.Aa00820	0.105605	0.0553839	0.241859	0	0	0	0	0	0.116455	0	0	0	0
Pavir.Aa00821	6.92439	16.3904	16.8669	20.7112	1.69623	0.0831652	0.317305	7.15851	0.120225	10.8656	0.164088	0.213418	0.06268
Pavir.Aa00822	0	0	0	0	0	0	0	0	0	0	0	0	0
Pavir.Aa00823	0.0181766	0.0262368	0.0867618	0.0659769	0.059054	0.0634804	0.0445073	0.0648128	0.0561093	0	0	0.067628	0
Pavir.Aa00824	0.370025	0.566858	0.408274	0.451021	0.731113	0.46226	0.469739	0.653602	0.582442	0.400585	0.54075	0.739485	0.705339
Pavir.Aa00825	3.53474	4.87609	3.93625	3.38139	6.5128	3.39494	4.70085	5.69857	4.33672	4.28675	4.46146	5.25817	5.42912
Pavir.Aa00826	0	0	0	0	0	0	0	0	0	0	0	0	0
Pavir.Aa00827	0	0	0	0	0	0	0	0	0	0	0	0	0
Pavir.Aa00828	1.35246	1.0443	0.671664	0.846336	2.19953	1.8038	2.14546	2.39212	2.80663	2.23697	2.08568	2.27922	2.26506
Pavir.Aa00829	0.5965	0.359691	0.276576	0.415342	2.29376	1.52464	1.69785	1.71371	1.40134	1.35722	1.75482	1.08426	1.03699
Pavir.Aa00830	3.27487	4.69699	3.44158	2.14583	11.998	0	28.4126	52.8767	0	9.89681	8.78826	11.0183	15.2203
Pavir.Aa00831	38.9864	33.5086	29.8895	36.3491	65.7086	66.2395	60.0412	60.3112	59.3268	64.2379	60.07	51.2114	51.3534
Pavir.Aa00832	0.0546585	0.126261	0.310188	0.277115	0	0.0349357	0	0.26307	0.0235217	0.149701	0.0327345	0.0834805	0.182673
Pavir.Aa00833	0.0126202	0.0500576	0.10253	0.154931	0	0.106764	0	0	0	0.0297382	0	0.109311	0
Pavir.Aa00834	0	0.0601555	0.0242432	0.1173	0	0.143799	0.0615848	0	0	0	0	0	0
Pavir.Aa00835	0	0	0	0	0	0	0	0	0	0	0	0	0
Pavir.Aa00836	0.0141678	0.139066	0.152551	0.0958567	0.041961	0	0.0738896	0	0.0364398	0.166356	0.0688129	0.0632134	0.131207
Pavir.Aa00837	0.586001	0.547542	0.255276	0.143563	0.178206	0.205427	0	0	0	0	0.157117	0	0
Pavir.Aa00838	0.146969	0	0	0	0	0	0.0803018	0	0	0	0	0	0
Pavir.Aa00839	0	0	0	0	0	0	0	0	0	0	0	0	0
Pavir.Aa00840	0	0	0	0	0	0	0	0	0	0	0	0	0
Pavir.Aa00841	0	0.0166777	0.0107861	3.30416	0	0	0	0	0	0	0.0350209	0.12961	0.269725
Pavir.Aa00842	0	0	0	0	0	0	0	0	0	0	0	0	0
Pavir.Aa00843	23.5695	31.0846	37.5762	33.589	23.6082	34.103	24.3877	23.9008	21.5385	23.4404	17.2924	26.1829	18.2531
Pavir.Aa00844	6.86618	6.13191	6.30349	7.31866	19.6293	10.553	15.2678	17.9837	18.7154	16.6326	15.7639	17.6789	17.9562
Pavir.Aa00845	0.0879143	0.0242555	0.0353649	0.0726912	0.103041	0	0	0	0	0.0925333	0	0	0
Pavir.Aa00846	0.0869392	0	0.0478196	0.0446825	0	0	0	0	0	0	0	0.101646	0
Pavir.Aa00847	0	0.136284	0.106703	0.106256	0	0	0	0	0	0	0	0	0
Pavir.Aa00848	0	0	0	0	0	0	0	0	0	0	0	0	0
Pavir.Aa00849	0.489182	0.423125	0.393747	0.358253	0.190309	0.328573	0	0.272386	0.209078	0.162003	0.161412	0.118661	0.152728
Pavir.Aa00850	0.0609995	0.0819439	0	0	0	0	0	0.326634	0	0	0	0.175827	0.20569
Pavir.Aa00851	8.14534	9.53378	7.25945	9.01389	17.9023	8.33553	10.8767	16.6016	19.5748	12.3305	15.7603	12.6336	16.9528
Pavir.Aa00852	5.29716	6.92595	6.70025	5.8779	5.95999	7.05194	4.44133	4.86208	5.18224	3.90866	4.83008	3.73641	3.30364
Pavir.Aa00853	0	0	0	0	0	0	0	0	0	0	0	0	0
Pavir.Aa00854	4.16405	4.51737	5.50021	6.85892	6.52698	19.635	7.54356	7.02471	7.14212	12.1839	8.0192	8.65462	8.83244
Pavir.Aa00855	0.0316598	0	0	0	0	0	0	0	0	0	0	0	0.0388077
Pavir.Aa00856	4.19751	3.03702	2.83008	3.62206	2.00776	2.61256	1.79262	1.3175	2.58625	2.07522	1.16766	1.89306	1.50338
Pavir.Aa00857	1.0318	0.11995	0.389235	0.1637	0	0.842644	1.02485	0.0716965	0.0529443	0.0970236	0.0169712	0.108181	0.0473259
Pavir.Aa00858	0.244295	0.0256044	0.0197906	0.0711978	0.435075	1.27652	0.318736	0.612853	0.184695	0.678291	0.31173	0.845391	1.44411
Pavir.Aa00859	0	0	0	0	0	0	0	0	0	0	0	0	0
Pavir.Aa00860	0	0	0	0	0	0	0	0	0	0	0	0	0
Pavir.Aa00861	3.09837	4.34761	3.56425	2.98865	9.65093	6.1048	6.69013	9.1247	9.35936	6.38787	9.21475	6.44296	7.74979
Pavir.Aa00862	0	0.712992	0.547543	0	0	0	0	0	0	0	0	0	0
Pavir.Aa00863	0	0	0	0	0	0	0	0	0	0	0	0	0
Pavir.Aa00864	0	0	0	0	0	0	0	0	0	0	0	0	0
Pavir.Aa00865	0.12759	0.159139	0.179843	0.16827	0.53562	0.20585	0.445847	0.303945	0.124112	0.073634	0.360024	0.216266	0.265827
Pavir.Aa00866	0.0225195	0.128595	0.11544	0	0.094465	0.172641	0.0248192	0.0356835	0.0548272	0.0567681	0.194934	0	0.0762628
Pavir.Aa00867	0.0184104	0.0145904	0.0346581	0.00560836	0.280862	0.0149442	0	0.0939023	0.046821	0.0125025	0.0575866	0.0196916	0.0523141
Pavir.Aa00868	84.9265	39.9045	55.5311	61.0036	56.273	206.832	66.6262	54.0431	40.6156	58.2812	70.3376	73.2343	39.2008
Pavir.Aa00869	4.7119	3.28212	5.40539	9.36424	8.07801	11.7976	7.97229	10.3996	5.01285	8.28041	7.21459	9.68508	10.6695
Pavir.Aa00870	0.0214995	0	0.0687709	1.90211	0	0.0685177	0.228703	0	0	0	0	0	0.0537154
Pavir.Aa00871	0.052728	0.0253732	0.12512	0.383765	0	0	0	0	0	0	0.059032	0.0448165	0
Pavir.Aa00872	0.614113	0.38978	0.489012	0.612243	1.29953	0.602875	1.45645	1.13734	1.31744	0.934656	1.29067	1.30567	1.56845
Pavir.Aa00873	0.0560535	0	0.0170181	0.0825889	0.0686851	0	0.0536466	0	0	0.05182	0	0	0
Pavir.Aa00874	0	0	0	0	0	0	0	0	0	0	0	0	0
Pavir.Aa00875	0.502616	0.158965	1.2882	4.00925	0	0	0	0	0	0	0	0	0
Pavir.Aa00876	15.4421	20.9921	22.8434	31.4667	14.4121	23.2574	39.0867	42.5591	7.85834	9.77832	18.2095	25.3228	26.0786
Pavir.Aa00877	0	0	0.0209909	0	0	0	0	0	0	0	0	0	0
Pavir.Aa00878	0	0	0	0	0	0	0	0	0	0	0	0	0
Pavir.Aa00879	0.194441	0.160941	0.215372	0.139293	0.2315	0.329107	0.36068	0.216523	0.0873806	0.0325128	0.222146	0.188419	0.218436
Pavir.Aa00880	1.07057	2.50158	2.45686	3.24731	2.53109	2.55529	2.03692	1.73774	0.454223	2.50041	2.42279	2.19669	2.14373
Pavir.Aa00881	0	0	0	0	0	0	0	0	0	0	0	0	0
Pavir.Aa00882	6.84343	6.85033	6.31771	7.09069	12.8689	7.76291	11.1296	11.2759	5.5011	12.6218	11.7234	11.369	10.2054
Pavir.Aa00883	4.07746	3.93528	6.27548	2.74531	0.117827	0.26341	0.0907509	0.882698	0.73404	0.799951	1.08496	0.804309	0.0973248
Pavir.Aa00884	0	0.128558	0.0483012	0	0.0810407	0	0	0	0	0	0	0.0457836	0
Pavir.Aa00885	0.0176277	0	0.00929785	0	0	0	0	0	0	0	0	0	0
Pavir.Aa00886	2.32839	1.05852	0.819075	0.816081	0.131551	0.224742	0.620767	0.100507	0.0892579	0.219091	0.0931825	0.37207	0.137188
Pavir.Aa00887	54.5025	42.7494	25.0273	18.8758	4.48811	2.37334	24.8708	1.81444	0.977168	1.38327	4.23436	1.86285	2.89233
Pavir.Aa00888	11.7343	11.7876	12.7643	13.7993	21.1218	24.6509	17.3975	22.0462	10.019	19.9001	17.4209	18.3282	14.7649
Pavir.Aa00889	0.305299	0.213764	0.266899	0.519132	0.595321	0.56417	0.580722	0.412411	0.502999	0.757526	0.53386	0.617546	0.408184
Pavir.Aa00890	2.65847	1.89586	0.900204	0.382639	0.863675	0.918135	1.35715	0.310335	0.83669	1.30917	0.78429	0.724987	0.442204
Pavir.Aa00891	0.495007	9.29207	3.72363	3.23392	6.99522	1.7026	9.2626	5.85577	9.74023	7.15723	7.62035	7.49366	4.7293
Pavir.Aa00892	0	1.06889	1.19586	1.39932	1.28614	0.788437	0.777113	1.12354	1.36178	0.821527	0.955246	0.708373	0.687799
Pavir.Aa00893	0.089648	0.0230906	0.0627658	0.0114633	0.0900769	0.174031	0.0178663	0.0511449	0.334972	0.0478168	0.258568	0.0320868	0.278587
Pavir.Aa00894	0	0	0	0	0	0	0	0	0	0	0	0	0.0839065
Pavir.Aa00895	9.25538	7.37304	7.71562	2.59478	6.33973	12.3469	11.1809	5.47102	10.757	14.4947	4.3638	14.1381	5.68669
Pavir.Aa00896	2.70999	2.85992	5.22183	4.29966	2.98232	1.43575	0.854434	2.39159	1.13616	2.64297	1.48027	2.95517	1.7552
Pavir.Aa00897	0.0412363	0.126588	0.0100797	0.118212	0.0349553	0.130242	0	0.120422	0.198309	0	0	0.0582734	0.120087
Pavir.Aa00898	2.2968	0.759701	0.653962	0.411615	0.552492	0.482696	0.961138	1.03828	0.209712	1.46056	1.23516	0.607441	0.728577
Pavir.Aa00899	0	0	0	0	0	0	0	0	0	0	0	0	0
Pavir.Aa00900	2.51522	0.64967	1.57996	4.00124	3.78097	12.7601	4.14146	3.42881	5.44407	3.51498	2.97656	3.49783	3.90657
Pavir.Aa00901	9.35517	8.73773	7.72901	9.58016	17.8782	10.1328	8.50943	12.0637	12.5376	12.0305	12.1227	11.6952	10.6758
Pavir.Aa00902	5.92427	6.64179	7.26858	9.04481	3.07715	5.02518	3.29821	2.18375	1.82714	2.97056	3.12471	2.97211	3.99967
Pavir.Aa00903	0	0	0	0	0	0	0	0	0	0	0	0	0
Pavir.Aa00904	1.02986	0.662246	0.961123	2.12918	0.626864	0.759145	0.760922	1.20927	0.451868	0.888306	1.49893	1.77954	2.59943
Pavir.Aa00905	7.20433	6.34872	8.14736	8.82929	5.40019	6.21908	5.82478	5.51465	6.73508	5.6885	4.57261	6.34043	6.26512
Pavir.Aa00906	22.751	21.4763	19.7144	20.0798	27.5214	34.1504	25.7688	27.3212	24.9504	26.3601	24.3029	24.952	23.4956
Pavir.Aa00907	0.0701761	0.0314519	0.0273736	0.0182417	0	0	0.0195111	0	0	0	0	0	0
Pavir.Aa00908	8.43303	6.47656	9.35534	8.56617	5.6914	3.93419	4.60539	5.36513	4.26268	4.6907	5.02872	4.55269	5.2007
Pavir.Aa00909	0	0	0	0.0071798	0	0.0203549	0	0	0	0	0	0	0
Pavir.Aa00910	0	0	0	0	0	0	0	0	0	0	0	0	0
Pavir.Aa00911	0	0	0	0	0	0	0	0	0	0	0	0	0
Pavir.Aa00912	2.55423	2.37367	4.96093	7.45437	0.275051	0.579536	1.09305	0.0689482	0.0460926	0.957547	0.68339	0	2.20071
Pavir.Aa00913	13.2437	8.36197	11.6237	6.50065	10.0587	23.0395	11.7022	8.72691	12.7211	13.9518	8.1098	11.6864	9.3222
Pavir.Aa00914	0	0.115955	0.0168125	0	0	0	0	0	0.0841971	0	0.0894187	0	0.0418291
Pavir.Aa00915	13.8935	14.1345	13.929	17.8045	19.2368	24.8772	17.3942	16.8971	17.1597	16.8215	16.6882	16.2751	16.0641
Pavir.Aa00916	78.294	150.458	112.145	30.1491	4.78162	13.7971	11.7552	13.3835	23.0274	28.5089	11.2213	45.8747	4.53515
Pavir.Aa00917	0.0746065	0.0860956	0.221025	0.21207	0	0.0228939	0	0	0	0	0	0	0
Pavir.Aa00918	16.9404	31.2424	21.3771	28.4396	23.4125	15.9923	20.4547	17.9889	18.4293	20.8512	18.259	15.2407	19.2032
Pavir.Aa00919	0	0	0	0	0	0	0	0	0	0	0	0	0
Pavir.Aa00920	0.0219151	0.0755582	0.0670506	0.13882	0	0	0	0	0	0.0125806	0	0	0
Pavir.Aa00921	0	0	0	0.00739328	0.0214395	0.0204591	0.00834302	0.0261381	0	0	0.00964901	0.00788675	0.0193487
Pavir.Aa00922	0.0802809	0	0	0	0	0	0	0	0	0	0	0	0
Pavir.Aa00923	0	0	0	0	0	0	0	0	0	0	0	0	0
Pavir.Aa00924	0	0	0	0.0130649	0	0	0	0	0	0	0	0	0
Pavir.Aa00925	0	0	0	0	0	0	0	0	0	0	0	0	0
Pavir.Aa00926	0.82371	1.31606	0.410792	0.239336	1.63575	1.49912	2.07834	1.47886	1.83396	0.409757	1.83591	0.586553	3.34898
Pavir.Aa00927	3.10311	4.66783	2.34464	3.03946	2.63354	2.77926	2.30937	2.70312	2.24617	2.30059	2.92358	2.42955	3.30521
Pavir.Aa00928	22.3164	20.0406	14.393	15.9485	35.7525	23.1317	27.9384	23.3615	39.1566	28.0842	27.3901	30.5021	21.8422
Pavir.Aa00929	0.530148	0.879907	0.64754	0.371091	0.0714788	0.619812	0.31711	0.13437	0.333982	0.16726	0.124629	0.0935501	0.296584
Pavir.Aa00930	0.292748	0	0.0186896	0	0	0.159089	0.1762	0.0544901	0.0413909	0	0.0728531	0.10734	0.0335322
Pavir.Aa00931	0.211268	0	0	0	0	0.740362	0	0	0	0	0	0	0
Pavir.Aa00932	0	0.0654152	0.034565	0.0252292	0	0.109345	0	0	0	0	0	0	0.0229101
Pavir.Aa00933	15.9077	14.9481	13.3206	15.2465	38.7362	33.6928	33.5262	31.5724	30.2502	29.7483	30.8825	30.1261	27.966
Pavir.Aa00934	1.03037	0.426213	0.442473	0.478354	1.18003	0.713708	0.802667	0.84622	0.785348	0.685534	0.975116	0.645454	0.809895
Pavir.Aa00935	33.2255	21.7023	29.1406	31.7554	27.2501	38.1526	24.0936	22.5507	29.5495	28.4082	21.8714	24.3145	18.5718
Pavir.Aa00936	0	0	0	0.0402151	0	0	0	0	0	0	0	0	0
Pavir.Aa00937	9.37784	11.1914	10.8712	5.10132	1.90621	32.0484	2.09602	1.14506	0.951382	1.74083	0.722064	1.1015	1.18031
Pavir.Aa00938	0	0.0876149	0.0664284	0.0710802	0	0	0	0	0	0	0	0	0
Pavir.Aa00939	0	0	0	0	0	0	0	0	0	0	0	0	0
Pavir.Aa00940	0.335271	0.929086	0.319986	0.835704	0.159764	0.0427918	0.220825	0.0896412	0.029988	0.0713388	0.0840229	0.0326967	0.36832
Pavir.Aa00941	0	0	0	0	0	0	0	0	0	0	0	0	0
Pavir.Aa00942	2.8803	4.69693	1.99964	2.10047	1.79193	1.57632	1.73491	1.3358	1.82691	2.07314	1.7401	1.64938	1.18201
Pavir.Aa00943	0	0.465625	0	0	0	0	0	0	0	0	0	0	0
Pavir.Aa00944	0.265431	0.0372856	0.145892	0.494908	0	0.117824	0.0451917	0	0	0.0747063	0.03259	0.0296673	0.117312
Pavir.Aa00945	1.96828	2.64131	2.57553	2.48173	2.6553	2.73434	2.49045	2.50738	3.40502	2.60257	2.51622	2.67732	2.39978
Pavir.Aa00946	2.5495	2.08268	6.5379	7.52759	2.62228	7.63222	1.25278	6.92132	4.16075	3.59363	4.21881	6.88624	6.48092
Pavir.Aa00947	2.04624	1.71248	2.12006	0.448547	0.331275	2.61896	0.595794	0	0.878809	0.371331	0.429031	1.3719	0.488692
Pavir.Aa00948	0.0434331	0.0472446	0.332535	0.164868	0	0	0	0.0513454	0	0	0	0	0
Pavir.Aa00949	0	0	0	0.0175374	0	0	0	0	0	0	0	0	0
Pavir.Aa00950	0	0	0	0	0	0	0	0	0	0	0	0	0
Pavir.Aa00951	0.0357195	0.136383	0.0672955	0.105598	0	0	0	0	0	0	0	0	0
Pavir.Aa00952	1.88153	3.54068	0.992508	1.50803	15.1056	8.87104	15.2123	6.91022	17.4647	12.4588	8.01442	15.8556	10.5254
Pavir.Aa00953	0.0172215	0.0684419	0.0184026	0.0219057	0.15768	0	0.544397	0.106967	0.563309	0.279053	0.700735	0.548412	0.327284
Pavir.Aa00954	0	0	0	0	0	0	0	0	0	0	0	0	0
Pavir.Aa00955	0.0972309	0.228175	0.261086	0.172297	0.570726	0.438734	0.629568	0.586741	0.455194	0.240493	0.347369	0.539483	0.548588
Pavir.Aa00956	3.03396	3.62173	2.52001	2.50076	10.2161	6.31851	9.3281	9.8886	10.9823	8.04242	8.90222	7.61059	8.15477
Pavir.Aa00957	0.18423	0.315027	0.257268	0.272724	0.213499	0.398522	0.179242	0.101928	0.0711054	0.278027	0.227394	0.19153	0.411396
Pavir.Aa00958	0.433309	0.463147	0.450813	0.392819	0.102713	0.616695	0.37661	0.500566	0.268732	0.410989	0.232675	0.180123	0.23407
Pavir.Aa00959	0.0645662	0.215473	0.162014	0.151667	6.91748	2.89247	1.9853	4.22557	2.66453	2.64312	5.43303	2.26463	2.62944
Pavir.Aa00960	0.28131	0.453288	0.485235	0.212802	0.0377173	0.545938	0.166391	0.021448	0.249108	0.125153	0.0652983	0.0685906	0.045912
Pavir.Aa00961	0.757852	0.517564	0.373053	0.798791	1.00076	0.254978	2.23298	1.12842	1.31343	1.4594	1.65782	1.09028	1.35762
Pavir.Aa00962	0	0	0	0	0	0	0	0	0	0	0	0	0
Pavir.Aa00963	1.42784	2.23055	1.25217	0.850645	0.779588	0.862632	0.593809	1.05066	0.423396	0.444935	0.461364	0.709202	0.796804
Pavir.Aa00964	0.684257	0.49426	0.70025	0.759905	0.213135	2.24099	0.639797	1.0665	0.837183	0.517963	1.11219	1.31532	0.544204
Pavir.Aa00965	0.334739	0.281523	0.613023	0.597049	0.989884	0.749153	0.26827	0.711566	0.528953	0.439458	0.446955	0.430642	0.569653
Pavir.Aa00966	12.8372	7.59851	9.51863	11.8272	7.93384	21.425	7.0612	9.61569	5.92868	10.1367	8.02808	9.60568	10.8033
Pavir.Aa00967	5.46515	7.03549	6.73358	7.7115	14.2267	13.6272	14.7558	9.80751	15.0411	12.5942	10.4776	11.1217	8.35581
Pavir.Aa00968	1.06809	5.15406	1.41138	0.852471	0.0773676	0.0797136	0.182355	0.250528	0	0.277533	0.133907	0.242313	0.236958
Pavir.Aa00969	0.746859	1.34148	1.03178	0.363331	0	0	0	0	0	0	0	0	0
Pavir.Aa00970	0.731463	0.226924	0.537536	1.47938	0.255714	0.172144	0.134205	0.0877954	0	0.0716085	0.085116	0.428609	0.373351
Pavir.Aa00971	0	0	0	0	0	0.465546	0	0	0	0	0	0	0
Pavir.Aa00972	5.12492	3.54413	5.02268	7.20395	8.30982	10.7475	5.28431	5.83346	6.50743	6.75277	5.54822	6.32573	6.05622
Pavir.Aa00973	0.221014	0.147887	0.157452	0.0718935	0.0586905	0.194006	0.0264586	0	0.0578911	0.0262976	0.0790559	0.0371655	0.0862586
Pavir.Aa00974	0	0	0	0	0	0	0	0	0	0	0	0	0
Pavir.Aa00975	5.65249	8.22833	7.04754	5.29231	13.4631	3.2066	4.68323	7.65807	5.60274	6.94334	9.00131	4.37719	8.51731
Pavir.Aa00976	11.8571	14.1084	13.6354	15.3436	21.3356	19.842	20.7316	20.1705	21.1023	22.2961	18.1899	18.0823	18.9235
Pavir.Aa00977	0.300664	0.437349	0.197745	0.247591	0.0537376	0.119868	0.0261709	0.045079	0.161693	0.145673	0.028305	0.0595768	0.13088
Pavir.Aa00978	2.47793	5.90461	2.87867	3.21413	3.30268	2.76686	1.58535	3.17571	2.72655	2.58637	3.29085	2.84057	2.83499
Pavir.Aa00979	0	0	0	0	0	0	0	0	0	0	0	0	0
Pavir.Aa00980	1.06903	2.04818	0.781406	0.915531	2.13216	1.02432	1.33953	1.26942	1.3501	1.52591	1.38671	1.56946	1.15033
Pavir.Aa00981	0.0132351	0	0	0	0.42128	0.288541	0.406713	0.250272	0.202744	0.45781	0.464719	0.418628	0.294847
Pavir.Aa00982	0	0	0	0	0	0	0	0	0	0	0	0	0
Pavir.Aa00983	49.6478	39.3279	44.7331	60.4977	92.8812	91.9633	61.1208	76.7555	78.3561	86.7506	68.6383	69.1852	70.9893
Pavir.Aa00984	0	0	0	0	0	0	0	0	0	0	0	0	0
Pavir.Aa00985	12.8903	24.1902	20.3719	21.0193	29.2657	29.1031	31.1186	26.5624	32.7468	25.5591	23.9559	24.0516	19.1573
Pavir.Aa00986	35.0386	11.6829	39.3474	85.1732	23.2853	53.3987	20.1934	30.4336	14.6542	35.1544	26.8758	32.0001	41.7452
Pavir.Aa00987	0.158884	0.00476971	0.108914	0.790312	0.125721	0.416818	0.253957	0.0874518	0.0588208	0.0580684	0.130773	0.263003	0.209213
Pavir.Aa00988	0	0	0	0	0	0	0	0	0	0	0	0	0
Pavir.Aa00989	12.4137	9.47044	10.1053	6.59439	19.6197	27.6417	19.7146	18.8305	22.5485	22.6452	17.5374	19.291	15.4811
Pavir.Aa00990	0	0	0	0	0	0	0	0	0	0	0	0	0
Pavir.Aa00991	0	0.0146805	0.0223704	0.0877352	0	0	0	0	0	0	0	0	0
Pavir.Aa00992	0	0	0	0	0	0	0	0	0	0	0	0	0
Pavir.Aa00993	0.215596	1.06919	1.31292	1.75682	0.156854	0.293749	0.103588	0.084302	0.102109	0.062567	0.0740312	0.0372021	0.132535
Pavir.Aa00994	0	0.088869	0	0.0440441	0	0	0	0	0	0	0	0	0
Pavir.Aa00995	0	0	0	0	0	0	0	0	0	0	0	0	0
Pavir.Aa00996	0	0	0	0	0	0	0	0	0	0	0	0	0
Pavir.Aa00997	0	0	0	0	0	0	0	0	0	0	0	0	0
Pavir.Aa00998	0.0345986	0	0	0	0	0	0	0	0	0	0	0	0
Pavir.Aa00999	0	0	0	0	0	0	0	0	0	0	0	0	0
Pavir.Aa01000	0	0	0	0	0	0	0	0	0	0	0	0	0
Pavir.Aa01001	0.0632937	0.0232264	0.037469	0.0541244	0	0.0537762	0	0	0	0	0	0	0
Pavir.Aa01002	0.0287019	0	0.0261767	0	0	0	0.0658749	0	0	0	0	0.133552	0
Pavir.Aa01003	2.32849	1.19669	0.620606	0.609896	0.704956	1.68153	0.953004	0.384807	0.483653	0.881547	0.66182	0.660197	0.533735
Pavir.Aa01004	0.107248	0.0325388	0	0.0130004	0	0	0.0253878	0.0365145	0	0.0291227	0	0	0
Pavir.Aa01005	0.182908	0.255877	0.190674	0.0410223	0.473005	0	0.101529	0.299457	0.366221	0.322012	0.308918	0.210822	0.50865
Pavir.Aa01006	7.3122	5.30088	6.52807	8.69388	13.4863	12.6685	11.0006	13.272	11.8721	14.7643	12.7488	10.9553	14.1127
Pavir.Aa01007	0.520102	0.304798	0.217313	0.261939	0.652699	0	0.21419	0.405226	0.225316	0.13515	0.0933781	0.0859665	0.328699
Pavir.Aa01008	0	0	0	0	0	0	0	0	0	0	0	0	0
Pavir.Aa01009	0	0	0	0	0.308807	0	0	0	0	0	0	0	0
Pavir.Aa01010	0	0	0	0	0	0	0	0	0	0	0	0	0
Pavir.Aa01011	0.217822	0.219779	0.247698	0.340971	0.162947	0.454783	0.104738	0.275505	0.174428	0.274723	0.198782	0.299215	0.187365
Pavir.Aa01012	5.12358	4.5515	3.93349	4.40224	6.74273	3.65668	7.71333	5.58097	7.1214	7.29704	6.56973	6.21314	5.48611
Pavir.Aa01013	0	0	0	0.0188245	0	0.0865509	0	0	0	0	0	0	0
Pavir.Aa01014	2.38066	1.75801	1.98194	1.11944	0.689748	3.17951	1.16789	0.974608	0.555417	1.23321	0.532661	1.24638	0.772307
Pavir.Aa01015	5.65346	5.31751	4.9301	4.70404	17.1289	6.99625	15.9882	14.1421	16.5614	12.8999	13.4613	14.1271	11.0897
Pavir.Aa01016	48.6491	35.2709	38.3103	52.71	54.1214	62.8765	40.9758	44.5765	43.9219	54.876	43.6056	56.1912	41.4468
Pavir.Aa01017	15.6091	12.6344	26.0531	52.7345	11.4139	12.6426	5.09549	11.7517	6.47968	10.9556	8.34267	8.55855	10.0168
Pavir.Aa01018	388.751	473.815	422.489	215.26	488.742	1074.53	715.684	471.323	394.12	500.684	422.336	515.12	387.07
Pavir.Aa01019	3.01417	2.812	3.32123	3.34197	3.81261	5.77231	4.29834	2.94423	3.97958	4.01658	3.41986	3.07363	3.60106
Pavir.Aa01020	1.39944	0.931113	1.08128	1.10803	0.455517	0.490157	0.479753	0.236538	0.517494	0.410667	0.684791	0.810711	0.625567
Pavir.Aa01021	0.534928	0.246327	0.513786	0.591851	0.116922	0.196137	0.0564279	0.265411	0.104011	0.0412586	0.230514	0.101118	0.338208
Pavir.Aa01022	0	0	0	0	0	0	0	0	0	0	0	0	0
Pavir.Aa01023	4.98942	4.54636	4.05987	2.47122	10.0234	11.6377	8.91245	7.31684	11.9024	9.09705	8.1365	8.0501	8.80549
Pavir.Aa01024	445.057	55.3514	549.058	1566.47	545.227	1732.03	223.368	570.627	614.269	455.43	480.487	547.978	492.456
Pavir.Aa01025	0	0	0	0	0	0	0	0	0	0	0	0	0
Pavir.Aa01026	0	0	0	0	0	0	0	0	0	0	0	0	0
Pavir.Aa01027	0.239431	0.026819	0.118124	0.181277	0.0819871	0.275876	0.0308588	0.0737803	0.134736	0.0147847	0.188503	0.0881111	0.0944672
Pavir.Aa01028	0	0	0	0	0	0	0	0	0	0	0	0	0
Pavir.Aa01029	14.9478	12.9774	17.0639	9.93777	0.749608	8.74803	0.73641	1.0713	0.515693	1.90734	0.788656	1.26965	1.23595
Pavir.Aa01030	0	0	0	0	0	0	0	0	0	0	0	0	0
Pavir.Aa01031	0.0597954	0.196025	0.079006	0.039542	0.118732	0	0.0149859	0.0566872	0.0293308	0.0352818	0	0.0232872	0.0231029
Pavir.Aa01032	0.578293	0.506301	0.156267	0.123563	0.27659	0.0373913	0.0768227	0.0762827	0.179704	0.145953	0.188915	0.0599578	0.210974
Pavir.Aa01033	0.634839	0.487306	0.484645	0.464925	1.02977	1.08469	0.477335	0.802479	1.03869	0.838669	0.724835	0.563077	0.572312
Pavir.Aa01034	0	0	0	0	0	0	0	0	0	0	0	0	0
Pavir.Aa01035	4.02863	2.97969	4.91376	0.831013	0.750738	1.90512	0.502985	0.477592	0.554299	1.22569	0.234082	0.630893	0.585544
Pavir.Aa01036	1.25859	0.716331	0.76885	1.50567	2.1831	1.83701	2.03344	1.77061	2.06798	2.17342	1.86948	1.55224	1.84781
Pavir.Aa01037	116.421	195.283	174.163	127.64	177.46	102.295	181.72	196.033	166.994	190.762	195.43	193.207	214.433
Pavir.Aa01038	14.0006	14.0036	11.341	11.4457	17.9178	18.3078	27.5589	14.6083	20.9436	13.8985	15.1853	14.9363	14.2627
Pavir.Aa01039	1.52097	1.22486	1.69751	1.00486	1.53342	2.8759	2.55208	2.1891	2.32246	2.17382	3.41498	2.25139	1.87117
Pavir.Aa01040	0.407094	1.67996	1.13437	0.342508	0.602824	0.117011	0.307201	0.341411	0.389682	0.210666	0.241166	0.255955	0.309312
Pavir.Aa01041	0	0	0	0	0.371478	0.643119	0	0	0	0	0	0.325994	0
Pavir.Aa01042	0	0.0240137	0.0545766	0	0	0	0	0	0	0	0	0	0
Pavir.Aa01043	6.5586	8.35279	12.7494	3.21088	4.27269	9.3837	1.53608	3.13464	2.4041	4.47133	2.12972	2.42067	2.97524
Pavir.Aa01044	13.215	8.19477	2.78162	1.89947	1.85344	16.5903	1.7362	3.20235	0.621837	0.819988	2.38405	2.74893	5.67256
Pavir.Aa01045	0.315571	1.49986	2.54226	5.27237	1.81627	2.47662	1.11443	2.11492	1.28452	1.96554	1.94789	1.89172	1.79145
Pavir.Aa01046	13.7773	14.7426	16.5181	23.2966	32.3397	28.5186	26.126	28.8382	25.7953	27.8477	28.6772	26.6288	28.1462
Pavir.Aa01047	8.09164	12.9643	14.0967	13.0926	8.67585	6.60415	5.9753	7.22142	4.65922	8.63026	9.5933	6.0911	10.2272
Pavir.Aa01048	0.155441	0.0796556	0.0174655	0.0393893	0	0	0.158143	0.166882	0.0581711	0.0634366	0.0641403	0.113303	0.133262
Pavir.Aa01049	4.121	3.48151	3.30164	3.01504	13.9519	7.49812	11.0016	10.5894	14.0784	11.2916	11.0947	10.5796	9.0892
Pavir.Aa01050	5.32874	4.15244	3.03628	4.68925	6.6452	6.01067	3.66377	4.24636	4.46972	5.11927	4.38248	4.23596	4.80353
Pavir.Aa01051	3.63275	13.2227	10.2396	10.761	0.741369	0.542198	0.264019	0.779224	0.920862	0.497318	0.305868	1.15325	0.294691
Pavir.Aa01052	0.123381	0.0323378	0.0235463	0.0400693	0.222293	0.610513	0.177347	0.232227	0.156673	0.337443	0.234867	0.290553	0.630681
Pavir.Aa01053	0	0	0	0	0	0	0	0	0	0	0	0	0
Pavir.Aa01054	17.9525	26.1078	26.4563	29.0219	21.6038	44.5599	24.8936	25.1548	30.3758	27.1235	19.6174	23.275	14.8651
Pavir.Aa01055	0	0	0	0	0	0	0	0	0	0	0	0	0
Pavir.Aa01056	0	0	0	0	0	0	0	0	0	0	0	0	0
Pavir.Aa01057	0.128954	0	0	0	0	0	0	0	0	0	0	0	0
Pavir.Aa01058	0.254841	0.256678	0.561063	0.636391	0	0.54902	0	0	0	0	0.537711	0.261971	0
Pavir.Aa01059	0	0	0	0	0	0	0	0	0	0	0	0	0
Pavir.Aa01060	0.0398331	0	0	0	0.0649689	0.0677005	0.169305	0.0709197	0.148446	0.113052	0.100182	0.0919169	0.161584
Pavir.Aa01061	0.016508	0.0078189	0.0126341	0.251181	0.014149	0	0.0593683	0.0161959	0	0.051482	0.0239921	0.0166641	0.0564762
Pavir.Aa01062	0	0	0	0	0	0	0	0	0	0	0	0	0
Pavir.Aa01063	0.104996	0.0378211	0.243306	0.0993112	0	0	0	0	0	0	0	0	0.0816399
Pavir.Aa01064	0	2.43434	2.86446	2.64171	0	0	0	0	0	0	0	0	0
Pavir.Aa01065	0.297819	1.15778	1.00417	1.05789	0.889846	0.595177	0.369109	0.665463	0.581583	0.843066	0.35065	0.601438	0.558176
Pavir.Aa01066	0	0	0	0	0	0	0	0	0	0	0	0	0
Pavir.Aa01067	0	0	0	0	0	0	0	0	0	0	0	0	0
Pavir.Aa01068	0.0944351	0.133851	0.141508	0.126836	0.132867	0.530072	0.140008	0.193778	0.282131	0.128299	0.287578	0.161626	0.0879135
Pavir.Aa01069	14.4149	8.61985	17.6063	30.6403	18.3229	32.0665	12.6603	21.2217	13.4761	18.789	18.9566	21.8849	25.3323
Pavir.Aa01070	0	0	0	0	0.0485841	0	0.238167	0	0.0420387	0.0881854	0.163211	0.105408	0.11762
Pavir.Aa01071	0	0	0	0	5.16727	1.06837	1.54856	2.23511	3.43738	1.90847	3.1281	2.16721	2.6712
Pavir.Aa01072	0	0	0	0	0	0	0	0	0	0	0	0	0
Pavir.Aa01073	0	0	0	0.0598638	0	0	0	0	0	0	0	0	0
Pavir.Aa01074	0	0	0	0	0	0	0	0	0	0	0	0	0
Pavir.Aa01075	0	0.126152	0.0200578	0	0	0	0	0	0	0	0	0	0
Pavir.Aa01076	0	0	0	0.0368401	0	0	0	0	0	0	0	0	0
Pavir.Aa01077	1.91908	2.26191	2.65672	1.3723	5.97742	7.08679	7.1476	4.18288	6.3262	5.42834	3.79316	5.06405	3.82333
Pavir.Aa01078	0	0	0	0	0	0	0	0	0	0	0	0	0
Pavir.Aa01079	0	0.0978516	0.138516	0	0.316805	0	0	0	0	0	0	0	0
Pavir.Aa01080	5.41206	9.25077	6.45602	7.03751	16.5266	1.85737	16.2751	15.6378	15.4258	17.5014	12.2314	9.29472	11.9026
Pavir.Aa01081	4.69728	1.05287	0.918016	0.953617	6.59809	4.6213	4.34852	6.17732	6.49735	4.80638	3.68447	4.29314	7.02381
Pavir.Aa01082	8.57775	8.4242	10.1553	11.9826	7.86058	18.9566	7.819	6.68226	7.61319	8.65514	6.4723	7.18634	7.73909
Pavir.Aa01083	10.4553	15.8292	9.5375	11.0542	31.6686	4.5243	22.2556	29.2315	28.2711	35.0135	26.8265	18.4784	23.2881
Pavir.Aa01084	0.668493	0.331618	0.323637	0.246401	0.992882	0.753924	1.01513	1.37132	0.688768	1.28251	1.08212	0.687188	0.675713
Pavir.Aa01085	6.16862	6.23232	5.67522	6.28345	15.1181	14.7346	13.6199	11.1802	16.0168	13.167	12.2598	12.0121	10.2306
Pavir.Aa01086	7.95021	0.982433	11.6062	25.1024	3.38068	9.38869	1.6045	4.59418	1.73069	7.2906	3.3976	5.91413	6.92822
Pavir.Aa01087	0.602968	0.0680132	0.564861	0.167024	0.206982	0.696888	0	0	0	0.184973	0	0.324681	0
Pavir.Aa01088	0	0	0	0	0.0643948	0	0	0	0	0	0	0	0
Pavir.Aa01089	0	0	0	0	0	0	0	0	0	0	0	0	0
Pavir.Aa01090	0	0	0	0	0	0	0	0	0	0	0	0	0
Pavir.Aa01091	0.0181167	0	0	0	0	0	0	0	0.0463949	0	0	0	0
Pavir.Aa01092	0.401241	0.212199	0.539975	0.430664	0.616306	0.330743	0.14525	0.433299	0.821125	0.29776	0.602892	0.718565	0
Pavir.Aa01093	0	0	0	0	0	0	0	0	0	0	0	0	0
Pavir.Aa01094	2.77407	2.25173	2.43424	4.16158	0.803527	4.31242	0.625893	1.59784	0.841855	1.80961	1.39155	2.83741	1.90624
Pavir.Aa01095	0	0	0	0	0	0	0	0	0	0	0	0	0
Pavir.Aa01096	1.39378	0.884503	0.774278	0.520074	1.63247	0.963664	1.70316	1.42207	1.42605	1.83331	1.61495	1.18883	1.16348
Pavir.Aa01097	0.140957	0.037309	0.103179	0.0580714	0	0	0	0	0	0	0	0	0
Pavir.Aa01098	2.40299	4.58648	4.24473	4.20916	0.905831	1.15226	1.40573	1.26273	1.05596	1.26413	1.40371	0.812731	0.73214
Pavir.Aa01099	0	0	0	0	0	0	0.122243	0	0.125384	0	0	0	0
Pavir.Aa01100	2.17513	1.7671	1.63831	1.36353	1.15482	1.40895	1.17922	0.991087	0.846065	1.15702	0.82588	1.02737	1.24173
Pavir.Aa01101	0.0340752	0.0246866	0.0189259	0.0210363	0.116832	0	0	0	0.0429873	0	0.0489266	0.0462072	0
Pavir.Aa01102	0.183242	0.330438	0.383642	0.611247	0.288864	0.365246	0.491029	0.346938	0.206112	0.249531	0.213026	0.171999	0.199283
Pavir.Aa01103	0	0	0	0	0	0	0	0	0	0	0	0	0
Pavir.Aa01104	0.107448	0	0	0	0	0	0.0623647	0.0762353	0.0571654	0	0.0491611	0	0
Pavir.Aa01105	0	0	0	0	0	0	0	0	0	0	0	0	0
Pavir.Aa01106	0	0	0	0	0	0	0	0	0	0	0	0	0
Pavir.Aa01107	0.0916402	0.0657432	0.165364	1.51557	0.235951	0	0	0.232017	0	0.196549	0	0	0
Pavir.Aa01108	0	0	0	0	0	0	0	0	0	0	0	0	0
Pavir.Aa01109	0.163977	0.094785	0.0420787	0.0888007	0	0	0	0	0	0	0	0	0
Pavir.Aa01110	3.17716	14.1924	12.0463	11.3954	17.8588	15.8857	14.5339	18.2487	16.9023	15.6382	14.9663	13.9235	15.4208
Pavir.Aa01111	0.10068	0.526465	0.110153	0.0843733	0.144224	0.0387483	0.0334611	0.0577698	0	0.0309898	0.159593	0.0202447	0.18546
Pavir.Aa01112	0	0	0	0	0	0	0	0	0	0	0	0	0
Pavir.Aa01113	0	0	0	0	0	0	0	0	0	0	0	0	0
Pavir.Aa01114	0	0	0	0	0	0	0	0	0	0	0	0	0
Pavir.Aa01115	3.14622	3.54851	2.95502	3.41042	3.70273	2.90162	3.27625	2.96144	5.53264	3.38692	3.20734	3.23876	2.42538
Pavir.Aa01116	13.298	12.1469	9.0153	7.61739	16.4175	12.257	20.3557	18.3068	22.1817	16.9923	16.9701	15.1051	14.3045
Pavir.Aa01117	13.9543	9.67248	10.6749	12.3458	20.1693	13.8612	16.1893	18.2042	17.8499	18.6648	14.4998	18.0592	13.3735
Pavir.Aa01118	0	0	0	0	0	0	0	0	0	0	0	0	0
Pavir.Aa01119	0	0	0	0	0	0	0	0	0	0	0	0	0
Pavir.Aa01120	0	0	0	0	0	0	0	0	0.0983645	0	0	0	0
Pavir.Aa01121	3.93135	4.8057	4.26339	4.5871	10.291	4.6784	8.7599	10.0336	10.4228	9.33247	10.0827	8.2886	8.88803
Pavir.Aa01122	13.6871	16.0106	14.6593	16.2647	35.4717	19.0456	29.2109	34.4561	31.4674	29.4883	30.7172	27.2119	28.6913
Pavir.Aa01123	0	0	0.0219405	0.0248841	0	0	0	0	0	0	0	0	0
Pavir.Aa01124	5.905	5.3068	2.78197	3.1166	20.7669	7.74978	9.39264	6.2686	7.96163	18.4294	10.5833	10.3661	13.1789
Pavir.Aa01125	0.191366	0.271999	0.195373	0.265055	0.192581	0	0.0117315	0.255997	0	0.100448	0.358418	0.0262799	0.185505
Pavir.Aa01126	0	0	0	0	0	0	0	0	0	0	0	0	0
Pavir.Aa01127	1.66837	0.239063	0.804391	0.509829	0.154837	1.5967	0.0740765	0.216312	0.161721	0.166495	0.485318	0.0861265	0.480861
Pavir.Aa01128	0.115119	0	0	0	0	0	0	0	0	0	0	0	0
Pavir.Aa01129	1.48148	1.57369	2.10817	2.52446	2.34722	1.58872	2.72336	1.92882	1.47849	2.80453	2.81574	1.75804	1.98406
Pavir.Aa01130	0.816918	4.06376	3.92152	4.39643	2.76732	5.36885	3.08423	2.72244	2.89185	2.74485	5.45448	3.5409	2.5251
Pavir.Aa01131	0	0	0	0	0	0	0	0	0	0	0	0	0
Pavir.Aa01132	5.95363	6.71432	6.96278	6.66207	28.0943	13.4368	31.6557	31.0963	33.2652	27.461	26.8758	26.0883	24.1104
Pavir.Aa01133	0.0123517	0.0361321	0.0275147	0.0277153	0.161776	0.199503	0	0.0406564	0.0981136	0.0381344	0	0.0508042	0.0809025
Pavir.Aa01134	1.02668	1.29969	1.23365	1.05006	2.80388	1.81714	2.4719	2.07415	2.44027	2.43694	2.26935	2.26069	1.71865
Pavir.Aa01135	0.751492	7.7658	5.92127	4.51203	0.470379	0.275483	0.0489726	0.427102	0.0870495	0.57496	0.4359	0.370226	0.201551
Pavir.Aa01136	0	0	0	0	0	0	0	0	0	0	0	0	0
Pavir.Aa01137	1.93038	2.37128	2.53574	1.17084	0.43708	0.785811	0.342354	0.33309	0.512942	0.430698	0.35135	0.526134	0.317279
Pavir.Aa01138	68.6065	5.8547	54.284	152.544	45.9917	216.916	21.133	62.4588	55.4103	35.8064	61.2355	60.4324	59.36
Pavir.Aa01139	0	0	0	0.0256472	0	0	0	0	0	0	0	0	0
Pavir.Aa01140	9.20889	15.1101	11.2416	14.4236	24.8216	25.7981	29.3449	21.8664	29.2916	25.8614	22.6049	19.7556	20.8443
Pavir.Aa01141	56.1686	46.8383	47.8379	63.3123	74.4671	72.2648	66.914	67.7779	71.7372	68.8476	60.1915	62.6831	63.3762
Pavir.Aa01142	14.6522	10.8364	9.8454	11.0111	22.9511	24.8207	20.7701	20.2331	21.9153	19.4543	19.8519	19.7328	17.15
Pavir.Aa01143	0.649162	0.198908	0.241159	0.177641	1.56948	7.96879	0.376876	1.72496	0.241375	0.312496	1.22373	2.25232	1.3705
Pavir.Aa01144	0.100853	0	0	0	0	0	0	0	0	0	0	0	0
Pavir.Aa01145	0.244739	0	0.306571	1.77421	0.073178	0.155233	0.0544377	0.159582	0	0.150752	0.510008	0.455142	1.02691
Pavir.Aa01146	0	0	0	0	0.184535	0.289052	0	0.44095	0.518821	0.652928	0.332982	0.165479	0
Pavir.Aa01147	6.33599	8.24017	12.0472	12.774	7.53211	15.6557	5.69623	7.07347	4.63696	9.799	6.53593	6.88807	4.88314
Pavir.Aa01148	0.516297	0.428192	0.250501	0.284717	0	0.219726	0.141579	0.0559045	0.0543302	0.106402	0.0578822	0.0473158	0.0289011
Pavir.Aa01149	0	0	0.00324917	0	0	0	0	0	0	0	0	0	0
Pavir.Aa01150	0.21934	0.164781	0.293265	0.0634815	0.67099	0.317913	0.268209	0	0.217357	0	0.240994	0.318998	0
Pavir.Aa01151	7.85551	2.74452	10.0333	17.4801	4.32574	14.1796	7.13694	5.05691	3.01045	4.97491	4.81795	9.53856	9.02549
Pavir.Aa01152	3.78641	5.15721	0.938767	1.13366	6.94465	3.45064	8.66395	7.93681	3.99087	2.8159	12.0683	6.29083	13.5911
Pavir.Aa01153	0	0	0	0	0	0	0	0	0	0	0	0	0
Pavir.Aa01154	0.954354	0.707627	0.523666	0.475863	0.0491997	0.583617	0.119225	0	0.0473231	0.0429769	0.268834	0.11148	0.206085
Pavir.Aa01155	19.7343	18.4754	21.1439	16.646	23.9717	31.6207	21.9183	21.7575	20.1005	24.029	16.8981	21.156	19.6746
Pavir.Aa01156	8.9587	8.38886	7.74129	9.44516	8.69222	5.78799	5.76634	5.9663	6.46974	6.9724	7.15124	5.57626	6.09704
Pavir.Aa01157	4.18346	8.78783	4.09286	2.91996	22.15	7.66308	6.96622	10.9938	10.55	8.13698	11.6708	7.21762	8.53227
Pavir.Aa01158	9.55788	9.64423	9.43571	11.9536	15.0487	15.0677	14.0089	14.3762	17.7302	16.2339	11.3672	12.8282	11.5933
Pavir.Aa01159	6.36733	2.4685	12.0059	15.1816	0.974959	2.57591	0.846652	2.11447	0.161909	1.2867	0.918407	2.83335	2.28471
Pavir.Aa01160	0	0	0	0	0	0	0	0	0	0	0	0	0
Pavir.Aa01161	0	0	0	0	0	0	0	0	0	0	0	0	0
Pavir.Aa01162	1.5917	0.319951	0.973641	2.22413	0.974212	0.373134	0.660424	0.622253	0.434902	1.03839	1.02201	0.368918	3.75677
Pavir.Aa01163	4.4314	0.997417	2.59185	5.76626	4.12196	1.18026	2.02395	5.56384	3.10665	3.30682	4.2986	7.90689	6.9484
Pavir.Aa01164	4.58084	5.28619	4.34653	1.477	3.06126	2.61469	2.4512	1.91247	2.40956	2.53451	1.88145	1.36636	1.81269
Pavir.Aa01165	1.50607	3.09425	2.76055	1.7536	2.11704	2.3635	3.02658	2.39268	1.70073	2.07145	2.77216	3.35333	2.5107
Pavir.Aa01166	10.0444	10.1557	8.63509	6.97404	8.98909	3.98833	6.15013	8.33626	1.31303	4.05945	7.72786	7.8526	11.5711
Pavir.Aa01167	24.9015	27.839	21.3775	23.0834	62.4861	36.3665	48.4173	50.3055	30.8107	53.669	56.0371	48.5466	55.2986
Pavir.Aa01168	0.23211	0.375134	0.157891	0.128479	0.174668	0.121276	0.135215	0.123662	0.140286	0.370594	0.087999	0.157618	0.132613
Pavir.Aa01169	0.0222133	0.0899427	0	0	0	0	0	0	0	0	0	0	0
Pavir.Aa01170	4.03328	3.42784	3.46486	5.20012	8.46317	7.78529	8.16262	7.99256	8.50905	8.53774	8.58354	8.81292	6.8642
Pavir.Aa01171	0.361521	0.607437	0.122368	0.672295	0.340338	0.165239	0.116474	0.0832241	0.055582	0.10521	0.341578	0.0763943	0.0365911
Pavir.Aa01172	0.0107245	0	0	0.058902	0	0	0	0	0	0	0	0	0
Pavir.Aa01173	5.17019	2.79929	2.92881	4.32009	4.22097	7.51232	6.32653	5.13132	2.44763	6.28799	4.07498	5.99519	3.74435
Pavir.Aa01174	0	0	0	0	0	0	0	0	0	0	0	0	0
Pavir.Aa01175	25.9037	24.6144	26.1508	24.7085	61.9073	58.9801	51.1583	49.6523	51.0492	55.3923	42.5336	43.8442	40.225
Pavir.Aa01176	0.0397158	0.0266487	0.0458851	0.0733381	0.0308338	0.0886381	0	0.0444633	0.0433384	0.047905	0.020994	0	0
Pavir.Aa01177	9.7104	7.03264	8.89401	11.9392	11.221	11.8305	12.6371	11.1975	10.3631	8.51462	10.1322	8.94726	9.74086
Pavir.Aa01178	5.76056	3.76677	3.11659	4.03238	4.34248	8.29017	4.96687	4.7057	4.07449	5.15766	4.2248	4.58837	4.64668
Pavir.Aa01179	0.49836	0.455655	0.730918	0.458793	0.0679782	1.19244	0.0632808	0	0	0	0.035606	0.160855	0.0291578
Pavir.Aa01180	17.1264	19.5305	16.5282	17.6185	19.8885	17.2556	16.7614	17.6904	22.7588	18.8002	16.1875	18.2043	15.2893
Pavir.Aa01181	0	0	0.0125792	0	0.0609517	0	0	0	0	0	0	0	0
Pavir.Aa01182	1.38479	0.688521	0.766597	0.934813	1.09086	1.63899	0.877495	0.916025	1.272	0.609052	0.632632	0.728746	0.440194
Pavir.Aa01183	2.85573	2.7084	2.18831	3.13074	7.30604	5.35297	6.66308	7.98554	6.8767	7.01403	7.92463	6.92015	6.65419
Pavir.Aa01184	1.76267	13.714	1.96787	1.03387	3.68969	0.484424	0.241846	3.30749	0.484381	0.289336	2.46747	0.258565	1.82573
Pavir.Aa01185	17.0629	15.5015	19.117	38.3637	14.3902	20.2583	11.904	12.4794	6.67783	10.5959	11.6197	11.1922	15.6585
Pavir.Aa01186	0.367284	0.235515	0.613214	0.685117	0.140054	0.438838	0.325271	0.147738	0.0460379	0	0.140532	0.177007	0.214605
Pavir.Aa01187	0.165787	0.0346783	0.0494803	0.689149	0	0.622817	0.823114	0.181517	0	0.308423	0.226234	0.0954196	0.0562312
Pavir.Aa01188	1.76283	1.38158	1.71975	2.5116	1.77174	3.19621	2.32923	1.95211	1.75562	1.83829	1.28686	2.43913	2.03555
Pavir.Aa01189	0.386653	0.169684	0.157483	0.200577	0.262182	0.139554	0.611429	0	0.44946	0.115233	0.185351	0.0795734	0
Pavir.Aa01190	0	0	0	0	0	0	0	0	0	0	0	0	0
Pavir.Aa01191	22.9677	19.2809	18.4792	13.4109	38.0865	43.768	34.9325	31.9725	40.2132	30.2047	28.168	30.7023	24.1869
Pavir.Aa01192	1.93184	2.1995	1.72037	2.21591	3.63604	3.34885	2.76051	2.92112	4.12613	2.33061	2.58274	2.98977	1.7346
Pavir.Aa01193	0.0220188	0.0207724	0.0263187	0.0455231	0.0960198	0.119096	0.0269837	0.0942657	0.0193642	0.221656	0.0973264	0.137145	0.260844
Pavir.Aa01194	3.57171	2.81498	2.46719	4.28461	8.81584	5.05695	5.63394	7.59464	9.55523	6.30506	6.96064	5.11218	6.43627
Pavir.Aa01195	3.30758	5.03966	6.73127	5.24233	7.12815	4.41096	3.03242	6.71978	6.08969	6.78483	5.43529	4.55964	4.11871
Pavir.Aa01196	1.50068	0.8418	5.158	3.90357	2.35608	2.5956	0.956319	2.67837	4.48281	2.04833	2.14138	3.47296	2.24752
Pavir.Aa01197	0	0	0	0	0	0	0	0	0	0	0	0	0
Pavir.Aa01198	0	0	0	0	0	0	0	0	0	0	0	0	0
Pavir.Aa01199	11.0973	7.94632	9.77499	15.5516	16.6139	18.5129	16.0777	15.5991	12.8039	15.0913	15.2178	14.845	16.7461
Pavir.Aa01200	0	0	0	0	0	0	0	0	0	0	0	0	0
Pavir.Aa01201	0.488475	1.84219	1.25159	1.94502	0.372369	1.05532	0.334783	0.218248	0.596295	0.788775	0.405447	0.116787	0.547641
Pavir.Aa01202	0.120738	0.176091	0.131759	0.0407321	0	0	0	0	0	0	0	0	0
Pavir.Aa01203	1.08072	1.73256	1.87431	1.70876	0.335512	0.800834	1.59784	1.03512	1.09212	0.34743	0.507	0.589336	0.267671
Pavir.Aa01204	0	0	0	0	0	0	0	0	0	0	0	0	0
Pavir.Aa01205	14.5443	11.5073	6.08067	5.50267	8.19361	2.31158	1.77471	2.00636	2.76336	3.63278	4.92115	1.50234	5.12139
Pavir.Aa01206	41.4674	50.8791	51.0234	40.9893	98.3274	93.0675	74.0116	80.5013	92.8591	71.7668	70.066	78.99	75.0791
Pavir.Aa01207	5.00531	4.40334	6.54651	5.08139	6.00223	11.4239	5.87306	5.07367	6.8791	5.67357	4.28647	5.68747	4.30311
Pavir.Aa01208	4.2165	5.10557	4.8076	3.92808	6.19144	10.2507	4.80497	5.09865	4.26836	5.24316	4.40544	5.56198	4.07537
Pavir.Aa01209	0	0	0	0	0	0.0280147	0.0438643	0	0.0196064	0.0507823	0.0224639	0.0178491	0
Pavir.Aa01210	0	0.0600304	0.0253062	0	0	0	0	0	0	0	0	0	0
Pavir.Aa01211	0	0	0	0	0	0	0	0	0	0	0	0	0
Pavir.Aa01212	0.102891	0	0	0	0	0	0	0	0	0	0	0	0
Pavir.Aa01213	0	0	0	0	0	0	0	0	0	0	0	0	0
Pavir.Aa01214	0	0	0	0	0	0	0	0	0	0	0	0	0
Pavir.Aa01215	4.00764	5.98893	4.16952	3.08989	3.17841	1.98796	3.69178	2.58194	2.43618	2.16621	2.63991	2.87617	2.59672
Pavir.Aa01216	17.8704	11.3112	13.3414	25.92	14.2339	14.9918	10.8639	12.1259	9.74707	13.5133	11.664	15.3737	12.9323
Pavir.Aa01217	0.0408393	0.0823247	0.0588498	0.0203701	0	0	0	0	0	0	0	0.036643	0
Pavir.Aa01218	14.1499	18.4301	17.2326	17.4234	16.2641	28.3281	11.5057	11.4479	12.5076	13.1744	13.1966	11.6948	10.0178
Pavir.Aa01219	0.154012	1.60403	1.59001	0.758938	0.961889	0.86565	0.461522	0.54408	0.67948	0.344517	0.46674	0.477747	0.847456
Pavir.Aa01220	0.0815199	0	0.024803	0.0387931	0	0.039413	0	0	0	0	0	0	0
Pavir.Aa01221	0.578428	3.41146	2.45352	1.70595	0.0599962	0.222765	0.0694184	0.124534	0.112594	0.124289	0.0928396	0.106971	0.0625935
Pavir.Aa01222	0	0	0	0	0	0	0	0	0	0	0	0	0
Pavir.Aa01223	0.00676954	0.0667662	0.023966	0	0	0.0236492	0.039166	0.0236891	0	0	0.0348517	0.0122131	0
Pavir.Aa01224	16.277	16.634	22.0709	22.3346	24.0967	39.3781	18.6538	23.8017	20.4849	19.9791	16.6127	19.2324	20.6274
Pavir.Aa01225	0.137175	0.382355	0.0783415	0.093773	0.0873817	0.141797	0.0894282	0.117451	0.0825367	0.0482186	0.0333196	0.00933726	0.0473182
Pavir.Aa01226	0.189917	0.267915	0.237338	0.532663	0.0576949	0.0519506	0.0177529	0.0112751	0.0479359	0.0789622	0.0183996	0.077526	0.092716
Pavir.Aa01227	0	0	0	0	0	0	0	0	0	0	0	0	0
Pavir.Aa01228	20.9342	21.6469	22.6709	13.3385	55.8022	45.2812	55.3816	53.9266	52.3408	51.2029	48.7107	46.3197	44.1407
Pavir.Aa01229	0.973788	0.609065	0.827955	3.06426	0.882984	1.35779	1.30791	0.970619	0.623663	1.54946	1.63685	1.98337	1.39981
Pavir.Aa01230	0	0	0	0	0	0	0	0	0	0	0	0	0
Pavir.Aa01231	0	0	0	0	0	0	0	0	0	0	0	0	0
Pavir.Aa01232	0.0321244	0	0	0.0141403	0	0.0307997	0.0501135	0	0	0	0	0	0.019769
Pavir.Aa01233	20.1651	17.0142	19.0871	26.807	34.9379	39.7902	30.5143	28.795	26.3792	30.3113	25.068	27.8053	25.939
Pavir.Aa01234	0.352347	0.105748	0.0563381	0.175674	0.225933	0.0339412	0.13479	0	0.0583669	0.0333068	0.109378	0.188619	0.0811548
Pavir.Aa01235	0.159335	0.243608	0.0456607	0.110445	18.1664	0	5.83209	5.35757	1.16703	4.18221	3.63213	5.9073	9.11648
Pavir.Aa01236	73.7706	9.53255	46.8938	74.609	14.1029	30.3623	5.15413	17.5311	8.72522	14.2995	15.7234	24.2028	24.8584
Pavir.Aa01237	5.64993	8.02192	8.7949	7.94676	1.93127	2.83505	2.82038	2.93915	2.68485	1.99557	1.9049	2.01067	1.67124
Pavir.Aa01238	4.91772	6.48335	5.65758	5.92568	15.6481	6.5645	13.7304	11.1367	25.3687	10.3961	11.2505	12.3488	10.3153
Pavir.Aa01239	0.0913201	0.103729	0.0683064	0.664316	0.558733	0.187925	0.760901	0.530305	0.421617	0.258912	0.638309	0.659054	0.428851
Pavir.Aa01240	10.2178	10.5971	8.62194	5.48734	14.8577	12.545	14.1643	11.308	9.81559	11.8077	10.2677	10.7629	11.2042
Pavir.Aa01241	26.6061	22.6494	29.8658	32.8673	22.2666	37.6068	23.1952	28.0041	44.711	32.9846	19.4373	24.1625	27.7218
Pavir.Aa01242	0.883914	0.414192	0.8475	2.20341	0.326105	0	0.220536	0.242716	0.177415	0.207745	0.112856	0.393398	0.494536
Pavir.Aa01243	11.0401	10.1757	9.4054	5.33593	13.7498	11.6682	13.6682	8.27892	15.3145	11.6993	9.5589	14.5143	11.8881
Pavir.Aa01244	0.0166426	0	0.00747481	0.0261136	0.0218812	0.0248074	0.042667	0.123107	0	0.042972	0.115075	0.0944213	0.086877
Pavir.Aa01245	15.2493	13.0653	13.5235	13.5785	27.7217	19.8826	22.2852	26.9253	26.0561	27.1206	22.1701	27.1946	23.1552
Pavir.Aa01246	10.5625	10.3554	10.4842	10.6522	17.2699	14.6841	15.5488	14.8199	17.9482	15.9094	15.533	15.2302	14.2545
Pavir.Aa01247	0.46322	0.496376	0.390215	0.305454	1.98124	1.06172	0.294129	0.705695	0.845364	0.927072	1.32068	1.13711	0.397096
Pavir.Aa01248	7.88575	11.4475	12.8877	10.2633	14.1661	21.3279	12.2705	14.0107	12.5043	12.4093	10.4118	11.5791	10.5226
Pavir.Aa01249	12.4902	4.99136	15.069	33.4456	14.1795	43.5718	9.87866	18.1482	12.2343	8.78046	12.6962	14.8692	14.0793
Pavir.Aa01250	16.4953	5.133	13.9362	16.4198	5.3312	9.28882	3.92458	5.31242	6.62783	9.53811	7.35158	10.5301	7.65314
Pavir.Aa01251	0	0	0	0	0	0	0	0	0	0	0	0	0
Pavir.Aa01252	2.25049	0.127763	1.2903	1.17364	0.436365	0.503406	0.135457	0.446088	0.12357	0.717465	0.120539	0.894518	1.64386
Pavir.Aa01253	0	0	0	0	0	0	0	0	0	0	0	0	0
Pavir.Aa01254	3.69399	5.89891	7.08256	8.33519	5.38012	4.8846	3.00334	4.50453	3.06704	3.38226	4.19906	4.36866	3.11882
Pavir.Aa01255	5.65065	5.94041	7.03775	8.44888	30.9078	30.1008	29.199	29.799	27.3262	28.1088	27.4772	28.1858	22.1197
Pavir.Aa01256	0	0	0	0	0	0.426446	0	0	0	0	0	0	0
Pavir.Aa01257	0	0	0	0	0	0	0	0	0	0	0	0	0
Pavir.Aa01258	0.0428586	0.137313	0.124338	0.109999	0.0403809	0.135603	0	0	0.0350981	0.043168	0	0.0847719	0.063155
Pavir.Aa01259	6.64242	6.17554	5.56925	7.42606	11.9239	10.6174	10.634	9.51702	12.1041	9.25599	10.3791	9.30414	9.98185
Pavir.Aa01260	9.20951	5.77961	4.45893	3.52166	20.5435	32.6963	14.9685	17.3768	19.6727	17.3925	16.7552	15.6977	11.0624
Pavir.Aa01261	5.82945	3.15432	9.11867	12.1106	17.2715	42.4933	11.2957	14.0394	18.4938	16.5657	11.9142	14.244	10.6354
Pavir.Aa01262	0	0	0	0	0	0	0	0	0	0	0	0	0
Pavir.Aa01263	0.0175335	0	0.0206735	0.051448	0.0259833	0	0	0	0	0	0	0	0.0180138
Pavir.Aa01264	0	0	0	0	0	0	0	0	0	0	0	0	0
Pavir.Aa01265	1.71701	1.91794	1.58493	3.00694	1.4151	1.59933	1.29553	1.3777	1.38638	1.09493	1.27105	1.39223	1.34677
Pavir.Aa01266	10.0292	12.0661	11.2951	17.7822	13.4014	19.7195	11.1891	13.6125	12.3811	14.7862	13.6866	12.0608	14.2293
Pavir.Aa01267	0	0	0.0215003	0	0	0	0	0	0	0	0	0	0
Pavir.Aa01268	17.7243	18.1518	17.0961	23.2215	33.3336	35.1476	33.6996	32.4125	36.7537	31.1665	31.2071	27.8409	27.083
Pavir.Aa01269	31.504	25.5105	24.2485	28.7145	27.7099	59.2294	32.1826	31.9414	22.1495	33.7534	29.9674	25.8057	30.5142
Pavir.Aa01270	0.275962	0.10952	0.237544	0.272776	0.199184	0.20643	0.445031	0.314905	0.227182	0.22572	0.37579	0.306055	0.399176
Pavir.Aa01271	2.16645	5.04246	4.07217	2.20042	1.07639	3.45384	1.11537	1.25023	0.848699	1.28737	1.85733	2.45834	0.887171
Pavir.Aa01272	0	3.11436	3.37621	4.66256	0	0	0	0	0	0	0	0	0
Pavir.Aa01273	0	0	0.0611203	0	0	0	0	0	0	0	0	0	0
Pavir.Aa01274	389.444	51.3404	494.888	898.728	247.143	1157.09	206.701	431.572	199.624	346.729	437.176	583.706	519.763
Pavir.Aa01275	8.58036	10.992	9.61438	3.29545	1.25711	2.16934	2.45218	1.18907	1.23033	1.43254	0.753713	1.88142	2.01275
Pavir.Aa01276	0	0	0	0	0	0	0	0	0	0	0	0	0
Pavir.Aa01277	0	0	0	0	0	0	0	0	0	0	0	0	0
Pavir.Aa01278	0.0251889	0	0.0138665	0.0500373	0	0	0	0	0	0	0	0	0
Pavir.Aa01279	40.0684	45.3729	42.9229	62.8918	53.9834	62.4134	59.3451	48.0518	54.7691	46.818	48.4317	50.7763	42.95
Pavir.Aa01280	75.8899	55.3351	49.8744	54.979	144.505	136.159	129.253	99.5404	173.746	138.171	114.475	112.695	101.257
Pavir.Aa01281	12.6858	11.6378	12.0987	11.6611	25.2196	24.054	20.404	22.7586	22.6416	21.9131	20.1144	21.4501	19.6187
Pavir.Aa01282	12.1622	12.8351	14.9148	25.2102	19.2285	22.8544	16.0568	19.307	16.4798	16.6992	19.7553	17.8847	25.1883
Pavir.Aa01283	2.02521	1.32369	1.4398	1.62847	2.9554	2.96567	2.53237	3.26794	3.60307	2.69442	2.28232	2.97594	2.39231
Pavir.Aa01284	0.180099	0.06199	0.0408563	0.0880079	0	0	0	0	0	0.0275224	0.0238917	0	0
Pavir.Aa01285	38.9065	36.9091	43.2515	54.9536	63.8234	64.7972	59.4715	53.7959	57.0354	53.0539	48.8303	52.5988	42.6446
Pavir.Aa01286	0	0	0	0	0	0	0	0	0	0	0	0	0
Pavir.Aa01287	0	0	0.0385255	0	0	0.0458195	0	0	0	0	0	0	0
Pavir.Aa01288	12.7249	16.3379	14.3496	16.6135	37.4091	47.1663	36.839	35.7809	40.7546	33.2362	31.8425	30.9007	26.8027
Pavir.Aa01289	0	0	0	0	0	0	0	0	0	0	0	0	0
Pavir.Aa01290	0.0276587	0.0269071	0.0192502	0.107631	0.0196126	0.0770442	0	0	0	0	0	0	0
Pavir.Aa01291	0.166655	0.0269392	0.0267232	0.0741824	0.0808653	0	0.0212496	0	0	0	0	0	0.0882831
Pavir.Aa01292	0.0258426	0	0	0	0	0	0	0.0458583	0	0	0	0	0
Pavir.Aa01293	0	0	0	0	0	0	0	0	0	0	0	0	0
Pavir.Aa01294	1.69524	3.48557	1.71346	2.19374	0.426961	0.0387122	1.75066	1.64691	0.216904	1.36424	1.91038	0.885266	3.23691
Pavir.Aa01295	0	0	0	0	0	0	0	0	0	0	0	0	0
Pavir.Aa01296	2.76435	2.04459	7.23897	8.13701	0.41759	0.135694	0.0922116	0.207117	0.545177	0.345158	0.268199	0.463733	0.585613
Pavir.Aa01297	0	0	0	0	0	0	0	0	0	0	0	0	0
Pavir.Aa01298	0.984822	1.3788	2.40063	1.91326	1.38262	0.711835	0.227693	0.336138	0.791851	0.384209	0.481746	0.634369	0.573436
Pavir.Aa01299	0.408404	3.55845	3.45454	2.75164	0.38326	0.963542	0.893205	0.32871	0.513229	0.508342	0.304124	0.455063	0.330728
Pavir.Aa01300	0.139087	0.423402	0.65001	0.141258	0.0138411	0.0317596	0.0136199	0.0233672	0.0262528	0.0375843	0.0834244	0.0342595	0.0562652
Pavir.Aa01301	0.0587362	0.0639388	0.0837637	0	0	0	0	0	0	0	0	0	0.0306621
Pavir.Aa01302	0	0.0314176	0	0.0161708	1.34031	0.875904	1.04573	1.08005	1.62957	1.62971	1.67765	1.53644	1.05947
Pavir.Aa01303	0	0	0.189239	0	0	0	0	0	0	0	0	0	0
Pavir.Aa01304	0	0	0	0	0	0	0	0	0	0	0	0	0
Pavir.Aa01305	0.284976	0.487943	0.57291	0.764365	0.185287	0.160288	0.305272	0.149699	0.248714	0.39642	0.0961209	0.301002	0.345109
Pavir.Aa01306	10.1476	10.6019	10.2166	10.1563	14.5757	15.1809	13.0718	14.0314	15.052	14.9756	11.9576	12.023	12.583
Pavir.Aa01307	0	0	0	0	0	0	0	0	0	0	0	0	0
Pavir.Aa01308	5.20516	3.94734	5.8795	6.58618	6.11552	8.06147	6.23805	7.52894	5.84114	5.57879	5.36884	6.81164	6.38245
Pavir.Aa01309	0	0	0	0	0	0	0	0	0	0	0	0	0
Pavir.Aa01310	0	0.117904	0	0	0	0	0	0	0	0	0	0	0
Pavir.Aa01311	3.45774	1.47694	17.4648	41.0008	0.563666	5.16595	0.374741	1.19289	0.365722	2.39895	2.93936	2.9486	5.03501
Pavir.Aa01312	0	0	0	0	0	0	0	0	0	0	0	0	0
Pavir.Aa01313	0.655356	1.00609	0.31084	0.393434	0.0459642	0	0.456485	0	0.0455092	0.0420541	0.0493725	0	0.032213
Pavir.Aa01314	1.20855	0.744198	0.886905	0.682653	0.742021	8.52702	0.785993	0	0	0.200474	0.228162	0.52797	0.174229
Pavir.Aa01315	1.19428	1.09453	0.892545	0.80508	0.727111	0.764638	1.1919	0.679906	1.101	1.09272	1.13033	0.661989	1.18132
Pavir.Aa01316	0	0	0	0	0	0	0	0	0	0	0	0	0
Pavir.Aa01317	3.57787	5.16729	4.09042	4.52735	5.86456	4.42851	6.89617	5.05652	6.65256	4.371	4.64352	5.32213	4.51766
Pavir.Aa01318	0	0	0	0	0	0	0	0	0	0	0	0	0
Pavir.Aa01319	0.0147708	0	0	0.0256007	0	0	0	0.0359059	0.0213306	0	0	0	0
Pavir.Aa01320	0	0	0.052449	0.0621509	0.247338	0.668118	0.545857	0	0.339907	0.426962	0.14087	0.957447	0.581723
Pavir.Aa01321	0.41966	0.164235	0.601372	0.305391	0.989706	1.40849	1.04704	0.368275	0.124345	0	0.37823	0.0965508	0.230566
Pavir.Aa01322	5.01095	1.06239	0.489741	0.246926	14.489	22.4568	6.98611	11.0848	8.67817	11.3158	7.30065	8.26024	4.81616
Pavir.Aa01323	0.0470589	0	0	0	0	0	0	0	0	0	0	0	0
Pavir.Aa01324	0	0	0	0	0	0	0	0	0	0	0	0	0
Pavir.Aa01325	0	0	0	0	0	0	0	0	0	0	0	0	0
Pavir.Aa01326	13.3298	24.0367	18.3639	17.87	74.9685	0.549025	64.2574	64.9546	59.8559	71.6575	56.9676	47.8707	55.9425
Pavir.Aa01327	0	0	0	0	0	0	0	0	0	0	0	0	0
Pavir.Aa01328	0.256572	0.760997	0.24104	0.257129	0	0.50246	0	0.130299	0	0.061432	0.178034	0	0.0900076
Pavir.Aa01329	0	0	0	0	0	0	0	0	0	0	0	0	0
Pavir.Aa01330	0	0	0	0	0	0	0	0	0	0	0	0	0
Pavir.Aa01331	0	0	0	0	0	0	0	0	0	0	0	0	0
Pavir.Aa01332	0.431527	0.910246	0.576631	0.594637	6.21467	3.54283	4.67324	5.72429	5.64609	7.1666	4.80368	4.99942	3.34186
Pavir.Aa01333	0.0577317	0.0415677	0.0269873	0.0627603	0	0	0	0	0	0	0	0	0
Pavir.Aa01334	0	0	0	0	0	0	0	0	0	0	0	0	0
Pavir.Aa01335	8.83024	8.97313	7.12589	8.56184	43.573	31.0497	32.5985	36.8436	39.0406	32.044	34.9206	29.7815	29.5991
Pavir.Aa01336	0.144395	0.401899	0.18995	0.73133	0.661385	0	0.730788	0.308827	1.67743	0.0723095	0	0.113104	0.0682224
Pavir.Aa01337	0	0	0	0	0	0	0	0	0	0	0	0	0
Pavir.Aa01338	0.0605044	0.0283027	0	0	0	0	0	0	0	0	0	0.0438646	0
Pavir.Aa01339	0	0	0	0	0	0	0	0	0	0	0	0	0
Pavir.Aa01340	0	0	0	0	0	0.0453104	0	0	0.0350149	0	0	0	0.0348282
Pavir.Aa01341	0.628273	0.676405	2.15801	2.32962	0.0553354	0.120661	0.0467489	0.135913	0.0964914	0.0541469	0.0725077	0.051284	0.0716916
Pavir.Aa01342	0	0	0	0	0	0	0	0	0	0	0	0	0.173363
Pavir.Aa01343	0	0	0	0	0	0	0	0	0	0	0	0	0
Pavir.Aa01344	0	0	0	0	0	0	0	0	0	0	0	0	0
Pavir.Aa01345	0	0	0	0	0	0	0	0	0	0	0	0	0
Pavir.Aa01346	0.0397904	0	0	0.209433	0	0	0	0	0.148926	0	0	0.601244	0
Pavir.Aa01347	0.573005	0.0684727	0.0678093	0.0569033	0.0768109	0.04103	0.0460619	0.0419867	0.0443107	0.108829	0.113421	0.0962021	0.0415478
Pavir.Aa01348	0	0	0	0	0	0	0	0	0	0	0	0	0
Pavir.Aa01349	0	0	0	0	0	0	0	0	0	0	0	0	0
Pavir.Aa01350	0.81198	0.949881	0.662075	0.188644	0	0	0	0.269565	0	0	0	0.159677	0
Pavir.Aa01351	0.47623	0.716357	0.623992	1.09955	0.169049	0.206425	0.792243	0.803552	0.375695	0.577411	0.294021	0.325603	0.667194
Pavir.Aa01352	14.075	1.86888	11.5562	23.8644	9.32888	23.3682	4.9986	15.7726	5.26444	14.6426	13.9303	17.2595	32.0998
Pavir.Aa01353	15.1116	14.3098	18.8896	28.9646	23.7267	25.3194	23.7688	28.0614	20.0938	21.7309	22.6409	23.0329	26.0073
Pavir.Aa01354	1.49307	1.05168	1.66171	2.55975	3.12923	3.91356	2.39402	3.46999	3.07185	2.67928	3.01028	3.33214	2.69877
Pavir.Aa01355	0	0	0	0	0	0	0	0	0.0155289	0	0.0178128	0	0
Pavir.Aa01356	34.0439	37.5848	31.1316	29.918	36.3577	35.0655	31.9958	31.6652	38.5347	33.031	32.0073	34.6986	27.8325
Pavir.Aa01357	13.1286	20.7283	11.8978	8.79849	35.8415	10.3497	16.5017	27.3695	24.2037	23.9975	23.9726	18.2645	20.0963
Pavir.Aa01358	4.63051	3.7586	3.71031	3.9648	6.89161	5.73213	6.23975	5.52941	5.84494	4.5358	5.20821	5.57758	4.39497
Pavir.Aa01359	4.74325	5.78765	5.4418	6.61574	10.2294	12.2127	9.79206	9.38677	9.07354	8.90697	8.10586	8.23985	8.37063
Pavir.Aa01360	17.7152	21.6414	18.2347	19.2355	32.2746	17.1186	34.5187	30.1367	34.182	33.0158	29.9871	27.069	25.0476
Pavir.Aa01361	0.776905	0.898787	1.0074	1.20602	1.73426	4.7528	2.18271	1.71384	2.56275	1.85169	1.51519	2.1343	0.98627
Pavir.Aa01362	22.6695	16.2035	18.7666	24.1786	31.0834	33.0067	30.5059	18.2394	31.3713	21.7672	20.312	28.2159	20.4953
Pavir.Aa01363	43.2056	42.7333	42.8529	26.9828	66.3875	64.8706	78.5648	46.8043	47.951	60.4064	43.8938	62.7888	56.52
Pavir.Aa01364	65.8896	65.3845	60.881	72.5684	146.683	132.982	115.131	137.287	137.852	135.382	128.341	109.775	122.311
Pavir.Aa01365	0	0	0	0	0	0	0	0	0	0	0	0	0
Pavir.Aa01366	0.0776966	0.0516365	0.00873741	0.0333115	0.0261299	0.0588804	0.116735	0.0436582	0	0.0235144	0	0.0179843	0
Pavir.Aa01367	0	0	0	0	0	0	0	0	0	0	0	0	0
Pavir.Aa01368	21.3281	21.8852	20.0735	20.2597	21.4935	28.2241	21.9459	22.6672	25.437	21.1658	19.8499	20.9012	18.0254
Pavir.Aa01369	1.85151	1.17498	2.11522	2.22941	1.9709	2.4312	2.40884	1.9177	2.12487	1.46274	1.2276	2.08027	1.14125
Pavir.Aa01370	49.1805	49.6854	48.0618	54.1415	148.724	134.405	134.659	115.641	194.194	138.231	119.648	128.071	106.426
Pavir.Aa01371	17.0492	10.7368	10.3536	12.1126	32.3575	18.5722	26.7535	25.6652	37.2025	28.7818	24.0791	29.6281	24.1992
Pavir.Aa01372	17.9643	3.87376	41.058	83.1151	6.49532	29.0621	4.9331	12.4759	5.09845	9.46139	9.11328	17.7851	16.1344
Pavir.Aa01373	2.75766	3.01423	2.54338	2.6901	7.8297	3.41302	5.58819	6.89996	7.40133	6.88794	5.53604	5.44912	5.52548
Pavir.Aa01374	25.3057	25.4063	31.1353	31.678	16.8882	18.6865	13.7034	11.3808	16.4003	13.3183	15.1182	17.427	13.4083
Pavir.Aa01375	5.03799	4.70885	5.10899	5.75286	10.613	10.0787	9.49613	8.54349	11.343	9.53099	8.4383	9.25068	6.07671
Pavir.Aa01376	0	0	0	0	0	0	0	0	0	0	0	0	0
Pavir.Aa01377	6.03284	5.71336	6.47557	10.3635	9.25094	10.4363	9.09568	7.55003	7.44654	8.0913	7.65112	8.01923	8.27853
Pavir.Aa01378	44.9331	58.1124	59.9954	60.0968	45.8794	92.1931	51.9272	33.6162	47.1969	34.7916	30.6476	55.9108	35.0345
Pavir.Aa01379	0	0	0	0	0	0	0	0	0	0	0	0	0
Pavir.Aa01380	0	0	0	0	0	0	0	0	0	0	0	0	0
Pavir.Aa01381	14.9111	7.03157	7.74951	8.45244	7.96564	13.3751	13.4738	14.1792	18.3341	15.6261	12.2035	12.9845	12.8068
Pavir.Aa01382	8.15472	12.4737	10.1073	5.84475	10.2018	15.551	13.6383	8.92511	13.4235	11.4822	10.252	12.5871	10.1599
Pavir.Aa01383	10.3689	14.5608	20.623	10.4245	13.0046	31.1429	11.3671	13.3773	12.0769	10.1824	9.62213	11.8435	8.58276
Pavir.Aa01384	24.1005	27.3474	24.9611	28.9228	48.1239	32.5689	33.2008	34.3433	44.9626	43.1572	41.7047	43.4388	35.6891
Pavir.Aa01385	2.01998	3.49307	2.73873	1.67371	0.170498	1.41359	0.323643	0.287112	0.466866	0.393252	0.439855	0.467147	0.291813
Pavir.Aa01386	16.3655	20.2756	19.5738	23.8633	40.8936	26.0544	34.0063	37.7741	45.7125	40.8866	37.0592	37.5871	29.9669
Pavir.Aa01387	0	0	0	0	0	0	0	0	0	0	0	0	0
Pavir.Aa01388	0	0	0	0	0	0	0	0	0	0	0	0	0
Pavir.Aa01389	0	0	0	0	0	0	0	0	0	0	0	0	0
Pavir.Aa01390	0	0.00755232	0	0.00594362	0	0	0	0	0	0	0	0	0
Pavir.Aa01391	9.24866	5.90334	8.51331	10.4743	16.2673	16.6414	11.5006	16.857	10.7405	12.5464	14.0854	14.1343	17.7839
Pavir.Aa01392	0	0	0.0058691	0.0150578	0	0	0	0	0	0	0	0	0
Pavir.Aa01393	52.0928	82.4884	53.6645	50.4589	82.1422	71.0834	75.8653	80.4514	97.7975	108.902	90.4859	76.3666	63.907
Pavir.Aa01394	0	0	0	0	0	0	0	0	0	0	0	0	0
Pavir.Aa01395	0	0.0446061	0	0	0	0	0	0	0	0	0	0.0272996	0
Pavir.Aa01396	5.89815	12.1091	13.5647	9.46593	16.1671	13.9136	12.9806	14.4716	16.3845	14.262	12.4503	13.78	10.9961
Pavir.Aa01397	0.110805	2.21794	2.03646	1.78365	2.67195	2.61246	2.56371	2.23364	4.43384	3.07971	2.01033	2.3498	1.86417
Pavir.Aa01398	0	0	0	0	0	0	0	0	0	0	0	0	0
Pavir.Aa01399	12.5735	9.22042	8.33875	15.0473	9.8158	7.22958	5.66581	8.85907	6.50098	8.29078	11.0644	5.95233	9.93273
Pavir.Aa01400	0.0955198	0.827658	1.04284	1.02016	0.299539	0.460868	0.397863	0.499831	0.428002	0.53523	0.400094	0.251564	0.326225
Pavir.Aa01401	0.0623364	0	0	0.0260493	0.0944348	0	0.0235031	0	0.0295109	0.0268961	0.0313788	0.0655961	0
Pavir.Aa01402	5.29379	3.72945	3.77084	3.63619	7.34696	9.47462	8.69307	7.024	9.1913	7.28494	6.42221	6.34044	6.51946
Pavir.Aa01403	0	0	0	0	0	0	0	0	0	0	0	0	0
Pavir.Aa01404	8.97189	12.8201	11.5681	11.1002	3.92764	1.23538	4.02074	3.53832	3.90203	3.60593	4.03923	4.67934	4.38017
Pavir.Aa01405	0	0	0	0	0	0	0	0	0	0	0	0	0
Pavir.Aa01406	0	0	0	0	0	0	0	0	0	0	0	0	0
Pavir.Aa01407	0	0	0	0	0	0	0	0	0	0	0	0	0
Pavir.Aa01408	0.671972	2.99136	3.02763	2.56763	1.38194	1.3466	2.0356	1.55339	0.5771	1.9892	1.56394	0.713283	1.90175
Pavir.Aa01409	6.2231	6.64558	6.31431	5.82419	6.6307	5.85912	7.84975	7.17051	8.39321	7.54801	6.65232	6.27663	7.23434
Pavir.Aa01410	2.35433	2.4566	2.37661	2.40088	8.60266	7.52921	7.72266	5.76506	8.40556	6.01713	6.13859	5.12642	4.95153
Pavir.Aa01411	1.17175	0.882606	0.0622532	0.130878	0.266201	0.0580488	0.0504192	0.409186	0	0.21355	0.764777	0.104296	0.34301
Pavir.Aa01412	0	0	0	0	0	0	0	0	0	0	0	0	0
Pavir.Aa01413	7.02291	5.83799	7.17775	7.23927	22.8163	25.3123	24.0024	24.1362	27.0501	26.0803	20.9271	22.5574	20.7482
Pavir.Aa01414	4.67473	0.136047	0.22066	0.236324	4.45278	3.49712	2.7667	4.32782	3.96468	4.76459	3.32801	3.80542	3.05856
Pavir.Aa01415	7.51504	30.4874	23.3777	12.3843	2.32453	39.6858	6.54864	1.61524	2.46638	3.57806	1.34238	2.91134	1.6701
Pavir.Aa01416	2.45932	3.14135	3.11181	3.50408	6.94923	5.87699	6.22106	4.16019	7.01514	4.92429	3.71604	4.66295	3.98466
Pavir.Aa01417	0.0372196	0.115365	0.0510421	0.0859719	0.0500937	0.249529	0.0243989	0	0.0688343	0.0678635	0.0435733	0.0356731	0.0912527
Pavir.Aa01418	5.65846	2.49938	3.63346	4.82925	5.22155	4.29159	6.07999	5.15698	7.90458	7.20232	6.16865	5.96239	4.43565
Pavir.Aa01419	0	0	0	0	0	0	0	0	0	0	0	0	0
Pavir.Aa01420	7.60126	7.846	7.83775	9.27426	8.20903	4.56918	3.51807	5.53994	5.28437	6.23574	5.68432	4.91186	6.21783
Pavir.Aa01421	13.7919	9.51482	18.0793	32.9817	17.005	33.9775	13.3658	16.4965	13.2911	18.1467	16.3704	18.3521	20.9169
Pavir.Aa01422	27.9185	58.8844	36.17	28.4054	81.322	26.7667	77.8152	68.8719	79.3213	72.2766	71.2955	68.3616	67.4568
Pavir.Aa01423	0.174935	0.0948851	0.139416	0.16916	0.0410288	0.0461357	0.0646651	0	0.0406658	0	0	0	0
Pavir.Aa01424	3.65885	3.03458	2.27691	2.85189	6.91645	5.52383	6.54848	6.23936	5.69282	6.12377	5.38693	6.17283	3.68152
Pavir.Aa01425	0.118721	0.180779	0.291466	0.130943	0.089302	0.0983756	0.0280008	0.0508644	0.104997	0.0540255	0.0371985	0.0992694	0.0657404
Pavir.Aa01426	11.6852	11.9795	13.3696	16.8047	17.5942	17.4896	19.0728	20.2854	17.8366	20.0598	16.1556	17.8903	18.01
Pavir.Aa01427	21.7425	27.7545	28.8832	33.7385	24.7747	31.7931	21.5242	25.489	28.1874	29.1158	22.9291	25.9215	21.3389
Pavir.Aa01428	2.82568	13.5441	12.0816	12.1302	22.68	16.1685	17.8866	18.8982	21.2174	20.116	17.8371	16.2149	18.3526
Pavir.Aa01429	0.277952	0.0743381	0.104343	0	1.80094	0.981373	1.58863	1.49701	1.46349	1.12269	1.0732	2.02165	0.971122
Pavir.Aa01430	0	0.0709444	0	0.0603247	0	0	0	0	0	0	0	0	0
Pavir.Aa01431	20.5227	26.2634	24.63	28.5242	44.1839	34.3654	42.7916	39.2869	41.3608	37.2386	39.3386	36.0478	48.7636
Pavir.Aa01432	6.84354	3.58427	9.44921	25.1104	8.63602	13.0822	6.84675	12.6183	6.55979	13.5806	19.0022	25.7347	26.4468
Pavir.Aa01433	0	0	0	0	0	0.0307508	0	0	0	0	0	0	0
Pavir.Aa01434	0	0	0	0	0	0	0	0	0	0	0	0	0
Pavir.Aa01435	5.5044	6.37477	5.5103	5.61193	12.7947	8.40783	11.5321	10.3278	12.3845	10.3701	9.26322	9.34094	9.33928
Pavir.Aa01436	11.7452	12.9821	15.3872	22.8903	23.2896	20.5262	17.5893	20.2164	18.6186	18.7212	19.8883	17.1203	19.038
Pavir.Aa01437	7.59351	7.90513	5.61313	7.65031	7.95531	7.61614	7.38897	6.91199	8.84238	7.07914	7.50339	7.59641	6.72811
Pavir.Aa01438	0	0	0	0	0	0	0	0	0	0	0	0	0
Pavir.Aa01439	0.160527	0.239642	0.389425	0.488224	0.203952	0.423277	0.224547	0.0706858	0.0367786	0.177826	0.07255	0.086669	0.170449
Pavir.Aa01440	7.53344	6.60338	7.19343	8.68723	13.7028	13.1442	11.626	11.0769	9.16573	11.8392	13.6679	10.911	12.0967
Pavir.Aa01441	6.1098	4.33031	10.5832	16.6225	4.48881	11.5214	7.46086	8.70563	6.16168	8.03277	7.59828	8.64527	8.54337
Pavir.Aa01442	0.318371	0.115369	0.188321	0.253904	0.145996	0.11966	0.186853	0.161143	0.141335	0.0778182	0.110521	0.061285	0.0940814
Pavir.Aa01443	0.193049	0.61259	1.79212	2.24537	0.175918	0.0485531	0.0420514	0.0492168	0	0.217102	0.0925783	0.0715994	0.13549
Pavir.Aa01444	5.07544	5.99944	7.35265	8.31896	18.8047	10.4841	10.115	14.4514	10.8906	10.0377	16.1054	7.63344	15.3126
Pavir.Aa01445	0	0	0	0	0	0	0	0	0	0	0	0	0
Pavir.Aa01446	5.8096	4.18993	5.99566	9.70406	11.3859	12.9092	12.7483	13.4175	10.8459	12.9098	11.3718	10.5752	12.5326
Pavir.Aa01447	29.3511	33.5605	35.2968	28.7825	17.2027	23.302	19.8343	19.4224	19.8031	19.8758	14.7717	20.7297	17.6731
Pavir.Aa01448	0	0.144597	0	0	0	0	0	0	0	0	0	0	0
Pavir.Aa01449	0.271468	0.945419	0.197399	0.356907	0	0.107976	0.0217465	0.245677	0	0	0.0400293	0	0.363936
Pavir.Aa01450	0	0	0	0	0	0	0	0	0	0	0	0	0
Pavir.Aa01451	22.3894	19.2635	16.7047	21.0664	31.8008	32.8089	25.159	30.3415	25.1991	26.7001	28.2757	25.7714	24.0227
Pavir.Aa01452	13.6927	9.79444	8.39989	9.88748	12.4461	11.561	11.9641	13.7827	18.5102	15.5493	13.8883	11.9628	13.5184
Pavir.Aa01453	28.0537	23.3479	29.9273	38.698	29.6591	28.6586	29.2677	30.7411	35.612	42.6545	29.631	32.4038	25.513
Pavir.Aa01454	42.1187	35.112	37.3547	43.9746	56.8185	58.5733	35.4128	45.0393	42.9562	42.0641	48.2828	37.5769	46.287
Pavir.Aa01455	0	0	0	0	0	0	0	0	0	0	0	0	0
Pavir.Aa01456	0.0174606	0.0508437	0.0161057	0	0	0	0	0	0	0	0.0585254	0.0321231	0
Pavir.Aa01457	0.0414846	0	0.0308537	0	0.0878009	0	0	0	0	0	0	0.0259749	0
Pavir.Aa01458	0.648178	1.95614	0.593007	0.508653	0.420204	0	0.0958929	0	0	0.137746	0.519978	0.0765299	0.205346
Pavir.Aa01459	4.3241	4.79732	5.15128	6.10779	5.88784	8.63672	4.08937	4.17823	5.00526	5.45496	4.36277	4.71449	3.68016
Pavir.Aa01460	47.7728	58.5694	80.4073	66.6269	87.7712	253.08	82.5823	78.3666	93.4124	93.299	65.7473	91.7234	76.055
Pavir.Aa01461	6.71534	3.34043	4.45728	7.86252	4.60442	8.14879	6.78659	5.71482	4.76731	5.0571	4.41171	6.13156	5.07982
Pavir.Aa01462	3.0666	3.74515	2.88477	2.98184	2.89583	2.09498	2.47618	1.95139	4.2149	3.21638	2.88441	2.66946	2.43838
Pavir.Aa01463	15.8498	11.607	14.4016	12.9439	22.5035	19.676	17.0842	13.6206	12.9249	16.5485	14.2709	12.811	18.2015
Pavir.Aa01464	0	0	0	0.00747077	0	0.0655754	0	0.0222074	0.0148313	0.0176031	0.0374743	0.0114443	0
Pavir.Aa01465	2.64169	2.53991	4.51432	5.7666	1.91945	4.03378	2.14049	1.54681	0.826973	1.69223	0.923236	1.69032	0.909485
Pavir.Aa01466	60.0049	114.778	68.2626	87.2749	294.926	191.485	326.649	260.776	332.204	286.919	263.248	244.047	259.108
Pavir.Aa01467	0	0	0	0	0	0	0	0	0	0	0	0	0
Pavir.Aa01468	0	0	0	0	0	0.0334671	0.0243868	0.0350521	0	0	0.0484521	0.0211759	0
Pavir.Aa01469	1.59985	1.3236	1.18964	1.55355	2.96719	2.89445	2.46629	2.38637	2.48032	2.26549	2.41697	2.20451	2.21172
Pavir.Aa01470	8.36555	8.26116	9.21079	9.06289	9.02354	43.5153	18.1257	13.4411	9.33702	15.3826	10.1746	14.6861	12.486
Pavir.Aa01471	1.63978	6.07195	4.83813	3.76221	8.36698	3.52111	6.39671	7.74376	7.48384	8.14546	7.41164	6.83156	9.85224
Pavir.Aa01472	0.572272	0.519241	0.353661	0.314877	2.58392	0.991297	2.24315	2.4386	1.98789	2.05262	1.81398	1.80336	1.78174
Pavir.Aa01473	30.6561	19.1865	30.1744	8.95109	0	0	90.9083	0	0	0	0	117.634	0
Pavir.Aa01474	8.97269	6.23508	5.37214	6.72172	18.918	12.7104	18.8096	15.8703	18.6978	17.2137	14.8338	14.0647	14.7225
Pavir.Aa01475	3.95148	3.42261	4.85334	4.73776	1.60119	1.64274	2.46528	1.99098	1.88684	1.507	1.40358	1.81609	1.90761
Pavir.Aa01476	0.267465	0.0908771	0.0524514	0.028888	0.113038	0.870863	1.02356	0.0630272	0.342868	0.141624	0.12336	0.132025	0.0261803
Pavir.Aa01477	0	0	0.0972002	0.0338694	0.351632	0.501152	0.701287	0.194863	0.706066	0.982454	0.743624	0.230251	0.0935613
Pavir.Aa01478	0	0	0	0	0	0	0	0	0	0	0	0	0
Pavir.Aa01479	0.00902869	0	0	0	0	0	0	0	0	0	0	0	0
Pavir.Aa01480	0.153284	0.516029	0.361716	0.238285	0.138833	0.0463044	0.117901	0.0468867	0.117409	0.0746358	0.2386	0.0341573	0.0933154
Pavir.Aa01481	0	0	0	0.045546	0	0	0	0	0	0	0	0	0
Pavir.Aa01482	0.0834166	2.77101	2.08838	1.61087	0.146555	0.0344897	0.0673676	0.143486	0.426611	0.155234	0.162641	0.158081	0.0212929
Pavir.Aa01483	0	0	0	0	0	0	0	0	0	0	0	0	0
Pavir.Aa01484	6.71357	6.96414	6.08506	6.55945	9.15277	6.74856	7.18925	8.98241	10.1807	9.67215	7.68622	5.65163	7.79316
Pavir.Aa01485	0.0604921	0.0911618	0.113005	0.0229671	0	0	0	0	0	0	0	0	0
Pavir.Aa01486	2.31463	2.3651	2.09385	0.945363	1.68639	3.19971	2.09227	2.04219	1.03494	2.71704	1.90865	1.32635	1.75347
Pavir.Aa01487	0.00753575	0	0	0.00865761	0	0	0	0	0	0	0	0	0
Pavir.Aa01488	1.20129	2.61566	1.80366	2.58967	5.30622	1.12898	1.47634	1.26624	0.625442	0.59371	2.13688	0.793844	1.50463
Pavir.Aa01489	0.588223	0.527625	0.422777	0.814863	1.7625	0.880743	1.68666	1.17616	2.17669	1.83916	1.82912	2.27392	1.76299
Pavir.Aa01490	2.49158	5.58578	4.8252	5.33145	4.83755	2.29413	4.52655	4.24835	4.721	4.51069	4.77499	4.68349	4.19214
Pavir.Aa01491	0	0	0	0	0	0	0	0	0	0	0	0	0
Pavir.Aa01492	0.749805	0.955899	0.539571	0.478674	2.51836	1.45713	2.38719	2.62043	2.41885	1.75487	2.04408	1.57742	2.08589
Pavir.Aa01493	0.367938	0.212058	0.265883	0.244637	0.422668	0.34242	0.606402	0.175954	0.626	0.576549	0.451742	0.46304	0.668739
Pavir.Aa01494	41.4049	48.4158	47.4217	48.8884	118.865	77.9605	77.3478	90.8927	92.8141	84.525	79.843	81.6753	89.9571
Pavir.Aa01495	1.77502	4.90802	4.31088	4.071	4.71846	4.50946	4.58431	3.90809	5.99531	5.30913	4.52654	4.28722	3.69716
Pavir.Aa01496	0	0	0.269294	0	0	0	0	0	0	0	0	0	0
Pavir.Aa01497	0.176044	0.0677364	0.0843706	0.098805	0	0	0.0434668	0	0	0	0.0360005	0.0780161	0.081243
Pavir.Aa01498	0	0	0	0	0	0	0	0	0	0	0	0	0
Pavir.Aa01499	0	0	0	0	0	0	0	0	0	0	0	0	0
Pavir.Aa01500	0	0	0	0	0	0	0	0	0	0	0.0893489	0	0
Pavir.Aa01501	3.95672	5.5286	2.55021	2.86657	8.50233	7.26401	10.0539	5.34081	11.3992	6.46587	8.27067	6.92853	5.46344
Pavir.Aa01502	1.4921	1.5347	0.734357	0.791005	4.19621	2.96192	4.35279	2.77756	4.41612	3.50966	3.45599	2.83536	3.53345
Pavir.Aa01503	0.0349034	0.0558085	0	0	0	0	0	0	0	0	0	0	0
Pavir.Aa01504	3.43609	1.65613	3.17542	4.48014	8.11177	6.41168	9.31262	9.16141	13.7279	9.0494	7.24665	9.39448	6.3003
Pavir.Aa01505	0	0.186482	0.043682	0.0461835	0	0	0	0	0	0	0	0	0
Pavir.Aa01506	0.110552	0.166626	0.206045	0.0857882	0	0.0864466	0	0	0	0.0846016	0	0	0
Pavir.Aa01507	5.83229	7.35533	6.29293	5.17601	9.60582	6.64747	6.09874	8.33326	8.30171	6.07863	7.02134	6.20134	5.786
Pavir.Aa01508	14.2594	18.6374	18.903	20.142	13.765	10.0003	11.5634	12.2799	14.6098	12.1691	11.8178	11.5658	13.4948
Pavir.Aa01509	0.83926	0	0	0	0	0	0	0	0	0	0.0598896	0	0
Pavir.Aa01510	3.90283	0.34627	0.976929	0.321666	0	0	0	0.0270814	0	0	0	0	0.0165807
Pavir.Aa01511	10.0431	8.66983	8.13547	8.93506	26.9387	17.4098	21.2042	16.98	31.6992	22.7254	18.875	21.7342	15.0175
Pavir.Aa01512	2.23076	2.29578	1.91195	0.934785	0.418835	3.61218	0.911698	0.217857	0.620073	0.348924	0.250221	0.634159	0.262519
Pavir.Aa01513	13.5212	14.3022	12.3828	14.3831	17.7263	9.0952	10.1149	13.4129	20.6782	13.1072	11.6147	11.4035	9.09434
Pavir.Aa01514	35.536	23.2527	22.4353	23.6563	39.7149	46.95	35.8343	25.1971	59.0164	38.6204	30.9237	37.1765	22.618
Pavir.Aa01515	0.598025	3.87187	2.92048	3.78409	1.30581	2.23377	1.61612	1.12457	1.83421	1.88065	1.13687	1.2992	1.68166
Pavir.Aa01516	0.0105529	0	0.00926381	0.021088	0	0	0.0277614	0	0.021654	0.0303331	0.0300778	0.0811469	0.0245654
Pavir.Aa01517	0	0	0	0	0	0	0	0	0	0	0	0.020076	0
Pavir.Aa01518	45.7023	25.3726	39.7152	100	85.7714	134.18	52.608	81.682	59.3267	89.7764	88.18	81.952	105.647
Pavir.Aa01519	0	0	0	0	0	0	0	0	0	0	0	0	0
Pavir.Aa01520	0	0	0	0	0	0	0	0	0	0	0	0	0
Pavir.Aa01521	0.0356425	0.265054	0	0.413105	0	0.15538	0.554532	0	0	1.24396	0.16506	0	0
Pavir.Aa01522	0	0	0	0	0	0	0	0	0	0	0	0	0
Pavir.Aa01523	2.7407	1.79692	1.1255	1.53767	4.2402	2.81433	2.83457	2.67698	3.36283	3.2291	3.31579	2.86518	3.27219
Pavir.Aa01524	14.5808	13.327	13.4313	21.5923	30.2904	32.7411	25.0704	26.3407	23.7918	25.7517	25.7738	23.0281	24.0259
Pavir.Aa01525	0	0.277573	0.151365	0.139609	0	0	0	0	0	0	0	0	0
Pavir.Aa01526	0	0	0	0	0	0	0	0	0	0	0	0	0
Pavir.Aa01527	0	2.55523	2.47969	3.35588	0	0	0	0	0	0	0	0	0
Pavir.Aa01528	0.0983378	0.0935037	0.130015	0.0730582	0.139586	0.226006	0.437596	0.318514	0.107372	0.150483	0.164147	0.196146	0.106375
Pavir.Aa01529	0	0	0	0	0.0896242	0.100748	0	0	0	0.0843502	0.100794	0.0722223	0
Pavir.Aa01530	26.9983	26.1388	19.5845	20.8557	44.6688	44.7291	32.7002	40.9688	33.9625	33.2934	31.1233	33.1297	28.2539
Pavir.Aa01531	0.0307403	0.0474848	0.209842	0.556282	0	0	0	0.3071	0	0	0	0.105197	0.119991
Pavir.Aa01532	0.758706	2.26461	0.947668	0.175382	1.31662	0.246396	0.424814	0.23415	0.230129	0.383386	0.324715	0.516311	0.517151
Pavir.Aa01533	0	0	0	0	0	0	0	0	0	0	0	0	0
Pavir.Aa01534	181.517	156.664	197.104	277.369	181.652	256.296	147.551	152.461	166.215	176.68	137.336	185.013	157.955
Pavir.Aa01535	0	0	0	0	0	0	0	0	0	0	0	0	0
Pavir.Aa01536	2.35337	4.0504	5.10004	5.52844	2.8212	2.28884	3.50135	3.00142	2.0523	3.09273	2.53565	3.40217	2.76245
Pavir.Aa01537	0.0229875	0.0325135	0.0466676	0.0858162	0	0	0	0	0	0	0	0	0
Pavir.Aa01538	0.453816	0.325214	0.370358	0.271164	0	0	0.0391943	0	0	0.0448255	0	0.0296062	0
Pavir.Aa01539	0	0	0	0	0	0	0	0	0	0	0	0	0
Pavir.Aa01540	0.104907	0	0.0932435	0	0.0587332	0	0.0549464	0	0	0	0.0491763	0.0376114	0
Pavir.Aa01541	0.119125	0.0529886	0.0195952	0	0	0	0	0	0	0	0.0438675	0	0
Pavir.Aa01542	0	0	0	0	0	0	0	0	0	0	0	0	0
Pavir.Aa01543	0	0	0	0.584053	0	0	0	0	0	0	0	0	0
Pavir.Aa01544	0.192384	0.587831	0.646037	0.412445	0.155075	0.0325281	0.0474254	0.136274	0	0.0590529	0.0496566	0	0.0260938
Pavir.Aa01545	25.5153	25.9401	27.3789	28.1075	18.0627	15.8696	19.4652	18.348	15.289	15.9431	17.639	15.4239	14.8752
Pavir.Aa01546	0.15173	0.236983	0	0	0	0.254976	0	0.795967	0	0.0694429	0.484419	0.0504863	0.627616
Pavir.Aa01547	0	0	0	0	0	0	0	0	0	0	0	0	0
Pavir.Aa01548	0.636016	0.737736	0.197701	0.0865071	1.07815	0.306676	0.818656	0.706073	0.892105	0.99583	0.68323	0.701252	0.600912
Pavir.Aa01549	0.103593	0	0	0	0	0	0	0.0788049	0.153238	0.0420208	0.0406669	0.0591703	0.121825
Pavir.Aa01550	39.2878	47.1735	52.1334	72.626	89.7007	46.6092	62.6787	93.7973	80.5089	88.0897	85.7372	91.6565	87.0634
Pavir.Aa01551	0	0	0	0	0	0	0	0	0	0	0	0	0
Pavir.Aa01552	0.676257	0	0	0.0568067	0	0	0	0	0	0	0	0	0
Pavir.Aa01553	30.135	26.6325	25.0106	30.0428	52.8541	24.676	60.1243	47.1575	61.2954	50.2184	46.0118	47.3823	49.0099
Pavir.Aa01554	61.3466	41.8194	42.5391	31.1687	25.1138	5.1929	18.7946	28.0164	14.0331	18.4247	27.7514	16.811	32.025
Pavir.Aa01555	0.0296358	0	0	0	0	0	0	0	0	0	0	0	0
Pavir.Aa01556	1.58671	2.93397	2.67266	2.19441	0.179262	0.811643	0.0901368	0.243775	0.179036	0.216353	0.175466	0.158122	0.235513
Pavir.Aa01557	29.6029	54.6123	36.2999	32.0446	89.8546	34.269	40.9615	63.5943	42.5687	51.3528	69.8914	61.2687	85.1931
Pavir.Aa01558	0	0	0	0	0	0	0	0	0	0	0	0	0
Pavir.Aa01559	70.2699	82.9031	96.1973	60.6489	67.1627	252.377	71.7232	59.8781	66.5633	64.3647	52.8619	55.9058	51.9175
Pavir.Aa01560	3.71021	0.824083	1.53428	8.00383	0.977771	1.93669	1.61209	1.05739	0.770629	0.725343	1.23857	1.28332	0.841694
Pavir.Aa01561	0.436996	3.58034	0.829927	0.14476	2.22542	0.28505	0.215252	0.243116	0.412311	0.611692	0.156483	0.38474	0.630299
Pavir.Aa01562	0.0149428	0.0229816	0	0	0	0	0.0475977	0	0	0	0	0	0
Pavir.Aa01563	97.9256	61.4937	50.8833	62.7151	96.5992	73.4004	78.3816	57.7717	115.638	92.014	71.0394	77.1194	62.8797
Pavir.Aa01564	0	0	0	0	0	0	0	0	0	0	0	0	0
Pavir.Aa01565	0	0	0	0	0	0	0	0	0	0	0	0	0
Pavir.Aa01566	2.92775	2.86889	3.18518	2.87874	0.708275	0.586996	0.526833	0.700005	0.630776	0.610938	0.371431	0.545127	1.31138
Pavir.Aa01567	0	0	0	0	0	0	0	0	0	2.54146	0	0	0
Pavir.Aa01568	1.17775	0.732817	1.01113	0.867534	1.04794	1.46617	0.598051	1.03681	0.965652	1.27254	1.35509	1.3163	0.607915
Pavir.Aa01569	0.156125	0.128454	0.429348	0.570539	0.51807	0.582406	0.518262	0.524688	0.348157	0.653627	0.444031	0.543993	0.771752
Pavir.Aa01570	6.73358	7.70539	4.80528	3.53535	24.813	10.8358	19.0074	19.6939	20.1179	16.886	18.5306	13.8447	15.7229
Pavir.Aa01571	7.46824	5.69521	7.43789	9.78979	10.0363	13.0616	8.86877	10.4787	8.1275	7.92509	7.87714	8.54731	7.72164
Pavir.Aa01572	24.4206	33.2935	23.298	19.9557	32.1244	51.3593	42.3917	30.8849	41.452	36.4546	30.2051	29.0751	30.4276
Pavir.Aa01573	0	0	0	0.0114068	0	0	0	0	0	0	0	0	0
Pavir.Aa01574	0.0451005	0	0	0	0	0	0	0	0	0	0	0	0
Pavir.Aa01575	0	0	0	0	0	0	0	0	0	0	0	0	0
Pavir.Aa01576	0	0	0	0	0	0	0	0	0	0	0	0	0
Pavir.Aa01577	0.0546085	0.296556	0.226197	0.105603	0.049906	0.0922785	0	0.0483168	0	0.0387377	0	0.100373	0.0297003
Pavir.Aa01578	0	0	0	0	0	0	0	0	0	0	0	0	0
Pavir.Aa01579	0	0	0	0	0	0	0	0	0	0	0	0	0
Pavir.Aa01580	0	0	0	0	0	0	0	0	0	0	0	0	0
Pavir.Aa01581	0	0.02342	0.00945688	0.0266055	0	0.0494945	0	0.0500232	0.0167078	0	0.0422496	0.0611858	0.0306152
Pavir.Aa01582	0	0	0	0	0	0	0	0	0	0	0	0	0
Pavir.Aa01583	0	0	0	0	0	0	0	0	0	0	0	0	0
Pavir.Aa01584	0	0	0	0	0	0	0	0	0	0	0	0	0
Pavir.Aa01585	0	0	0	0	0	0	0	0	0	0	0	0	0
Pavir.Aa01586	0.46364	0.495659	0.606884	0.695492	1.07924	0.886684	1.27032	0.813879	0.787946	1.05951	0.811404	0.935091	0.671433
Pavir.Aa01587	0	0	0	0	0	0	0	0	0	0	0	0	0
Pavir.Aa01588	0	0	0	0	0	0	0	0	0	0	0	0	0
Pavir.Aa01589	0.31071	0.00917808	0	0	0	0.0377072	0	0	0.0256583	0	0	0	0
Pavir.Aa01590	0.588277	0	0	0	0	0	0	0	0	0	0	0	0
Pavir.Aa01591	0	0	0	0	0	0	0	0	0	0	0	0	0
Pavir.Aa01592	0.203302	0.285917	0.25983	0.570107	0	0	0	0	0	0	0	0	1.56878
Pavir.Aa01593	0	0	0	0	0	0	0	0	0	0	0	0	0
Pavir.Aa01594	0	0	0	0	0	0	0	0	0	0	0	0	0
Pavir.Aa01595	0	0.238459	0.0911799	0.218224	0	0	0	0	0	0	0	0	0
Pavir.Aa01596	0	0	0	0	0	0	0	0	0	0	0	0	0
Pavir.Aa01597	0.0373568	0.0311392	0	0.0184777	0.0142905	0.221359	0.0139299	0.0162099	0.0126015	0.0388413	0.0115838	0.00833926	0.0221432
Pavir.Aa01598	0	0	0	0	0	0	0	0	0	0	0	0	0
Pavir.Aa01599	0.0773153	0.45682	0.341257	0.326616	0.853396	0.797353	0.701755	1.0525	0.888244	0.835296	0.864541	1.28858	1.25033
Pavir.Aa01600	0	0	0	0	0	0	0.0297632	0	0	0	0	0	0
Pavir.Aa01601	1.85083	1.71982	0.652968	1.64635	0	0	0	0	0	0	0	0	0
Pavir.Aa01602	0	0.133446	0	0.0289917	0	0	0.0252146	0	0	0	0	0	0
Pavir.Aa01603	0	0	0	0	0	0	0	0	0	0	0	0	0
Pavir.Aa01604	1.37346	0.0225565	0	0	0.0422876	0.0471092	0.0206017	0	0.0851874	0.0448735	0	0	0
Pavir.Aa01605	0	0	0	0	0	0	0	0	0	0	0	0	0
Pavir.Aa01606	0.0531119	0	0	0	0.0864346	0	0.150936	0	0	0	0	0.0697661	0
Pavir.Aa01607	3.53643	4.2181	5.55346	6.55823	7.21244	7.65276	5.83437	4.76269	4.0393	5.18198	4.40069	4.33057	7.77869
Pavir.Aa01608	18.792	17.8216	25.8888	32.6407	29.69	45.1682	14.3275	20.3706	15.139	20.5734	24.3781	18.0599	32.3529
Pavir.Aa01609	3.67545	4.38247	4.4279	4.80597	9.59007	10.2633	9.55836	8.95593	10.5128	8.73866	8.71419	8.22663	8.42915
Pavir.Aa01610	4.87115	6.43639	6.8303	8.92948	7.26766	9.39737	7.38135	7.21698	7.17636	8.12219	6.5507	7.06342	7.3827
Pavir.Aa01611	0.735881	1.32422	1.39725	1.34557	0.839506	1.29433	1.38868	0.600333	0.941202	0.945081	0.647095	1.05711	0.641949
Pavir.Aa01612	0.378548	0.588283	0.873268	1.24101	0	0	0	0	0	0.0437995	0	0	0
Pavir.Aa01613	0	0	0.103724	8.91313e-05	0	0	0	0	0	0	0	0	0
Pavir.Aa01614	0.852702	0.758245	0.793101	1.06516	0.691959	0.808698	0.699514	0.397069	0.572602	0.583513	0.57157	0.607476	0.61092
Pavir.Aa01615	0	0	0	0	0	0	0	0	0	0	0	0	0
Pavir.Aa01616	0	0	0	0	0	0.0740012	0	0	0	0	0	0	0
Pavir.Aa01617	0	0	0	0	0	0	0	0	0	0	0	0	0
Pavir.Aa01618	0	0	0	0	0	0	0	0	0	0	0	0	0
Pavir.Aa01619	0	0	0	0	0	0	0	0	0	0	0	0	0
Pavir.Aa01620	0.0182265	0	0.0168275	0	0	0	0	0	0	0	0	0	0
Pavir.Aa01621	0.0601119	0.159923	0.189913	0.349123	0.10849	0.122228	0.648523	0.0411442	0.0865468	0.065763	0.0699168	0.214402	0.275763
Pavir.Aa01622	0.0506872	0.035314	0.0474396	0.162764	0	0	0.216649	0	0.0624603	0	0	0.0524925	0.0683274
Pavir.Aa01623	5.31315	2.67715	3.73899	4.31131	15.0491	8.22322	7.27995	9.15094	12.1471	8.72455	7.7735	11.7307	9.71208
Pavir.Aa01624	0	0	0	0	0	0	0	0	0	0	0	0	0.0494606
Pavir.Aa01625	0.0666843	0.105892	0.0966198	0.197866	0.0228124	0.328286	0.0806451	0	0.0400069	0.0205683	0.139695	0.0133651	0.0317163
Pavir.Aa01626	2.43202	2.13638	2.77778	3.04622	7.02745	4.45354	5.198	6.18669	6.07705	4.96988	5.15701	5.23181	5.08409
Pavir.Aa01627	1.1968	1.77684	0.325282	0.302206	0.0718805	0.148861	0.196426	0.193625	0.224154	0.18538	0.460088	0.0408359	0
Pavir.Aa01628	2.23258	3.22802	2.56265	3.13224	1.32368	3.2397	2.13486	2.78969	3.24816	2.74549	2.01624	2.88009	2.13869
Pavir.Aa01629	0.816394	1.81529	1.41502	0.915614	1.27556	1.34952	1.19544	1.74308	1.70038	1.3591	1.82553	1.82073	1.35832
Pavir.Aa01630	6.97071	3.75852	5.8677	7.52843	5.80395	10.9705	6.54592	4.90337	4.65329	6.2225	4.6272	4.99314	6.35186
Pavir.Aa01631	0.115637	0.130576	0.112411	0.146745	0.265284	0	0.197005	0.15925	0.213376	0.24878	0.0753052	0.135827	0
Pavir.Aa01632	0	0	0	0	0	0	0	0	0	0	0	0	0
Pavir.Aa01633	0	0	0	0	0	0	0	0	0	0	0	0	0
Pavir.Aa01634	5.50514	2.10991	5.61746	8.13288	6.7086	4.36989	7.45122	5.19852	4.86628	6.26627	7.04217	5.14716	7.35457
Pavir.Aa01635	0.0388515	0	0.0130197	0.0143867	0	0	0	0	0	0	0	0	0
Pavir.Aa01636	19.0205	16.9563	17.9608	27.5369	20.2119	18.3837	12.0177	19.4588	16.9707	18.2965	16.1866	16.6478	12.4517
Pavir.Aa01637	0.455045	0.618447	0.854873	0.639067	0.637206	0.175181	0	0	0.545653	0.141928	0	0.712948	0.145921
Pavir.Aa01638	0	0	0.0284495	0	0	0	0	0	0	0	0	0	0
Pavir.Aa01639	23.325	22.5582	21.5091	22.1411	33.5502	35.1852	25.709	29.0992	29.8026	26.123	23.0543	25.9909	23.9389
Pavir.Aa01640	36.1863	46.9226	36.2384	42.9448	47.7131	44.3659	37.8335	46.5552	53.2636	54.076	37.9043	38.7618	33.5383
Pavir.Aa01641	14.609	16.4991	13.0516	13.7876	21.2947	17.3243	16.1367	22.3462	22.7193	22.6468	20.3268	18.7959	17.5202
Pavir.Aa01642	0.350415	0.520728	0.388785	0.241327	0.656225	0.966131	0.898985	0.433668	0.446795	0.463025	0.388519	0.463777	0.486413
Pavir.Aa01643	0.701248	0.840713	0.845074	0.825664	2.93567	2.08202	1.95413	1.68184	2.06271	1.64176	1.86972	1.4268	1.66868
Pavir.Aa01644	38.9526	47.3798	40.0357	36.9185	60.0661	50.6323	51.0473	46.3792	59.3645	59.5186	55.8108	51.3837	45.2945
Pavir.Aa01645	21.5082	30.2507	25.4246	26.4121	34.6696	30.9004	47.5266	26.8081	38.1693	27.3088	29.0324	26.917	20.2069
Pavir.Aa01646	0	0	0	0	2.02919	0	0	0	0	0	0	0	0
Pavir.Aa01647	0	0.028784	0	0	0	0	0	0	0	0	0	0	0
Pavir.Aa01648	0.0744889	0.11224	0.122864	0.0144887	0.248289	0.0423881	0.0736613	0.0887952	0	0.035531	0.0416014	0.111961	0
Pavir.Aa01649	0	0	0	0	0	0	0	0	0	0	0	0	0
Pavir.Aa01650	0.802438	1.10812	0.350071	0.115155	0.524514	2.65023	0.426465	0.873332	0.966463	1.40307	0.584728	0.179729	0.716839
Pavir.Aa01651	0	0	0	0	0	0	0	0	0	0	0	0	0
Pavir.Aa01652	0	0.126907	0	0.0426267	0	0.120994	0.191714	0	0.0852701	0.12083	0.151817	0	0
Pavir.Aa01653	4.373	13.1164	17.617	15.7679	15.1782	18.1261	10.7783	12.4335	13.7594	15.4943	13.0488	12.9798	12.2101
Pavir.Aa01654	0	0	0	0	0	0.024084	0.0504013	0.0995529	0	0	0.0313205	0.0859482	0.0258196
Pavir.Aa01655	0.6673	0.237387	0.211142	0.249926	4.62403	9.92801	5.8867	4.81696	6.57135	6.07457	7.16765	5.97187	7.03977
Pavir.Aa01656	0.0562483	0.524337	0.377214	0.220053	0.517452	0.479739	0.520306	0.560793	0.793158	0.557656	0.413776	0.765553	0.752314
Pavir.Aa01657	0.0121561	0.375301	0.0828301	0	0.657525	0	0.0317535	0.0458583	0	0.0430618	0.0700926	0	0.0348982
Pavir.Aa01658	0	0.0268135	0	0	0	0	0	0	0	0	0	0	0
Pavir.Aa01659	0	0	0	0	0	0	0.112494	0	0	0	0	0	0
Pavir.Aa01660	0.0446463	0.018121	0.0296365	0.0136297	0	0	0	0	0	0	0	0	0
Pavir.Aa01661	0.0546798	0.0774999	0.174178	0.30932	0.559754	0.45791	0.264479	0.240835	0.27399	0.230599	0.241799	0.27169	0.598669
Pavir.Aa01662	2.40209	2.86304	2.84399	3.47811	2.91203	3.18441	3.10223	3.2223	3.57451	2.92161	3.50067	3.38895	3.37423
Pavir.Aa01663	0	0	0	0	0	0	0	0	0	0	0	0	0
Pavir.Aa01664	3.41832	0.376725	0.207178	0.266434	1.56144	2.06836	1.41614	1.77691	2.12907	1.29259	1.90479	1.4579	1.35302
Pavir.Aa01665	1.01442	0.907748	0.668666	0.39511	1.80255	1.7478	2.20369	1.60522	2.36059	1.38879	1.92892	1.46879	1.77116
Pavir.Aa01666	0.0389859	0.0496011	0.32141	0.207199	0	0.017546	0	0	0	0	0	0	0
Pavir.Aa01667	0	0	0	0	0	0	0	0	0	0	0	0	0
Pavir.Aa01668	0.111397	0.00815341	0.0599081	0.0374323	0.0557305	0.0722054	0.102736	0.0633985	0.0282062	0	0.0670322	0	0.0334575
Pavir.Aa01669	0	0	0	0	0	0	0	0	0	0	0	0	0
Pavir.Aa01670	2.92253	2.08171	1.9037	1.98144	2.88196	3.41552	2.03112	2.93807	2.72367	2.49306	2.68366	2.54775	2.10638
Pavir.Aa01671	0.517734	0.35461	0.299844	0.337715	0.742378	0.635306	0.848084	0.463022	1.04048	0.550419	1.23959	1.07401	0.643728
Pavir.Aa01672	0.0936645	0.0706307	0.0862105	0.0357844	0.164337	0.0224475	0.196456	0.0556281	0.0868441	0.16728	0.184051	0.0724344	0.151157
Pavir.Aa01673	66.4649	85.8295	56.4746	34.5539	170.778	126.29	156.046	166.133	193.516	143.408	144.669	122.128	120.789
Pavir.Aa01674	21.2707	18.6942	17.9677	17.9295	44.764	21.3069	32.7557	33.8644	31.9523	32.9926	30.8829	30.6661	35.9495
Pavir.Aa01675	0	0	0	0	0	0	0	0	0	0	0	0	0
Pavir.Aa01676	41.3592	38.9585	45.4291	59.0957	60.1497	81.3285	48.1356	54.8551	41.6534	50.0849	54.7831	46.4616	51.7863
Pavir.Aa01677	7.46048	6.39123	6.52529	6.24878	11.541	10.713	11.0416	11.6424	12.1726	11.3885	10.1941	12.3647	9.78158
Pavir.Aa01678	0.0684991	0.0673217	0.0800422	0.0549165	0	0.172844	0.228797	0.266969	0.221317	0	0.750529	0.165518	0.06619
Pavir.Aa01679	14.7288	13.3827	12.7613	14.0496	23.9329	23.7044	18.7803	16.4695	25.1847	19.9971	15.6102	20.5807	15.7511
Pavir.Aa01680	0.0944532	0	0.0274088	0.108303	0	0.121523	0	0	0	0	0.074515	0	0
Pavir.Aa01681	5.51781	11.5361	15.8321	7.26973	4.97644	21.5493	8.06742	6.53688	10.7867	15.3101	6.33803	10.3089	4.73935
Pavir.Aa01682	1.35439	1.30951	1.4003	1.81099	2.90238	3.16531	1.642	1.47107	2.17398	2.03482	2.42035	2.12563	1.70971
Pavir.Aa01683	7.14096	8.76361	7.82059	8.36047	20.9399	26.935	19.559	20.316	19.6844	22.552	16.4746	17.0695	12.9616
Pavir.Aa01684	30.6195	61.1173	63.5413	24.2118	31.5343	32.2268	30.0524	26.186	32.926	34.6415	22.7691	34.0781	26.5215
Pavir.Aa01685	45.7754	47.5733	56.4849	71.3216	101.135	89.0981	67.9914	76.9949	95.073	85.9226	80.5011	80.911	73.2783
Pavir.Aa01686	0.579581	1.31541	0.663387	0.315679	1.31797	0.141373	0.328504	0.811768	0.0984088	0.164746	1.03962	0.784783	1.30221
Pavir.Aa01687	15.3287	13.1941	16.2564	23.0527	25.4932	30.5703	27.8715	27.6987	24.3879	23.8499	23.3474	25.2244	21.7144
Pavir.Aa01688	0	0	0	0	0	0	0	0	0	0	0	0	0
Pavir.Aa01689	2.43879	2.75902	2.31129	2.29367	6.30754	2.33095	5.32177	4.52978	7.87701	6.25094	4.60614	5.20944	4.79002
Pavir.Aa01690	0.110999	0	0.0148176	0.768723	0.0265083	0	0.0444216	0.014039	0.0232751	0.0241825	0.0458511	0.0353443	0.0518987
Pavir.Aa01691	0.825254	1.27098	0.784446	0.448157	2.08571	1.21425	1.63855	1.33224	1.75875	1.46312	1.17141	0.897478	0.928361
Pavir.Aa01692	5.75278	9.05616	9.1609	11.851	5.38851	7.64614	7.92869	5.21703	4.64862	6.28348	3.80531	4.55409	4.20154
Pavir.Aa01693	1.77526	3.68461	1.89755	0.958166	0.359771	0.160004	0.197532	0.179127	0.132824	0.160654	0.196258	0.278231	0.164921
Pavir.Aa01694	0.297823	0	0	0.0545541	0	0.284936	0.243985	0.259279	0.442416	0.101971	0.0552981	0	0
Pavir.Aa01695	0.0807328	0.157569	0.0957708	0.0686986	0.155574	0.0531548	0.157524	0.107648	0.19897	0.0904653	0.16156	0.127791	0.266087
Pavir.Aa01696	9.01828	11.6703	12.9912	12.8477	15.1457	19.0239	17.0342	17.3026	21.3536	14.4723	17.1954	14.207	12.727
Pavir.Aa01697	0.714503	0.996191	0.798853	0.799478	0.253212	0.2827	0.568777	0.351728	0.320727	0.351614	0.547484	0.500219	0.531875
Pavir.Aa01698	0.701591	0.575631	0.437126	1.78652	4.16647	2.62513	2.23258	2.35185	3.79696	2.58104	2.24039	1.78387	2.08598
Pavir.Aa01699	14.6576	16.2495	18.7628	27.8647	52.9206	27.5688	37.7926	50.0957	36.8021	35.4262	49.8713	34.9858	51.6077
Pavir.Aa01700	1.39131	1.34387	0.99358	1.43841	0.877671	0.733504	1.60331	0.656714	0.355116	1.08216	0.778586	0.655962	0.693546
Pavir.Aa01701	6.27691	4.39117	4.17436	4.19394	4.27909	2.88766	4.50009	4.77479	4.72039	4.03438	4.15716	3.38819	2.86092
Pavir.Aa01702	0	0	0	0	0	0	0	0	0	0	0	0	0
Pavir.Aa01703	0.718849	1.1898	1.20499	0.753884	1.69863	1.37222	1.2685	1.05475	1.46261	1.49145	0.986359	1.5207	0.964365
Pavir.Aa01704	0.204739	0.383732	0.442158	0.555307	0.130987	0.139847	0.0608197	0.105923	0.0479129	0.269892	0.23767	0.505824	0.0988686
Pavir.Aa01705	0.183473	0.0914152	0.0714364	0.0325638	0.516118	0.215473	0.670589	0.711349	0.593869	0.483457	0.648037	0.489273	0.640946
Pavir.Aa01706	5.45511	2.66009	5.39161	15.8227	4.0623	12.4459	2.48185	3.67922	2.4328	4.64798	3.72831	4.97934	6.26085
Pavir.Aa01707	0	0	0	0	0	0.0144816	0	0	0	0	0	0	0
Pavir.Aa01708	0	0	0	0.00529775	0	0	0	0	0	0	0	0	0
Pavir.Aa01709	8.52667	6.90346	7.68483	8.14471	0.356414	0.369915	0.932958	0.483124	1.01509	0.308155	0.450633	0.38916	0.525589
Pavir.Aa01710	5.629	3.58291	5.2952	8.36955	7.36579	8.94499	5.98906	8.22947	6.44668	8.14595	7.06622	8.36343	8.52822
Pavir.Aa01711	0.233145	0.78425	0.580665	0.329036	0.192132	0.508394	0.141519	0.0434243	0.162835	0.178977	0.3105	0.422802	0.358164
Pavir.Aa01712	3.25481	1.35071	0.94886	2.99691	2.89689	6.63643	2.38142	2.24195	1.4779	1.83216	2.83393	3.01338	2.41528
Pavir.Aa01713	10.4126	5.60148	6.07319	8.81346	23.6115	25.641	17.1383	17.586	16.6803	19.1258	17.5455	15.5103	15.069
Pavir.Aa01714	6.4568	5.96809	5.11491	5.87027	12.165	9.61563	9.90992	11.6961	11.9147	11.8076	12.6098	11.1053	9.29827
Pavir.Aa01715	0	0	0	0	0	0	0	0	0	0	0	0	0
Pavir.Aa01716	26.6314	26.4073	25.1868	29.6444	37.5896	37.0544	31.704	24.2182	27.0816	32.7103	23.9715	22.852	26.8337
Pavir.Aa01717	0	0	0	0	0	0	0	0	0	0	0	0	0
Pavir.Aa01718	2.66448	1.97987	2.57291	3.12214	3.55919	3.93784	3.52617	3.67839	3.27326	3.50125	3.00332	3.34687	2.91466
Pavir.Aa01719	0.360325	2.25801	1.67677	0.84914	0.137716	0	0.0261107	0.0930841	0.0251233	0.0899388	0	0.140965	0.0570575
Pavir.Aa01720	0	0	0	0	0	0	0	0	0	0	0	0	0
Pavir.Aa01721	14.3945	11.1929	11.617	20.2156	28.4437	34.4483	19.2874	28.696	19.8263	19.3195	30.5142	21.9963	48.1085
Pavir.Aa01722	0.45291	0.711193	0.79225	0.811361	0.440717	0.367158	0.49707	0.484756	0.292367	0.638785	0.624489	0.460736	0.261141
Pavir.Aa01723	0	0	0	0.107369	0	0.0263424	0.0207596	0	0	0.0103659	0.024023	0.0195638	0
Pavir.Aa01724	8.90571	2.25842	16.9022	27.7632	2.78827	11.398	1.46402	4.03086	0.744994	5.03084	3.32769	5.41746	8.60656
Pavir.Aa01725	0	0.0492551	0.0350427	0	0	0	0	0	0	0	0	0	0
Pavir.Aa01726	0	0	0	0	0	0	0	0	0	0	0	0	0
Pavir.Aa01727	0	0	0	0	0	0	0	0	0	0	0	0	0
Pavir.Aa01728	0	0	0	0	0	0	0	0	0	0	0	0	0
Pavir.Aa01729	0	0	0	0	0	0	0	0	0	0	0	0	0
Pavir.Aa01730	4.32418	4.02181	3.86402	4.33028	7.45847	6.34921	7.17384	6.5481	8.70218	7.19607	6.22437	6.19113	5.74023
Pavir.Aa01731	1.61364	1.18788	1.49759	0.907795	1.81298	1.1486	1.64898	1.32341	2.02919	1.203	1.45802	1.59052	0.771634
Pavir.Aa01732	2.34696	0	0	0	0	0	0	0	0	0	0	0	0
Pavir.Aa01733	1.26013	0.247955	0.352901	0.198169	0.613267	0.790854	0.935983	0.486467	0.728059	0.616388	0.560948	0.8461	0.344598
Pavir.Aa01734	0.132885	0.307048	0.210217	0.28889	0.307146	1.02897	0.59058	0.475038	0.655695	0.365189	0.534529	0.564322	0.320372
Pavir.Aa01735	0.214358	3.65194	1.45112	1.20352	0	0	0	0.084827	0.0569379	0.149426	0.336533	0.165089	0.182965
Pavir.Aa01736	0.412903	0.263849	1.2423	2.08737	0.268731	0.288551	0.0504192	0.879782	0	0.36232	0.460562	0.547757	0.67527
Pavir.Aa01737	3.80702	3.96826	2.93257	3.03315	2.6538	2.85372	3.05602	3.38354	2.89712	2.93799	3.16221	2.78403	2.66296
Pavir.Aa01738	0	0.402375	0.485012	0.478674	0.412457	1.04004	0.597239	0.477702	0.374132	0.312034	0.341007	0.263391	0.11464
Pavir.Aa01739	0	0	0.0315564	0.0962643	0	0.102196	0.162778	0	0	0	0	0.0750372	0
Pavir.Aa01740	19.9875	14.7711	19.5925	27.4344	11.3392	19.1876	10.6928	11.8428	7.73131	8.10975	9.75749	10.8972	8.73532
Pavir.Aa01741	3.99696	2.4773	1.87544	2.49619	8.56745	7.92859	2.96256	6.17457	11.4445	3.63199	7.35992	8.3714	8.07037
Pavir.Aa01742	9.16498	4.42177	3.95924	7.38836	17.0037	12.7899	7.47817	10.6808	8.15794	3.7697	9.69486	9.41932	11.919
Pavir.Aa01743	0	0	0	0	0	0	0	0	0	0	0	0	0
Pavir.Aa01744	0.459337	0.927826	0.363175	0.311003	0	0.226497	0.23666	0.0771732	0.0517686	0.321331	0.132964	0.0443562	0.105022
Pavir.Aa01745	21.7664	4.59818	30.7472	48.5344	4.68305	18.5326	2.83455	6.81954	1.72146	8.41612	6.67464	11.1454	17.4623
Pavir.Aa01746	0	0.366799	0.359969	0.365301	1.16272	0.965707	1.16229	1.34976	1.26475	1.48799	1.77312	0.879912	1.41706
Pavir.Aa01747	0	0	0	0	0	0	0	0	0.049066	0.0388475	0	0.0332844	0.0369009
Pavir.Aa01748	0.5355	0.207114	0.186573	0.129529	0.259282	0.177826	0.141264	0.185077	0.193035	0.144179	0.128494	0.231819	0.261395
Pavir.Aa01749	0.0186993	0.433856	0	0	0.120727	0	0.0270889	0	0.0243424	0.0295892	0	0.023261	0
Pavir.Aa01750	1.40205	1.42175	1.44572	2.4517	2.45162	2.28644	2.99683	2.86828	2.73472	4.26502	2.55197	3.24982	2.85181
Pavir.Aa01751	6.95882	0.349735	8.05435	26.2104	4.32042	19.451	4.32268	8.92478	1.997	8.19598	5.98897	14.884	12.3109
Pavir.Aa01752	0	0	0	0	0	0	0	0	0	0	0	0	0
Pavir.Aa01753	0	0	0	0	0	0	0	0	0	0	0.0371178	0	0
Pavir.Aa01754	0.0304285	0.111783	0.399479	0.91127	0.0315514	0.12013	0.0478779	0.0308056	0.044324	0.082176	0.142829	0.182243	0.131746
Pavir.Aa01755	2.97072	2.20557	1.91782	6.40824	15.8129	10.1	7.18913	7.54087	13.1319	10.192	8.99732	6.79399	7.09498
Pavir.Aa01756	0	0	0	0	0	0	0	0	0	0	0	0	0
Pavir.Aa01757	0	0	0	0	0	0	0	0	0	0	0	0	0
Pavir.Aa01758	0	0	0	0	0	0	0	0	0	0	0	0	0
Pavir.Aa01759	80.4657	79.9876	81.6801	100.814	224.624	219.446	204.079	155.457	243.657	195.787	172.447	176.995	161.86
Pavir.Aa01760	0	0	0	0	0	0	0	0	0	0	0.117299	0	0
Pavir.Aa01761	8.33398	8.43219	9.16713	9.87712	22.0558	18.1838	20.5182	19.7984	20.8433	20.8644	18.4708	18.3427	19.486
Pavir.Aa01762	0	0.0670255	0.130262	0.0540329	0	0	0	0	0	0	0	0	0
Pavir.Aa01763	0	0	0	0	0	0	0	0	0	0	0	0	0
Pavir.Aa01764	0	0	0	0	0.0570953	0	0	0	0.0983488	0	0	0	0
Pavir.Aa01765	0	0	0	0	0	0	0	0	0	0	0	0	0
Pavir.Aa01766	0	0	0	0	0	0	0	0	0	0	0	0	0
Pavir.Aa01767	0	0	0	0	0	0	0	0	0	0	0	0	0
Pavir.Aa01768	0	0	0	0	0	0	0	0	0	0	0	0	0
Pavir.Aa01769	0	0	0	0	0	0	0	0	0	0	0	0	0
Pavir.Aa01770	0.627519	0	0.0827736	0.210858	0.558188	0	0	0	0.328916	0.361929	0.481679	0	0
Pavir.Aa01771	0.0255011	0.0207327	0	0	0	0	0	0	0	0	0	0	0
Pavir.Aa01772	0.17815	0.299747	0.280231	0.290864	0	0.103272	0.0771427	0.17168	0.0463281	0.0276055	0.0769876	0.143703	0.0952882
Pavir.Aa01773	2.03401	0.458837	0.706207	0.649091	3.73623	2.06325	2.57835	4.12922	4.30924	2.69072	2.20732	1.8998	4.05111
Pavir.Aa01774	1.62966	6.2683	7.33682	8.47542	0	0	0	0	0	0	0	0	0.0611255
Pavir.Aa01775	0	0	0	0	0	0	0	0	0	0	0	0	0
Pavir.Aa01776	0.0957065	0.118386	0.0447061	0.00953211	0	0	0	0	0.0434339	0	0	0	0.0127991
Pavir.Aa01777	0	0	0	0	0	0	0	0	0	0	0	0	0
Pavir.Aa01778	107.48	101.983	92.6782	108.148	278.243	256.77	242.397	181.25	287.266	226.256	204.123	203.717	177.132
Pavir.Aa01779	0	0	0	0	0	0	0	0	0	0	0	0	0
Pavir.Aa01780	0.0790012	0.0485687	0	0	0.0317844	0	0	0.0583847	0	0.107371	0.024878	0	0.0102684
Pavir.Aa01781	14.6797	12.6333	10.9383	11.916	29.0985	21.4665	27.3099	27.5542	31.8384	27.9276	26.4863	23.8517	22.0161
Pavir.Aa01782	0.642572	0.690996	0.373868	0.301467	0.361847	3.31847	2.3379	0.452768	5.09602	1.90588	0.568219	0.447998	0.333413
Pavir.Aa01783	0	0	0	0	0	0	0	0	0	0	0	0	0
Pavir.Aa01784	0.80579	0.100406	0.123992	0	0	0	0	0	1.25017	0.467883	0.470123	0.332272	0.633809
Pavir.Aa01785	0	0	0.0156889	0	0	0	0	0	0	0	0	0	0
Pavir.Aa01786	0	0	0	0	0	0	0	0	0	0	0	0	0
Pavir.Aa01787	3.82274	2.87882	1.84597	0.937674	6.00794	6.08883	5.12661	6.12509	4.50198	8.46002	4.00533	4.84588	7.76882
Pavir.Aa01788	0	0	0	0.0290828	0	0	0	0	0	0.0919483	0	0	0
Pavir.Aa01789	0.0930687	0.0173817	0.0909114	0.094041	0.068835	0.0371325	0.122654	0	0	0.283995	0.0534023	0.0233866	0.0534055
Pavir.Aa01790	0	0	0	0	0	0	0	0	0	0	0	0	0
Pavir.Aa01791	73.7634	175.537	152.921	184.786	54.6954	76.7491	41.2322	63.8425	70.449	68.1238	60.9279	72.7317	56.1399
Pavir.Aa01792	0.421083	0.259914	0.0592302	0.107697	0	0	0.0840529	0.0506066	0.0677499	0.0406093	0.0817009	0.115659	0.170225
Pavir.Aa01793	0	0	0	0	0.128685	0	0	0	0	0.102798	0	0	0
Pavir.Aa01794	0.631767	1.25402	0.734903	0.356734	0.152061	0	0	0	0.089827	0	0	0.0347991	0.170074
Pavir.Aa01795	1.2405	0.499155	0.521872	0.414988	5.70541	7.12583	3.34812	6.37041	5.07336	5.80584	5.30188	5.98621	5.23737
Pavir.Aa01796	0.894863	4.85019	1.92858	4.35598	0	0	0	0	0	0	0.247367	0.479795	0.656243
Pavir.Aa01797	0	0	0	0	0	0	0	0	0	0	0	0	0
Pavir.Aa01798	0	0	0	0	0	0	0.104326	0	0	0	0	0	0
Pavir.Aa01799	0.15643	0.155247	0.411609	0.396532	0.119009	0.193738	0.239288	0.199595	0.293501	0	0.0871828	0.23345	0.0919466
Pavir.Aa01800	0.19165	0	0.136455	0.103296	0	0.412771	0	0	0	0	0	0	0
Pavir.Aa01801	7.67695	7.45383	9.68991	15.1974	19.479	10.7358	18.0566	27.6649	17.1644	16.3223	24.7218	17.9245	24.199
Pavir.Aa01802	0	0	0.0152473	0.0347327	0	0	0	0	0	0	0	0	0
Pavir.Aa01803	0.0880792	0.0336536	0.0113136	0.0128801	0	0	0.0347519	0.0600229	0	0	0.0277997	0	0
Pavir.Aa01804	0	0	0	0	0	0	0	0	0	0	0	0	0
Pavir.Aa01805	0	0.213968	0	0.0652446	0.119009	0.0651123	0.0566747	0	0.16531	0.210565	0.130774	0.190748	0.049794
Pavir.Aa01806	0.0349324	0	0	0	0	0	0	0	0	0	0	0	0
Pavir.Aa01807	0.021745	0.0316309	0.0129021	0	0	0	0	0	0	0	0	0	0
Pavir.Aa01808	0	0	0	0	0	0	0	0	0	0	0	0	0
Pavir.Aa01809	0.0129626	0	0	0	0	0	0	0	0	0	0	0	0
Pavir.Aa01810	0.550197	0.647014	0.0759266	0.388891	1.95573	0.7411	1.14717	1.07956	2.3065	1.99096	2.68572	1.2198	1.22132
Pavir.Aa01811	0	0	0	0	0	0	0	0	0	0	0	0	0
Pavir.Aa01812	0.0392552	0.0146049	0	0	0	0	0	0	0	0	0	0	0
Pavir.Aa01813	0.739309	0.767885	0.780401	0.746093	0.248079	0.97592	0.51402	0.641287	0.301331	0.561402	0.486969	0.735941	0.802496
Pavir.Aa01814	0	0	0	0	0	0	0	0	0	0	0	0	0
Pavir.Aa01815	0	0	0	0	0	0	0	0	0	0	0	0	0
Pavir.Aa01816	0.350246	0.845018	0.19864	0.542776	0	0	0	0	0	0.0676727	0	0	0
Pavir.Aa01817	0	0	0	0	0	0	0	0	0	0	0	0	0
Pavir.Aa01818	0	0	0	0	0	0	0	0	0	0	0	0	0
Pavir.Aa01819	0	0	0	0	0	0	0	0	0	0	0	0	0
Pavir.Aa01820	0.0878655	0.198314	0.0565824	0.164429	0	0	0	0	0	0	0.0897551	0.0651125	0
Pavir.Aa01821	14.5227	20.3958	16.6528	16.3673	55.502	20.7853	27.4235	53.5124	45.4508	40.9282	46.5975	39.8658	40.317
Pavir.Aa01822	9.17648	10.7812	9.83691	9.96972	23.9442	20.5405	18.4465	20.4417	21.162	20.7838	21.3042	22.1418	18.0187
Pavir.Aa01823	1.14669	0.913203	0.305292	0.914933	1.89445	0	2.91539	3.66116	1.87327	1.85963	1.73029	2.245	1.85683
Pavir.Aa01824	0	0.0532076	0	0	0	0	0	0	0	0	0	0	0
Pavir.Aa01825	2.26313	2.61029	2.04669	3.16575	7.4138	3.62901	5.91615	7.48873	5.82317	5.54719	7.18966	5.37332	5.05845
Pavir.Aa01826	14.5281	13.8912	13.794	17.7942	27.8847	27.6622	27.8155	32.1706	31.4392	33.0497	25.883	29.1611	24.8179
Pavir.Aa01827	0.0829216	0.361356	0.417854	0.238752	0.0390526	0.0863858	0.0307974	0.175887	0.0297392	0.106321	0.105854	0.131644	0.0273027
Pavir.Aa01828	0	0	0	0.0675615	0	0	0	0	0	0	0	0	0
Pavir.Aa01829	0	0.0343815	0	0.0505357	0	0	0	0	0	0	0	0	0
Pavir.Aa01830	0.00936768	0	0	0	0.0250167	0	0.0238673	0	0.0132218	0.0265134	0	0.0105098	0
Pavir.Aa01831	0	0	0	0	0	0	0	0	0	0	0	0	0
Pavir.Aa01832	0	0	0	0	0	0	0	0	0	0	0	0	0
Pavir.Aa01833	0	0	0	0	0	0	0	0	0	0	0	0	0
Pavir.Aa01834	104.875	95.3703	99.3076	125.634	155.262	159.815	131.285	106.084	173.315	142.648	119.613	135.901	116.224
Pavir.Aa01835	0	0	0	0	0	0	0	0	0	0	0	0	0
Pavir.Aa01836	0.0264558	0	0.0267458	2.13903	0	0	0.0682074	0.150001	0	0	0	0	0
Pavir.Aa01837	0	0	0	0	0	0	0	0	0	0	0	0	0
Pavir.Aa01838	1.37332	3.34738	4.87749	5.71306	3.95296	4.97995	4.44944	4.01262	3.72993	3.3925	3.32478	4.11724	3.68148
Pavir.Aa01839	4.77341	5.94664	6.2489	3.19586	15.7851	9.52967	19.0069	17.5653	16.1201	12.0047	19.3069	14.9095	24.6885
Pavir.Aa01840	10.821	10.3905	7.74486	3.11094	18.7439	10.1512	15.5044	16.3468	23.0622	16.5519	14.5574	14.16	13.1241
Pavir.Aa01841	0	0	0	0	0	0	0	0	0	0	0	0	0
Pavir.Aa01842	0	0	0	0	0	0	0	0	0	0	0	0	0
Pavir.Aa01843	0	0.13446	0.180217	0.0383785	0.0462199	0.0516499	0	0	0.165894	0.0415585	0.0706243	0.0382177	0.200044
Pavir.Aa01844	0	0	0.00915092	0	0	0	0	0	0	0	0	0	0.0484576
Pavir.Aa01845	4.95836	7.0225	7.39932	6.7007	11.535	6.45903	10.2183	10.6735	11.3147	13.6977	9.81012	10.3644	9.93415
Pavir.Aa01846	0	0	0	0	0	0	0	0	0	0	0	0	0
Pavir.Aa01847	0	0	0	0	0	0	0	0	0	0	0	0	0
Pavir.Aa01848	0.170454	0.147624	0.128828	0.11173	0.214265	0.110052	0.252371	0.16421	0.278792	0.311147	0.251382	0.344492	0.133779
Pavir.Aa01849	5.91179	8.3592	8.7577	11.7624	7.5519	6.19485	7.27873	4.56597	8.13161	9.8361	9.11548	6.41088	9.25917
Pavir.Aa01850	0	0	0	0	0	0	0	0	0	0	0	0	0
Pavir.Aa01851	0	0	0	0	0	0	0	0	0	0	0	0	0
Pavir.Aa01852	0	0	0	0	0	0	0	0	0	0	0	0	0
Pavir.Aa01853	0	0	0	0	0	0	0	0	0	0	0	0	0
Pavir.Aa01854	1.01306	0.85998	0.660755	0.6933	2.76628	3.33586	2.63608	3.13247	3.18264	3.52391	3.26007	2.7379	2.90222
Pavir.Aa01855	13.7641	13.0604	10.7795	6.42581	7.1988	20.3258	8.66684	4.86539	3.92668	7.42431	5.33336	7.69235	5.40303
Pavir.Aa01856	0	0	0	0	0	0	0	0	0	0	0	0	0
Pavir.Aa01857	39.1083	11.2112	10.4381	11.4361	6.03859	7.87507	7.61835	7.3971	8.84102	7.05091	6.74644	6.22105	6.80621
Pavir.Aa01858	0.668456	0.910896	2.31269	1.36535	0	1.1198	1.21745	4.45452	0	0.890861	0	2.08451	0
Pavir.Aa01859	0	0	0	0	0	0	0	0	0	0	0	0	0
Pavir.Aa01860	0.132158	0.166125	0.169262	0.0507231	0.444726	0.561183	0.793389	0.853121	0.422245	0.500097	0.635709	0.611018	0.56631
Pavir.Aa01861	0	0	0	0	0	0	0	0	0	0	0	0	0
Pavir.Aa01862	0	0	0	0	0	0	0	0	0	0	0	0	0
Pavir.Aa01863	0	0	0	0	0	0	0	0	0	0	0	0	0
Pavir.Aa01864	0.052082	0.0316154	0.0682771	0.0418725	0.194861	0.111325	0.192878	0.318339	0.197825	0.183503	0.183219	0.192547	0.224852
Pavir.Aa01865	0.696543	0.277871	0.738613	0.901182	0.0803806	0.111528	0.0753935	0.169408	0.0945357	0.40278	0.127029	0.259752	0.422312
Pavir.Aa01866	0.0238491	0.0343815	0.022167	0.103874	0.161658	0.0894972	0	0	0.0794339	0.144179	0	0.0973398	0.0573526
Pavir.Aa01867	0.852771	0	0	0	0.072563	0.0796815	0	0	0	0.0324541	0	0.0424516	0
Pavir.Aa01868	0	0	0	0	0	0	0	0	0	0	0	0	0
Pavir.Aa01869	0.0407195	0	0	0.040619	0	0	0	0	0	0	0	0.0501377	0
Pavir.Aa01870	1.11573	0.968558	1.24682	1.20684	0.507746	0.453952	0.477491	0.246394	0.279569	0.499078	0.361075	0.676315	0.498335
Pavir.Aa01871	19.5716	16.0155	25.5281	58.2953	35.1619	39.6758	17.7729	24.3472	18.8077	24.3008	22.9866	24.2119	38.8537
Pavir.Aa01872	23.451	29.1995	28.752	32.892	7.6771	11.2372	12.1167	10.3335	8.70542	12.1268	10.8182	9.4411	11.3647
Pavir.Aa01873	0.0691641	0.333965	0.196447	1.20654	0.343294	1.0205	0.0801664	0.484116	0.100553	0.549594	0.576387	0.669384	1.72151
Pavir.Aa01874	0.650537	0.0986635	0.0933154	1.56052	1.1926	1.93883	0.0717538	0.649848	0.325518	0.626298	1.30433	2.28925	5.33492
Pavir.Aa01875	0.73821	0.725919	0.230577	0.380397	1.09631	0.651541	1.45845	1.1208	1.16964	1.71974	1.48943	1.30294	1.46328
Pavir.Aa01876	0.170642	0.183613	0.0662281	0.0835681	0.184272	0.0658519	0.179162	0.044206	0.261172	0.0558886	0.181069	0.0940428	0.249711
Pavir.Aa01877	0	0	0	0	0	0	0	0	0	0	0	0	0
Pavir.Aa01878	3.14225	3.76347	1.4682	1.832	4.24973	2.13437	2.81314	3.0625	3.50435	3.85424	2.46707	2.37649	3.49953
Pavir.Aa01879	0	0	0	0	0	0	0	0	0	0	0	0	0
Pavir.Aa01880	0	0	0	0	0	0	0	0	0	0	0	0	0
Pavir.Aa01881	0	0.0540213	0	0	0	0	0	0.205941	0	0	0.185737	0.0901644	0
Pavir.Aa01882	0.497934	0.194823	0.310553	0.146399	0.751936	0.466774	1.12497	1.08531	1.25307	1.04455	0.769346	0.964483	0.90143
Pavir.Aa01883	16.2605	9.4703	10.6203	9.89204	27.2793	16.9189	27.5908	22.9058	30.5953	26.3096	25.4902	27.0751	21.2946
Pavir.Aa01884	20.672	29.2799	13.0248	15.7098	45.1148	20.2828	29.8258	25.7112	16.4214	14.4424	27.3523	17.2224	27.5829
Pavir.Aa01885	19.9145	13.1098	15.188	20.8849	12.0585	17.0612	12.6828	7.61563	12.682	8.53184	8.72799	11.4092	11.0491
Pavir.Aa01886	98.7009	84.0231	103.644	143.857	149.757	105.046	104.209	129.235	140.355	138.874	135.803	173.866	148.518
Pavir.Aa01887	0.0348163	0.0454237	0.0186003	0	0.151191	0.106459	0.0462491	0	0	0	0	0	0
Pavir.Aa01888	0	0	0	0	0	0	0	0	0	0	0	0	0
Pavir.Aa01889	0	0	0	0	0	0	0	0	0	0	0	0	0
Pavir.Aa01890	0.0722959	0	0	0	0	0	0	0	0	0	0	0	0
Pavir.Aa01891	3.58148	3.10611	2.49874	2.69683	6.04604	4.72142	6.55325	5.29071	6.08452	5.48915	7.05428	6.64869	4.88748
Pavir.Aa01892	0	0	0	0	0	0	0	0	0	0	0	0	0
Pavir.Aa01893	39.3585	39.1164	37.8	55.5004	81.5264	79.578	56.1402	62.3968	77.0621	71.3499	65.7872	57.1026	55.9763
Pavir.Aa01894	0.0873589	0.126454	0.139407	0.097871	0.222815	0.472599	0.390407	0.366032	0.43196	0.723823	0.341924	0.345524	0.0880128
Pavir.Aa01895	0	0	0.0519312	0	0	0	0.246322	0	0	0	0	0	0
Pavir.Aa01896	0.0191698	0.025206	0.0582998	0.0461143	0	0.0628466	0	0	0	0	0	0	0
Pavir.Aa01897	0	0	0	0	0	0	0	0	0.42303	0	0	0	0
Pavir.Aa01898	0	0	0	0	0	0	0	0	0	0	0	0	0
Pavir.Aa01899	0	0	0	0	0	0	0	0	0	0	0	0	0
Pavir.Aa01900	2.08569	1.65579	2.48626	2.26417	7.41736	5.76111	7.32682	6.38612	6.65344	6.37724	5.72034	6.24273	6.27203
Pavir.Aa01901	0.223665	0.197355	0.235516	0.326047	0.216718	0.220492	0.363356	0.793007	0.0766405	0.378837	0.424261	0.361799	0.400805
Pavir.Aa01902	0.603917	0	0	0.0795605	0	0	0	0	0	0	0	0	0
Pavir.Aa01903	0	0	0	0	0	0	0	0	0	0	0	0	0
Pavir.Aa01904	0.00949888	0	0	0	0.035403	0	0.0535702	0	0	0	0.0320876	0.0253448	0
Pavir.Aa01905	0	0	0	0	0	0	0	0	0	0	0	0	0.0112619
Pavir.Aa01906	0	0	0	0	0	0	0	0	0	0	0	0	0
Pavir.Aa01907	8.82482	3.22579	6.49442	11.454	18.7917	6.64142	10.503	12.4299	11.9799	8.48203	12.9275	9.89695	13.9596
Pavir.Aa01908	0.0547653	0.0377532	0.138038	0.0897153	0.0974875	0	0	0	0	0	0	0	0
Pavir.Aa01909	0	0	0	0	0	0	0	0	0	0	0	0	0
Pavir.Aa01910	0	0	0	0	0	0	0	0	0	0	0	0	0
Pavir.Aa01911	0	0	0	0.0288982	0	0.0718993	0	0	0	0	0	0	0
Pavir.Aa01912	0	0	0	0	0	0	0	0	0	0	0	0	0
Pavir.Aa01913	8.91761	6.6317	4.56065	3.69635	16.8313	19.278	14.7786	19.1599	20.9804	19.6537	15.1967	18.8376	13.5849
Pavir.Aa01914	3.4966	2.83778	3.14669	3.39529	7.46937	7.4527	7.05035	7.76811	7.05893	7.34643	6.4782	6.42725	5.8768
Pavir.Aa01915	0.238534	0.278622	0.21033	0.46619	0	0	0	0	0	0	0	0	0
Pavir.Aa01916	0.157657	0	0	0	0	0	0	0	0	0	0	0.899031	0
Pavir.Aa01917	0.141299	0.0277481	0.0196218	0.04288	0.131944	0.215976	0.191224	0.0625201	0.134363	0.0640256	0.0923366	0.0565381	0.137486
Pavir.Aa01918	0.30163	0.721875	0.284093	0.176314	2.52579	2.06263	2.66161	2.1821	1.92296	1.89197	1.71819	1.9035	1.65253
Pavir.Aa01919	1.99087	1.98982	1.52661	1.20335	1.05906	0.880363	1.20604	0.969145	1.24622	1.28574	1.361	1.58124	0.922472
Pavir.Aa01920	1.00197	2.16801	0.617615	0.775086	13.0596	5.7123	0	0	3.1476	0	0	9.85662	6.70076
Pavir.Aa01921	0	0	0	0	0	0	0	0	0	0	0	0	0
Pavir.Aa01922	0	0	0	0	0	0	0	0	0	0	0	0	0
Pavir.Aa01923	0	0	0	0	0	0	0	0	0	0	0	0	0
Pavir.Aa01924	0.0439881	0.115727	0.174011	0.00906753	2.40832	3.471	2.06048	1.7852	2.22481	2.60671	1.17953	1.71839	1.68677
Pavir.Aa01925	19.784	25.4995	18.2264	18.3686	56.762	52.3104	78.7983	39.76	73.0138	66.9696	57.6554	56.5369	38.1658
Pavir.Aa01926	0	0	0	0	0	0	0	0	0	0	0	0	0
Pavir.Aa01927	20.4653	15.8467	18.7424	22.155	39.3099	39.0273	39.6394	34.47	41.7145	31.1323	35.0771	33.0702	29.5728
Pavir.Aa01928	9.85177	15.0612	14.8282	10.462	21.8135	3.41445	16.6451	18.5747	19.1548	20.4663	17.3396	19.6136	13.1312
Pavir.Aa01929	1.42258	3.01493	3.4771	0.444579	0.61199	0.788647	0.846716	0.199759	0.640872	0.337515	0.435922	0.28769	0.258415
Pavir.Aa01930	14.0751	11.1978	9.98661	12.8613	20.0611	18.4214	15.4557	18.2619	19.637	19.7885	15.7492	16.1108	16.1153
Pavir.Aa01931	0.24852	0.19083	0.140497	0.297965	0.0250917	0.0234609	0.017174	0	0.0215379	0	0	0.0609083	0.0525777
Pavir.Aa01932	0	0	0	0	0	0	0	0	0	0	0	0	0
Pavir.Aa01933	0	0	0	0	0	0	0	0	0	0	0	0	0
Pavir.Aa01934	0	0	0	0	0	0	0	0	0	0	0	0	0
Pavir.Aa01935	0	0.0709253	0.0605161	0.0609229	0	0	0	0	0	0	0	0	0
Pavir.Aa01936	0	0	0	0	0	0	0	0	0	0	0	0	0
Pavir.Aa01937	8.65479	13.4484	10.4795	12.8293	8.31721	10.1604	9.04546	5.26426	12.8186	8.95497	6.30076	7.92068	6.14668
Pavir.Aa01938	0	0	0	0	0	0	0	0	0	0	0	0	0
Pavir.Aa01939	0.132728	0.278123	0.145595	0.17745	0.27674	0.285149	0.476658	0.353375	0.332823	0.298352	0.456546	0.282566	0.0645544
Pavir.Aa01940	0	0	0	0	0	0	0	0	0	0	0	0	0
Pavir.Aa01941	0	0	0	0	0	0	0	0	0	0	0	0	0
Pavir.Aa01942	23.821	21.2792	25.139	21.2841	16.8239	66.033	12.0724	12.678	12.714	17.6798	15.0599	10.278	13.8959
Pavir.Aa01943	0.333893	0.0306499	0.320959	0.926376	0	0	0	0	0	0	0	0	0.0517362
Pavir.Aa01944	14.9649	15.6655	16.1737	14.9793	12.9404	12.9932	8.34809	10.6941	8.91507	12.2272	9.54735	10.2475	10.8823
Pavir.Aa01945	4.45277	5.42646	5.27379	7.09073	5.8778	9.35292	4.43761	5.80495	3.66365	5.13593	6.06892	5.05365	4.91375
Pavir.Aa01946	0.128525	0	0	0	0	0	0.125635	0	0.0613172	0.077655	0.114875	0	0
Pavir.Aa01947	7.26464	10.7618	13.5594	18.1924	18.0473	40.7457	17.6551	15.7996	12.2933	13.4162	14.0049	17.8316	15.5292
Pavir.Aa01948	0.792381	0.14836	1.01847	2.17028	0.0440675	0.12551	0	0.212051	0	0.0401469	0.0800762	0.218764	0.182729
Pavir.Aa01949	3.09598	4.06827	2.53644	2.15565	8.64186	5.92192	11.5443	8.05594	11.393	6.35024	9.30007	6.84834	6.26718
Pavir.Aa01950	5.2318	20.9465	16.264	13.4192	12.2087	11.404	8.28267	9.85734	11.8423	12.4956	10.566	8.69889	11.6399
Pavir.Aa01951	0	0	0	0	0	0	0	0	0	0	0	0	0
Pavir.Aa01952	0	0.0518701	0.0166269	0	0	0	0	0	0.143233	0.287891	0	0	0
Pavir.Aa01953	5.48495	3.94772	5.59257	8.00307	2.81495	3.98787	2.61195	2.67864	1.55975	2.16759	3.08661	2.53199	3.36791
Pavir.Aa01954	0	0	0	0	0	0	0.0313049	0	0	0	0	0	0
Pavir.Aa01955	50.4627	53.2982	48.2691	40.6526	63.0582	64.3532	63.953	72.6052	63.9954	67.811	65.169	60.4288	54.2534
Pavir.Aa01956	2.17155	5.43918	3.81476	4.73459	1.72516	1.86256	2.11976	3.13646	3.19531	2.94168	2.61748	1.78802	2.44932
Pavir.Aa01957	0.0496085	0.0284928	0.0703884	0.0207266	0	0.029656	0.0216474	0.0310598	0.0718577	0.0247141	0.0475514	0	0.0619022
Pavir.Aa01958	0	0	0	0	0	0	0	0	0	0	0	0	0
Pavir.Aa01959	0	0	0	0	0	0	0	0	0	0	0	0	0
Pavir.Aa01960	0	0.0607877	0	0	0	0	0	0	0	0	0	0	0
Pavir.Aa01961	0	0	0	0	0	0	0	0	0	0	0	0	0
Pavir.Aa01962	0	0	0.117693	0.14296	0	0	0	0	0	0	0	0	0
Pavir.Aa01963	0.159217	0.108756	0	0.095913	0	0	0	0	0	0	0	0	0.301471
Pavir.Aa01964	3.69072	2.3762	3.06713	1.2669	2.65707	3.058	2.15625	3.0552	4.36072	2.65511	2.70392	2.28362	2.95453
Pavir.Aa01965	0.100172	0	0	0.228054	0	0	0	0	0	0	0	0	0
Pavir.Aa01966	0.213067	0.14114	0.0499091	0.0299575	0.0767724	0	0.182853	0	0	0.0696324	0.037585	0	0.135381
Pavir.Aa01967	3.37473	3.63423	3.11505	3.04897	6.65421	4.95596	4.69667	5.14223	6.62651	5.57007	5.00099	3.61277	3.61001
Pavir.Aa01968	0.478896	0.522683	0.349145	0.272233	0.840487	0.432067	0.29717	0.3034	0.137559	0.271312	0.338364	0.395034	0.232848
Pavir.Aa01969	1.8487	1.52861	2.17327	0.397797	0.38652	1.14392	0.159935	0.113684	0.0535708	0.128331	0.0746211	0.186222	0.170748
Pavir.Aa01970	1.55965	1.36334	0.995276	0.953134	0.870527	0.586105	0.649095	1.36906	0.411905	0.334369	1.06995	0.545028	3.27109
Pavir.Aa01971	24.3994	31.8595	29.9984	22.4332	51.8759	47.8172	48.4854	43.8754	53.8612	41.2351	36.6019	39.8817	39.2139
Pavir.Aa01972	0.234219	0.538536	0.423043	0.0683697	0.104372	0.107923	0.0741506	0	0.54514	0	0.150935	0.254343	0.22204
Pavir.Aa01973	0.703848	0.541784	0.559077	0.256531	0.477343	0.471201	0.383367	0.352436	0.873092	0.454433	0.361606	0.549326	0.101063
Pavir.Aa01974	0	0	0	0	0	0	0	0	0	0	0	0	0
Pavir.Aa01975	0	0	0	0	0	0	0	0	0	0	0	0	0
Pavir.Aa01976	0	0	0	0	0	0	0	0	0	0	0	0	0
Pavir.Aa01977	0.811987	0.174753	0.664551	1.35692	0.23318	1.03496	0.164796	0.262894	0.103753	0.703334	0.504512	0.64059	0.739299
Pavir.Aa01978	21.249	7.94695	10.126	16.7158	57.2357	81.1645	44.6615	50.2107	55.5106	45.1594	44.4769	44.2215	38.322
Pavir.Aa01979	0.0383789	0.0558861	0.060607	0.0217737	0	0	0	0	0	0	0	0	0
Pavir.Aa01980	0.250562	0.59811	0.380428	0.6735	0.799995	0.139473	0.0662709	0.32638	0.119875	0.309815	0.668999	0.41704	0.447019
Pavir.Aa01981	25.2063	20.7578	16.8876	18.1625	32.1328	30.2038	31.886	26.6545	38.4259	28.4826	27.1284	28.087	25.2526
Pavir.Aa01982	13.3979	9.64758	7.25656	10.1574	22.1394	16.2529	29.6051	19.2485	21.4381	25.8393	17.7557	20.7352	17.3486
Pavir.Aa01983	0	0	0	0	0	0.0739886	0	0	0	0	0	0	0
Pavir.Aa01984	27.2099	22.577	24.252	37.6576	35.3247	21.0368	22.8346	16.4481	34.8056	27.2219	11.1859	23.2043	20.9965
Pavir.Aa01985	6.04564	5.42475	5.86442	7.12496	11.0361	11.3164	9.13246	9.35205	10.2137	9.87593	9.00882	9.22148	7.90303
Pavir.Aa01986	0.119605	0.245491	0.175475	0.186313	0	0.0736864	0.0569488	0.0380657	0.0586822	0.096445	0.0552874	0.144358	0.0522611
Pavir.Aa01987	0.0292458	0	0.0547087	4.32826	0	0	0	0	0	0	0	0	0
Pavir.Aa01988	0.160562	0	0	2.32492	0	0	0	0	0	0	0	0	0
Pavir.Aa01989	0.108203	0.897095	0.38285	0.498442	0	0	0.105197	0.238846	0	0.121813	0	0	0
Pavir.Aa01990	0	0	0	0	0	0	0	0	0	0	0	0	0
Pavir.Aa01991	0	0	0	0	0	0	0	0	0	0	0	0	0
Pavir.Aa01992	0	0	0	0.464264	0	0	0	0	0	0	0	0	0
Pavir.Aa01993	6.74871	9.42441	8.81879	5.42715	7.58905	8.5675	5.54271	7.77945	8.81953	8.73186	4.8523	7.45216	6.92703
Pavir.Aa01994	1.83002	2.4559	2.35574	1.54841	1.49583	1.93885	1.2582	1.19336	1.13191	1.03642	1.13107	1.37159	1.52825
Pavir.Aa01995	3.06905	3.14481	3.64129	4.27427	5.16388	5.27108	5.28445	5.50939	5.26035	6.99411	4.67287	5.79643	4.20869
Pavir.Aa01996	0	0	0	0	0	0	0	0	0	0	0	0	0
Pavir.Aa01997	0	0	0	0	0	0	0	0	0	0	0	0	0
Pavir.Aa01998	0	0	0	0	0	0	0	0	0	0	0	0	0
Pavir.Aa01999	0	0	0	0	0	0	0	0	0	0	0	0	0
[truncated: 96,006 more rows]
