# Supplementary material for: Gene regulatory networks for lignin biosynthesis in switchgrass (Panicum virgatum)
Source: Plant Biotechnol J. 2018 Sep 17;17(3):580–93. doi: 10.1111/pbi.13000 (PMC6381781; doi:10.1111/pbi.13000)
Supplement: Supplementary file 5 — Dataset S4 Gene expression profiling (FPKM) from tillers of switchgrass PvMYB4OX, PvMYB58/63OX, PvMYB42/85OX and PvWRKY12DR lines. [file PBI-17-580-s007.xlsx]

## Sheet: tiller
gene_id	MYB4-CK_FPKM	MYB4OX-L6_FPKM	MYB4OX-L8_FPKM	MYB4OX-L9_FPKM	MYB58/63OX-13_FPKM	MYB58/63OX-3_FPKM	MYB58/63_CK_FPKM	MYB42/85OX-11_FPKM	MYB42/85OX-29_FPKM	MYB42/85_CK_FPKM	WRKY12DR-21_FPKM	WRKY12DR-33_FPKM	WRKY12DR-CK_FPKM
Pavir.Aa00001	1.14315	0.357214	0.534976	0.483801	0.209407	0.558581	0.92107	1.47863	0.951676	0.74503	0.825997	0.534472	0.624599
Pavir.Aa00002	0.243349	2.12902	3.25254	1.8021	0.627201	0.557361	0.480457	0.341344	0.285868	0.500042	0.354988	0.597405	0.478586
Pavir.Aa00003	2.86552	0.462112	0.829768	1.46877	0.971433	2.80833	1.98919	2.1908	1.67938	1.02475	2.04858	0.798859	1.45034
Pavir.Aa00004	7.43349	0.35607	0	0	11.4569	7.76839	11.9327	40.9481	0	9.56831	11.3784	16.8998	7.72319
Pavir.Aa00005	0.722129	0.697092	0.651425	0.317027	0.954385	0	1.33086	2.27971	0.601375	0.831661	0.97305	1.22495	0.364765
Pavir.Aa00006	8.41716	8.6264	6.76448	7.94206	8.57738	6.00477	8.75356	7.94805	8.51946	6.42675	6.89016	8.4073	6.99891
Pavir.Aa00007	0	0	0.0237844	0	0	0	0	0	0	0	0	0	0
Pavir.Aa00008	108.404	140.452	132.596	128.37	120.752	109.486	90.4857	96.8931	104.066	95.3993	96.7602	136.003	88.4911
Pavir.Aa00009	0.0242097	0.02371	0.0990844	0.0273498	0	0	0	0	0	0.075095	0	0.0367306	0
Pavir.Aa00010	0	0	0	0	0	0	0	0	0	0	0	0	0
Pavir.Aa00011	0	0	0	0	0	0	0	0	0	0	0	0	0
Pavir.Aa00012	0.761021	0.516888	0.764477	0.48395	0.78382	0.788387	0.499913	0.342383	2.45351	1.39662	0.533022	1.41526	1.52377
Pavir.Aa00013	101.263	100.989	90.7088	103.062	133.37	133.559	139.96	119.393	93.4371	100.556	114.622	120.694	94.0304
Pavir.Aa00014	5.71745	5.41698	4.54258	5.28659	5.27419	5.04666	3.71559	4.29487	5.12815	4.54369	4.18462	4.84382	5.05015
Pavir.Aa00015	0	0	0	0	0	0	0	0	0	0	0	0	0
Pavir.Aa00016	17.7293	13.1664	13.2839	14.5346	7.55259	8.44377	6.65348	4.56194	12.6529	7.56077	6.27215	6.65722	5.39723
Pavir.Aa00017	71.8179	59.3171	60.1393	67.8094	79.283	80.2883	99.853	85.5837	53.5888	65.3303	74.9478	76.3251	77.4535
Pavir.Aa00018	0	0	0	0	0	0	0	0	0	0	0	0.0112847	0
Pavir.Aa00019	0	0.813135	0.691456	0.554528	3.08788	0	0	0	0	0	0	0	0
Pavir.Aa00020	11.8449	8.36166	9.07026	8.33154	11.9396	14.3226	15.3824	9.9671	11.2436	17.2206	13.6192	17.5211	19.9276
Pavir.Aa00021	0	0	0	0	0	0	0	0	0	0	0	0	0
Pavir.Aa00022	5.73001	5.4892	5.03392	6.27486	4.65516	7.60746	5.98474	5.37968	7.00134	6.33444	3.72873	6.07388	5.36455
Pavir.Aa00023	11.5328	10.162	10.6833	11.233	16.8832	16.9297	19.8315	15.7812	20.4057	19.0981	17.44	19.2906	17.4527
Pavir.Aa00024	9.28583	14.1939	11.2227	14.0906	10.2218	8.57024	7.14821	7.68601	6.39714	8.71126	9.95526	9.41861	9.516
Pavir.Aa00025	8.61203	8.54636	7.79143	8.40598	17.6427	17.1584	20.0793	17.7016	14.3169	13.2399	16.5782	16.867	15.4366
Pavir.Aa00026	12.4253	11.7606	11.0009	11.5361	18.4322	17.9243	20.3411	17.0382	9.90279	12.2879	17.1295	14.6887	15.6615
Pavir.Aa00027	0.173597	0.237119	0.296539	0.270033	0.134599	0.742663	0.163209	0.140586	0.438267	0.563852	0.373326	0.506873	0.352613
Pavir.Aa00028	0	0.010505	0.00868911	0	0	0	0	0	0	0	0	0.0329329	0
Pavir.Aa00029	1.43551	0.819303	0.746628	1.32661	1.74688	1.40503	1.47845	1.76201	1.037	1.14505	1.1226	1.24165	1.47746
Pavir.Aa00030	1.18086	0.904221	0.581021	1.78409	2.3151	2.49353	1.50243	4.1866	2.72422	1.973	2.21224	1.68279	2.94292
Pavir.Aa00031	0.0474455	0.124912	0.0871323	0.297573	0	0.0931456	0	0	0.194954	0.0505029	0	0	0.0625392
Pavir.Aa00032	13.4386	12.6192	10.8902	12.5393	12.7388	12.7827	14.1425	13.591	11.4843	12.167	12.2763	14.3918	13.7889
Pavir.Aa00033	0.0265608	0.0222662	0.0199235	0.0232618	0.0724854	0.252304	0.283542	0.247222	0.307013	0.21621	0.300653	0.240597	0.130946
Pavir.Aa00034	24.3308	31.6377	28.1094	31.787	11.6823	14.3444	13.1634	14.1424	9.67926	14.9193	14.9991	16.3871	11.981
Pavir.Aa00035	56.988	40.9641	38.7601	34.2156	24.4556	65.4853	29.8832	24.9315	26.5077	27.724	21.5421	26.9724	18.7323
Pavir.Aa00036	2.29458	1.52026	2.02325	1.64033	1.97094	1.74829	1.55503	1.79099	2.81006	2.87853	2.62409	2.34838	2.06708
Pavir.Aa00037	2.25177	1.11822	1.44841	1.87965	0.734137	0.68814	0.612956	0.406881	0.50552	0.574512	0.608817	0.910892	0.322391
Pavir.Aa00038	8.87705	5.23533	6.26662	5.80685	17.6396	13.0874	17.0701	14.7117	18.2035	15.2578	14.976	17.1994	11.7002
Pavir.Aa00039	0.781929	0.367699	0.401492	0.419254	0.165104	0.427065	0.253552	0.299983	0.186888	0.530485	0.560862	0.565686	0.663866
Pavir.Aa00040	3.69761	6.00375	6.16814	8.46348	3.68649	4.79494	3.23761	1.37719	0	2.13353	2.94429	0.838119	3.8843
Pavir.Aa00041	0.153088	0.328937	0.423682	0.853748	0.050527	0.0678732	0.0417318	0	0	0	0	0.0435196	0.0757316
Pavir.Aa00042	4.02075	6.32688	6.41121	6.30715	2.19607	1.65767	2.43196	2.00138	1.97596	3.17126	2.10457	3.38947	3.57964
Pavir.Aa00043	0.336309	0.169542	0.169367	0.266739	1.0021	1.53635	0.725003	0.248481	1.43975	1.90473	0.69127	1.35087	1.09888
Pavir.Aa00044	0	0	0	0	0	0.0801028	0	0	0	0	0	0	0
Pavir.Aa00045	28.209	11.498	16.289	20.4633	64.304	26.7307	55.9356	50.4698	48.8473	49.1031	43.6505	46.554	35.8741
Pavir.Aa00046	0.335817	0.200963	0.295307	0.167804	1.38552	1.07089	1.47885	1.42343	2.69657	1.58361	1.38832	0.848205	1.3678
Pavir.Aa00047	1.58598	1.56487	1.12677	0.784965	10.1759	5.83219	9.40612	12.4539	4.06398	7.63245	6.32667	6.61229	6.26782
Pavir.Aa00048	5.96949	7.10331	6.39549	5.44581	6.44418	3.62527	5.51464	7.65448	4.94837	5.63456	4.94913	6.33486	5.63531
Pavir.Aa00049	0	0.062811	0	0	0	0	0.257322	0.260029	0.598387	0	0	0.10525	0.342746
Pavir.Aa00050	11.5137	13.3257	7.93323	12.0751	14.4426	6.76757	18.126	18.8246	18.4277	13.3082	19.587	15.723	12.9693
Pavir.Aa00051	9.16728	10.2752	8.5535	9.75244	19.1084	16.243	16.961	18.1963	16.1783	12.5464	16.2329	14.301	16.1361
Pavir.Aa00052	0	0	0	0	0	0	0	0	0	0	0	0	0
Pavir.Aa00053	58.2929	56.3563	47.5787	56.1578	110.033	88.6763	111.041	95.3379	88.7733	82.2536	95.0161	88.0987	91.9259
Pavir.Aa00054	9.31682	9.17658	8.0083	8.41174	14.0251	9.2758	11.7395	11.1899	8.444	9.46718	11.8137	10.7299	13.1765
Pavir.Aa00055	13.4988	10.9458	8.95418	11.2454	18.5088	15.9725	17.2713	20.5288	14.8493	15.8861	20.603	16.2439	20.9663
Pavir.Aa00056	19.3038	16.9704	16.0178	21.8231	24.8073	23.4884	25.3685	26.1605	19.3949	21.8316	23.4142	24.6065	25.7008
Pavir.Aa00057	74.0821	57.9305	51.9974	62.3863	139.023	141.591	155.186	130.692	102.186	101.785	119.49	123.438	117.886
Pavir.Aa00058	0.871695	1.1249	1.04545	1.12935	1.12322	0.862875	0.873896	1.46896	2.1171	1.15624	1.18407	1.13911	0.858795
Pavir.Aa00059	1.03095	1.24418	1.40375	1.07554	0.475881	0.388229	0	0.37455	0.829147	0.166344	0.209857	0.190307	0.906951
Pavir.Aa00060	0.828687	9.14303	9.42613	10.3315	0.0685	0.346466	0.207948	0	0.638403	0.174914	0.0520773	0.0983384	0.320599
Pavir.Aa00061	0	0	0	0	0	0	0	0	0	0	0	0	0
Pavir.Aa00062	5.73108	8.85646	7.64536	9.9517	17.0649	11.8196	20.1102	15.3324	11.8158	14.5955	17.0808	16.4939	16.6386
Pavir.Aa00063	30.2776	19.2942	20.0988	23.6135	81.8343	64.1288	65.6854	62.93	68.3764	60.6404	60.0714	85.7437	61.5084
Pavir.Aa00064	0	0.0127538	0.0314664	0.0689	0.111415	0	0.103535	0.304279	0.499568	0.101143	0.101764	0.128642	0.0850126
Pavir.Aa00065	10.1658	16.4697	12.0944	13.4466	30.8052	18.8324	19.3107	21.2893	19.1194	18.7348	24.8995	20.3236	21.8106
Pavir.Aa00066	0	0	0	0	0	0	0	0	0	0	0	0	0
Pavir.Aa00067	1.08467	0	0	0	0	0	0	0	0	0	0	0	0
Pavir.Aa00068	0.122768	0.180052	0.0959081	0.135735	0.19703	1.72246	0.117985	0.179194	0.443634	0.256904	0.0449303	0.0915261	0.0339072
Pavir.Aa00069	0.23728	0.060929	0.115467	0.045875	0	0	0.385192	0	0	0	0	0	0.190618
Pavir.Aa00070	5.09255	4.16657	3.61651	4.37878	7.04624	6.14097	7.81064	6.42677	4.58772	4.98825	6.52015	6.10954	5.75647
Pavir.Aa00071	50.4358	45.7576	36.0714	48.0415	27.7211	24.9752	40.8914	28.173	19.6205	24.9868	31.5057	35.3642	24.3355
Pavir.Aa00072	0	0	0	0.0223588	0	0	0	0	0	0	0	0	0
Pavir.Aa00073	0	0	0	0	0	0	0	0	0	0	0	0	0
Pavir.Aa00074	8.41219	5.94281	5.2816	6.27146	9.97361	10.0015	9.84058	9.19369	6.37269	7.30591	8.40387	8.33458	8.09243
Pavir.Aa00075	12.2192	0.752681	2.17843	3.07379	1.76822	6.19676	5.25334	2.98081	4.89842	2.70162	2.53042	3.4758	0.680832
Pavir.Aa00076	22.488	24.7264	18.6436	22.2117	38.4995	33.2222	41.72	41.2218	24.2366	29.9748	35.95	34.4413	33.3271
Pavir.Aa00077	0.0841496	3.67776	4.7301	1.93414	0	0.024546	0.0178772	0	0.184256	0.0183868	0	0	0.0268509
Pavir.Aa00078	2.23981	4.21904	4.85435	3.51618	1.15751	1.22222	0.499414	0.614204	1.08704	0.711861	0.540199	0.594284	0.613078
Pavir.Aa00079	4.79263	2.34129	2.37603	4.44016	3.39852	4.03759	4.34586	2.84445	4.53981	3.01904	2.84471	1.95015	2.21852
Pavir.Aa00080	13.1224	10.2077	9.3589	12.0819	15.6219	15.3787	16.7138	15.5671	9.81034	11.528	14.6042	13.8884	12.6009
Pavir.Aa00081	2.36342	4.08714	3.35557	4.31732	1.91901	0.732031	0	2.0336	0	0.203156	1.64082	1.82518	0.340263
Pavir.Aa00082	6.07229	6.52682	5.99387	5.61834	10.2203	9.39149	13.1036	12.7107	8.90225	10.6416	10.8759	9.8411	12.0487
Pavir.Aa00083	0.137932	0.110292	0.0465295	0.0387028	0	0	0	0	0	0	0.0708302	0.0262584	0
Pavir.Aa00084	41.2663	40.6978	32.5902	37.9645	10.9045	7.6484	12.1155	6.12888	15.0895	12.664	10.6383	15.8467	10.7142
Pavir.Aa00085	36.0845	38.4149	35.0049	37.9298	67.6282	63.3044	55.7839	69.972	49.2128	52.8461	62.0731	56.4086	61.9719
Pavir.Aa00086	38.1361	34.9133	34.7887	38.1978	56.7171	54.737	49.4666	47.9194	38.4664	50.2697	55.6523	55.4422	59.1346
Pavir.Aa00087	22.6319	22.6456	22.5718	24.6696	44.1651	39.793	48.5429	47.4932	43.3959	40.9751	47.3714	49.2268	46.5248
Pavir.Aa00088	21.2496	24.0495	21.2718	27.4791	22.4338	29.0842	27.1544	27.9208	39.1851	23.3301	22.0116	22.0647	19.0917
Pavir.Aa00089	14.3717	12.2416	10.1759	13.3011	22.7436	22.2261	18.9352	23.3556	17.7628	14.3327	20.5541	19.103	18.329
Pavir.Aa00090	36.4938	33.9685	25.9935	37.5132	43.1044	38.6008	49.3701	46.4839	34.2908	29.5495	38.9093	38.3865	35.1055
Pavir.Aa00091	42.2194	37.3062	36.3688	41.2203	68.5998	51.1796	63.5769	63.6052	72.0059	62.6592	69.8896	76.5872	75.6589
Pavir.Aa00092	0	0	0	0	0	0	0	0	0	0	0	0	0
Pavir.Aa00093	0	0	0	0	0	0	0	0	0	0	0	0	0
Pavir.Aa00094	0.229996	0.41594	0.269123	0.565801	2.39225	1.92411	3.26648	2.5331	6.83905	2.72989	1.96079	1.69569	1.77429
Pavir.Aa00095	8.83303	11.8359	9.32456	11.1143	25.027	16.605	26.2557	23.9995	22.9219	17.688	23.1019	22.14	22.3011
Pavir.Aa00096	9.24231	11.6148	10.9977	12.7196	17.6464	14.8086	13.6422	12.403	12.9366	13.9152	14.6884	15.0093	13.6502
Pavir.Aa00097	0	0	0	0	0	0	0	0	0	0	0	0	0
Pavir.Aa00098	0.13951	0.09457	0.204781	0.164277	0.258465	0.76876	0.344573	0.293442	0.731789	0.597099	0.300912	0.451896	0.536059
Pavir.Aa00099	1.73111	1.96377	2.01513	2.53695	2.4958	2.35858	2.37581	2.12302	2.68002	2.21644	2.40768	2.48714	2.65109
Pavir.Aa00100	0.803209	0.407452	0.912995	0.58773	0.168878	0.556716	0.105274	0.61758	0.185743	0.588133	0.982902	0.893432	0.895967
Pavir.Aa00101	0.0882226	0.0423203	0.0790935	0.209732	0.399243	0.436584	0.187084	1.08422	1.28963	0.669774	0.58044	0.614578	0.328072
Pavir.Aa00102	13.0913	12.151	11.4232	13.5176	20.1099	17.6618	15.3457	21.0656	15.6199	13.8801	15.4358	14.3904	15.6504
Pavir.Aa00103	6.82397	4.21682	4.6776	5.76485	3.85884	5.89701	2.93341	3.20719	2.77512	5.62606	4.70158	5.89789	6.36252
Pavir.Aa00104	36.0497	42.0366	34.1881	38.4411	78.6143	54.5115	81.9944	73.2035	44.1148	52.5134	69.1488	63.4108	62.2047
Pavir.Aa00105	0.0485369	0.0532821	0.0398874	0.0768262	0.0834512	0.211721	0	0	0	0.30815	0.0414991	0.0916322	0.130033
Pavir.Aa00106	1.05889	2.19811	1.00706	2.19163	7.50147	2.68488	2.68845	2.68907	4.05165	1.58755	3.33601	2.21572	4.2749
Pavir.Aa00107	1.18241	1.0729	1.08412	0.895389	2.52302	1.77208	2.53787	3.16431	1.66605	2.20445	2.55444	2.24742	2.76815
Pavir.Aa00108	9.52006	8.40828	8.02657	9.67079	13.6581	11.1319	9.05896	10.0361	9.5689	8.05605	9.02119	9.0618	10.1254
Pavir.Aa00109	26.4761	33.6854	38.3585	29.6	46.9455	29.3403	46.1177	40.435	25.3339	33.4445	39.163	43.6847	36.165
Pavir.Aa00110	338.382	322.781	107.675	369.902	1584.61	837.412	1431	1650.27	588.506	913.677	1581.96	1155.84	1279.11
Pavir.Aa00111	0.143116	0.26957	0.0386221	0.143974	0.280263	0	0.319239	0.319928	0	0.20729	0.0880944	0.194739	0.0614776
Pavir.Aa00112	25.8183	19.9497	24.607	24.0298	27.1864	26.6112	22.2589	19.5127	26.6066	25.6512	22.1144	28.677	32.7076
Pavir.Aa00113	31.2827	17.4057	22.6645	26.5789	36.8999	48.6886	35.1111	37.3479	46.2692	41.4308	37.2782	45.9128	47.8336
Pavir.Aa00114	12.0287	10.1172	10.7629	12.0892	16.2273	14.8131	15.2335	17.3777	10.9024	12.0664	13.6486	14.6343	12.83
Pavir.Aa00115	2.25541	2.48089	2.99753	2.50406	1.35783	2.36141	1.15354	0.598564	1.21242	2.60554	2.06461	2.77684	3.37455
Pavir.Aa00116	0.0724766	0	0	0	0.211304	1.02224	0.211429	0	0.724768	0.434821	0	0.132457	0.307975
Pavir.Aa00117	5.72359	7.67012	7.68036	8.85666	12.5344	8.8945	11.0573	11.1259	16.8512	10.1359	11.3897	11.4417	11.6331
Pavir.Aa00118	2.28575	3.24772	2.26059	2.1085	3.99807	3.75783	4.72452	4.82692	3.33097	3.75449	4.87434	3.45837	5.41428
Pavir.Aa00119	1.34264	0.617609	1.11056	0.527006	0.684671	1.30606	1.11393	0.828169	3.34026	2.31822	0.904637	1.32201	1.18108
Pavir.Aa00120	0	0	0	0	0	0	0	0	0	0	0	0	0
Pavir.Aa00121	84.8052	57.7264	61.2247	62.7011	71.5593	70.7249	81.1167	72.674	118.961	98.8429	78.6259	92.376	81.3281
Pavir.Aa00122	4.92247	6.29728	5.41517	6.64542	9.12349	6.57471	9.71294	9.8444	7.00074	6.76889	7.07355	6.8393	6.35943
Pavir.Aa00123	1.80193	1.36809	1.15404	1.77306	2.22423	1.87681	1.2707	2.00538	2.01626	1.71279	1.92706	2.40148	2.06108
Pavir.Aa00124	119.561	89.8644	90.3755	94.6257	152.428	164.639	168.683	169.625	217.911	188.749	171.994	221.236	198.159
Pavir.Aa00125	1.18861	1.1557	1.0883	1.44205	1.81932	1.66515	2.10231	1.28921	1.75331	1.62905	1.49809	2.16484	2.13774
Pavir.Aa00126	0.326523	0.360152	0.279109	0.734993	0.201453	0.257561	0.546195	0.343972	0.561436	0.206126	0.120483	0.22718	0.697165
Pavir.Aa00127	5.5108	4.17232	5.19838	5.99922	2.53352	3.76439	2.91231	2.05928	6.6583	3.49976	3.04473	3.90299	4.05275
Pavir.Aa00128	11.1245	12.9494	7.4339	11.3966	39.0649	20.735	35.712	35.9121	18.4763	20.1597	32.1491	22.4809	27.7068
Pavir.Aa00129	2.47007	1.67573	2.12608	3.79856	2.76955	4.41807	2.6288	1.74043	9.74601	2.72304	1.41049	2.03328	2.96879
Pavir.Aa00130	10.2494	10.5262	10.2313	11.8114	15.2256	11.2695	15.3488	13.0935	10.4592	13.2285	13.3264	15.4153	12.8173
Pavir.Aa00131	0	0	0	0	0	0	0	0	0	0	0	0	0
Pavir.Aa00132	0	0	0	0	0	0	0	0	0	0	0	0	0
Pavir.Aa00133	2.43273	1.42111	2.36304	2.6489	3.1154	3.44862	3.00936	3.50338	4.5399	4.46892	3.53729	3.32597	5.43778
Pavir.Aa00134	1.21239	0.445235	0.900824	0.642681	0.292591	0.375816	0.557064	0.337054	0.843981	1.40117	0.270462	0.470376	0.464734
Pavir.Aa00135	0.0883382	0	0	0	0	0	0	0	0	0	0	0	0.099696
Pavir.Aa00136	0.232148	0.0856646	0.0816199	0.114336	0.157982	0.0657409	0.141388	0.0637247	0.0623623	0.14369	0.188489	0.0369185	0.191375
Pavir.Aa00137	29.8577	28.8047	23.451	26.9487	50.5824	36.0489	38.2721	39.4635	28.3344	36.5749	39.9833	39.1532	41.7768
Pavir.Aa00138	2.52104	1.93323	2.63405	2.27164	1.333	3.70298	0.441962	1.16016	2.27673	6.4211	4.45759	4.99916	6.23897
Pavir.Aa00139	19.5317	7.69968	10.4393	13.0441	21.6334	28.9378	15.078	24.9953	20.5283	17.2514	16.8398	14.7819	18.0539
Pavir.Aa00140	34.3004	33.9009	31.3545	34.1473	58.0119	44.1881	43.707	51.3267	31.6282	40.9085	47.3627	44.3514	45.8364
Pavir.Aa00141	8.94239	8.04569	6.76469	8.00929	14.7784	9.36298	13.8184	12.1714	10.5297	10.041	13.0014	11.264	11.7732
Pavir.Aa00142	2.22716	2.97906	2.77586	3.67537	2.09187	3.18729	2.64467	2.48777	1.50703	2.64322	2.03803	2.27166	2.65695
Pavir.Aa00143	0	0	0	0	0	0	0	0	0	0	0	0	0
Pavir.Aa00144	1.01664	1.43004	1.14169	0.99873	1.2412	1.79054	1.88652	1.14721	1.37393	2.23105	1.10959	1.83268	1.73394
Pavir.Aa00145	0.0917216	0.0679152	0.0842081	0.100407	0.0894114	0	0.0369617	0	0.125515	0.127184	0.107064	0.124694	0.0953271
Pavir.Aa00146	11.8103	11.8035	13.212	11.0016	20.394	12.0358	20.3252	19.137	18.6505	19.8621	18.3868	23.4778	18.3687
Pavir.Aa00147	0.816295	1.85299	2.34608	2.01526	0.576598	0.583275	0.388706	0.194366	0.599465	0.963257	0.612155	0.779361	1.22703
Pavir.Aa00148	0	0	0	0	0	0	0	0	0	0	0	0	0
Pavir.Aa00149	26.483	20.259	25.3146	23.3575	33.0671	38.5429	25.0107	29.0492	19.5474	28.1714	26.0521	29.6772	36.3073
Pavir.Aa00150	0	0	0	0	0	0	0	0	0	0.0106576	0	0	0
Pavir.Aa00151	12.7586	16.7874	14.8909	19.3529	7.5159	10.9214	5.81719	5.76191	11.0212	9.95478	5.00808	7.65242	11.4003
Pavir.Aa00152	31.4264	28.4202	27.5121	31.8256	46.0218	40.634	43.2911	49.5851	35.2573	35.2534	44.0289	46.3428	43.9462
Pavir.Aa00153	19.9737	18.5922	21.2591	19.0946	28.5009	24.651	29.7792	25.8495	18.7459	23.2539	24.9642	29.6754	27.388
Pavir.Aa00154	3.47069	1.97167	2.29328	2.09641	4.06301	3.96492	3.04011	3.14147	3.47973	2.84965	4.33237	2.8995	3.44587
Pavir.Aa00155	45.3225	38.6248	25.9781	40.3055	70.8484	42.3037	68.1539	56.7202	52.2725	37.3317	52.6552	46.604	41.5076
Pavir.Aa00156	6.15433	6.43221	6.65218	6.93072	4.98404	4.63624	4.22685	3.9945	3.3196	4.30653	4.97767	4.85841	4.55021
Pavir.Aa00157	0	0	0	0	0	0	0	0	0	0	0	0	0
Pavir.Aa00158	0.00807498	0	0.00663065	0.0248777	0	0	0	0	0	0	0.0300801	0	0
Pavir.Aa00159	0.670176	0.202942	0.889297	0.551589	0.0872265	0.365413	0	0.0790767	0.050004	0.0324842	0.0845571	0.174395	0.0256391
Pavir.Aa00160	0	0	0	0	0	0	0	0	0	0	0	0	0
Pavir.Aa00161	0.0176972	0	0	0	0	0.0691088	0	0	0	0	0	0.0271764	0.0413542
Pavir.Aa00162	0	0	0	0	0	0	0	0	0	0	0	0	0
Pavir.Aa00163	0	0.277634	0.251212	0.416066	0	0	0	0	0	0	0	0	0
Pavir.Aa00164	14.8032	11.5238	10.2798	11.525	17.7594	20.4656	22.0028	16.3919	12.1044	16.7295	18.6213	21.3269	19.3718
Pavir.Aa00165	4.75759	2.3754	2.2419	2.23923	3.5918	3.75296	3.63455	4.312	3.45573	2.73607	4.04417	2.34378	2.5355
Pavir.Aa00166	5.99731	3.84993	5.44454	6.12031	13.4927	15.837	10.6121	15.086	8.90298	10.6261	12.697	12.4143	15.3493
Pavir.Aa00167	12.7081	14.6277	15.1796	15.1437	20.431	19.6889	19.9068	18.3702	10.3411	17.7793	18.8078	19.5251	22.388
Pavir.Aa00168	6.63752	5.85658	6.2963	6.0024	4.70368	8.54456	5.91266	2.54771	4.22938	11.6557	8.01083	11.1338	12.5996
Pavir.Aa00169	6.05397	7.30508	10.9918	6.3867	5.67397	16.8454	3.94561	0.18052	14.5205	20.3893	2.26408	20.6025	19.7062
Pavir.Aa00170	3.87767	3.04038	4.31586	4.1768	3.29292	5.76287	5.23111	2.78806	3.0552	4.46709	3.71283	3.56276	2.25296
Pavir.Aa00171	0	0	0	0	0	0	0	0	0	0	0	0	0
Pavir.Aa00172	10.0735	8.30092	8.99279	8.81621	9.17488	11.163	11.0094	8.99514	6.80288	10.6212	9.80199	12.6296	12.9422
Pavir.Aa00173	63.4196	68.2864	58.6582	68.8601	114.403	96.5848	107.345	101.858	82.3811	83.3343	100.812	102.113	97.5123
Pavir.Aa00174	0	0.061541	0.0354838	0.0192695	0.064853	0	0.0534295	0	0.179643	0.147106	0	0.0276403	0.146718
Pavir.Aa00175	23.4715	16.7856	15.2665	19.1803	29.8746	30.3892	42.1806	32.4584	38.9589	25.7109	33.4066	31.1927	32.1234
Pavir.Aa00176	3.28248	1.21694	0.863593	1.28753	8.40196	1.43045	2.53881	4.89164	0.90843	2.26882	4.77635	2.00118	4.34359
Pavir.Aa00177	14.1014	11.131	9.70618	10.1618	25.6976	18.6105	27.334	23.3239	19.145	20.3759	24.6613	22.1186	22.7895
Pavir.Aa00178	20.0965	29.0355	26.6224	26.9797	32.0777	24.0301	31.1123	28.6067	26.249	25.4529	29.2139	27.8845	25.0323
Pavir.Aa00179	14.1594	21.2711	21.9056	16.6884	12.9646	13.6246	10.6334	13.7984	11.6965	10.521	12.9768	13.7414	15.5882
Pavir.Aa00180	0	0	0	0	0	0	0	0	0	0	0	0	0
Pavir.Aa00181	0.0599956	0.884824	0.174394	0.277028	0.520471	0.139809	0.138116	0.15373	0.451765	0.0516424	0.247338	0.0943658	0.187697
Pavir.Aa00182	8.29179	13.3197	11.4163	13.3862	6.44784	6.20757	11.23	8.77236	5.40352	4.34466	7.00873	7.44396	4.14631
Pavir.Aa00183	0.657762	1.12752	1.28299	0.958853	1.5906	1.51564	1.19238	1.73495	1.22406	1.6498	1.70788	1.45442	2.17961
Pavir.Aa00184	26.4298	19.3015	21.1058	22.3136	24.456	24.682	27.2146	29.0744	32.781	28.6898	19.5567	29.4158	29.9977
Pavir.Aa00185	116.562	108.987	101.746	100.593	133.188	62.3017	106.116	89.3293	83.0457	88.852	91.0463	121.066	79.1746
Pavir.Aa00186	50.5559	34.2811	34.187	37.5912	59.1572	71.5186	103.447	67.2163	53.1764	41.7101	61.0775	57.6755	63.9809
Pavir.Aa00187	9.53755	9.47937	8.0756	9.25503	19.7481	11.0875	20.9805	17.4575	14.4429	13.3234	15.5718	15.6086	14.6782
Pavir.Aa00188	0.0720034	0.22576	0.305105	0.195647	0.449048	0.0977509	0.14802	0	0.409587	0.143944	0.266985	0.252991	0.151763
Pavir.Aa00189	2.13357	0.648532	0.549763	0.884322	1.46782	2.26408	2.09917	0.86788	2.11613	1.05166	0.657593	1.05546	1.15312
Pavir.Aa00190	89.6649	91.1551	72.3111	84.3131	103.111	98.5995	75.3302	85.3052	74.3129	57.7158	80.8953	62.8838	90.6604
Pavir.Aa00191	2.6645	4.42048	5.61579	4.56934	3.6337	7.01496	1.6379	3.2165	4.31642	8.432	10.857	7.92856	8.90571
Pavir.Aa00192	0.00537175	0.00464379	0.0168658	0.015978	0.0782319	0	0.0118399	0	0	0.0100712	0	0.0063011	0.0225206
Pavir.Aa00193	0.0400045	0.82366	0.688776	1.0155	0.169679	0.271045	1.08641	0.60017	0	0.272874	1.09936	0.356716	0.592753
Pavir.Aa00194	0	0.181792	0.12628	0.170444	0	0	1.7491	0.747873	0	0.422698	0	0.74678	1.03195
Pavir.Aa00195	13.6368	28.5038	34.4892	36.5654	27.0623	36.5747	38.4045	23.5462	11.1572	36.9122	26.3021	30.8939	26.4233
Pavir.Aa00196	0.107442	0.112147	0.0487254	0.0858653	0	0.288247	0	0.531182	0	0.0611638	0	0	0.488608
Pavir.Aa00197	3.51915	2.45626	2.34049	2.30146	2.13585	3.22481	2.2579	3.3289	2.65391	3.87744	4.34175	3.8332	4.35382
Pavir.Aa00198	1.12914	0	0	0.0392303	0	0	0	0	0	0	0	0.157803	0
Pavir.Aa00199	5.35384	4.2226	3.61191	4.24632	10.5872	9.60538	11.9776	11.1113	7.71266	8.77615	12.964	11.2436	10.9272
Pavir.Aa00200	0.719018	2.67452	3.99581	2.39974	1.78086	2.38599	2.58857	2.20795	2.92319	1.82907	1.78766	2.47136	0.948671
Pavir.Aa00201	17.2682	14.5313	15.0744	15.5875	51.3551	76.8473	37.7804	53.1904	47.0718	63.9833	52.7304	62.9932	73.8889
Pavir.Aa00202	3.92516	1.83198	1.88987	1.68002	24.0325	18.5807	32.0818	23.3246	22.5693	20.9465	21.6061	20.6109	22.6574
Pavir.Aa00203	0	0	0	0	0	0	0	0	0	0	0.149846	0	0
Pavir.Aa00204	3.57974	3.33632	4.17934	2.78986	6.77764	6.7597	6.07689	6.33602	3.54898	6.29519	6.07161	6.63285	4.88485
Pavir.Aa00205	0.575105	1.00844	1.15238	0.822561	2.48266	3.97495	2.02248	0.810621	3.67498	2.65802	1.84722	2.49471	1.91635
Pavir.Aa00206	2.68565	2.08207	2.29107	2.4742	3.40693	2.47255	4.76	2.17827	1.78299	3.38477	2.88818	3.84291	3.21438
Pavir.Aa00207	53.1407	48.3853	38.994	48.4027	70.5743	63.2952	65.3667	68.849	51.0279	61.7506	64.3192	72.6679	59.6498
Pavir.Aa00208	0.356172	0.845046	0.603533	0.65162	0.151611	0.357933	0.236517	0.475422	0.398891	0.318613	0.72889	0.546703	0.423884
Pavir.Aa00209	0	0	0	0	0.572963	0.263154	0	0	0	0.113883	0	0	0
Pavir.Aa00210	1.82015	4.41568	3.46875	4.2244	5.3084	4.31893	5.02648	3.73801	3.73663	3.84118	5.0665	3.10429	3.32529
Pavir.Aa00211	4.84726	6.84011	9.26781	10.621	0.666145	5.72889	0.118306	0.351406	2.29177	4.5623	2.22689	3.67748	3.12358
Pavir.Aa00212	0.0151312	0	0	0	0	0	0	0	0	0	0.0496396	0	0.05526
Pavir.Aa00213	0.143303	0.12861	0.068331	0.142666	0.10346	0	0	0	0.289104	0.234053	0	0.112992	0.066378
Pavir.Aa00214	0.150144	0.174732	0.222922	0.241095	0	0.0722506	0	0	0.184924	0.199343	0.0772214	0.0605701	0.181023
Pavir.Aa00215	48.866	52.6287	57.1471	57.7558	103.363	60.0027	105.31	91.0828	79.8984	81.9006	85.5397	95.5065	79.192
Pavir.Aa00216	8.97422	7.51967	7.76238	7.07249	9.08333	9.92586	7.81821	9.59791	5.80717	11.0712	11.3045	12.1319	15.614
Pavir.Aa00217	0.0594156	0	0.0587173	0.145447	0	0	0	0	0	0	0	0	0
Pavir.Aa00218	4.04766	1.57214	1.33868	2.95072	6.12265	4.45949	6.21406	7.83423	3.75087	5.16355	6.12251	4.97491	5.30074
Pavir.Aa00219	39.0067	47.6991	41.3711	45.1811	35.5905	32.3079	31.4986	32.3421	24.9656	23.8797	28.0465	29.9306	27.6853
Pavir.Aa00220	50.7856	51.4723	57.8137	63.7632	76.4944	88.5707	92.0988	96.576	47.6297	69.7326	81.5777	91.2629	82.4663
Pavir.Aa00221	10.1493	8.09052	8.13409	8.89002	12.2382	8.83482	11.7533	11.8038	8.88739	9.99687	9.90006	9.28496	10.6852
Pavir.Aa00222	0	0	0	0	0	0	0	0	0	0	0	0	0
Pavir.Aa00223	0.131854	0	0.108986	0.0774016	0	0	0.143685	0	0	0	0	0.223242	0
Pavir.Aa00224	0.921397	0.468589	0.764536	0.66749	0.435067	0.55252	0.447089	0.228922	0.578062	0.685667	0.529368	0.731944	0.569326
Pavir.Aa00225	2.77645	10.0629	7.99381	11.0053	3.58082	1.88244	10.9908	7.01646	7.43167	7.95498	6.97736	7.6879	7.94418
Pavir.Aa00226	2.8126	0	0	0	3.1584	2.82216	3.46157	2.85206	3.70347	2.37578	2.88264	3.35368	2.79633
Pavir.Aa00227	5.32927	4.47794	3.66967	4.61768	6.84468	6.54021	7.66839	6.79356	6.47929	5.01298	7.25271	5.4567	6.39609
Pavir.Aa00228	88.7913	92.9511	74.7592	98.0538	139.993	111.479	109.153	130.826	75.7076	88.422	122.282	106.929	112.431
Pavir.Aa00229	5.22637	2.33101	2.70073	2.9715	4.21289	8.33342	5.86696	4.73669	8.67489	4.32307	3.94045	4.23154	3.80309
Pavir.Aa00230	4.59833	2.90364	2.40074	3.41139	17.9238	9.64689	18.3761	13.7481	14.0103	11.9678	12.0003	11.0077	10.7858
Pavir.Aa00231	0.247044	0.182569	0.132292	0.255568	0.13731	0.117828	1.85943	1.32144	0.278289	0.0904158	0.0471352	0.105613	0.145334
Pavir.Aa00232	5.73215	5.71401	5.31715	8.47191	11.1836	6.95125	7.07587	8.60342	15.8894	8.43392	8.57429	8.46839	14.4067
Pavir.Aa00233	0.541113	0.360122	0.46974	0.284152	0.216499	0.368254	0.0374998	0	0.63148	0.233492	0.15531	0.188402	0.432136
Pavir.Aa00234	0.00793979	0.0252885	0.0169957	0	0.143048	0.124282	0.038848	0	0.295956	0.033308	0.0617658	0.165441	0.0874658
Pavir.Aa00235	7.08398	6.82382	5.69321	6.67387	7.85258	6.78075	8.23242	6.88428	5.9801	6.3955	6.80044	7.73632	8.55146
Pavir.Aa00236	0.191574	0.116207	0.208478	0.174859	0.0643679	0.130901	0.117196	0.124871	0.157959	0.247174	0.111757	0.274803	0.138762
Pavir.Aa00237	3.812	1.80639	1.38303	2.55135	18.2381	13.3638	27.3185	21.7883	34.43	15.268	11.3063	14.7745	17.3259
Pavir.Aa00238	10.0136	11.7083	7.92778	11.364	14.1445	12.2664	13.0455	13.3569	15.9785	11.3562	11.8983	10.2922	18.4851
Pavir.Aa00239	2.40029	2.35912	3.25355	3.10548	2.78794	3.27538	2.13274	1.36293	2.39189	2.21589	1.59033	1.82523	1.59698
Pavir.Aa00240	10.9732	9.88551	8.38267	9.47782	14.7992	11.6477	13.9574	12.007	9.8403	10.3132	12.4355	12.6822	12.7106
Pavir.Aa00241	0.389778	0.23067	0.176636	0.325307	0.433468	0.467968	0.352603	0.131858	0.320397	0.326972	0.331076	0.515243	0.290582
Pavir.Aa00242	0	0.132048	0.211416	0.233271	0	1.83738	0	0	1.95761	0	1.32639	0	0
Pavir.Aa00243	1.51594	7.35841	6.1838	6.59576	5.42057	6.4791	7.2534	5.80344	2.77157	6.31852	6.52999	6.57155	5.55922
Pavir.Aa00244	0.513884	13.6595	14.1728	12.8796	0	0	0	0	0	0	0	0	0
Pavir.Aa00245	0.228672	0.161477	0.404008	0.360859	0.769214	0.805648	0.472732	1.14639	2.33133	1.37434	1.7254	1.16096	1.48468
Pavir.Aa00246	0.0106578	0	0.0102207	0.0830923	0	0	0	0	0	0.0306144	0	0	0
Pavir.Aa00247	0	0	0	0	0	0	0	0	0	0	0	0	0
Pavir.Aa00248	0.496809	0.0317651	0.209976	0.13813	0.4085	0.748777	0.852163	1.28036	2.5227	1.77257	1.18304	1.07613	0.783034
Pavir.Aa00249	0	0	0	0	0	0	0	0	0	0	0	0	0
Pavir.Aa00250	0	0	0	0	0	0	0	0	0	0	0	0	0
Pavir.Aa00251	0.0749364	0	0	0	0	0	0	0	0	0	0	0	0
Pavir.Aa00252	4.28746	5.67335	4.82547	5.69398	3.57937	4.16991	3.32617	3.10367	2.87196	3.04436	3.32957	2.02655	2.88317
Pavir.Aa00253	1.32801	0	0	0	1.66239	0.933896	2.55457	1.68581	1.69609	3.12772	5.52703	1.26006	3.27565
Pavir.Aa00254	0.157218	0.263053	0.345675	0.173665	0.0227064	0.104827	0.0240874	0	0.0871427	0.0175147	0	0.0283704	0.0336816
Pavir.Aa00255	0.271206	0.311989	0.251832	0.404149	0.380766	0.713265	0.129509	0.262371	0.285018	0.372905	0.235223	0.48373	0.158353
Pavir.Aa00256	13.3614	15.7982	14.5133	14.7659	13.551	11.9305	12.4879	8.76647	11.5127	8.66321	12.0299	9.40915	8.81541
Pavir.Aa00257	0.298614	0.412267	0.166587	0	0	0	0	2.04643	1.82737	1.31816	0	4.39967	0
Pavir.Aa00258	0	0	0	0	0	0	0	0	0.181719	0.112386	0	0.059405	0
Pavir.Aa00259	0	0	0	0	0	0	0	0	0	0	0	0	0
Pavir.Aa00260	0.129132	0.148723	0.142789	0.118657	0	0.0676382	0.05131	0	0	0.0977101	0.0785807	0.128794	0.127589
Pavir.Aa00261	0.0743121	0	0	0.043536	0	0	0	0	0	0.050337	0	0.153705	0.106471
Pavir.Aa00262	0.549864	0.0480071	0.137563	0.154637	0	0.210842	0.123122	0.162183	0.265883	0.261672	0.190228	0.175506	0.277661
Pavir.Aa00263	0	0	0	0	0	0	0	0	0	0	0	0	0
Pavir.Aa00264	0.0463293	0	0.0177262	0.0470565	0.0550228	0.295971	0.222029	0	0.72402	0.0520374	0.0456349	0.0482266	0.0314897
Pavir.Aa00265	42.5953	35.6515	32.2222	28.4172	22.4174	43.6431	22.1558	19.6013	7.83789	15.9609	17.6959	17.9463	16.2717
Pavir.Aa00266	14.6131	12.077	11.7994	12.5062	20.1362	20.6224	18.7357	19.241	14.4933	18.1249	18.9162	19.9145	21.9064
Pavir.Aa00267	0	0.0681636	0.0813121	0.0416415	0	0	0	0	0	0.0430678	0.090721	0.0823555	0
Pavir.Aa00268	8.97885	6.85277	6.16421	6.42416	7.16036	5.89969	6.42593	5.87151	4.28158	5.59504	6.02266	5.88627	4.74314
Pavir.Aa00269	34.4548	24.1957	21.8751	23.6157	55.5091	44.7147	45.7771	47.3742	28.0503	34.2752	47.0384	37.7031	41.1027
Pavir.Aa00270	39.0446	25.1925	29.5186	30.4976	61.2077	65.8794	65.3241	71.6959	104.365	82.4557	71.1246	89.3999	75.8982
Pavir.Aa00271	0	0	0	0	0	0	0	0	0	0	0	0	0
Pavir.Aa00272	0	0	0	0	0	0	0	0	0	0	0	0	0
Pavir.Aa00273	0	0	0	0	0.0732724	0	0	0	0	0	0	0	0
Pavir.Aa00274	13.5604	13.6611	12.5512	14.7928	13.4975	12.6225	12.2974	14.5299	11.4536	12.201	10.9625	13.4532	11.145
Pavir.Aa00275	4.1624	5.5547	4.35913	5.87897	5.26205	5.72454	5.34065	5.08897	5.87421	5.08081	5.72579	4.97826	4.99442
Pavir.Aa00276	0	0	0	0	0	0	0	0	0	0	0	0	0
Pavir.Aa00277	0.0102087	0	0.00782956	0	0	0	0	0	0	0	0	0.0139099	0
Pavir.Aa00278	0	0	0	0	0	0	0	0	0	0	0	0.014184	0
Pavir.Aa00279	0.729909	0.153779	0.448813	0.504208	0.191696	1.42477	0.832383	2.69268	1.87134	1.6889	0.657186	1.30246	1.45189
Pavir.Aa00280	0.943279	3.62143	3.9084	2.68288	5.25431	6.42275	5.39307	4.3901	5.1026	5.32686	7.03244	5.94469	5.06977
Pavir.Aa00281	75.7985	53.2363	44.5622	57.9768	195.207	98.6547	79.6975	192.937	61.8444	83.3738	151.038	100.428	176.649
Pavir.Aa00282	3.74697	0.155145	0.0952146	0.398048	0.155456	0.516701	0.800968	0.179375	0.21348	0	0	0.0328222	0.0692343
Pavir.Aa00283	16.0792	11.977	16.5226	12.5594	17.2445	14.7954	11.4783	23.9844	17.259	12.5854	15.6832	15.1583	17.4448
Pavir.Aa00284	4.54678	4.86816	3.98691	5.83432	7.56603	5.30268	5.60498	7.52661	3.22054	4.72804	6.42924	5.24279	6.7649
Pavir.Aa00285	0	0	0	0	0	0	0	0	0	0	0	0	0
Pavir.Aa00286	14.8376	12.5509	11.7146	13.5332	24.9478	17.2592	27.1123	24.009	19.0688	19.3289	24.2375	22.0955	21.3035
Pavir.Aa00287	0	0	0	0	1.03433	1.71474	0.822374	1.50858	1.45145	1.16122	0.9631	1.33849	1.39954
Pavir.Aa00288	0.097296	0.097491	0.140085	0.137449	2.23553	2.78641	2.93946	1.99382	1.40261	3.0766	2.18686	2.49708	2.68865
Pavir.Aa00289	0	0	0	0	0	0	0	0	0	0	0	0	0
Pavir.Aa00290	0.0544473	0.106527	0.0443802	0	0	0	0	0	0	0.0525537	0	0.104007	0.129486
Pavir.Aa00291	0.15813	0.101116	0.0803903	0.0812666	0.120241	0	0.0743236	0.0680183	0.169512	0.11081	0.180243	0.283723	0.196211
Pavir.Aa00292	18.0551	19.2497	17.0902	21.1077	28.8216	21.2664	29.1949	24.4077	17.0608	20.7772	25.4363	23.3278	23.3875
Pavir.Aa00293	15.9959	19.3091	15.8825	21.1008	32.2017	23.3211	27.3985	27.7865	18.2339	19.5276	22.9121	22.0316	24.0353
Pavir.Aa00294	6.09075	8.16578	6.47339	7.9618	8.52965	9.24572	10.2878	8.52862	7.04936	8.61079	9.33213	9.6926	9.7801
Pavir.Aa00295	9.68437	5.97299	8.21384	6.86879	5.25109	4.62774	4.89786	2.82012	7.67825	11.1275	5.79347	11.492	9.40728
Pavir.Aa00296	0	0	0	0.0416857	0	0	0	0	0	0	0.201157	0	0
Pavir.Aa00297	0	0	0	0	0	0	0	0	0	0	0	0	0
Pavir.Aa00298	0	0	0	0	0	0	0	0	0	0	0	0	0
Pavir.Aa00299	0.0445386	0	0.0425798	0.218743	0	0	0	0	0	0	0	0	0
Pavir.Aa00300	14.2749	7.24767	10.4055	11.7209	21.9565	31.0625	18.0108	38.7166	28.7704	27.6822	29.9001	32.664	43.0803
Pavir.Aa00301	2.3083	0.572192	1.41001	1.37409	3.0025	4.39032	2.78751	1.4807	3.09025	3.01337	1.44597	2.64828	2.09133
Pavir.Aa00302	0.120244	0.155924	0.179339	0.158202	0.129617	0.179062	0.0629877	0	0.285359	0.395673	0	0.273758	0.397097
Pavir.Aa00303	0	0.00831266	0	0	0	0.0941853	0.0409429	0	0	0.0355071	0	0	0.0205925
Pavir.Aa00304	12.7397	11.2849	11.9655	9.37788	2.48619	3.76844	3.09797	1.35382	1.90919	1.44674	2.52892	1.77703	2.67666
Pavir.Aa00305	64.9267	61.6764	78.7964	61.4506	41.9117	63.5587	35.9737	31.9098	24.7545	51.9873	33.7606	47.9449	52.884
Pavir.Aa00306	7.39499	6.24222	5.23942	6.08991	9.90257	7.62852	9.19644	7.34152	4.69961	7.79389	8.06377	7.05238	7.44406
Pavir.Aa00307	32.9425	17.2968	19.8838	16.8357	30.2019	27.6471	29.5518	25.1828	18.4034	23.808	25.4744	26.8123	23.5967
Pavir.Aa00308	0.0802432	0.218929	0.179337	0.101977	0.0715681	0.0323744	0	0.324795	0	0.289203	0.0325488	0.0661194	0.202595
Pavir.Aa00309	3.69307	3.3501	3.05878	4.09137	13.1917	8.81548	8.90398	9.53837	9.25143	8.77397	9.64594	11.6489	9.94354
Pavir.Aa00310	9.61922	8.22641	7.18757	8.49775	11.2759	9.74988	11.034	11.1587	5.61506	8.75419	10.3341	9.88916	10.8613
Pavir.Aa00311	0.146195	1.44724	1.12405	0.920397	0	0	0	0	0	0.495671	0	0.0509993	0.268442
Pavir.Aa00312	19.9543	26.2702	15.9643	20.5769	31.0189	29.455	31.2329	36.8682	14.4977	19.4312	31.3509	25.0276	23.6713
Pavir.Aa00313	31.8025	39.5294	23.5362	32.997	27.2267	24.876	30.1952	34.7937	26.8923	17.8911	30.5827	23.515	22.4511
Pavir.Aa00314	3.90163	10.438	7.18443	10.9786	10.5036	7.6741	12.4581	7.99793	6.32135	4.82891	8.35537	9.03384	6.98977
Pavir.Aa00315	7.17008	6.67269	5.85374	7.62805	23.4832	14.9516	22.5154	20.0614	12.3996	14.5374	21.2701	19.382	18.473
Pavir.Aa00316	13.4477	12.2608	10.9807	13.7411	16.4449	15.7031	14.8968	20.3342	11.0725	13.3563	18.7287	15.5041	16.375
Pavir.Aa00317	0	0	0.0159682	0	0	0	0	0	0	0	0	0	0
Pavir.Aa00318	0.37384	0.799429	0.390636	0.649246	0.256711	0.612799	0.235247	0.935959	0.57229	0.436221	0.550541	0.334717	0.588645
Pavir.Aa00319	5.2927	3.2164	6.40844	6.11494	4.99945	4.14206	3.3647	4.51962	7.97911	4.2913	4.36113	2.93288	4.40759
Pavir.Aa00320	8.66857	5.40692	4.55832	5.13962	11.2495	8.47576	14.3601	13.6247	11.9782	9.09314	13.9228	9.99306	9.99223
Pavir.Aa00321	0.508056	0.0930811	0.247231	0.254211	0.911724	0.819838	1.21699	0.841454	1.92135	1.01416	0.594907	0.459235	1.37997
Pavir.Aa00322	0.0967522	0	0.0847932	0	0	0.489893	0	0	0	0	0	0	0
Pavir.Aa00323	1.74741	0.157536	0.215459	0.586638	1.41304	1.99574	1.51108	1.38186	1.54309	0.793836	0.892913	1.34573	0.963675
Pavir.Aa00324	0.385919	0.0118681	0.00475984	0.00536977	0.125751	0.0181056	0.0590946	0.0712157	0.496836	0.130406	0.299695	0.12098	0.20924
Pavir.Aa00325	0.014714	0	0	0	0	0	0	0	0	0	0	0	0
Pavir.Aa00326	0	0	0	0.0154593	0	0	0	0	0	0	0	0	0
Pavir.Aa00327	0.122547	0.110605	0.154485	0.584809	0.713731	0.589537	0.826824	1.65366	0.816806	0.751771	0.535927	0.905459	1.27988
Pavir.Aa00328	0.0629322	0.0546517	0.0505503	0.0279382	0	0.25792	0.0736977	0	0.375421	0.126484	0.106728	0.232926	0.146907
Pavir.Aa00329	4.27875	8.62919	6.67128	9.3588	16.0371	6.69882	13.6423	15.0747	20.1987	14.5303	12.5486	12.7938	9.27349
Pavir.Aa00330	7.53874	6.10085	5.01508	4.80716	17.6643	12.3055	16.9398	13.2262	7.08544	13.8724	13.6536	16.0339	16.0662
Pavir.Aa00331	22.6425	18.6763	14.879	18.6548	58.1236	48.8904	58.9188	61.5701	44.3289	39.1126	46.9425	45.3402	47.8059
Pavir.Aa00332	9.62046	1.16502	1.39194	2.64038	0.367142	0.616549	0.774107	0	0.222544	0.815412	0.499469	0.727099	0.936219
Pavir.Aa00333	0.177549	0.0611429	0.0979298	0.085626	0.0317439	0.131271	0.0704995	0.0480151	0.242244	0	0.0765078	0.139442	0.0973971
Pavir.Aa00334	5.33431	5.56654	5.35664	6.07282	9.29927	8.24603	8.89148	8.71234	5.1394	6.54184	8.23919	7.41573	7.92948
Pavir.Aa00335	0.589175	0.487746	0.680397	0.600974	0.471539	1.10163	0.375007	0.0343782	0.305422	1.07729	0.534798	0.791321	0.839115
Pavir.Aa00336	0	0	0	0	0	0	0	0	0	0	0	0	0
Pavir.Aa00337	1.58932	3.41793	3.29665	3.699	2.96932	1.24596	2.84006	2.58996	3.30757	1.45964	2.0734	2.73527	2.84561
Pavir.Aa00338	0.836226	0.09132	0.0485783	0.0981884	2.17514	1.08017	2.01014	1.63491	1.32753	1.40966	1.18157	1.68208	1.56807
Pavir.Aa00339	3.34756	13.4346	10.2816	9.56412	14.0388	8.42305	12.3627	11.1733	7.50243	8.10757	10.923	9.53609	12.4062
Pavir.Aa00340	0	0	0	0	0	0	0	0	0	0	0	0	0
Pavir.Aa00341	1.70939	2.00394	2.75371	2.28867	1.85049	2.46829	2.38162	0.999553	2.51286	4.95737	2.19023	3.72844	4.06222
Pavir.Aa00342	0.565899	1.4254	1.50968	1.40302	0.269903	2.22335	1.91207	0	0.714849	2.37175	1.34872	1.57161	1.81238
Pavir.Aa00343	6.51079	17.9636	9.83651	9.52768	13.7714	7.86244	17.5621	19.4956	22.9405	14.4317	16.3285	9.23713	12.8525
Pavir.Aa00344	0.0859749	0.0604599	0.0325016	0.0201385	0.129128	0.225529	0.101205	0	0	0.0921934	0.149017	0.183719	0.174508
Pavir.Aa00345	0	0	0	0	0	0	0.108137	0	0.375883	0	0.169854	0	0
Pavir.Aa00346	1.08918	1.22483	1.46333	1.51912	1.7894	1.48149	1.70015	2.88145	3.67381	2.48024	1.66454	2.58739	2.37909
Pavir.Aa00347	0	0	0.0153569	0	0.0654555	0	0	0	0.223545	0.0185748	0.0297499	0.0114916	0.0223268
Pavir.Aa00348	1.01578	0.657294	1.23074	1.12858	1.97303	2.164	1.50229	1.48103	2.01027	3.3984	2.15096	2.58863	3.26409
Pavir.Aa00349	12.9754	8.54551	9.46948	8.49458	16.5206	15.1426	16.1186	15.1678	12.8517	11.029	14.3103	13.7278	15.6526
Pavir.Aa00350	1.01376	0.869116	0.958825	0.96466	0.481877	0.817735	0.60195	0.926835	0.522744	0.963323	0.441979	0.657318	0.637859
Pavir.Aa00351	0.0116721	0.0720084	0.0369996	0.0139345	0	0.0537626	0.0601518	0	0	0	0	0	0
Pavir.Aa00352	0	0	0	0	0	0	0	0	0	0	0	0	0
Pavir.Aa00353	0.221542	0.212131	0.170423	0.106105	0.526582	0.415943	1.0769	0.516577	1.85921	0.733109	0.703154	0.870355	0.995658
Pavir.Aa00354	5.27977	7.32213	5.20276	5.39923	10.5558	4.17648	8.92312	7.02814	5.7914	4.95484	6.32987	7.89773	8.60754
Pavir.Aa00355	0.120376	0.345624	0.15494	0.0298872	0	0	0.0803322	0.456005	0	0.412377	0.367223	0.252509	0.502524
Pavir.Aa00356	0	0.0796637	0.343929	0.0337397	0.453013	0.352212	0.295473	0	0	0.115743	0.191312	0	0.517021
Pavir.Aa00357	0.146342	0.0906312	0.123889	0.0959975	0	0	0.0236599	0	0.0455101	0.0339564	0	0.00702297	0
Pavir.Aa00358	1.27442	0.668857	0.799594	0.948652	2.74189	1.20251	0.711963	2.20178	0.992478	0.956267	1.72489	1.17146	0.910147
Pavir.Aa00359	0	0	0	0	0	0	0	0	0	0	0	0	0.0250264
Pavir.Aa00360	331.928	284.295	262.844	232.258	366.313	431.353	312.141	345.705	317.254	376.134	328.623	402.312	305.007
Pavir.Aa00361	0.0490299	0.0196253	0	0	0.0735203	0.0966716	0	0.169408	0	0.103618	0.0933589	0.134069	0.111306
Pavir.Aa00362	0.200227	0	0.099417	0.07383	0.338856	0.141021	0.0946895	0.481597	0.35662	0.492635	0.197739	0.648779	0.485267
Pavir.Aa00363	7.62901	9.18546	9.31422	9.57022	10.9068	7.38175	7.9819	8.12901	9.28888	7.23157	6.65532	7.97378	8.4204
Pavir.Aa00364	5.34971	11.2978	9.9367	10.574	11.7131	8.66912	11.545	11.0666	8.22937	7.82154	10.0811	9.08859	10.4533
Pavir.Aa00365	0.90186	0.0127061	0.0470951	0.0170026	0	0	0	0.0288739	0	0	0	0	0
Pavir.Aa00366	0.514988	0.303832	0.446334	0.18485	1.4635	1.86053	1.24231	0.766848	2.49656	1.58819	0.395205	0.925526	0.658599
Pavir.Aa00367	0	0	0.0413399	0	0	0	0	0	0	0.143566	0	0.218007	0
Pavir.Aa00368	0	0	0	0	0	0	0	0	0	0.112915	0	0	0
Pavir.Aa00369	0	0	0.0117235	0	0	0.0558317	0.0418766	0	0	0	0	0	0
Pavir.Aa00370	1.09232	1.57806	1.99958	1.717	0.832242	1.63423	1.2998	0.89415	1.09678	1.47222	1.16066	1.1876	0.812759
Pavir.Aa00371	0	0	0	0	0	0	0	0	0	0	0	0	0
Pavir.Aa00372	4.14415	3.30171	3.44629	3.99712	5.51762	5.97823	5.03335	5.99547	4.18662	3.90247	5.23144	4.7051	5.70551
Pavir.Aa00373	3.34791	4.51296	3.32992	4.78486	6.7854	4.45971	5.69672	7.1775	5.11761	3.84692	6.47331	4.7355	6.44141
Pavir.Aa00374	1.10098	0.926945	0.912669	0.972127	1.55482	1.34465	1.26605	1.70101	5.56918	3.18181	1.5598	3.6458	1.58894
Pavir.Aa00375	0	0	0	0	0	0	0	0	0	0	0	0	0
Pavir.Aa00376	0	0	0	0	0	0	0	0	0	0	0	0	0
Pavir.Aa00377	0.204641	0.672992	0.514989	0.291112	0	0.183404	0.0779076	0	0.144718	0.0368861	0.178314	0.218996	0.249426
Pavir.Aa00378	0.015335	0.0916264	0.0822101	0.0276799	0.264426	0.0595621	0.0661434	0.301458	0.371358	0.21277	0.325925	0.0381388	0.147291
Pavir.Aa00379	0.0505774	0.0823884	0.0638107	0.131613	0.0536455	0.261442	0.0409433	0	0	0.130007	0.12323	0.188229	0.369424
Pavir.Aa00380	5.63974	12.4189	16.4949	14.8076	0.818951	0.840772	1.35813	0.660842	0.257637	0.780663	0.110941	1.11717	0.674362
Pavir.Aa00381	0.0723214	0.035425	0	0	0	0.155114	0.127875	0	0.824056	0.0826596	0.397003	0	0.12311
Pavir.Aa00382	0.108026	0	0	0	0.329467	0.173308	0.0628679	0.18838	0	0.217898	0.388281	0.154911	0.177696
Pavir.Aa00383	15.5857	23.0497	30.0294	41.7302	7.46232	11.2012	10.9656	9.99356	22.3599	12.0739	8.36823	7.94718	8.26349
Pavir.Aa00384	0.327997	0.283916	0.292888	0.0826985	0.0783339	0.0442577	0.0537192	0.0789687	0.0999909	0.19899	0.0431152	0.18451	0.0385536
Pavir.Aa00385	0	0	0	0	0	0	0	0	0	0	0	0	0
Pavir.Aa00386	0	0	0	0	0	0	0	0	0	0	0	0	0
Pavir.Aa00387	0.0342142	0.0344045	0.0634777	0.0660586	0	0.376988	0	0	0	0.224936	0.390402	0.252292	0.435563
Pavir.Aa00388	0	0.0314783	0	0	0	0	0.109534	0	0	0	0	0	0
Pavir.Aa00389	0	0	0	0	0	0	0	0	0	0	0	0	0
Pavir.Aa00390	10.7257	8.27503	9.04319	8.33286	2.37691	2.68649	2.31957	2.67253	1.34801	2.6656	1.75678	1.43536	2.80307
Pavir.Aa00391	0	0	0	0	0	0	0	0	0	0	0	0	0
Pavir.Aa00392	5.36032	8.28493	10.8641	8.25679	9.30698	10.3856	6.805	4.08113	3.57959	10.2524	8.68008	7.65029	7.74585
Pavir.Aa00393	9.49894	6.95027	8.9173	7.93146	9.73567	14.9074	13.0574	13.7468	10.6295	14.687	12.5528	17.1973	18.7746
Pavir.Aa00394	10.6838	9.54021	12.329	10.1627	13.9158	19.7703	14.8325	14.04	10.2859	16.2455	14.8798	19.1122	23.5359
Pavir.Aa00395	0	0	0.0162425	0.031972	0.0562129	0.123007	0	0	0	0	0	0	0.0913647
Pavir.Aa00396	6.06669	3.91029	4.57853	4.35394	3.40347	6.17628	7.83884	2.30886	3.6056	8.36592	6.15963	7.51724	7.90747
Pavir.Aa00397	0	0	0	0	0	0	0	0	0	0	0	0	0
Pavir.Aa00398	1.02544	0.267205	0.260799	0.511431	2.82042	1.57333	5.76344	3.13067	12.0632	3.2593	4.92076	4.01969	4.55943
Pavir.Aa00399	0.0375666	0.0898655	0.117311	0.118608	0.376349	0.215172	0.0223029	0.426594	0.152832	0.134156	0.155452	0.124071	0.168501
Pavir.Aa00400	0.639109	0.527802	0.848301	0.690084	0.119027	0.689157	0.0199969	0.179904	0.677051	1.29966	0.486345	0.731786	0.900193
Pavir.Aa00401	0	0	0	0	0	0	0	0	0	0	0	0	0
Pavir.Aa00402	0	0	0	0	0	0	0	0	0	0	0	0	0
Pavir.Aa00403	0	0	0	0	0	0	0	0	0	0	0	0	0
Pavir.Aa00404	0	0	0	0	0	0	0	0	0	0	0	0	0
Pavir.Aa00405	1.06035	0.807737	0.930786	0.895092	1.87857	2.73065	1.38022	1.25194	2.28199	1.28064	1.80977	1.67266	2.63749
Pavir.Aa00406	0.983385	1.58115	1.01567	0.374156	1.0976	8.20921	2.91518	0.39358	1.94733	1.10213	1.53771	2.29705	2.19899
Pavir.Aa00407	24.8538	21.7756	39.4647	30.9284	21.2624	26.6479	19.5059	20.9322	60.394	50.4805	16.6853	41.6807	18.4802
Pavir.Aa00408	16.1927	3.55878	3.1921	4.10069	15.2429	14.793	15.3348	13.658	10.655	12.0517	11.9565	13.9219	14.2393
Pavir.Aa00409	0.688747	0.591149	0.498583	0.622406	0.195423	0.92431	0.511627	1.25322	0.70608	1.8784	0.966824	1.4954	1.24211
Pavir.Aa00410	0	0	0	0	0	0	0	0	0	0	0	0	0
Pavir.Aa00411	0	0	0	0	0	0	0	0	0	0	0	0	0
Pavir.Aa00412	0.121886	0.252889	0.21571	0.283946	0.332344	0	0.582718	0	0.512127	0.467452	0.341386	0.205642	0.220244
Pavir.Aa00413	2.37629	2.64617	2.35154	2.8852	3.41016	2.38905	5.60805	4.99448	4.85844	2.89171	3.53564	3.50478	2.89109
Pavir.Aa00414	0	0	0	0	0	0	0	0	0	0	0	0	0
Pavir.Aa00415	0	0.0120723	0	0.0133127	0	0	0	0	0	0	0	0	0.0142109
Pavir.Aa00416	0	0	0	0	0	0	0.0266515	0	0	0	0	0	0
Pavir.Aa00417	5.24589	6.28139	5.56607	7.2563	6.14455	6.41019	5.09198	3.17882	5.69324	3.43008	5.27802	4.34778	4.713
Pavir.Aa00418	3.15371	2.31413	2.73354	2.79018	5.34322	4.21076	6.04413	6.22065	4.65039	4.40699	4.88956	5.26273	5.73617
Pavir.Aa00419	16.7897	19.8506	15.2903	19.7218	28.0293	27.791	30.4154	28.242	24.3151	21.0239	25.9826	26.1388	27.7184
Pavir.Aa00420	150.983	122.389	114.397	125.41	277.374	423.064	200.421	278.724	276.296	273.039	212.356	218.352	220.204
Pavir.Aa00421	0.0682247	0.0203429	0	0	0	0	0	0	0	0	0	0	0
Pavir.Aa00422	0	0	0	0.0333935	0	0	0	0	0	0	0	0	0
Pavir.Aa00423	7.16944	2.37877	1.90814	2.07273	2.93564	2.83194	4.03824	2.63701	2.10084	3.17333	3.60636	3.64395	2.86704
Pavir.Aa00424	0	0	0	0	0	0	0	0	0	0	0	0	0
Pavir.Aa00425	0	0	0	0	0	0	0	0	0	0	0	0	0
Pavir.Aa00426	17.7979	14.7201	11.1011	6.58883	13.3084	19.7402	15.6537	10.8209	6.66044	9.09912	11.4302	10.3028	10.8947
Pavir.Aa00427	0	0	0	0	0	0.0933333	0	0	0	0	0	0.037081	0
Pavir.Aa00428	0	0	0	0	0	0	0	0	0	0	0	0	0
Pavir.Aa00429	0.44415	0.441665	0.342701	0.530114	5.03577	6.54859	3.15531	4.69912	12.0563	5.05609	5.42343	3.23733	4.17842
Pavir.Aa00430	0.329119	0.295474	0.105162	0.614028	1.46825	2.22451	0.20232	1.31466	2.64553	0.495717	0.468231	1.00598	1.75478
Pavir.Aa00431	12.3482	10.3903	10.1578	11.471	27.5142	18.8609	26.3053	27.2936	20.203	23.9303	24.9541	28.8735	27.4185
Pavir.Aa00432	0	0	0	0	0	0	0	0	0	0	0	0	0
Pavir.Aa00433	0	0	0	0	0	0	0	0	0	0	0	0	0
Pavir.Aa00434	16.7039	15.5418	13.3729	17.1595	27.2155	22.0069	26.7716	25.4143	17.7596	18.9495	22.9439	21.7674	21.9535
Pavir.Aa00435	1.12636	0.57885	1.08791	0.646666	0.932741	2.01522	0.462137	0.636325	1.04259	1.70219	0.271019	1.46929	0.941451
Pavir.Aa00436	0.0714913	0.0461713	0.0237734	0.0334411	0	0.0567032	0.0851313	0	0	0.0867909	0	0.0221821	0.0386464
Pavir.Aa00437	1.76757	2.11652	2.3863	1.82548	4.02133	5.3504	3.24178	4.09905	1.82052	6.65512	5.82508	5.41938	9.09792
Pavir.Aa00438	0.00821172	0.0329756	0.0324753	0.0175174	0.0251338	0.160812	0.0208519	0.0569239	0.143015	0.0570814	0.0881482	0.123906	0.134503
Pavir.Aa00439	4.93595	2.57543	2.84562	2.11119	1.44813	4.54916	1.38963	1.1022	0.557072	2.59377	0.836794	2.00112	1.21061
Pavir.Aa00440	0.332941	0.898922	0.366276	0.14192	0	0	0	0	0	0	0	0	0
Pavir.Aa00441	0	0	0	0	0	0	0	0	0	0.223716	0	0	0.191679
Pavir.Aa00442	0.950123	0.161955	0.3274	0.246869	0	0	0	0	0	0	0	0	0
Pavir.Aa00443	6.59807	4.52599	6.57729	6.04905	2.22355	6.32297	1.89685	2.89975	1.22599	2.28768	1.35956	2.0982	1.62352
Pavir.Aa00444	0.28739	0.0173491	0.0731916	0.0150518	0.10458	0.0574721	0	0	0	0.103822	0	0.0984552	0
Pavir.Aa00445	0.022845	0	0.0541446	0.0228174	0	0.075467	0.163678	0	0.193455	0.0500902	0.0810715	0.123206	0.0529703
Pavir.Aa00446	0	0	0	0	0	0	0	0	0	0	0	0.0397619	0
Pavir.Aa00447	0.211613	0.322415	0.271894	0.426771	0.378585	0.241449	0.455464	0	0.620437	0.381181	0.435775	0.221492	0.422866
Pavir.Aa00448	1.74116	1.09971	1.25793	0.921435	1.41945	1.03479	0.863675	0.904889	0.908593	1.0759	1.08982	1.44521	0.882559
Pavir.Aa00449	1.65149	1.18663	1.02804	1.23555	3.6812	2.46121	3.93282	3.31398	3.74159	3.29769	4.17435	3.53966	3.84439
Pavir.Aa00450	16.2356	12.8352	14.5244	12.5795	19.7702	9.69019	16.4309	13.5729	12.2589	11.6457	12.7662	14.1537	10.5714
Pavir.Aa00451	0.0366403	0.0345606	0.0269405	0.147084	0	0	0	0	0	0.110393	0	0	0
Pavir.Aa00452	3.91628	4.82006	4.03564	5.19455	6.67805	5.35974	5.37968	4.29405	6.15243	5.79595	5.22554	3.83846	3.57169
Pavir.Aa00453	17.1754	14.665	12.7283	16.4378	17.3662	14.6548	16.1023	16.6625	13.256	14.4543	15.9238	15.4088	15.7721
Pavir.Aa00454	56.4804	33.6408	26.6997	32.2262	39.8081	19.0542	27.405	36.3558	34.4513	20.5059	32.1654	28.1753	27.99
Pavir.Aa00455	0	0	0	0	0	0	0	0	0	0	0	0	0
Pavir.Aa00456	0.13224	0	0	0	0	0	0	0	0	0	0	0	0
Pavir.Aa00457	0.422718	0.555646	0.297661	0.769466	0.988294	0.443345	0.276967	1.16938	1.47303	0.973439	1.4353	0.636459	1.1985
Pavir.Aa00458	0	0	0	0	0	0	0	0	0	0	0	0	0
Pavir.Aa00459	0	0	0	0	0	0	0	0	0	0	0	0	0
Pavir.Aa00460	0.0176289	0.0270218	0.0222518	0.0279261	0.0861331	0.164367	0.207948	0	0.605233	0.208519	0.156877	0.075469	0.235566
Pavir.Aa00461	3.97135	2.81682	2.32699	3.86611	12.8457	5.49624	5.91364	7.02005	8.34685	5.10886	6.70186	4.95606	5.47345
Pavir.Aa00462	22.2846	20.833	19.8891	24.253	41.064	45.85	37.6049	51.9	76.1325	49.5198	47.6768	59.2268	41.0965
Pavir.Aa00463	0.839161	0.193678	0.73955	0.667238	0.120515	0.938568	0.0608838	0	0.451597	0.205154	0.0500181	0.162848	0
Pavir.Aa00464	0	0	0	0	0	0	0	0	0	0	0	0	0
Pavir.Aa00465	6.79619	4.79306	5.29043	5.94887	10.8231	8.04482	11.8039	10.9097	12.3194	9.26572	8.187	10.3386	10.4262
Pavir.Aa00466	23.0865	19.3803	19.7878	21.4074	39.4633	26.4785	43.9459	31.2584	36.8691	37.9693	39.9478	46.5446	40.2748
Pavir.Aa00467	0	0.104852	0.228279	0.592749	0.204692	0	0	0	0	0.176294	0	0	0
Pavir.Aa00468	0.311664	0.254473	0.0954598	0.188605	0	0	0	0	0	0	0	0	0
Pavir.Aa00469	12.7466	3.87399	7.36485	8.07848	11.2477	14.4261	12.105	4.49629	8.16323	12.4933	6.03229	13.5463	9.53911
Pavir.Aa00470	6.34453	13.7991	11.0712	14.2043	24.9473	19.351	18.038	22.7795	16.7976	18.9786	19.8195	17.8508	16.7233
Pavir.Aa00471	12.4148	8.89638	9.63432	6.68874	30.1633	19.2261	33.7903	28.1137	22.8362	21.2504	26.0778	28.87	22.9991
Pavir.Aa00472	0.42482	0.341357	0.406906	0.468155	0.092443	1.76974	0.71037	1.71576	0.502914	0.967532	0.334564	1.10913	1.1322
Pavir.Aa00473	0	0	0	0	0	0	0	0	0	0	0	0	0
Pavir.Aa00474	7.8604	5.77153	12.8728	10.955	5.83466	10.0114	6.72208	5.39253	6.14416	10.6532	7.70356	12.0089	11.4286
Pavir.Aa00475	16.9682	15.7184	14.7208	15.3706	23.7383	22.8863	23.553	21.8995	17.4913	18.2575	20.0564	20.2077	21.8097
Pavir.Aa00476	17.3472	17.469	15.6435	17.3751	24.8412	22.2368	25.2994	22.6996	16.4844	17.4897	21.7561	19.9418	20.8974
Pavir.Aa00477	0	0.0555318	0.0215168	0.0621225	0.331507	0.481832	0.270952	1.03199	0	0.23879	0.273214	0.0911824	0
Pavir.Aa00478	0.124932	0.162607	0.268698	0.188315	0.190016	0.359236	0.164884	0.359503	0.986836	0.3918	0.462231	0.484658	0.62282
Pavir.Aa00479	0	0	0	0	0	0	0	0	0	0	0	0	0
Pavir.Aa00480	22.8145	17.6623	17.4086	18.9901	40.8607	27.6747	45.9766	35.3124	29.7412	30.8958	35.5616	37.6986	34.7005
Pavir.Aa00481	28.8246	26.251	31.1435	31.5136	44.2998	55.0834	28.3199	49.5757	42.2014	46.2267	38.9024	48.1256	66.7168
Pavir.Aa00482	22.4009	18.1834	17.604	21.2544	33.6579	29.9474	33.3312	31.0343	19.3962	27.272	29.2346	29.5779	32.4327
Pavir.Aa00483	0.293372	0.731288	0.240967	0.218727	0.105133	0	0.158492	0	0	0.019896	0	0.0152647	0
Pavir.Aa00484	0.0997965	0.0740506	0.0852883	0.0923328	0.426257	0.127289	0.588968	0.539076	1.5886	0.80268	0.679512	0.510071	0.709144
Pavir.Aa00485	2.23039	2.90362	3.05896	2.55004	3.27128	1.73714	2.77415	3.24787	3.2336	2.831	2.83922	3.37613	2.44562
Pavir.Aa00486	3.54925	2.38556	2.10938	1.923	3.41659	2.44139	2.87469	2.38675	1.8693	2.19865	2.39716	3.17674	1.93764
Pavir.Aa00487	2.78808	1.69412	2.14426	2.57978	0.51783	0.318401	0.298848	0.595632	0.67577	0.587434	0	0.930264	0.686274
Pavir.Aa00488	6.59377	6.78263	6.68018	5.13387	12.4246	7.67214	13.7602	11.6798	9.70499	9.51486	11.4059	11.2843	9.89361
Pavir.Aa00489	10.6057	13.4521	12.3053	10.9658	17.2085	12.5312	16.6524	15.1156	13.0522	11.9211	14.6768	14.8219	14.1638
Pavir.Aa00490	30.1566	20.6394	15.0731	20.7403	26.5843	20.6379	27.5704	23.1427	19.3591	19.0077	18.0498	17.4729	23.0209
Pavir.Aa00491	0	0	0	0	0	1.43293	0	0	0	1.29509	0	1.74367	0
Pavir.Aa00492	0.069027	0	0	0	0	0	0	0	0	0	0	0	0
Pavir.Aa00493	7.24164	4.86636	5.50802	5.35693	4.50468	7.27294	8.05707	3.25229	6.97387	8.63653	6.06757	9.17836	10.4228
Pavir.Aa00494	0.120395	0.153097	0.205232	0.182984	0.0447979	0.110173	0.101327	0	0	0	0.0512565	0.0454235	0.124424
Pavir.Aa00495	4.56234	1.52745	2.37145	2.4482	2.70409	3.99666	7.7983	2.81855	5.37553	4.23577	3.81831	4.54713	4.05982
Pavir.Aa00496	0	0	0	0	0.104434	0	0	0	0	0	0	0.254926	0
Pavir.Aa00497	7.8089	4.4835	5.44838	7.06941	7.2352	7.75334	7.69232	7.51621	7.47755	6.17804	6.47091	7.40213	8.3024
Pavir.Aa00498	0	0	0	0	0	0	0	0	0	0	0.036658	0	0
Pavir.Aa00499	3.53306	1.58507	2.62651	1.85628	9.65902	9.89212	19.9451	8.48535	4.5639	7.10484	7.86748	8.29467	8.14048
Pavir.Aa00500	0	0	0	0	0	0	0	0.114928	0	0	0	0	0
Pavir.Aa00501	14.2613	16.915	18.3401	20.1964	18.005	23.8047	13.0372	13.1293	20.99	15.1749	14.0835	13.4945	13.4856
Pavir.Aa00502	0	0	0	0	0	0	0	0	0.0929606	0.0233075	0	0	0
Pavir.Aa00503	0	0	0	0	0	0	0	0	0	0	0	0	1.51808
Pavir.Aa00504	35.6561	18.9211	19.3711	24.1744	19.8216	30.1719	37.5319	22.3992	21.4522	27.4991	19.551	25.5164	26.2671
Pavir.Aa00505	0	0	0	0	0	0	0	0	0	0	0	0	0
Pavir.Aa00506	0.00989443	0.115506	0.0475885	0.0441515	0	0	0	0	0	0.0704197	0.0786403	0.0804855	0.09074
Pavir.Aa00507	10.8908	14.8361	14.0723	13.1894	11.7253	9.39068	11.7807	7.76847	7.6498	8.92008	10.4632	9.86108	10.5332
Pavir.Aa00508	10.1411	11.4261	11.0343	11.7744	20.906	13.5453	18.9202	20.17	13.6336	14.384	16.7784	17.9662	17.6229
Pavir.Aa00509	28.8607	19.2954	20.3866	22.4847	48.6479	33.8183	43.5172	43.1484	69.9487	50.1253	48.5109	55.5672	46.4739
Pavir.Aa00510	2.91478	2.54885	3.21089	2.27305	3.62376	4.90568	2.79385	0.74079	2.47107	6.22941	1.08674	6.45715	7.34304
Pavir.Aa00511	0	0.207476	0.261751	0.66828	0	0	0.970928	0	0	0	0.852614	0	0
Pavir.Aa00512	0	0.0214246	0.102152	0.103953	0	0	0	0	0	0	0	0	0
Pavir.Aa00513	5.80629	6.85639	6.27284	8.33478	16.1969	10.8342	16.6561	17.5158	14.8238	11.5414	16.4759	15.212	16.5659
Pavir.Aa00514	1.24551	1.67617	1.876	2.77572	4.39685	2.97741	2.28095	3.72825	5.06229	3.58446	3.90338	2.18257	2.53297
Pavir.Aa00515	38.9373	26.1119	26.7881	31.2172	65.2996	59.5084	70.9942	60.7468	57.9627	50.9324	65.8658	63.6307	53.4675
Pavir.Aa00516	0.195147	0.0377575	0.0592618	0.0890006	0	0	0.0955435	0	0	0	0.15002	0.103319	0
Pavir.Aa00517	2.43821	2.68733	2.89794	2.98479	3.54394	3.98224	4.12552	4.60422	3.15053	3.41362	4.19619	4.26223	4.83191
Pavir.Aa00518	0	0.105246	0	0.0717478	0	0	0	0	0	0	0	0.0354572	0.0558868
Pavir.Aa00519	0	0	0	0	0	0	0	0	0	0	0	0	0
Pavir.Aa00520	0	0.108933	0	0	0	0	0	0	0	0	0	0	0
Pavir.Aa00521	0	0	0	0	0	0	0	0	0	0	0	0	0
Pavir.Aa00522	0.0664463	0.0588733	0.0367181	0.0430993	0.316672	0.222091	0.488447	0.206066	0.887459	0.327273	0.607154	0.263809	0.0337729
Pavir.Aa00523	0.111393	0.277065	0.119583	0.128665	0.465366	0.0731375	0.125577	0.120603	1.21016	0.0759892	0.0933933	0.107902	0.0650905
Pavir.Aa00524	0.727492	0.645572	0.872142	0.557216	0.118207	0	0.0923993	0.276622	0	0.647063	0.293283	0.309972	0.495801
Pavir.Aa00525	0	0.0433135	0.0740713	0.0208498	0	0	0.243344	0	0	0	0	0.0330454	0
Pavir.Aa00526	0.0145524	0.090443	0.151349	0.109721	0.142315	0.12782	0.401701	0.108294	0.531771	0.618992	0	0.0614276	0.194911
Pavir.Aa00527	0	0.161071	0.0512679	0.149863	0.235784	0.41836	1.95213	0.275861	3.15489	1.70527	0.459704	0.952967	0.964287
Pavir.Aa00528	0	0	0.0545201	0	0	0	0	0	0	0	0.545918	0	0
Pavir.Aa00529	1.63672	2.04799	2.58325	2.10802	4.59635	3.69245	4.16031	4.07933	7.57283	5.84632	3.92258	5.84335	4.56707
Pavir.Aa00530	25.8273	26.1307	26.0674	31.147	42.22	38.9054	47.0522	36.9751	44.6859	39.4745	38.5006	44.3754	41.99
Pavir.Aa00531	1.0851	0.358728	1.05646	0.73033	0.308898	3.25296	0.0564264	0.78819	0.567721	0.0759516	0.165626	0.350272	0.26888
Pavir.Aa00532	0.175531	0.169697	0.159396	0.324783	0.125221	0.657483	0.391721	0.287412	0	0.230524	0.0721929	0.308396	0.168956
Pavir.Aa00533	4.12253	4.44361	4.54237	4.40008	4.18532	5.73466	4.80111	4.43329	4.58199	4.88772	4.64877	5.66267	5.47083
Pavir.Aa00534	10.6267	8.35487	7.59004	8.55632	12.7752	12.6046	12.4255	13.5766	9.03086	10.3826	12.3756	10.4108	11.6973
Pavir.Aa00535	0	0	0	0	0	0	0	0	0.640139	0	0	0	0
Pavir.Aa00536	0	0	0	0	0	0	0	0	0	0	0	0	0
Pavir.Aa00537	0.0399681	0	0.0551491	0.0650436	0.185395	0.667547	0.117207	0.339406	1.21687	0.040711	0.255977	0	0.50601
Pavir.Aa00538	0.210351	0.134802	0.163046	0.14851	0	0.41494	0.536819	0.160082	0.199009	0.0849708	0.131483	0.189324	0.216061
Pavir.Aa00539	0	0	0	0	0	0	0	0	0	0	0	0	0
Pavir.Aa00540	0.460413	0.400666	0.154075	0.533611	0.202648	0.107968	0.0726591	0.0509488	0.320878	0.0675316	0.109036	0.0983633	0.265239
Pavir.Aa00541	3.56321	2.79655	2.95149	3.12973	3.57996	2.83188	4.53038	3.37798	2.98035	2.47485	2.98981	2.84091	3.02938
Pavir.Aa00542	2.2443	1.89305	1.7606	2.14873	3.25594	2.74826	2.90411	2.35276	1.77054	2.48873	2.50571	1.82116	2.33412
Pavir.Aa00543	14.255	15.6003	14.2594	15.2162	17.4056	18.4417	18.9272	24.7964	16.8529	18.9217	22.8413	21.3846	23.343
Pavir.Aa00544	10.1286	8.57108	8.94404	9.17721	10.4617	11.3727	12.0809	12.8881	10.0999	12.2952	13.8918	13.1422	13.201
Pavir.Aa00545	25.2378	24.7003	21.7888	23.9584	36.4294	27.7404	26.6016	25.3843	21.5092	21.6391	26.8639	25.8024	22.905
Pavir.Aa00546	16.3824	6.03529	17.7374	8.36796	1.47977	15.3116	2.63842	1.44414	0.485448	2.14781	1.41096	3.3684	1.79215
Pavir.Aa00547	0.397401	0.185998	0.308489	0.212015	0.318313	0.35816	0.181789	0.183768	1.09148	0.337966	0.784053	0.487396	0.724203
Pavir.Aa00548	0	0	0	0	0	0	0	0	0	0	0	0	0
Pavir.Aa00549	0.81027	0.248292	0.162853	0.210966	0.719045	0.741422	0.968582	0	0.257637	0.771865	0.576503	0.322686	0.190511
Pavir.Aa00550	0.0727333	0.0515874	0.0179871	0.1435	0.259655	0.224917	0.0646703	0.400748	0	0.0741929	0	0.108956	0.376698
Pavir.Aa00551	0.385953	1.23864	1.74907	1.74141	0	0	0	0	0	0	0	0	0
Pavir.Aa00552	103.339	41.1185	66.1714	45.7032	169.196	133.638	154.045	126.237	66.6285	103.222	104.592	114.464	103.709
Pavir.Aa00553	0	0	0	0	0.259062	0.163176	0.270792	0.394945	0.434595	0.143675	0	0.132956	0.159658
Pavir.Aa00554	0.819544	1.17269	1.49862	1.34588	10.7734	12.0869	10.7605	8.62991	8.53698	10.7766	11.4039	14.0708	13.6772
Pavir.Aa00555	1.92143	2.50511	1.46242	1.56016	2.43601	2.33599	1.15822	0.533794	1.42495	1.56452	1.51891	1.6954	1.7161
Pavir.Aa00556	31.3368	44.7772	33.7715	48.2275	58.0954	61.0011	65.4758	80.1199	54.1505	61.5648	77.0547	63.1093	58.9571
Pavir.Aa00557	15.5785	6.84861	6.37093	9.20989	39.4698	24.5819	39.5297	37.4715	37.3958	31.1136	35.8051	34.8465	31.8676
Pavir.Aa00558	4.07556	1.8577	1.83392	2.33146	2.04162	2.64683	2.01705	1.92767	2.71283	2.27699	2.16356	2.30179	1.51472
Pavir.Aa00559	4.22389	4.62418	6.04027	4.6643	2.37582	5.56875	3.64575	1.73003	4.79897	6.34874	4.23294	6.86476	6.9108
Pavir.Aa00560	0.0110211	0.28494	0.0643072	0.0995676	0	0	0	0	0	0	0	0	0
Pavir.Aa00561	0	0	0	0	0	0	0	0	0	0	0	0	0
Pavir.Aa00562	0	0	0	0	0	0	0	0	0	0	0	0	0
Pavir.Aa00563	1.45417	1.28075	1.51116	1.54399	0.526622	1.67837	0.037153	0.458092	1.12162	3.07891	1.5285	1.94769	2.89728
Pavir.Aa00564	0.098035	0.689876	0.365917	0.815531	0.967745	0.732439	5.72143	2.53293	0.135084	6.7999	5.15976	3.75178	3.80663
Pavir.Aa00565	0.187748	0.970125	0.909179	0.992691	0.308646	0	0.20089	0	0.239035	0	0.224144	0.093356	0.278878
Pavir.Aa00566	0	0.726262	0.646836	0.794917	0	0.412686	0.176425	0	1.11119	0.382523	0.561513	1.91487	0.505617
Pavir.Aa00567	0	0	0	0	0	0	0	0	0	0	0	0	0
Pavir.Aa00568	49.6242	49.6549	39.0112	52.318	50.6858	52.6015	54.2915	43.0529	42.8185	39.4161	40.0824	42.573	36.8797
Pavir.Aa00569	21.9855	27.9812	23.1429	25.045	34.4858	26.2869	19.3044	27.3275	18.8822	19.3898	24.2933	25.1708	27.1268
Pavir.Aa00570	0	0	0	0	0	0	0	0	0	0	0	0	0
Pavir.Aa00571	0	0	0	0	0	0	0	0	0	0	0	0	0.146617
Pavir.Aa00572	0	0	0	0	0	0	0	0	0	0	0	0	0
Pavir.Aa00573	0.632895	1.56678	1.40828	1.35726	0.789438	1.00417	3.1647	1.06765	2.2541	1.09857	1.23535	1.25805	1.01227
Pavir.Aa00574	0.132062	0.31836	0.348191	0.385992	0	0.199481	0.129513	0	0.426384	0	0	0	0
Pavir.Aa00575	0.17307	0.376834	0.820018	0.513795	0	0	0.183935	0	0	0.197657	0	0	0
Pavir.Aa00576	0	0.175721	0.100958	0.0498625	0.1235	0	0	0	0	0.172432	0.103551	0.205253	0
Pavir.Aa00577	0.0920769	0.0298205	0.0662542	0.0574609	0.0932363	0	0	0	0	0.0669406	0.108958	0.125559	0.0623118
Pavir.Aa00578	0.0288721	0	0	0	0	0	0	0	0	0	0	0	0
Pavir.Aa00579	11.3275	9.89163	9.10718	9.92018	19.5676	20.1881	19.1259	18.5241	11.8872	13.8527	17.0129	17.6901	17.0372
Pavir.Aa00580	0.110982	0.145484	0.159239	0.0336984	0	0.133815	0	0	0	0.0960956	0	0	0
Pavir.Aa00581	0	0	0	0	0	0	0	0	0	0	0	0	0
Pavir.Aa00582	0	0	0.0397936	0.0402203	0	0	0	0	0	0	0	0	0
Pavir.Aa00583	4.33199	3.78537	3.82951	4.4346	7.04182	7.27451	9.07539	5.54306	5.23694	6.40686	6.04843	8.15701	7.01509
Pavir.Aa00584	1.05703	2.19148	1.77588	2.12462	1.08943	1.87235	0.932736	0.754074	0.363437	0.73954	0.884135	1.09395	0.397611
Pavir.Aa00585	0.0885124	3.33966	3.24423	3.16817	0.0746843	0.134908	0	0	0	0	0	0.0428682	0.0818774
Pavir.Aa00586	1.22239	1.44408	1.61693	1.5993	0.480662	0.690593	0.887025	0.582069	0.907477	0.788306	0.616989	0.644761	0.619152
Pavir.Aa00587	1.64305	1.04121	0.869726	1.23342	0.815771	0.697054	1.36714	1.49429	1.08094	0.90319	0.614952	0.609458	0.452664
Pavir.Aa00588	0.388379	0	0	0.170395	0	0.436784	0	0	0	0	0	0	0
Pavir.Aa00589	0	0	0	0	0	0	0	0	0	0	0	0	0
Pavir.Aa00590	84.0848	60.0727	90.1572	71.9399	45.7795	114.206	40.1635	40.2518	39.6196	55.6122	37.8072	59.5732	40.9417
Pavir.Aa00591	0	0	0	0	0	0	0	0	0	0	0	0	0
Pavir.Aa00592	2.36473	6.61834	6.43633	7.78078	4.80958	3.77631	8.06804	2.1667	5.94561	3.47365	3.69464	4.09625	4.32423
Pavir.Aa00593	0	0	0.00438028	0	0.0169358	0.0704742	0	0	0.0969098	0.0653911	0.0609064	0.0629061	0.0335359
Pavir.Aa00594	0	0	0	0	0	0	0	0	0	0	0	0	0
Pavir.Aa00595	14.4086	12.1939	10.967	12.9874	23.2051	17.6117	22.7306	18.7843	15.0983	17.6925	20.0604	19.3195	17.9974
Pavir.Aa00596	16.885	18.8158	15.9167	17.3115	17.1823	16.493	22.3844	18.8268	14.7967	19.1114	21.2125	22.0142	22.3338
Pavir.Aa00597	3.18522	1.44536	0.913023	1.95176	1.71424	1.85565	2.22458	1.92589	1.34797	0.904792	1.25635	1.18956	1.48067
Pavir.Aa00598	11.9992	16.8015	15.2246	14.103	27.9416	14.2744	15.5583	26.2061	21.0995	21.5671	19.7848	24.8597	22.4385
Pavir.Aa00599	1.43018	0.483885	0.78306	1.02573	1.72533	10.0654	2.9656	2.58719	5.64338	2.99133	4.05037	3.06926	1.25453
Pavir.Aa00600	117.765	102.648	136.987	117.644	75.6521	127.651	60.5406	62.0202	68.5037	72.3843	53.0606	92.1536	58.9835
Pavir.Aa00601	0.78592	1.585	1.17702	0.760776	0.424196	0.688386	0.925086	1.20861	0.138147	1.37825	1.06593	1.11051	1.03529
Pavir.Aa00602	0.0102521	0	0	0	0	0	0	0	0	0	0	0	0
Pavir.Aa00603	0.043082	0.0882405	0	0.0404687	0	0	0	0	0	0	0	0	0
Pavir.Aa00604	0	0	0	0	0	0	0	0	0	0	0	0	0
Pavir.Aa00605	0.0463914	0.0884691	0.0296706	0.202275	0	0.212427	0	0	0	0	0	0	0
Pavir.Aa00606	0	0	0	0	0	0	0	0	0	0	0	0	0
Pavir.Aa00607	2.19916	2.34771	1.88507	2.4702	4.30192	4.52271	3.34332	3.63617	6.86807	3.14269	3.34496	2.69506	3.7064
Pavir.Aa00608	4.4088	7.72116	6.49594	9.75599	14.0927	12.2596	11.6509	12.3349	17.8728	9.69612	10.5346	10.9418	9.24019
Pavir.Aa00609	0.0887176	0.0930144	0.0531247	0	0.416722	0	0	0	0	0	0	0	0
Pavir.Aa00610	0.409097	0.456222	0.64943	0.658739	0.363273	0.51401	0.137424	0.114102	0.32291	0.66689	0.904815	0.587987	0.6521
Pavir.Aa00611	0	0	0	0	0	0	0	0	0	0	0	0	0.0596003
Pavir.Aa00612	0	0	0	0	0	0	0	0	0	0	0	0	0
Pavir.Aa00613	2.23895	0.852618	1.15416	2.36726	4.13205	4.28583	5.26393	3.24363	5.03442	2.36868	2.09872	1.04623	2.35382
Pavir.Aa00614	0	0	0	0	0	0	0	0	0	0	0	0	0
Pavir.Aa00615	7.79019	14.8626	14.9978	14.6908	11.213	7.21006	11.6998	10.6511	7.52621	7.5585	9.5112	9.37189	8.66981
Pavir.Aa00616	21.3768	18.5058	17.4792	19.9493	34.5964	30.723	29.877	34.7824	23.6411	29.5027	30.0403	28.2007	28.6881
Pavir.Aa00617	16.3994	13.2297	12.8861	12.6785	15.5339	15.6224	18.1338	16.8313	14.7319	15.3606	18.3747	16.0358	18.3465
Pavir.Aa00618	5.43617	5.92414	5.21448	6.25928	9.09935	8.69742	8.83035	7.63697	6.97113	8.86823	11.868	8.01572	8.28666
Pavir.Aa00619	2.75681	4.05432	4.59405	4.07548	7.04836	5.30069	8.95591	6.11558	7.5599	8.21407	6.88782	7.79612	7.89171
Pavir.Aa00620	0	0	0	0	0	0	0	0	0	0	0	0	0
Pavir.Aa00621	2.38376	1.3257	2.01029	2.54067	1.38221	1.73309	1.49032	0.364083	0.740632	1.01438	0.753981	1.05208	0.767783
Pavir.Aa00622	0	0	0	0	0	0	0	0	0	0	0	0	0
Pavir.Aa00623	1.19481	0.370392	0.898483	1.13189	0.572317	0.918513	0.434288	0.305861	0.856908	0.59311	0.662177	0.555825	0.643437
Pavir.Aa00624	2.67373	0.892563	1.68946	1.65319	2.2628	4.76995	1.96462	1.00968	3.20979	2.56178	1.76169	2.84564	3.51154
Pavir.Aa00625	0	0	0	0	0	0	0	0	0	0	0	0	0
Pavir.Aa00626	0.0743926	0.181558	0.186876	0.191701	0.550134	0.484614	0.231242	0.691401	0.685257	0.479065	0.844202	0.439041	0.62234
Pavir.Aa00627	0.0535196	0.191924	0.0614435	0.263364	0.418761	0.233064	0.504301	0.511983	1.45933	0.458199	0.190033	0.215591	0.619802
Pavir.Aa00628	0	0	0	0	0	0	0	0	0	0	0	0	0
Pavir.Aa00629	0.0285431	0.134661	0.137644	0.149039	0.067627	0.0371903	0.0224552	0.122573	0	0.0614792	0.0307049	0.0474538	0.0940701
Pavir.Aa00630	12.1529	19.0392	15.432	18.7434	20.176	15.6673	18.1855	18.7862	15.9584	15.3616	19.59	17.7937	18.5619
Pavir.Aa00631	1.05612	0.542082	0.430925	0.673448	0.428797	0.441173	0.52607	0.431953	0.27167	0.323227	0.22622	0.434379	0.355197
Pavir.Aa00632	12.8014	17.0886	21.4281	14.3693	6.84888	19.7639	8.68915	4.99948	9.34618	20.0472	12.9339	20.8942	22.6892
Pavir.Aa00633	9.04127	6.85635	6.77969	8.10304	10.6096	8.81777	11.458	7.88668	8.84884	7.8253	7.70443	7.99353	6.21123
Pavir.Aa00634	9.6915	8.38768	8.22605	9.39867	13.2484	12.5073	12.534	11.4689	8.87924	11.0161	11.3618	12.7056	12.4215
Pavir.Aa00635	5.2777	8.61006	8.46158	9.72963	15.5678	17.2842	16.0371	23.9459	16.8287	22.1509	16.5495	21.8877	18.9609
Pavir.Aa00636	7.19516	5.71369	6.26476	6.53644	8.12086	6.18844	6.2106	6.73117	4.83443	5.33544	6.21386	5.65301	6.16727
Pavir.Aa00637	0.0495881	0.0913778	0.0315377	0.0887465	0.768512	0.1843	0	0	0	0.139595	0.48954	0.193365	0.138035
Pavir.Aa00638	10.6498	6.90024	11.6449	10.6009	7.97371	13.3229	6.09775	4.77777	9.3932	9.52123	5.14967	8.26599	10.0705
Pavir.Aa00639	0	0	0	0	0	0	0	0	0	0	0	0	0
Pavir.Aa00640	0.0775311	0.0390442	0.0444963	0	0.430686	1.31743	0.395384	0.399253	0.877612	0.588948	0.22418	0.662044	0
Pavir.Aa00641	3.39427	2.26215	4.0889	3.79176	0.711198	1.19183	0.475784	0.949697	0	0.755304	0	0.156469	0.301808
Pavir.Aa00642	0	0	0	0	0	0	0	0	0	0	0	0	0
Pavir.Aa00643	0	0	0	0	0	0	0	0	0	0	0	0	0
Pavir.Aa00644	0	0	0	0	0	0	0	0	0	0	0	0	0
Pavir.Aa00645	0.411558	0.474236	0.456193	0.408248	0.236773	0.199583	0.33439	0.535528	0.169182	0.301076	0.164594	0.144455	0.217134
Pavir.Aa00646	0.198964	2.95144	2.84582	2.81459	0	0	0	0	0	0	0	0	0
Pavir.Aa00647	7.65491	6.59617	7.0482	7.15167	7.1519	7.41344	5.25809	5.31964	6.04034	6.33922	6.03387	6.84671	6.31494
Pavir.Aa00648	4.61064	3.90957	3.51404	3.90121	3.69376	2.93835	3.38855	5.20077	2.83156	4.34308	4.09376	3.01967	3.21596
Pavir.Aa00649	40.3806	42.3851	38.8708	41.7824	81.4575	52.7123	76.7454	81.6209	41.5501	57.0894	72.5953	64.6734	66.8517
Pavir.Aa00650	15.8762	10.3747	4.04352	4.66834	15.2328	8.64135	14.7322	13.7872	8.97581	10.2349	15.4548	12.0727	10.2232
Pavir.Aa00651	1.33206	3.13712	1.87179	2.28455	12.3605	4.24088	5.0658	11.6204	11.9409	6.29538	11.212	6.94277	7.5805
Pavir.Aa00652	0.576744	0.827851	0.87961	0.413331	12.4566	6.17371	7.3243	11.7797	23.1693	10.3841	23.0083	9.73613	12.1502
Pavir.Aa00653	0.591522	0.565182	0.707958	0.665038	1.04334	0.303661	0.383109	0.765344	0.906205	0.881714	0.614982	0.42562	0.257564
Pavir.Aa00654	12.4605	5.71155	7.79239	8.25574	30.4626	17.9678	31.5111	23.1897	44.9889	33.447	33.5288	26.0463	24.0495
Pavir.Aa00655	0.625239	0.659319	1.07569	0.814277	0.662949	0.761588	0.541484	0.484239	1.33001	0.749824	0.890778	0.661743	0.70355
Pavir.Aa00656	0	0	0	0	0	0	0	0	0	0	0	0	0
Pavir.Aa00657	0.0260126	0	0	0	0	0.106196	0	0	0	0	0	0	0
Pavir.Aa00658	4.438	22.233	20.0655	16.2261	8.59715	7.82795	7.99873	9.23972	9.16696	6.20585	9.60277	7.32318	5.50072
Pavir.Aa00659	6.17603	9.32243	7.44199	8.57049	9.15986	7.73489	9.78032	10.0425	7.16514	7.03003	8.59247	8.16613	6.68244
Pavir.Aa00660	165.759	132.304	123.213	126.894	200.882	167.404	147.984	178.019	138.337	179.071	176.12	193.019	231.43
Pavir.Aa00661	2.24435	2.82049	2.64903	2.51408	0.522396	2.58928	0.385326	0.227179	1.25206	2.77844	1.02252	3.82348	2.90612
Pavir.Aa00662	11.6602	6.86189	7.49376	7.5856	12.964	25.0145	13.5744	15.6603	9.32926	10.6721	11.375	13.0456	13.2063
Pavir.Aa00663	3.13831	2.04338	2.396	2.33637	4.34586	4.49287	4.78446	5.50017	3.91323	4.62585	5.40053	3.56478	4.20263
Pavir.Aa00664	0	0	0	0	0	0	0	0	0	0	0	0	0
Pavir.Aa00665	0.0250664	0.109152	0.164185	0.161619	0.104701	0.118831	0.0391313	0.237536	0.29806	0.302138	0.213686	0.126407	0.135789
Pavir.Aa00666	0.341756	0.738509	0.305271	0.169687	0.312855	0.0427998	0.406398	0.284044	0	0.3599	0.106765	0.207275	0.829155
Pavir.Aa00667	3.24147	2.69581	2.55872	2.50419	5.07377	3.61149	3.45313	4.92208	3.11001	4.07444	4.06565	3.86741	4.78094
Pavir.Aa00668	5.14626	2.45194	4.12718	2.52508	3.42272	3.87535	2.40396	1.29517	3.77061	4.88795	1.56432	3.71604	4.59416
Pavir.Aa00669	2.20336	1.28041	0.590479	1.40174	0.77224	0.58115	0.851246	0.301769	0.371724	0.200017	0.271103	0.282202	0.287616
Pavir.Aa00670	0	0	0	0	0	0	0	0	0	0	0	0	0
Pavir.Aa00671	0.0256269	0.0300756	0.0383401	0.13402	1.23513	0.121607	0.818676	0.875194	0	0.518831	0.682771	0.17991	0.0851953
Pavir.Aa00672	0.090252	0.1076	0.151603	0.128079	0.116807	0.127477	0.505741	0.133848	0.323694	0.495517	0.28794	0.522802	0.96809
Pavir.Aa00673	0	0	0	0	0	0	0	0	0	0	0	0	0
Pavir.Aa00674	9.18184	12.5108	10.2523	14.5016	14.4112	12.7965	13.7522	13.7854	10.4085	10.7342	11.8842	10.7793	12.0094
Pavir.Aa00675	0.550814	0.435203	0.412574	0.460463	0.223574	1.12172	0.700357	0.308336	0.723553	0.408092	0.374907	0.275567	0.346246
Pavir.Aa00676	16.7683	13.1806	11.5507	15.9258	35.8121	35.2643	35.0627	38.9098	22.8767	27.5756	33.0328	29.7515	35.0919
Pavir.Aa00677	34.3918	36.1438	32.0435	36.478	71.7195	74.5069	53.2757	55.2073	50.7228	41.8458	57.0984	49.1558	45.2402
Pavir.Aa00678	27.6183	26.9883	24.6805	28.1155	39.9082	35.8667	40.6103	40.2287	30.7296	35.1677	38.2859	39.1944	38.6814
Pavir.Aa00679	27.5496	27.7784	26.2432	27.1227	26.8529	24.8559	31.5694	22.0361	27.9445	24.1742	26.813	32.2576	31.2819
Pavir.Aa00680	3.0601	20.8522	14.0355	16.7234	39.3198	11.5019	105.696	69.4081	56.4223	32.1326	67.3574	40.8829	71.1984
Pavir.Aa00681	0.233818	0.218669	0.139014	0.183996	0.134859	0.538903	0.559937	1.29281	0.425213	1.21295	0.366922	0.593747	0.891096
Pavir.Aa00682	12.3045	14.3869	12.7839	15.237	31.9776	22.3268	33.0977	29.395	21.2184	23.5288	29.5069	29.0171	26.7821
Pavir.Aa00683	1.89521	1.7444	1.96193	1.69732	2.62799	3.71817	2.72201	1.26331	2.32822	3.03919	2.63023	3.05223	3.90405
Pavir.Aa00684	29.143	27.035	22.4332	23.7499	45.678	33.8458	39.9005	43.8282	32.6154	30.3708	37.9995	33.7669	35.683
Pavir.Aa00685	20.7881	23.8998	22.7474	23.574	45.0759	29.8684	52.4397	39.5566	31.079	30.1053	38.955	43.1759	34.5118
Pavir.Aa00686	0	0	0.013373	0	0	0	0	0	0	0	0	0	0
Pavir.Aa00687	0.735617	1.73348	2.1421	1.41492	0.588085	3.29457	0.648052	0.348042	0.218497	0.269744	0.367281	0.457447	0.214047
Pavir.Aa00688	0	0.0414853	0	0	0	0	0	0	0	0	0	0	0
Pavir.Aa00689	2.76519	7.02615	7.63609	7.38868	1.18233	1.03048	0.642506	1.32777	0.495948	1.51085	1.55159	1.67886	1.59946
Pavir.Aa00690	0	0.0142387	0.045131	0.131949	0	0	0.0317496	0	0	0	0.0477447	0	0
Pavir.Aa00691	0.155597	0.0840215	0.1076	0.0282327	0.0427699	0.544554	0.126507	0	0	0.122365	0.0488932	0.331347	0.245937
Pavir.Aa00692	0	0	0	0	0	0	0.0531338	0	0	0.039503	0	0	0.0539568
Pavir.Aa00693	3.10641	1.89008	1.98654	2.59592	4.11651	3.45093	4.20451	4.42431	6.57282	4.76354	4.91661	4.92814	3.7552
Pavir.Aa00694	0	0	0	0	0	0	0	0	0	0	0	0	0
Pavir.Aa00695	0.126183	0.11739	0.110775	0.182396	0.0371727	0.133743	0	0	0	0.16918	0.21588	0.0697011	0.0747359
Pavir.Aa00696	0.0835149	0.111944	0.196417	0.252383	0.407498	0.240561	0.123732	0.119277	0.0748252	0.333338	0.152118	0.369164	0.038907
Pavir.Aa00697	3.53601	4.35417	3.51711	4.99663	6.61603	5.70281	5.23627	6.31968	7.29129	5.48251	7.64316	5.42685	6.18368
Pavir.Aa00698	1.93637	2.07241	2.08512	1.59871	4.38966	2.66182	2.57501	2.81529	1.39971	2.26316	2.37665	2.50367	2.82066
Pavir.Aa00699	3.45204	2.32008	3.8974	2.44409	10.6387	11.1847	8.08381	9.84963	18.1639	12.902	6.29722	11.1748	9.06645
Pavir.Aa00700	0.405982	0.289532	0.307244	0.33793	0.639549	0.763397	0.519327	0	1.39386	0.621763	0.191623	0.314222	0.658403
Pavir.Aa00701	0	0	0.0125878	0	0	0	0	0	0	0	0	0	0
Pavir.Aa00702	14.7262	13.7914	11.1371	12.2752	26.5133	18.5061	25.4998	25.4574	17.3338	18.3223	22.804	21.0943	22.193
Pavir.Aa00703	1.99209	0.859028	1.03278	1.00484	1.63923	2.22127	1.87844	1.03488	1.79471	2.40676	1.68822	2.88589	3.14068
Pavir.Aa00704	49.2207	53.7721	57.1796	72.1721	114.211	73.2612	52.7728	70.0781	45.5376	66.3292	60.8243	85.5314	56.3505
Pavir.Aa00705	21.4447	22.4898	19.413	21.5536	22.7584	18.9689	20.714	20.6502	14.3115	15.2614	17.4412	17.5258	17.6768
Pavir.Aa00706	0.0674873	0.193571	0.192862	0.095936	0.209657	0.408156	0.185173	0	0.0849852	0.0170754	0.14254	0.174231	0.294278
Pavir.Aa00707	28.7967	18.9763	20.1319	18.1427	31.9255	27.813	33.5981	29.1395	20.963	20.5772	26.7679	25.099	23.4983
Pavir.Aa00708	0.309748	0.237169	0.225049	0.0928268	0	0	0	0	0	0	0	0	0
Pavir.Aa00709	1.28358	0.822046	0.817964	0.674322	0.212777	0.439355	0.327563	0.58549	0	0.617995	0.215504	0.391878	0.376731
Pavir.Aa00710	7.19434	4.87838	5.87434	7.45946	6.96092	11.0069	4.13811	8.76904	7.3201	6.31126	6.97657	7.05553	4.94194
Pavir.Aa00711	1.81341	3.78064	4.46516	2.46865	0.409729	2.96142	0.613514	0	3.87722	3.49792	1.25629	3.46791	3.3688
Pavir.Aa00712	12.2101	12.0371	9.80878	12.0033	19.2982	11.9129	13.4884	14.329	11.281	13.3378	15.3292	15.4428	11.9876
Pavir.Aa00713	0	0	0.0180077	0	0	0	0.120841	0	0	0	0	0	0
Pavir.Aa00714	16.5939	14.0239	12.7072	16.2642	24.6483	24.4109	24.1899	27.6744	12.3443	17.2929	21.138	20.4289	20.4367
Pavir.Aa00715	0.602814	0.998472	0.718976	0.360608	0.750161	1.54205	0.959959	0.645556	2.50855	1.94774	0.833463	1.14313	1.55657
Pavir.Aa00716	1.3108	1.01969	1.04605	1.41423	0.860644	1.11735	0.566412	0.380161	0.771518	0.973353	0.857095	1.16836	1.10458
Pavir.Aa00717	2.87139	2.68335	3.07038	2.46868	1.66821	3.05804	1.09953	1.6946	1.83897	6.37066	5.78229	5.62561	7.20401
Pavir.Aa00718	0	0	0	0	0	0	0	0	0	0	0	0	0
Pavir.Aa00719	0	0	0	0	0	0	0	0	0	0	0	0	0
Pavir.Aa00720	24.4452	8.64885	7.68725	8.96611	30.9133	25.7585	31.0381	23.937	31.2715	26.4181	25.2128	32.7093	34.6957
Pavir.Aa00721	24.1448	18.8239	23.7613	24.7258	25.6841	26.8988	26.5198	23.8065	16.3026	26.598	24.0781	32.4068	37.1961
Pavir.Aa00722	1.33459	0.87595	1.05977	1.08613	1.0054	0.888721	1.06978	1.32267	1.50318	1.05004	0.636283	1.11641	0.478409
Pavir.Aa00723	0.42211	0.608606	0.949202	0.526422	0.799578	0.783988	0.167647	0.121512	0.148301	0.692527	0.566194	0.16169	0.428395
Pavir.Aa00724	24.2075	22.0846	20.6562	24.3742	35.9515	30.3444	38.4015	37.7069	21.2375	25.1489	32.6455	27.5719	33.6351
Pavir.Aa00725	5.72683	9.22132	6.1308	7.97907	16.7332	11.6447	20.3975	14.855	16.1806	16.6848	12.6607	13.1482	12.1253
Pavir.Aa00726	13.7184	11.5114	9.59904	11.4643	22.5769	17.7852	22.5433	24.6503	9.26515	17.2977	21.7074	19.1285	21.6636
Pavir.Aa00727	0.042975	0.0531394	0.0498231	0.0535107	0.131143	0.112008	0.271332	0.127426	0.429675	0.238581	0.154656	0.191728	0.142602
Pavir.Aa00728	2.59268	0.625902	0.502548	0.823982	2.05284	2.05266	2.81839	3.15089	1.93683	1.8619	2.99311	1.84934	1.62783
Pavir.Aa00729	0.0662743	0.0234985	0.077339	0.486191	0.87128	0.432958	0.17103	0.485021	2.51145	0.26275	0.453263	0.362523	1.03218
Pavir.Aa00730	2.51556	2.68257	1.07524	7.42395	7.30473	4.34004	2.4119	6.81993	35.4627	3.12279	5.08409	3.32045	13.2144
Pavir.Aa00731	7.33921	4.25675	4.56326	8.28175	13.3119	11.7665	49.4368	6.66829	17.9398	12.7671	13.7188	12.0435	10.8783
Pavir.Aa00732	0.109409	0.0117493	0.0119065	0.0453523	0.0844292	0.0921644	0	0	0	0.139115	0	0.151815	0.149059
Pavir.Aa00733	4.31792	7.01294	5.73542	5.56185	13.6341	9.51225	12.8149	10.4877	8.66553	8.89375	10.0534	10.2226	9.69428
Pavir.Aa00734	0.129966	0.207583	0.28152	0.219434	0.580571	0.865464	0.142338	0.220779	0.516331	1.58646	0.233314	0.317229	0.536239
Pavir.Aa00735	0.117957	0.336376	0.687956	0.704671	0	0	0	0	0	0	0	0	0
Pavir.Aa00736	0.133027	0	0	0	0	0	0	0	0	0	0	0	0
Pavir.Aa00737	0	0	0	0	0	0	0	0	0	0	0	0	0
Pavir.Aa00738	0.701778	0.709091	0.997202	0.582177	0.158022	0.511252	0.163129	0.119349	0.149739	0.839511	0.695958	0.816727	1.75806
Pavir.Aa00739	39.7684	34.2581	35.17	38.2293	30.6523	27.6533	19.3476	24.1473	31.4688	22.2547	23.3862	20.3114	17.8774
Pavir.Aa00740	2.38383	3.24254	3.60301	3.91617	2.78879	1.87343	2.234	2.1682	6.11418	3.30421	2.46395	3.10072	7.07916
Pavir.Aa00741	22.1353	16.5239	21.1174	19.6489	25.218	34.4329	29.0114	28.959	20.4229	32.2264	27.3733	34.0562	38.5644
Pavir.Aa00742	0.400554	0.257408	0.661875	0.463921	1.2603	2.45009	0.672962	1.69781	4.62173	2.89732	1.51557	2.06278	2.86527
Pavir.Aa00743	0	0	0.0993056	0	0	0	0	0	0	0	0	0	0
Pavir.Aa00744	0	0	0	0	0	0	0	0	0.949169	0	0	0.556425	0
Pavir.Aa00745	0	0	0.0552508	0	0	0	0	0	0	0	0	0	0
Pavir.Aa00746	0	0	0	0	0.284075	0	0	0.199126	0.245399	0.136662	0.149833	0.0631283	0.130828
Pavir.Aa00747	10.8571	9.28501	9.10653	9.80811	15.4376	12.4712	14.936	14.8161	7.99968	10.5376	13.9475	12.8342	13.3765
Pavir.Aa00748	25.8261	4.69181	3.34906	6.53294	19.0458	11.0826	25.7629	16.7105	9.01888	11.4459	14.9736	11.2089	20.2476
Pavir.Aa00749	0.0619606	0.0782069	0.0322635	0.0337915	0.258447	0.162603	0.160192	0.476567	0.10948	0.13099	0.201124	0.0608576	0.147701
Pavir.Aa00750	0.150325	0.0153957	0.00936175	0.0472285	0.0148162	0.0205939	0	0	0	0.0104771	0	0.0131032	0.0183588
Pavir.Aa00751	2.84664	0.871324	0.942931	0.920472	6.97994	4.51225	5.63505	4.47266	5.03914	4.87697	5.70778	5.4776	5.80584
Pavir.Aa00752	9.85965	9.49996	11.6499	10.3923	8.36368	13.5165	10.2266	7.73621	6.70568	16.2473	12.5417	14.2686	17.5129
Pavir.Aa00753	0	0.0145788	0	0	0.0781072	0	0.0384066	0	0	0	0	0.0222838	0
Pavir.Aa00754	0.479682	0.236778	0.118208	0.155014	1.21304	0.773426	1.66512	0.887914	1.70284	0.956953	1.2614	0.784142	0.582867
Pavir.Aa00755	0.660724	0.0233	0	0.0121137	1.22368	0.687751	1.66079	1.17833	0.596862	0.425798	0.76496	0.630644	0.703509
Pavir.Aa00756	1.18219	1.30623	1.14887	1.73062	1.22094	0.766825	0.72761	1.71437	1.38189	0.740184	0.809886	0.668314	0.64335
Pavir.Aa00757	2.73808	3.55127	4.08689	3.12343	35.4862	37.3118	24.1096	43.1831	42.8208	43.2511	40.2837	36.3827	25.0878
Pavir.Aa00758	45.3264	33.8586	32.4201	33.4829	60.6714	59.6127	58.1269	56.3749	43.8195	57.8496	59.674	63.5458	59.0983
Pavir.Aa00759	0	0	0	0	0	0	0	0	0	0	0	0	0
Pavir.Aa00760	6.60372	8.53656	6.87312	9.6902	20.8154	7.62501	5.76456	16.6241	6.65497	7.27275	6.56726	6.8272	14.708
Pavir.Aa00761	0.52582	0.398813	0.297803	0.42348	0.460517	0.806953	0.479601	1.42108	0.84157	0.663077	0.654919	0.36332	0.541148
Pavir.Aa00762	0	0	0	0	0	0	0	0	0	0	0	0	0
Pavir.Aa00763	0	0	0	0	0	0	0	0	0	0	0	0	0
Pavir.Aa00764	0.0167327	1.8188	0.0330135	0.0636187	0	0	0.03606	0	0	0.0832317	0	0	0
Pavir.Aa00765	13.4701	12.9024	12.5718	12.8282	9.95842	13.8235	9.65357	10.4177	17.1937	13.0872	11.4699	15.4536	15.1867
Pavir.Aa00766	1.55415	1.41759	2.08479	2.16994	2.21926	1.51024	0.37463	1.71149	3.25093	1.83428	1.65704	2.08354	0.620496
Pavir.Aa00767	0.181139	0.217309	0.212345	0.28366	0.0458877	0.0151319	0.0306871	0.029637	0.0376962	0.0597997	0.0593315	0.00581815	0.0510344
Pavir.Aa00768	0.0190222	0.274362	0.280131	0.242535	0.174609	0.149602	0	0	0.191686	0.109041	0.0879486	0.135445	0.0613734
Pavir.Aa00769	0.507187	0.542767	0.566826	0.510741	0.96294	1.0988	1.07758	1.49712	1.44152	1.03143	1.32051	0.788884	1.29762
Pavir.Aa00770	0	0.230892	0	0.271087	0	0	0	0	0	0	0	0	0
Pavir.Aa00771	0.02765	0.0588127	0.0103106	0.0810253	0.377406	0.379439	0.0567591	0	0	0.123027	0.424587	0.0472957	0.210298
Pavir.Aa00772	17.6653	21.3255	23.1215	22.6192	16.5119	19.0301	14.9695	22.2902	14.4268	10.6517	14.3442	14.1491	15.3622
Pavir.Aa00773	93.2574	66.7527	72.8857	60.6552	71.5557	89.0884	63.3785	56.4445	27.6087	49.6545	48.1	59.1903	47.7776
Pavir.Aa00774	2.22686	1.70909	2.3996	2.27034	0.76939	2.46972	0.425732	1.33897	1.63506	4.41072	3.23214	3.54017	4.42576
Pavir.Aa00775	0.192183	0.104948	0.247497	0.581972	0.0895846	0	0	0	0	0.0979807	0.104523	0.150042	0.255893
Pavir.Aa00776	8.98823	6.97095	8.59887	7.05003	4.74017	10.5186	2.55993	5.00606	5.7821	18.4914	15.3536	17.0002	20.5999
Pavir.Aa00777	11.0298	10.5764	9.12688	11.1562	20.2003	17.8866	19.3422	16.7923	13.5871	13.7895	17.2034	15.6917	17.296
Pavir.Aa00778	0.157772	0.256201	0.371946	0.52773	0.380514	0.43946	0.230034	0.407682	0.133083	0.28245	0.419144	0.252728	0.175558
Pavir.Aa00779	0	0.0238222	0	0.0138218	0	0	0	0	0	0.0292751	0	0	0
Pavir.Aa00780	0	0	0	0	0.134149	0.220764	0.201306	0.0761667	0.189706	0.109616	0.125084	0.0877292	0.0287408
Pavir.Aa00781	0	0	0	0	0.0740641	0.502831	0.295491	0.125514	0.264593	0.211118	0.215173	0.13254	0.0712413
Pavir.Aa00782	6.20399	5.92536	6.16272	6.25274	7.6394	9.26019	7.82034	9.18518	13.5422	23.1072	12.9724	17.8142	18.2948
Pavir.Aa00783	2.7589	5.87748	5.38619	4.83982	1.94107	1.12435	1.50389	1.81532	1.66756	1.8586	1.57473	1.0613	1.50529
Pavir.Aa00784	16.1862	15.8153	22.817	17.2831	18.9926	22.4767	18.9164	13.5983	28.6939	20.4407	13.9641	18.0958	13.3855
Pavir.Aa00785	0.0976713	0.0987601	0.0979667	0.176755	0.450417	0.288621	0.306946	0.590991	1.75732	0.499912	0.254459	0.494214	0.509959
Pavir.Aa00786	34.4193	25.1282	30.2268	28.1584	47.2033	54.0227	44.894	41.0922	30.0021	46.3493	41.8006	53.3338	61.5887
Pavir.Aa00787	0	0	0	0	0	0	0	0	0	0	0	0	0
Pavir.Aa00788	0.27849	0.299833	0.41192	0.335003	0.144025	0.314421	0.262109	0	0.578505	0.294514	0.444458	0.112814	0.21344
Pavir.Aa00789	0.910296	1.02318	1.16473	1.03714	0.57966	1.17969	1.35777	0.346234	1.38407	2.05747	1.45498	1.83856	1.43184
Pavir.Aa00790	35.7541	37.2312	35.8206	34.3696	55.7692	57.8574	55.514	52.8416	36.8839	47.0831	54.3777	50.1958	56.0946
Pavir.Aa00791	76.1037	71.9746	75.8844	80.6091	116.276	111.099	122.242	108.486	89.0387	120.813	103.377	128.45	114.107
Pavir.Aa00792	0.0348023	0.0152096	0.0907675	0.0184127	0	0	0.0415183	0	0.303397	0.207646	0	0	0.0349813
Pavir.Aa00793	0.543512	0.237672	0.178092	0.232676	0.243996	0.539845	0.258506	0.0853635	0.317606	0.207904	0.136321	0.148226	0.338547
Pavir.Aa00794	0.142626	0.617638	0.729576	0.48793	1.80282	0.256979	0.118243	0.435594	0.548549	0.608353	0.0561389	0.295098	0.192199
Pavir.Aa00795	0	0	0	0	0	0	0	0	0	0	0	0	0
Pavir.Aa00796	29.8208	23.5501	28.4773	26.4011	53.3633	57.8357	40.4439	51.357	28.0735	50.2788	41.7965	54.8873	75.1783
Pavir.Aa00797	0.212033	0.0934629	0.0428716	0.138331	0	0.203331	0.173528	0	0	0.266444	0.290207	0.600096	0.624774
Pavir.Aa00798	20.1381	21.784	15.3338	21.5837	41.7321	30.9775	40.4736	42.9178	31.1784	29.017	38.2771	37.8827	32.9109
Pavir.Aa00799	0.480498	0.439147	0.668511	0.731262	0.333925	0.904458	0.086275	0.329401	0.412119	0.710652	0.348268	0.698218	0.986559
Pavir.Aa00800	0.287393	0.382429	0.438509	0.347746	0.329313	0.714338	0.284619	0	0.200868	1.07851	0.0844395	0.670855	0.381986
Pavir.Aa00801	0	0	0	0	0	0	0	0	0	0	0	0	0
Pavir.Aa00802	0	0	0.0843539	0	0.180149	0	0.288995	0	0.465666	0.689334	0	0.499955	0.443714
Pavir.Aa00803	4.04871	8.5789	8.6143	9.33933	10.5501	5.42552	8.51719	7.71578	9.20174	7.19895	9.20484	9.21864	7.46685
Pavir.Aa00804	0.590096	1.07972	1.15601	1.12793	6.64233	5.65133	8.11101	8.10451	8.74582	10.377	7.31133	7.02065	10.3664
Pavir.Aa00805	2.24834	1.80083	1.98023	1.85975	3.74286	3.28292	3.83789	2.33872	2.19633	2.69853	2.88141	3.14341	2.39384
Pavir.Aa00806	0.0218232	0	0	0	0.124692	0	0	0	0	0.0587299	0	0	0
Pavir.Aa00807	2.60842	2.14347	1.94501	1.98017	3.39224	2.37699	2.49861	2.41192	1.88309	2.11749	3.32099	2.48119	2.49718
Pavir.Aa00808	0	0.0215303	0.107259	0.044053	0	0	0	0	0	0	0	0	0
Pavir.Aa00809	4.0295	3.42761	2.39247	3.09479	5.03461	3.39018	5.14746	4.01539	4.88689	4.18273	3.86301	4.40015	5.07923
Pavir.Aa00810	0.055026	0.047559	0.0475594	0.0331706	0.0244515	0.0518445	0.0180291	0	0	0.104198	0	0.0718526	0.0334071
Pavir.Aa00811	0	0	0.246298	0	0	0.710793	0	0.852964	0	0.863432	0	0.263308	0.285114
Pavir.Aa00812	0.296895	0.286476	0.531541	0.470156	0.335411	0.941432	0.224149	0.337994	0.495485	0.712564	0.41823	0.996867	0.52481
Pavir.Aa00813	0	0	0	0	0	0	0	0	0	0	0	0	0
Pavir.Aa00814	0	0	0	0	0	0	0	0	0	0	0	0	0
Pavir.Aa00815	0	0	0	0	0	0	0	0	0	0	0	0	0
Pavir.Aa00816	0	0	0	0	0	0	0	0	0	0	0	0	0
Pavir.Aa00817	0.151903	0	0	0	0.988373	0	0	0	0	0	0	0	0.838554
Pavir.Aa00818	0	1.48333	1.35207	1.34099	0	0	4.22123	4.31608	1.55781	0	0.508612	0.0858981	0.0536297
Pavir.Aa00819	0	0	0	0	0.998559	1.87432	2.59693	5.14908	0	1.22442	1.54622	1.21937	0.848143
Pavir.Aa00820	0	0.0915765	0.218482	0.266766	0	0	0.155852	0.457599	0.495391	0	0	0.151456	0
Pavir.Aa00821	7.83906	21.886	19.2154	22.0582	4.18639	1.60639	1.26401	2.45075	0.260302	11.7171	0	0.232554	0.311253
Pavir.Aa00822	0	0	0	0	0	0	0	0	0	0	0	0	0
Pavir.Aa00823	0.021079	0.0452356	0.163604	0.154066	0	0.157966	0.056628	0	0	0.081422	0	0	0
Pavir.Aa00824	0.813101	0.782031	0.661616	0.6267	0.726922	0.616004	0.645966	1.04263	0.498126	0.624844	0.890251	1.06445	0.820747
Pavir.Aa00825	5.44107	6.14369	5.40522	6.03967	8.52427	5.14593	6.42339	6.57391	6.86221	6.39502	7.9731	9.18501	8.82422
Pavir.Aa00826	0	0	0	0	0	0	0	0	0	0	0	0	0
Pavir.Aa00827	0	0.0143702	0.0289175	0	0	0	0	0	0	0	0	0	0
Pavir.Aa00828	1.55165	1.26638	0.922908	1.39496	2.57536	2.47237	2.62203	2.99029	3.40368	1.50851	3.09295	2.75816	2.46801
Pavir.Aa00829	1.43045	0.913199	0.972275	1.02382	2.53941	2.44657	2.32726	2.84189	1.28693	2.60452	3.36866	3.39819	3.004
Pavir.Aa00830	8.48078	2.52925	10.229	2.89442	9.52211	19.4927	28.0433	30.5283	0	4.69631	0	20.571	9.72332
Pavir.Aa00831	41.3104	34.0448	27.5199	33.2397	70.8001	56.7939	73.068	60.9308	47.1567	51.8587	59.8507	52.3534	58.8193
Pavir.Aa00832	0.0701092	0.0994686	0.10039	0.0410646	0	0.044891	0.030585	0.275107	0	0.0974692	0.0502547	0.0762315	0.175794
Pavir.Aa00833	0.0747156	0.167726	0.0872711	0.0550733	0	0.0577113	0	0	0	0.0240824	0.0487467	0.0184712	0.0368389
Pavir.Aa00834	0.0778942	0	0.134946	0.0758638	0	0.0903487	0	0	0	0.0611927	0	0	0
Pavir.Aa00835	0	0	0	0	0	0	0	0	0	0	0	0	0
Pavir.Aa00836	0	0.031223	0.0158345	0.0487084	0.0545204	0	0	0	0.152065	0.0388501	0	0.0468226	0
Pavir.Aa00837	0.0483905	0	0	0	0.232322	0.272499	0.182317	0	0	0.118055	0	0	0.369051
Pavir.Aa00838	0.0274155	0.0269123	0.0486012	0	0	0	0	0	0	0	0	0.148396	0.0742958
Pavir.Aa00839	0	0	0	0	0	0	0	0	0	0	0	0	0
Pavir.Aa00840	0	0	0	0	0	0	0	0	0	0	0	0	0
Pavir.Aa00841	1.39155	0.802424	0.991706	0.644626	0.279944	2.09315	0	0	2.53709	2.14777	0.294837	1.9328	1.76681
Pavir.Aa00842	0	0	0	0	0	0	0	0	0	0	0	0	0
Pavir.Aa00843	36.8495	41.4248	43.198	41.0055	28.4838	26.8893	26.2165	24.0432	20.0821	23.6022	22.8539	30.0397	25.5093
Pavir.Aa00844	11.4371	7.62087	7.70538	7.37125	19.7644	14.9991	14.0234	18.2721	7.75097	11.9212	13.9243	14.2567	15.52
Pavir.Aa00845	0.0906204	0.077542	0.0351759	0.0614582	0.0668481	0.0884412	0	0	0	0	0.0845873	0	0
Pavir.Aa00846	0.0534078	0	0	0.100652	0.21238	0	0	0	1.08194	0.154513	0.257975	0.261526	0
Pavir.Aa00847	0.0757699	0.524566	0.242665	0.470477	0.268015	0	0.215605	0	0	0	0	0	0
Pavir.Aa00848	0	0	0	0	0	0	0	0	0	0	0	0	0
Pavir.Aa00849	0.284295	0.256059	0.506928	0.615214	0.194751	0.202611	0.172954	0.178391	0.849596	0.381942	0.376186	0.217455	0.394821
Pavir.Aa00850	0.0793889	0.0774263	0	0.130124	0	0	0.578562	0	0	0	0.449812	0.134505	0
Pavir.Aa00851	6.48258	10.9643	4.83064	10.9477	14.8625	8.06725	11.6886	18.0954	13.6542	8.64535	13.6648	9.82406	11.927
Pavir.Aa00852	5.78027	6.46603	6.83986	6.66486	6.83175	7.43137	4.94809	4.03947	5.44377	5.27439	5.47631	4.13235	5.82532
Pavir.Aa00853	0	0	0	0	0	0	0	0	0	0	0	0	0
Pavir.Aa00854	6.13438	8.23068	7.55465	9.19212	5.7232	12.0757	8.4614	6.95238	7.90195	10.533	8.60267	11.0755	8.54166
Pavir.Aa00855	0	0	0	0	0.0584822	0	0	0	0	0	0	0	0.037767
Pavir.Aa00856	6.38861	4.07017	3.22149	4.66341	2.72302	2.0352	2.28147	2.10704	2.64494	1.70586	1.53299	1.8339	2.25975
Pavir.Aa00857	1.38652	0.0910058	0.214225	0.475294	0	0.443403	0.602759	0.167354	0.0779242	0.0507611	0.0609855	0.127431	0.155778
Pavir.Aa00858	1.02891	0.222851	0.28205	0.356701	0.456921	0.940034	0.316604	0.555129	0.279052	0.937378	0.574939	1.06882	1.90505
Pavir.Aa00859	0	0	0	0	0	0	0	0	0	0	0	0	0
Pavir.Aa00860	0	0	0	0	0	0	0	0	0	0	0	0	0
Pavir.Aa00861	3.98343	5.72079	5.19207	5.47534	17.5872	8.79819	9.43507	15.4801	6.94815	9.93448	15.0905	10.1597	13.5176
Pavir.Aa00862	0	0.21725	0.127229	0	0	0	0	0	0	0	0	0	0
Pavir.Aa00863	0	0	0	0	0	0	0	0	0	0	0	0	0
Pavir.Aa00864	0	0	0	0	0	0	0	0	0	0	0	0	0
Pavir.Aa00865	0.097347	0.250816	0.134693	0.0918886	0.783966	0.566939	0.225507	0.818243	0.197393	0.162357	0.663151	0.287593	0.383936
Pavir.Aa00866	0	0.31556	0.171712	0.228383	0.326725	0.100859	0.0675781	0.372055	0.574813	0.0349118	0.144276	0.12609	0.136158
Pavir.Aa00867	0.0212942	0.0389321	0.0092774	0.0118884	0.386718	0.189803	0.0863215	0.284686	0.205872	0.084848	0.216531	0.148893	0.121273
Pavir.Aa00868	102.669	32.1745	47.5773	38.418	56.9753	156.959	72.9134	56.9649	87.2894	103.43	62.3835	110.285	90.4251
Pavir.Aa00869	5.85865	5.16009	6.32973	5.61153	8.09384	10.3423	10.0484	8.23133	5.18734	8.72899	7.47361	8.92608	10.5493
Pavir.Aa00870	3.71921	2.10688	3.57622	2.17178	0.802139	4.43193	1.71625	0	2.61955	3.59551	0.664955	3.14032	4.09311
Pavir.Aa00871	0.120886	0.0189892	0.133666	0.229665	0	0.321239	0	0.162631	0.584862	0.246184	0.0817508	0.154203	0.645564
Pavir.Aa00872	0.396369	0.189532	0.307386	0.402011	1.19424	0.693938	1.03635	0.916864	1.99794	1.12792	1.1424	0.940088	1.12382
Pavir.Aa00873	0.157212	0.111177	0.11397	0.179145	0.113717	0.196757	0.411759	0.172707	0.412269	0.254114	0.285598	0.226885	0.319954
Pavir.Aa00874	0	0	0	0	0	0	0	0	0	0	0	0	0
Pavir.Aa00875	0.771082	0.253485	0.746342	2.24389	0	0	0	0	0	0	0	0	0
Pavir.Aa00876	12.8392	12.0911	8.51304	9.03938	7.6494	7.29363	17.5609	11.6587	2.69003	5.79808	6.20638	7.77261	8.12781
Pavir.Aa00877	0.126651	0.0271488	0.0696427	0	0.0829186	0	0.0639811	0.191712	0	0.571413	0	0.0348844	0.227571
Pavir.Aa00878	0	0	0	0	0	0	0	0	0	0	0	0	0
Pavir.Aa00879	0.960049	0.749725	0.983732	0.759289	0.511503	0.790555	1.68131	0.77034	0.127577	0.956567	1.27682	0.824936	0.905779
Pavir.Aa00880	1.10399	2.76994	3.25428	4.01069	2.34448	1.70529	2.31248	1.66371	0.482793	2.43078	1.90308	2.86632	1.70509
Pavir.Aa00881	0	0	0	0	0	0	0	0	0	0	0	0	0
Pavir.Aa00882	8.0262	9.62757	8.18139	9.70604	13.9597	11.2396	15.3832	13.0158	4.74779	13.1611	14.5887	13.2401	14.4824
Pavir.Aa00883	1.48561	2.88275	2.9219	2.40795	0.540666	0.753543	1.09603	0	0.399709	0.321632	0	0.867669	0.225984
Pavir.Aa00884	0	0	0	0.0247947	0	0	0	0	0	0	0	0	0
Pavir.Aa00885	0.0473878	0	0	0	0	0	0	0	0	0.0206093	0	0	0
Pavir.Aa00886	1.11781	0.692631	0.913874	0.593708	0.464071	1.08084	0.921463	0.225855	0.844131	1.8469	1.02281	1.49489	1.49754
Pavir.Aa00887	53.0266	5.92423	7.89728	6.8467	16.6427	9.38446	21.3844	8.39203	6.92118	8.79303	7.53192	6.91741	7.31108
Pavir.Aa00888	15.5463	14.1372	11.0192	14.2365	21.4915	20.0469	22.9979	19.3692	6.74348	15.6313	18.2239	17.08	17.3537
Pavir.Aa00889	0.525833	0.601244	0.652246	0.723215	0.536066	0.517235	0.374462	0.700426	0.338808	0.72761	0.637773	0.560577	0.699298
Pavir.Aa00890	0.862198	0.27648	0.301491	0.282948	0.399926	1.45202	1.08669	0.500671	1.72516	0.416482	0.16539	0.682282	0.160601
Pavir.Aa00891	0.23469	4.89664	4.28712	5.7145	8.29235	2.74689	8.92607	8.98246	7.76421	4.85073	7.47906	4.63919	4.03172
Pavir.Aa00892	0.0488744	2.1602	2.42773	3.07697	1.01076	0.451118	0.571895	0.424276	0.248969	0.841812	1.09948	0.69668	0.500296
Pavir.Aa00893	0.0189409	0.0109547	0.0282117	0.0298131	0.0880266	0.106483	0.0876956	0.133109	0.083242	0.0334507	0.236507	0.012835	0.0653675
Pavir.Aa00894	0	0	0	0.0168522	0	0.0697264	0	0	0	0	0	0.249423	0
Pavir.Aa00895	4.47886	4.51076	4.67209	3.12059	4.11342	8.95232	9.22909	4.5885	12.4484	10.8642	4.63601	9.69834	4.96114
Pavir.Aa00896	0.750591	1.11452	1.64667	0.938458	0.821933	1.37609	1.2517	1.28246	1.55322	1.60828	0.917919	1.23068	0.904369
Pavir.Aa00897	0.530268	0.212343	0.37814	0.306439	0.158428	0.33565	0.555667	0	0.386964	0.090032	0.370711	0.224139	0.338559
Pavir.Aa00898	0.23826	0.193822	0.105806	0.205229	0.113453	0.778432	0.919874	0.909488	0.789927	0.433654	0.599484	0.413006	0.467449
Pavir.Aa00899	0	0	0	0	0	0	0	0	0	0	0	0	0
Pavir.Aa00900	7.9204	4.0996	4.72325	6.39872	10.5097	12.1222	8.48936	8.48401	8.92412	10.6779	9.934	8.61184	11.6546
Pavir.Aa00901	12.1423	13.7785	10.023	11.7016	18.0597	10.076	13.6942	17.825	11.2282	10.0182	15.6176	13.7354	14.3937
Pavir.Aa00902	2.59436	2.2055	1.95043	2.46865	4.2184	4.43836	3.33969	3.88367	5.02431	4.05361	3.39369	3.16706	4.21655
Pavir.Aa00903	0	0	0	0	0.0523531	0	0	0	0	0	0	0	0
Pavir.Aa00904	1.27308	1.54072	1.68692	1.27743	1.02162	1.76622	1.07043	0.794745	2.47796	3.43931	1.10453	2.09413	2.16606
Pavir.Aa00905	8.37766	5.91323	5.49701	6.07373	9.8612	7.0601	7.02146	6.22101	9.06377	6.46207	5.50088	9.18134	7.51602
Pavir.Aa00906	29.3072	33.5455	26.7476	22.1605	37.6463	37.0235	33.1534	35.6744	19.0451	31.4492	31.8569	34.9327	37.7256
Pavir.Aa00907	0	0.00982762	0.00653994	0.0439854	0.0521996	0.0717672	0	0.118264	0.0742073	0.0855207	0.191274	0.0684475	0.258141
Pavir.Aa00908	13.8969	10.9045	13.6929	9.6223	6.5359	5.47319	5.73239	5.34408	3.45551	5.45063	6.52505	5.47953	5.49146
Pavir.Aa00909	0	0.0163061	0	0	0.0583827	0	0.0194102	0	0	0	0	0	0
Pavir.Aa00910	0	0	0	0	0	0	0	0	0	0	0	0	0
Pavir.Aa00911	0	0	0	0	0	0	0	0	0	0	0	0	0
Pavir.Aa00912	0.393178	2.5997	1.31194	3.39827	2.33023	1.2036	1.08235	0.269533	3.44728	1.24992	0.495603	0.881812	3.66361
Pavir.Aa00913	17.9341	9.88469	12.6437	9.56105	10.3153	18.7008	12.4108	8.71444	11.0678	13.6811	7.39271	12.4817	10.1853
Pavir.Aa00914	0	0.463362	0.0936446	0.0616166	0.0631566	0.0685499	0	0	0	0.0351644	0.0797606	0	0
Pavir.Aa00915	16.567	16.6194	16.5573	17.0118	22.9726	20.1479	19.3015	19.1387	16.1377	17.1064	18.8602	18.1326	20.4522
Pavir.Aa00916	56.4818	89.6694	164.818	95.7182	7.31902	28.4166	16.6342	11.7401	10.451	23.5431	11.3998	37.9674	4.67727
Pavir.Aa00917	0.00960063	0.0709282	0.122944	0.140849	0	0	0	0.0596381	0	0	0	0	0
Pavir.Aa00918	18.9588	29.8576	28.7497	33.287	28.6704	16.8943	29.4014	26.1456	16.5047	23.3057	24.8452	25.1662	27.714
Pavir.Aa00919	0.0295845	0.11369	0.119628	0.058487	0.174842	0.116881	0	0	0.305666	0.245242	0.443425	0.374008	0.0877742
Pavir.Aa00920	0.0169314	0.0539283	0.0340205	0.0882352	0	0	0	0	0	0	0	0	0
Pavir.Aa00921	0.12454	0.0333975	0.0688301	0.0472181	0.036509	0.0900369	0.066349	0.0548732	0.0349328	0.0812735	0.0149669	0.152261	0.165191
Pavir.Aa00922	0	0	0	0	0	0	0	0	0	0	0	0	0.860429
Pavir.Aa00923	0	0	0	0	0	0	0	0	0	0	0	0	0
Pavir.Aa00924	0.550115	0.656919	0.529784	0.629677	0.259786	1.13462	0.251618	0	0	0.374348	0.339379	0.467622	0.306552
Pavir.Aa00925	0	0	0	0	0	0	0	0	0	0	0	0	0
Pavir.Aa00926	0.154363	0.105194	0	0	5.50792	0.526718	0.601279	4.82413	3.16025	2.6	4.02189	1.71239	6.37179
Pavir.Aa00927	2.10462	1.68943	1.75446	1.99867	2.9555	2.6416	2.16961	3.4498	4.9508	3.09692	2.97046	2.92984	3.67812
Pavir.Aa00928	27.0487	18.2544	19.968	19.6094	31.4409	26.4148	31.5609	42.0458	57.8907	39.5387	34.5426	46.4393	39.1452
Pavir.Aa00929	0.305709	0.279224	0.152409	0.197362	0.144653	0.532047	0.332721	0.0957005	0.120716	0.32863	0.104004	0.334049	0.379361
Pavir.Aa00930	0.199982	0	0	0.036849	0.15596	0.284866	0.10233	0	0.172263	0.0877187	0	0.173212	0.175215
Pavir.Aa00931	0	0	0	0	0	0	0	0	0	0	0	0	0
Pavir.Aa00932	0	0.0413579	0.0782533	0.070076	0	0	0	0	0	0.0303775	0	0	0.036914
Pavir.Aa00933	20.524	16.5984	13.8471	15.3498	36.3991	29.8308	33.9273	40.4184	24.75	26.8856	32.4266	32.2777	34.3138
Pavir.Aa00934	1.75574	0.716208	0.660802	0.813275	0.682833	1.03245	0.98523	0.999463	0.660449	0.605689	1.04218	0.954749	0.915013
Pavir.Aa00935	34.4189	21.9355	23.7798	28.4457	26.4589	28.9998	23.68	24.1132	29.8936	22.7135	18.9032	22.1242	19.0954
Pavir.Aa00936	0	0	0	0	0	0	0	0	0	0	0	0	0
Pavir.Aa00937	17.636	9.56846	12.0684	11.2834	3.601	23.6924	3.26924	2.11312	1.01783	2.36454	1.68023	2.56273	1.85699
Pavir.Aa00938	0	0.147592	0.151276	0	0.630714	0.695901	0	0	0	0	0	0	0
Pavir.Aa00939	0	0	0	0	0	0	0	0	0	0	0	0	0
Pavir.Aa00940	0.0410741	0.360693	0.191554	0.31027	0.640975	0.387494	0.234169	0.23399	0.57229	0.333234	0.433096	0.132187	0.382348
Pavir.Aa00941	0	0	0	0	0	0	0	0	0	0	0	0	0
Pavir.Aa00942	1.05541	1.43081	0.782705	1.02179	1.64522	1.43513	1.34503	0.982233	1.72076	1.90148	1.30697	0.98725	0.922118
Pavir.Aa00943	0	0	0	0	0	0	0	0	0	0	0	0	0
Pavir.Aa00944	0.03861	0.0239284	0.0654037	0.0321252	0.05736	0.0316904	0.0342776	0.0520081	0.130957	0.0784917	0.0260484	0.0328387	0.096431
Pavir.Aa00945	2.56198	3.11165	2.95588	2.89002	3.00803	2.71789	3.55591	3.34019	2.81464	2.9726	2.69159	3.36693	2.58917
Pavir.Aa00946	2.09078	2.37393	2.80031	2.86628	2.78746	3.04199	0.928791	3.62206	3.21545	2.77337	3.06341	2.57398	3.45491
Pavir.Aa00947	0.341046	0.101949	0.542086	0.402671	0.745531	0.800836	0.100238	0.311402	4.57124	1.23493	0.66188	0.704626	0.668845
Pavir.Aa00948	0.0608451	0.207709	0.273922	0.0884913	0	0.0443817	0	0	0	0	0	0	0
Pavir.Aa00949	0	0	0.016035	0	0	0	0	0	0	0	0	0	0
Pavir.Aa00950	0	0	0	0	0	0	0	0	0	0	0	0	0
Pavir.Aa00951	0.107971	0	0.0271233	0.0419915	0	0	0	0	0	0	0	0	0
Pavir.Aa00952	0.164932	0.0698398	0.112372	0.14871	8.19911	6.5509	9.27125	5.33844	58.679	10.6882	4.98357	10.8482	5.14202
Pavir.Aa00953	0.0238864	0.0605935	0.0610004	0.0918221	0.306174	0.228457	0.384812	0.139794	0.846252	0.301908	0.28753	0.130236	0.259829
Pavir.Aa00954	0	0	0	0	0	0	0	0	0	0	0	0	0
Pavir.Aa00955	0.0177635	0	0.0350942	0.110491	0.255974	0.308561	0.634644	0.734765	0.709453	0.0712199	0.228517	0.369779	0.348522
Pavir.Aa00956	2.9705	3.08236	2.26249	2.81589	8.83325	6.99305	9.43172	9.59567	5.55032	5.77861	8.51493	6.85456	8.2337
Pavir.Aa00957	0.244668	0.102105	0.178986	0.14678	0.116908	0.301464	0.213072	0.265535	0.438518	0.246417	0.185768	0.202931	0.107318
Pavir.Aa00958	0.339839	0.133408	0.231183	0.204023	0.120868	0.358266	0.481246	0.138602	0	0.288496	0.0696172	0.326284	0.176707
Pavir.Aa00959	1.64414	1.4803	1.69766	1.38128	4.8719	4.72777	3.69331	4.20967	2.27001	4.70688	7.14843	5.35782	6.41697
Pavir.Aa00960	0.350121	0.132563	0.107227	0.14402	0.160047	0.335707	0.156685	0.111569	0	0.0946269	0.0584362	0.0704683	0.106534
Pavir.Aa00961	1.19119	2.03131	1.55298	1.60257	1.36834	1.16537	2.43946	2.24642	2.42594	2.29645	2.28051	2.28292	2.02774
Pavir.Aa00962	0	0	0	0	0	0	0	0	0	0	0	0	0
Pavir.Aa00963	1.47585	1.31111	1.11245	0.702966	1.02052	0.286126	1.66236	1.61141	1.70495	1.22618	0.485006	1.01001	1.02759
Pavir.Aa00964	1.90707	0.745222	0.834451	1.50381	1.07523	0.991653	1.50811	1.1242	1.78229	0.525473	1.27889	1.44202	0.779541
Pavir.Aa00965	0.595165	0.641019	0.648716	0.484657	1.36777	1.42837	1.19371	0.499742	1.218	0.819876	0.325434	1.05904	0.451554
Pavir.Aa00966	7.36775	4.89374	5.64105	4.02631	7.62244	15.1744	7.01436	7.81931	6.24821	8.74381	5.08584	10.0663	6.80601
Pavir.Aa00967	8.02998	8.3831	8.32869	9.91128	14.9453	13.9115	13.6893	11.4939	15.7347	14.4752	13.9427	14.0169	14.9898
Pavir.Aa00968	0.928903	1.23802	0.669569	0.519652	0.526965	0	0.360194	0.877161	0	0.235454	0	0.483284	0.616586
Pavir.Aa00969	0.123089	0	0	0.125759	0	0.833767	0	0	0	0	0	0	0
Pavir.Aa00970	0.538187	0.262381	0.261359	0.441303	0.297585	0	0.381211	0.692095	0.53728	0.241495	0.232455	0.523526	0.232704
Pavir.Aa00971	0.177085	0	0	0	0	0	0	0	0	0	0	0	0
Pavir.Aa00972	7.69655	6.57309	6.62238	7.7976	8.45072	8.58609	7.75197	6.8255	7.1831	7.45287	7.47394	8.02162	9.15944
Pavir.Aa00973	0.135177	0.10684	0.10932	0.120261	0.0758373	0.315016	0.0287721	0.258808	0.320846	0.113234	0.314805	0.0711137	0.121881
Pavir.Aa00974	0.0553447	0	0	0	0	0	0	0	0	0	0	0	0
Pavir.Aa00975	6.6842	10.3287	8.00936	12.3079	19.7246	7.95875	9.74089	16.2361	11.252	9.28969	17.5377	11.1247	19.2405
Pavir.Aa00976	16.8788	16.6377	14.7795	15.5608	21.901	18.0381	23.5278	21.6046	14.1652	18.3467	22.2138	20.1471	20.1144
Pavir.Aa00977	0.326041	0.354129	0.260494	0.293395	0.0699761	0.33931	0.103407	0.238557	0	0.119303	0.0435401	0.111894	0.0741811
Pavir.Aa00978	3.06988	3.89903	3.10078	3.82575	5.16146	3.76835	2.73588	2.66644	3.28723	2.21341	3.9666	3.26553	2.76812
Pavir.Aa00979	0	0	0	0	0	0	0	0	0	0	0	0	0
Pavir.Aa00980	0.994618	1.60651	0.964575	1.46443	2.3144	1.39008	1.50998	1.73253	1.68181	1.73573	2.52214	1.99318	1.83462
Pavir.Aa00981	0	0	0	0	0.168365	0.300028	0.403511	0.657796	0.672531	0.346993	0.340372	0.307527	0.26131
Pavir.Aa00982	0	0	0	0	0	0	0	0	0	0	0	0	0
Pavir.Aa00983	52.3492	45.4886	38.8949	46.1101	95.1924	80.9381	86.043	91.1996	66.1201	75.8101	81.4846	82.0851	87.7929
Pavir.Aa00984	0	0	0	0	0	0	0	0	0	0	0	0	0
Pavir.Aa00985	16.5448	20.4386	17.2616	22.1418	29.0326	24.7827	35.4662	34.4271	25.0562	22.2013	28.2719	25.5052	26.3797
Pavir.Aa00986	23.5408	17.0227	23.2336	18.7973	30.0635	35.5947	27.5366	25.9222	21.8946	40.3803	26.0857	33.8874	40.2456
Pavir.Aa00987	0.821187	0.439291	0.708178	0.472327	0.60295	1.11613	1.00798	0.16179	0.824197	1.82172	0.629015	1.41992	1.89298
Pavir.Aa00988	0	0	0	0	0	0	0	0	0	0.187654	0	0	0
Pavir.Aa00989	19.3204	15.3212	17.875	17.4102	19.1831	20.8467	18.3437	19.7505	14.9445	14.9929	16.9139	22.1032	14.2063
Pavir.Aa00990	0	0	0	0	0	0	0	0	0	0	0	0.0287017	0
Pavir.Aa00991	0.0225459	0.0254048	0.0500297	0.0125258	0	0	0	0	0	0.0522592	0	0	0.023272
Pavir.Aa00992	0	0	0	0	0	0	0	0	0	0	0	0	0
Pavir.Aa00993	0.264443	0.553945	0.633448	0.877336	0.291817	0.485947	0.280291	0.0979586	0.432251	0.44771	0.251982	0.440875	0.425109
Pavir.Aa00994	0.0971026	0.0780853	0	0	0	0	0	0	0	0	0	0	0.115754
Pavir.Aa00995	0.174495	0	0.0785433	0.0603797	0	0	0	0.873673	0	0	0	0	0
Pavir.Aa00996	0	0	0	0	0	0	0	0	0	0	0	0	0
Pavir.Aa00997	0	0	0	0	0	0	0	0	0	0	0	0	0
Pavir.Aa00998	0	0	0	0	0	0	0	0	0	0	0	0	0
Pavir.Aa00999	0	0	0	0	0	0	0	0	0	0	0	0	0
Pavir.Aa01000	0	0	0.0266862	0	0	0	0	0	0	0	0	0	0
Pavir.Aa01001	0.0540563	0.0213976	0	0	0	0	0	0	0	0	0	0	0
Pavir.Aa01002	0	0.101947	0.0428025	0.060037	0	0	0	0	0.346808	0	0	0.121724	0
Pavir.Aa01003	1.13369	0.564709	0.587181	0.978943	1.75507	1.85481	0.836652	1.53762	2.61854	1.21751	1.24235	1.1736	1.181
Pavir.Aa01004	0	0	0	0	0	0.0464915	0.0654806	0	0	0.0297004	0	0	0
Pavir.Aa01005	0.109515	0.181066	0.180877	0.246422	1.31028	0.672456	0.211979	0.634295	0	0.713786	0.834749	0.10952	2.1855
Pavir.Aa01006	7.15099	6.33148	5.24466	6.24391	11.8342	8.96867	11.9481	12.0929	7.74048	10.3629	11.9611	8.28736	10.6019
Pavir.Aa01007	0.27277	0.0392435	0.247202	0.382158	0	0.174826	0.287452	0	0	0.249395	0	0.32354	0.542501
Pavir.Aa01008	0	0.0211657	0	0	0	0	0	0	0	0	0	0	0
Pavir.Aa01009	0	0	0	0	0	0	0	0	0	0	0	0	0
Pavir.Aa01010	0	0	0	0	0	0	0	0	0	0	0	0	0
Pavir.Aa01011	0.416518	0.602483	0.593597	0.621092	0.191495	0.436783	0.412727	0.405326	0.508943	0.418277	0.2453	0.44029	0.610853
Pavir.Aa01012	4.70547	4.07764	3.81055	4.30769	5.07257	5.60767	6.59192	5.95779	4.82438	5.4918	6.48471	6.51696	6.22609
Pavir.Aa01013	0.0174511	0	0	0	0	0.0562019	0	0	0	0	0	0	0
Pavir.Aa01014	0.611971	0.181489	0.329552	0.264336	0.424327	1.84171	0.47396	0.586763	0.832241	1.0673	0.35952	1.08303	0.344681
Pavir.Aa01015	9.34428	7.37276	6.96003	6.89454	20.8518	10.9263	18.4285	16.322	16.1246	18.303	18.8779	19.4253	17.3452
Pavir.Aa01016	41.3346	33.8527	28.8973	36.3819	45.8933	50.268	36.1076	48.7891	41.1427	34.0116	43.8722	45.7932	36.0604
Pavir.Aa01017	14.4155	17.9595	16.3544	21.3219	10.7871	8.57619	7.45689	8.65895	6.46038	6.70361	9.98988	10.7497	11.3158
Pavir.Aa01018	456.791	431.114	375.393	349.602	324.112	608.214	478.447	314.89	160.884	305.173	269.349	449.441	246.848
Pavir.Aa01019	2.61696	2.92373	2.0594	2.8457	4.09812	4.99804	4.37206	4.99103	6.53881	4.0432	4.51117	3.76778	2.98035
Pavir.Aa01020	0.91058	0.64992	0.605311	0.965921	0.383764	0.35672	0.727908	0	1.29698	0.662769	0.165239	0.553645	0.333935
Pavir.Aa01021	0.00952244	0.0660733	0.0362351	0.0609655	0.103284	0.10188	0.02233	0.116014	0.251222	0.0336497	0.0335544	0.115705	0.190294
Pavir.Aa01022	0.0127611	0	0.0107438	0	0	0	0	0	0	0	0	0	0
Pavir.Aa01023	16.7191	10.6497	10.2485	14.4344	9.68135	11.4505	9.23752	7.72845	8.70242	7.81661	8.1697	8.15473	7.24381
Pavir.Aa01024	326.836	126.494	247.519	280.043	424.344	757.868	236.585	513.023	638.492	427.964	360.282	457.971	426.094
Pavir.Aa01025	0.0112669	0.00929033	0	0	0	0	0	0.0710627	0	0	0	0	0
Pavir.Aa01026	0	0	0	0	0	0	0	0	0	0	0	0	0
Pavir.Aa01027	0.0322939	0.00654141	0.0335171	0.0721154	0.321862	0.274402	0.0660288	0.339954	0.551152	0.156111	0.198992	0.333647	0.316265
Pavir.Aa01028	0	0	0	0	0	0	0	0	0	0	0	0	0
Pavir.Aa01029	3.30921	1.46091	1.34138	1.65012	1.14375	8.56168	1.18829	1.46955	0.486175	1.58855	0.991834	1.11065	0.851251
Pavir.Aa01030	0	0	0	0	0	0	0	0	0	0	0	0	0
Pavir.Aa01031	0.0134037	0.114237	0.0464064	0.0230624	0.108588	0.158966	0.0163808	0	0	0.0278236	0.0492065	0.0191075	0.0456907
Pavir.Aa01032	0.0223417	0.0479346	0.0315722	0.0229221	0.210559	0.101112	0.10304	0.200858	0.253088	0.0568635	0.132609	0.19491	0.056526
Pavir.Aa01033	1.13322	0.899303	1.13008	1.02188	1.07607	1.0303	1.02679	0.856793	0.336859	0.794797	0.763432	0.726792	0.939192
Pavir.Aa01034	0	0.0734503	0	0	0	0	0	0	0	0	0	0	0
Pavir.Aa01035	3.24026	1.57652	3.86576	2.07088	0.880576	2.07265	0.42298	0.235297	0.487876	1.06984	0.203835	0.798521	0.367512
Pavir.Aa01036	0.935799	0.875996	0.769372	1.55842	2.04656	1.87889	2.30554	1.33443	1.15935	1.91071	1.7852	1.50525	1.50328
Pavir.Aa01037	130.787	222.391	230.444	193.965	190.548	140.772	252.478	238.088	165.555	196.498	226.143	302.199	222.168
Pavir.Aa01038	22.2605	19.265	20.1742	22.2091	22.4491	17.1244	30.925	20.7469	21.2953	17.0952	19.2795	19.9052	16.7833
Pavir.Aa01039	0.709805	0.565874	0.852852	0.436908	1.09746	2.37084	1.42516	1.05154	2.22312	1.52576	2.17982	1.90801	1.15609
Pavir.Aa01040	0.263842	2.50452	2.11596	1.68192	0.718624	0.318516	0.247693	0.316794	0.129788	0.445241	0.216874	0.513647	0.213589
Pavir.Aa01041	0	0	0	0	0	0	0	1.75795	0	0.314301	0	1.14035	0
Pavir.Aa01042	0	0.0404399	0.0214498	0.0377902	0	0	0	0	0	0	0	0	0
Pavir.Aa01043	14.6886	12.2701	21.6351	10.5356	4.25257	7.34782	2.26188	2.59443	1.82131	3.72439	2.05451	3.39037	2.44661
Pavir.Aa01044	6.37945	1.68507	1.87187	4.11027	1.61799	15.8298	1.11427	1.7879	1.91908	1.53845	1.39647	3.6112	1.58263
Pavir.Aa01045	0.567119	1.70535	2.01597	2.53554	2.55926	2.00251	1.81804	1.49991	1.4951	1.9813	2.01398	2.00624	1.91187
Pavir.Aa01046	15.3243	17.2687	14.762	18.0042	35.2469	27.9766	29.9684	34.0652	19.31	24.7607	30.5216	30.3119	34.3654
Pavir.Aa01047	6.3598	11.1442	9.29639	7.4892	11.2453	8.8996	7.68335	10.4995	7.53596	11.3852	14.0132	10.143	17.1133
Pavir.Aa01048	0.167545	0.020247	0.0392459	0.0204502	0.381811	0	0.188354	0	1.25951	0.162199	0.55708	0.0698126	0.158245
Pavir.Aa01049	6.15069	5.81414	5.94992	6.01565	14.2626	8.90214	11.6714	12.2772	12.3262	11.6089	12.9031	13.359	10.156
Pavir.Aa01050	7.47177	7.29586	4.11543	6.17602	9.47916	4.9578	4.83796	9.55496	5.50826	7.0649	8.13885	5.39488	6.02697
Pavir.Aa01051	4.45399	16.9396	14.4885	18.7059	0.502171	1.73952	0.492499	0	0	0.531098	0.148699	0.834364	0.416772
Pavir.Aa01052	0.428516	0.127298	0.187869	0.102135	0.307873	0.491081	0.288602	0.151733	0.16115	0.294845	0.362172	0.408344	0.711068
Pavir.Aa01053	0	0	0	0	0	0	0	0	0	0	0	0	0
Pavir.Aa01054	19.1701	25.2594	22.2639	35.7957	20.6469	32.7378	23.8695	20.8434	29.0471	23.6468	23.8888	24.7714	15.9993
Pavir.Aa01055	0	0	0	0	0	0	0	0	0	0	0	0	0
Pavir.Aa01056	0	0	0	0	0	0	0	0	0	0	0	0	0
Pavir.Aa01057	0.0753038	0	0	0	0	0	0	0	0	0	0	0	0
Pavir.Aa01058	0	0.668933	0.817639	0.938262	0	1.01522	0	2.96161	0	1.04398	0	0	0
Pavir.Aa01059	0	0	0	0	0	0	0	0	0	0	0	0	0
Pavir.Aa01060	0.042987	0	0	0.048527	0.202793	0	0.120081	0	0.441185	0.270717	0.374013	0.255451	0.257875
Pavir.Aa01061	0.153213	0.11147	0.169384	0.109312	0.0372543	0.261304	0.0154715	0	0.372625	0.391664	0.0229849	0.276229	0.393765
Pavir.Aa01062	0	0	0	0	0	0	0	0	0	0	0	0	0
Pavir.Aa01063	0.0610531	0	0.0631293	0	0	0	0	0	0	0.0637496	0	0.0487476	0.272558
Pavir.Aa01064	0	2.32563	2.33776	3.36282	0	0	0	0	0	0	0	0	0
Pavir.Aa01065	0.391119	1.20567	1.51439	1.76009	0.92865	0.727581	0.494038	0.860883	1.32723	0.972446	0.929725	1.05525	0.73642
Pavir.Aa01066	0	0.0607237	0.0462682	0	0	0	0	0	0	0	0	0	0
Pavir.Aa01067	0	0	0	0	0	0	0	0	0	0	0	0	0
Pavir.Aa01068	0	0.03049	0.028193	0.0462948	0.241802	0.210516	0.0809667	0	1.17181	0.2553	0.282697	0.0647263	0.231397
Pavir.Aa01069	11.4045	10.4044	11.9232	11.3349	18.8008	20.193	16.3977	18.7165	16.8012	18.5262	17.586	20.0246	24.519
Pavir.Aa01070	0	0.0203727	0	0	0.316951	0.0837291	0.199128	0	0.349795	0	0.304744	0.026913	0.0409083
Pavir.Aa01071	0	0	0	0	2.82881	3.70753	3.64962	2.95432	4.6099	3.53588	2.40603	3.8553	2.71358
Pavir.Aa01072	0	0	0	0	0	0	0	0	0	0	0	0	0
Pavir.Aa01073	0	0	0	0	0	0	0	0	0	0	0	0	0
Pavir.Aa01074	0	0	0	0	0	0	0	0	0	0	0	0	0
Pavir.Aa01075	0	0.023495	0	0.256895	0	0	0	0	0	0	0	0	0
Pavir.Aa01076	0	0	0	0	0	0	0	0	0	0	0	0	0
Pavir.Aa01077	3.76726	4.68479	4.82724	4.55521	5.94064	6.20071	6.24395	4.75814	6.6959	6.24834	6.13337	6.8147	6.47476
Pavir.Aa01078	0	0	0	0	0	0	0	0	0	0	0	0	0
Pavir.Aa01079	0	0.163521	0	0	0	0	0	0	0	0	0	0.154058	0
Pavir.Aa01080	5.5713	9.54908	7.5429	7.5312	15.6794	7.04225	18.6117	13.8682	9.79563	12.7624	15.8656	10.4282	12.7401
Pavir.Aa01081	6.38042	0.790693	1.09485	1.01025	8.26097	7.00925	6.26711	4.72112	8.0667	4.6575	5.51133	5.1471	5.5918
Pavir.Aa01082	11.5897	10.2764	12.0425	10.2541	7.83364	14.4135	10.6986	5.93456	7.19066	9.44385	7.8646	9.80717	9.19936
Pavir.Aa01083	13.6557	25.3982	18.2587	17.984	35.4221	15.4206	37.0054	34.5196	27.1613	28.6733	28.1243	24.4166	30.6977
Pavir.Aa01084	0.780417	0.386002	0.383864	0.49714	1.00382	0.778841	1.22188	1.44074	0.497523	1.22139	1.88029	1.51646	1.21097
Pavir.Aa01085	9.31202	8.41207	7.90855	9.90871	14.2136	14.2506	15.9229	12.6958	14.8782	12.881	13.6747	14.4891	12.5605
Pavir.Aa01086	2.62132	2.68325	6.33966	4.73563	3.12778	5.67456	0.93955	3.3817	2.20644	4.92554	1.86237	4.87912	5.5227
Pavir.Aa01087	0.81761	0.0530121	0.203193	0.112389	0.270624	0.248797	0.43702	0.649044	0	0.271783	0	0.103208	0
Pavir.Aa01088	0	0	0	0.0246147	0	0	0	0	0	0	0	0	0
Pavir.Aa01089	0	0	0	0	0	0	0	0	0	0	0	0	0
Pavir.Aa01090	0	0	0	0	0	0	0	0	0	0	0	0	0
Pavir.Aa01091	0.0227537	0	0	0	0	0	0	0	0	0	0	0	0
Pavir.Aa01092	0.172409	0.123514	0.129148	0.0940998	0.578624	0.369847	0.612422	0.457886	0.991109	0.46457	0.233179	0	0.554495
Pavir.Aa01093	0	0	0	0	0	0	0	0	0	0	0	0	0
Pavir.Aa01094	3.41583	2.6859	3.53094	2.40859	1.5254	2.78487	1.10656	0.615017	1.20664	1.25038	0.649388	1.36754	0.979321
Pavir.Aa01095	0	0	0	0	0	0	0	0	0	0	0	0	0
Pavir.Aa01096	2.00991	1.62908	1.87004	1.06459	1.13499	1.04929	2.56945	1.13841	0.97477	1.57107	1.19932	1.78646	1.15124
Pavir.Aa01097	0.168999	0.098428	0.0834149	0.121526	0	0	0	0.272855	0	0	0	0.269534	0
Pavir.Aa01098	3.00299	4.34717	3.8235	4.72036	1.58881	1.31568	2.31084	2.21201	1.04924	0.998772	0.915937	1.07669	0.868944
Pavir.Aa01099	0	0	0	0	0	0	0	0	0	0	0	0	0
Pavir.Aa01100	1.93147	2.18888	2.23199	2.45721	1.94146	1.45389	1.74601	1.68963	1.36317	1.51609	1.40419	1.06863	0.918542
Pavir.Aa01101	0.0513877	0	0.0916758	0.0212189	0	0	0.112085	0	0	0	0	0	0
Pavir.Aa01102	0.441778	0.869341	0.665859	0.668588	0.213005	0.447905	0.738173	0.487262	0.891909	0.801954	0.384161	0.575923	0.752955
Pavir.Aa01103	0	0	0	0	0	0	0	0	0	0	0	0	0
Pavir.Aa01104	0	0	0	0	0.259139	0.112253	0	0	0	0	0	0	0.232604
Pavir.Aa01105	0	0	0	0	0	0	0	0	0	0	0	0	0
Pavir.Aa01106	0	0	0	0	0	0	0	0	0	0	0	0	0
Pavir.Aa01107	0.0736039	0.158193	0.311948	0.225866	0	0.477037	0.207626	0	2.58252	1.32807	0	0.726618	0.762758
Pavir.Aa01108	0	0	0.0155391	0	0	0	0	0	0	0	0	0	0
Pavir.Aa01109	0.0723941	0.0646	0.100305	0.0305656	0	0	0	0	0	0	0	0	0
Pavir.Aa01110	3.11974	17.4928	12.3821	15.9413	14.8149	13.0068	18.6091	14.7423	9.26377	11.3812	15.2618	12.7253	13.5015
Pavir.Aa01111	0.084025	0.447751	0.176163	0.131725	0.268691	0.0603837	0.147847	0.305869	0.125515	0.132638	0.153447	0.0646603	0.415034
Pavir.Aa01112	0	0	0	0	0	0	0	0	0	0	0	0	0
Pavir.Aa01113	0	0	0	0	0	0	0	0	0	0	0	0	0
Pavir.Aa01114	0	0	0	0	0	0	0	0	0	0	0	0	0
Pavir.Aa01115	3.45488	3.1642	3.37119	3.86663	4.6137	3.94007	3.70009	3.76358	5.85009	4.70191	5.36955	5.34402	4.73626
Pavir.Aa01116	14.368	12.1283	11.162	12.8106	21.3003	13.4586	23.2141	21.0675	18.6777	19.8245	21.095	24.1163	25.8026
Pavir.Aa01117	9.77943	4.657	4.58163	5.72374	10.0794	11.3979	12.6014	11.5562	9.42641	10.6119	8.69687	9.56857	9.77967
Pavir.Aa01118	0	0	0	0	0	0	0	0	0	0	0	0	0
Pavir.Aa01119	0	0	0	0	0	0	0	0	0	0	0	0	0
Pavir.Aa01120	0	0	0	0	0	0	0.0274403	0	0	0	0	0	0
Pavir.Aa01121	5.80698	6.00815	5.23559	6.22723	9.43361	6.27804	9.3415	10.3494	4.62479	6.24716	9.15242	7.19377	7.60651
Pavir.Aa01122	17.9802	20.8323	16.7629	20.8652	35.0029	21.9216	35.4332	34.655	21.6791	25.5726	31.4213	26.6222	32.16
Pavir.Aa01123	0	0	0	0	0	0	0	0	0	0	0	0	0
Pavir.Aa01124	8.18915	6.02577	5.47151	5.09605	27.074	15.5264	12.6641	19.0646	14.0026	20.1473	16.8258	11.1213	10.1371
Pavir.Aa01125	0.0398073	0.753524	0.395833	0.614363	0.859868	0.13371	0.0959564	0.731839	0	0.37677	1.06215	0.292008	0.358882
Pavir.Aa01126	0	0	0	0	0	0	0	0	0	0	0	0	0
Pavir.Aa01127	0.461116	0.0916764	0.283235	0.0969657	1.45701	1.99953	0.151533	1.18143	1.48931	0.891344	0.719433	0.577888	0.821992
Pavir.Aa01128	0	0	0	0	0	0	0	0	0	0	0	0	0
Pavir.Aa01129	0.797432	1.02779	1.36292	0.94723	2.28113	2.01305	2.19687	1.17562	1.59627	2.19629	1.60664	1.90007	1.14737
Pavir.Aa01130	1.43178	4.79064	4.31938	5.26197	5.52013	4.40952	4.24355	4.25291	5.51205	2.74397	3.26404	3.89186	3.37162
Pavir.Aa01131	0	0	0	0	0	0	0	0	0	0	0	0	0
Pavir.Aa01132	10.4754	15.5051	13.3482	13.8638	27.3403	16.4885	33.8181	33.1196	20.561	27.9672	30.1525	29.2548	26.6082
Pavir.Aa01133	0	0.0764951	0	0.104612	0.302902	0.302101	0.105176	0.106057	0.130326	0.243854	0	0.155823	0
Pavir.Aa01134	1.95249	1.76506	1.27198	1.78564	2.76575	2.49608	2.56506	2.72315	2.57539	1.66155	2.77265	2.08402	2.13314
Pavir.Aa01135	2.40923	12.797	10.5027	10.1511	0.589877	0.353715	0.202597	0.600475	0.180935	0.267513	1.18174	0.306142	0.361558
Pavir.Aa01136	0	0	0	0	0	0	0	0	0	0	0	0	0
Pavir.Aa01137	1.03179	1.10869	1.49233	0.959535	0.56712	0.701561	0.375219	0.727748	0.856514	0.49463	0.408633	0.624155	0.552953
Pavir.Aa01138	22.1905	6.12635	13.0186	14.8557	26.7822	106.959	21.0508	45.4971	51.5123	33.1007	31.8792	36.3674	33.8848
Pavir.Aa01139	0.136779	0.117425	0.104622	0.0262314	0.319416	0.899605	0.169969	0	0.286995	0.973647	0.400348	0.680952	1.23547
Pavir.Aa01140	11.849	19.5136	12.1715	14.4966	29.5286	25.7801	35.4646	26.5524	25.5957	25.8393	27.8223	27.8931	27.7915
Pavir.Aa01141	54.7766	56.6627	49.9177	56.1499	83.2751	70.9278	76.3306	84.795	68.1321	63.9033	72.6302	81.2346	78.6719
Pavir.Aa01142	14.9949	11.1494	10.1826	11.4463	22.4898	22.2859	22.6854	22.4649	17.7947	17.5176	20.8411	20.2221	17.7197
Pavir.Aa01143	0.715606	0.178623	0.27069	0.189483	0.585012	2.82221	0.366067	0.709606	0.65906	0.581453	0.590595	1.03487	0.912029
Pavir.Aa01144	0	0	0	0	0	0	0	0	0	0	0	0	0
Pavir.Aa01145	8.80549	6.40162	7.3951	9.40575	3.7019	14.8388	8.15254	5.02574	8.11046	40.7265	11.9904	30.6035	23.8101
Pavir.Aa01146	0.027682	0.0612733	0	0	0.450504	0.710957	0.870972	0	0.29779	0.269999	0.547877	0.0913947	0.0852347
Pavir.Aa01147	3.2399	3.78878	3.70162	4.43387	3.85368	5.17195	5.82414	7.96301	4.84195	4.86363	5.50844	4.05951	4.2453
Pavir.Aa01148	0.206849	0.173093	0.141468	0.166374	0.151679	0.117076	0.303076	0	0.121632	0.171732	0.0540931	0.175872	0.254453
Pavir.Aa01149	0	0	0	0.00450697	0	0	0	0	0	0	0	0	0
Pavir.Aa01150	0.0675716	0	0	0	0	0.714482	0	0	0.861364	0.697859	0	0.91349	0
Pavir.Aa01151	2.99026	2.12355	2.97669	3.03559	2.56627	6.21245	3.37238	2.48986	4.28967	3.90379	2.99088	4.65205	5.32059
Pavir.Aa01152	0.913575	1.29128	0.866056	0.984989	15.2804	6.74008	9.08371	19.3809	11.1106	8.99544	11.6818	7.81349	11.1738
Pavir.Aa01153	0	0	0	0	0	0	0	0	0	0	0	0	0
Pavir.Aa01154	0.462646	0.526336	0.428946	0.260808	0.788293	0.628847	0.243515	0.142447	0.516789	0.295266	0.306604	0.47374	0.376537
Pavir.Aa01155	29.7211	22.8165	27.5539	22.5263	28.4281	28.4475	26.4743	22.2219	21.6974	25.3174	21.8647	28.4415	23.3516
Pavir.Aa01156	9.38982	9.90609	8.01699	9.85357	9.16537	5.7161	10.4744	5.92583	7.02128	7.76474	8.49298	9.48096	7.59228
Pavir.Aa01157	6.6323	6.6721	5.84022	5.00132	25.6617	10.7952	7.47256	18.51	6.58921	12.3473	19.4826	12.9	13.1099
Pavir.Aa01158	14.6929	12.6477	12.2033	12.9032	16.1991	16.2795	14.9289	14.9393	16.6025	16.4773	14.2528	17.9218	16.9984
Pavir.Aa01159	0.374107	0.151742	0.441007	0.562904	0.916851	0.931135	0.316086	1.27623	0.56777	0.975967	0.778858	0.639551	0.950506
Pavir.Aa01160	0	0	0.0978812	0	0	0	0	0	0	0	0	0	0
Pavir.Aa01161	0	0	0.0178673	0	0	0	0	0	0	0	0	0	0
Pavir.Aa01162	0.554997	0.775437	0.708397	0.919985	1.87956	0.717402	1.66689	1.88326	1.97757	1.14905	1.81914	1.02168	3.67452
Pavir.Aa01163	2.23145	1.6444	2.03402	1.92054	1.87118	3.31229	1.27348	6.20786	2.78438	3.29423	2.28831	3.08565	4.03401
Pavir.Aa01164	10.7781	8.95941	9.08542	8.85915	6.71503	5.52962	5.62449	3.8562	5.35412	4.73498	4.19874	4.86683	3.95453
Pavir.Aa01165	0.359759	0.465546	0.573152	0.707496	2.72089	2.11373	2.07138	4.01178	7.32486	2.34862	1.85909	2.70313	2.34611
Pavir.Aa01166	13.1162	12.4335	8.38508	7.85654	19.9288	8.20356	9.52601	12.302	1.92127	8.1753	11.4051	10.6085	18.0915
Pavir.Aa01167	51.733	39.2981	36.0453	41.5764	78.6362	51.8344	71.7599	69.6192	25.8295	47.8966	68.9643	68.0523	64.6513
Pavir.Aa01168	0.340183	0.327437	0.487267	0.641359	0.247205	0.0927228	0	0.161821	0	0.0389554	0.2596	0.153456	0.161295
Pavir.Aa01169	0	0	0	0	0	0	0	0	0	0.0492767	0	0	0
Pavir.Aa01170	4.80781	3.86438	3.89739	4.40143	8.69225	6.97801	7.89639	7.21769	7.24767	6.11213	8.49655	8.55779	6.40431
Pavir.Aa01171	0.325136	1.53807	0.493047	0.380879	1.29116	0.448764	0.477387	1.12147	0.390379	0.684395	1.16661	0.870376	1.07839
Pavir.Aa01172	0.0759439	0.0584346	0.0718946	0.0501784	0.0377868	0.238609	0.0279364	0.0859653	0.106586	0.0536781	0.0470914	0.114036	0.0956874
Pavir.Aa01173	5.20353	2.54592	3.77101	2.41192	3.62239	7.41254	5.78046	2.93843	5.04027	6.12617	3.58418	6.07392	5.30509
Pavir.Aa01174	0	0	0	0	0	0	0	0	0	0	0	0	0
Pavir.Aa01175	36.3018	36.1682	31.7455	32.3592	60.3783	46.6709	51.0263	54.2761	31.7771	35.8355	50.6855	49.5684	45.8593
Pavir.Aa01176	0.0113375	0.430098	0.0121466	0.291524	0.0690301	0.0470723	0.0261565	0	0	0	0	0.0303546	0.0217825
Pavir.Aa01177	10.3733	11.6515	10.4598	10.4514	11.0188	10.9555	14.6459	11.9764	8.83525	8.79085	9.55758	10.1131	12.6212
Pavir.Aa01178	4.65249	3.03837	3.14403	3.30993	5.02332	5.73	7.87957	4.19564	5.96802	5.18673	5.48968	5.89945	7.02548
Pavir.Aa01179	0.304155	0.1093	0.332961	0.165549	0.19673	1.33024	0.164283	0.0995632	0.122699	0.513872	0.318263	0.405584	0.642114
Pavir.Aa01180	20.5025	24.6416	23.3299	23.6152	25.0482	21.4799	20.1741	22.8191	31.6925	20.9586	19.5123	18.9853	16.381
Pavir.Aa01181	0.0254502	0.0249138	0.0230953	0.0138441	0.0393254	0	0.0650884	0.0895146	0	0	0.0939371	0	0.117616
Pavir.Aa01182	1.09318	0.710721	0.477845	0.91577	0.827488	0.654125	0.498309	0.523458	1.41598	0.39113	0.654814	0.561578	0.551034
Pavir.Aa01183	3.40304	2.75928	2.65066	2.72474	7.02173	5.67793	8.51725	8.29714	6.30339	5.82043	7.41372	6.8392	7.38612
Pavir.Aa01184	0.768923	6.07651	2.315	3.82505	4.52433	1.32433	0.700466	8.98778	3.62227	1.21981	4.69692	1.55903	3.64291
Pavir.Aa01185	18.9855	18.4898	19.0917	20.9275	20.3122	19.3579	16.0872	17.4197	15.9719	19.561	15.6895	19.9599	26.1115
Pavir.Aa01186	0.158631	0.244166	0.329018	0.248442	0.102569	0.425144	0.187938	0	0.0966753	0.398317	0.0814697	0.391375	0.313606
Pavir.Aa01187	0.0830866	0.147584	0.20557	0.352546	0.204937	1.16347	0.790837	0.238594	1.6615	0.771605	0.26429	0.674902	1.08522
Pavir.Aa01188	2.62567	2.36765	2.55414	2.26702	2.33113	2.60861	2.55611	2.46389	1.42808	2.63271	2.61123	3.85631	3.50881
Pavir.Aa01189	0.0884449	0.109319	0.184765	0.141135	0.206672	0.301026	1.25457	0	0.22453	0.135188	0.0953306	0.190325	0.127475
Pavir.Aa01190	0	0	0	0	0	0	0	0	0	0	0	0	0
Pavir.Aa01191	46.9694	29.176	30.6594	37.8414	41.089	40.6829	34.9273	30.4802	29.4893	24.9709	28.346	33.714	22.8088
Pavir.Aa01192	2.28384	2.17332	2.15181	3.09926	2.58319	2.99695	3.29469	2.11678	1.98782	2.56307	2.34245	1.77292	2.19441
Pavir.Aa01193	0.0558944	0.0904914	0.0948885	0.126295	0.0896308	0.175669	0.0764072	0.244164	0.226556	0.118265	0.203522	0.0949707	0.228395
Pavir.Aa01194	4.03193	4.47862	2.88101	3.98075	12.5075	5.59848	6.9558	15.4074	9.05308	5.98439	11.3122	6.09646	8.74331
Pavir.Aa01195	2.98158	5.05365	4.95332	4.22682	7.30753	4.19709	5.73625	4.99556	5.74776	5.07195	5.77229	5.24687	5.32189
Pavir.Aa01196	0.6953	0.642819	0.708212	0.88794	1.87692	1.53141	1.1268	2.18467	4.1659	1.45718	2.32123	1.43163	1.3844
Pavir.Aa01197	0	0	0	0	0	0	0	0	0	0	0	0	0
Pavir.Aa01198	0.0305726	0	0.0240255	0.0101854	0	0	0	0	0	0	0.034809	0	0
Pavir.Aa01199	11.8191	11.5121	10.5218	13.2615	19.6202	16.6682	19.8716	16.2267	12.8735	16.9515	14.3843	18.0377	20.8568
Pavir.Aa01200	0	0	0	0	0	0	0	0	0	0	0	0	0
Pavir.Aa01201	1.59801	1.95316	1.75975	3.08942	1.35292	1.01967	0.386709	0.580618	1.22262	0.455561	1.2555	0.690179	1.30892
Pavir.Aa01202	0.151221	0.341695	0.28135	0.0755336	0	0	0.0389074	0	0	0	0	0	0
Pavir.Aa01203	0.509198	0.835002	1.50786	1.44061	5.05085	6.03054	0.721949	1.08036	12.6347	17.128	11.3968	11.3191	9.86302
Pavir.Aa01204	0	0.067809	0.108532	0.0972213	0	0	0	0	0	0	0	0	0
Pavir.Aa01205	5.25936	11.524	6.6598	9.67321	29.2467	7.70789	6.01095	33.9873	13.725	11.8273	18.7908	10.1464	15.2592
Pavir.Aa01206	83.746	74.3004	79.7916	85.5003	94.3634	81.8059	72.9922	81.7542	49.921	58.3644	66.9029	79.9539	67.4735
Pavir.Aa01207	8.27281	5.28439	7.6247	5.76467	7.43487	7.35156	6.16972	7.22436	4.74225	7.90769	5.48031	7.97988	6.0556
Pavir.Aa01208	6.8609	7.22024	6.45197	7.07422	7.28827	8.29291	9.27638	4.70829	2.72135	4.37594	5.29318	5.72674	4.64582
Pavir.Aa01209	0.0802694	0.105416	0.0751019	0.0344646	0.100902	0.0918192	0.024844	0	0.19028	0.100327	0	0.166118	0.127255
Pavir.Aa01210	0	0	0	0	0	0	0	0	0	0	0	0	0.0811848
Pavir.Aa01211	0	0	0	0	0	0	0	0	0	0	0	0	0
Pavir.Aa01212	0	0.226301	0	0	0	0	0	0	0	0	0	0	0
Pavir.Aa01213	0	0	0	0	0	0	0	0	0	0	0	0	0
Pavir.Aa01214	0	0	0	0	0	0	0	0	0	0	0	0	0
Pavir.Aa01215	2.63452	3.28379	2.86763	3.3158	3.47957	2.34737	3.20072	2.02341	6.43777	3.38294	2.35228	2.64957	2.77597
Pavir.Aa01216	22.2403	19.1286	17.3718	13.5004	20.3137	17.5891	15.1233	15.2697	12.598	18.5549	16.5354	18.8722	19.81
Pavir.Aa01217	0	0	0.0552168	0.0650058	0	0	0	0	0	0.0681864	0	0	0
Pavir.Aa01218	13.9742	13.2273	13.5253	14.8815	16.2016	21.7079	16.8369	13.6427	12.1452	14.9281	14.9276	16.4131	15.1503
Pavir.Aa01219	0.506834	1.69764	1.35042	1.16742	1.36261	0.969993	1.4958	1.16616	1.21643	0.573083	0.897545	0.969754	1.41766
Pavir.Aa01220	0	0.0561665	0.0431385	0.029331	0	0.0635783	0	0	0	0.0265607	0	0	0.0301383
Pavir.Aa01221	0.742433	1.66229	1.56053	0.987055	0.052231	0.0888123	0.0394599	0.118336	0.371255	0.10034	0.0323498	0.0572547	0.0860996
Pavir.Aa01222	0	0	0	0	0	0	0	0	0	0	0	0	0
Pavir.Aa01223	2.34119	3.06128	2.54141	2.57598	0.679364	1.80029	1.23724	0.184905	1.00439	1.93461	1.36475	1.94996	1.47703
Pavir.Aa01224	15.3373	17.1639	17.2593	17.1578	24.4589	30.278	23.1401	23.3885	14.4529	16.8366	18.5453	19.7674	17.5753
Pavir.Aa01225	0.128465	0.233181	0.112757	0.218527	0.0208526	0.105206	0.191273	0	0.0595013	0.0890483	0.0236147	0.0386986	0.012992
Pavir.Aa01226	1.11314	1.37614	1.61996	1.4978	0.462182	0.637234	0.566712	0.368239	0.249074	1.26096	1.25304	1.05696	1.3792
Pavir.Aa01227	0	0	0	0	0	0	0	0	0	0	0	0	0
Pavir.Aa01228	39.8853	28.3499	28.4282	36.5782	50.4202	38.7751	46.0583	55.3783	31.2792	40.0487	39.2457	48.5593	38.8756
Pavir.Aa01229	1.13083	1.52278	1.69028	1.21486	2.27701	1.45953	0.800925	0.915389	1.52279	1.32797	1.1585	1.86951	2.16401
Pavir.Aa01230	0	0	0	0	0	0	0	0	0	0	0	0	0
Pavir.Aa01231	0	0	0	0	0	0	0	0	0	0	0	0	0
Pavir.Aa01232	0.216154	0.17637	0.234643	0.294075	0.221845	0.449216	0.238896	0	0.521444	0.325149	0.306635	0.133997	0.144402
Pavir.Aa01233	23.4876	22.2889	20.8264	24.2114	35.3971	36.1954	35.4068	32.1594	20.4562	31.0414	32.5839	33.9782	35.2949
Pavir.Aa01234	0.497101	0.228555	0.176221	0.188176	0.529218	0.301491	0.861555	0.277981	0.458176	0.722024	0.48196	0.535913	0.346802
Pavir.Aa01235	0.223861	1.06594	0.342948	0.558726	20.5608	8.58213	4.36041	9.59998	0.59651	10.9787	7.83302	9.53548	21.1231
Pavir.Aa01236	29.2288	4.84076	8.98901	9.90241	10.9388	10.9236	5.05338	12.1452	6.10656	7.43095	7.95023	13.4142	11.1213
Pavir.Aa01237	6.05229	9.37613	9.31452	9.84059	1.98846	3.00721	3.14623	1.81655	2.46655	2.41572	2.50384	2.32585	2.55602
Pavir.Aa01238	5.00974	16.6716	8.78357	19.7086	9.95433	8.04089	13.1894	10.4472	26.7094	6.59157	6.12928	6.25467	7.13861
Pavir.Aa01239	0.0814714	7.34378	8.99265	5.21972	0.58132	0.772181	0.68687	1.13753	0.153926	1.26671	1.47382	1.1573	1.14147
Pavir.Aa01240	10.5232	13.7883	11.4899	12.1081	10.5463	11.1971	8.97491	8.87773	5.66447	6.69658	6.38202	8.53726	6.33695
Pavir.Aa01241	28.3709	22.0965	19.6062	23.8689	29.368	29.3613	38.1489	41.421	29.3899	24.0543	25.1677	29.0018	34.0035
Pavir.Aa01242	0.933418	0.394959	0.604391	1.02787	0.44039	0.255087	0.457131	0.545073	0.759546	0.288763	0.223491	0.733911	0.76148
Pavir.Aa01243	12.7184	10.3084	10.6238	12.869	14.0881	13.9651	12.3697	8.74407	23.9011	11.3585	9.17385	12.9807	8.94977
Pavir.Aa01244	0.0184616	0.0290812	0.0543109	0.0502268	0.0285331	0.188801	0.021053	0.0647005	0.242973	0.377464	0.138585	0.260023	0.234522
Pavir.Aa01245	16.2344	16.0292	14.8419	15.0331	31.8195	21.3317	28.1064	25.9411	19.4433	22.6731	24.6064	30.4224	25.4364
Pavir.Aa01246	12.2952	13.3654	13.8062	13.6472	17.2823	18.0057	18.7671	17.3764	17.8119	16.2696	15.0742	17.5338	17.1246
Pavir.Aa01247	0.383382	1.255	0.754192	0.605445	2.43798	1.17713	1.20587	2.03643	0.608434	1.09772	1.85742	1.0596	1.05046
Pavir.Aa01248	14.5473	20.5858	21.9955	18.4897	15.3227	15.0614	13.8664	12.6451	7.38958	9.22728	10.0759	12.148	9.90095
Pavir.Aa01249	9.92127	8.30755	10.3059	8.76361	11.7942	21.1639	8.39576	10.9093	13.5057	9.89811	12.1423	10.6571	11.7044
Pavir.Aa01250	4.83165	3.0142	3.98673	3.53721	3.53932	6.17616	4.99786	4.91523	7.27098	3.49594	4.27863	4.53775	5.13092
Pavir.Aa01251	0	0	0	0	0	0	0	0	0	0	0	0	0
Pavir.Aa01252	0.141921	0.0581099	0.148178	0.217256	0	0.402492	0.186929	0.112024	0.274591	0.562931	0.112437	0.964781	0.833263
Pavir.Aa01253	0	0	0	0	0	0	0	0	0	0	0	0	0
Pavir.Aa01254	4.12498	7.20701	6.72762	7.49658	5.85433	4.27855	4.3007	4.36062	3.236	4.80793	5.66691	5.83514	4.80605
Pavir.Aa01255	8.49853	8.19508	8.1898	8.35615	26.2545	21.0531	26.7253	25.0725	16.8104	22.7739	24.703	26.3585	21.761
Pavir.Aa01256	0	0	0	0	0	0	0	0	0	0	0	0	0
Pavir.Aa01257	0	0	0	0	0	0	0	0	0	0	0	0	0
Pavir.Aa01258	0.482647	0.724128	0.937241	0.803565	0.262397	0.396803	0.361344	0	0.293146	0.763113	0.55353	0.371422	0.707894
Pavir.Aa01259	6.46629	5.73684	5.50365	8.07243	11.9513	8.37229	12.6758	8.07598	13.0964	6.63051	9.11224	8.16969	9.36841
Pavir.Aa01260	7.88023	9.44346	9.69387	9.62016	20.5538	26.3522	16.7201	24.5574	15.9667	13.8865	16.6955	17.9688	13.0488
Pavir.Aa01261	4.36081	3.96379	6.24517	8.83197	19.6426	29.8111	15.1147	19.0839	15.5779	15.3725	13.8184	18.0184	14.9498
Pavir.Aa01262	0.481818	0	0.157075	0	0	0	0	0	0	0	0	0	0
Pavir.Aa01263	0.0403351	0.0572129	0.0469288	0.163163	0.0337124	0	0	0	0	0	0	0	0.0289013
Pavir.Aa01264	0	0	0	0	0	0	0	0	0	0	0	0	0
Pavir.Aa01265	1.82961	1.74133	1.75343	2.12119	1.512	1.62574	1.52245	1.46174	0.792696	1.46868	1.59924	1.62703	2.21948
Pavir.Aa01266	12.2333	12.6362	12.2914	14.7118	14.4575	16.3874	18.5113	12.9535	11.9641	14.4804	14.2024	13.2908	15.2311
Pavir.Aa01267	0.0517471	0.085567	0.0720991	0.0891772	0.0735203	0	0	0	0	0	0	0	0
Pavir.Aa01268	24.0243	20.2517	17.9307	20.8663	34.5005	29.193	40.3701	34.6973	24.235	27.643	32.7532	28.6667	29.0084
Pavir.Aa01269	42.3338	19.9195	16.4264	18.9863	46.498	43.5567	43.7543	29.5993	26.9206	30.6614	35.5394	31.8827	39.4604
Pavir.Aa01270	0.801748	0.0896768	0.107524	0.0703696	0.841895	0.860844	0.315349	0.368229	0	0.0570888	0.684131	0.359257	0.3313
Pavir.Aa01271	2.68561	2.8954	4.11097	2.06723	1.20325	2.41251	0.862871	0.519197	1.47467	2.08639	1.62107	2.42029	1.52713
Pavir.Aa01272	0	7.52194	8.11848	8.287	0	0	0	0	0	0	0	0	0
Pavir.Aa01273	0	0.0210031	0	0	0	0	0	0	0	0	0	0	0
Pavir.Aa01274	50.1553	26.3587	56.4635	53.675	123.919	404.175	81.2973	200.067	276.504	190.33	170.62	172.393	191.642
Pavir.Aa01275	2.2589	3.02936	5.7084	2.83777	0.687119	2.08029	1.40133	0.208957	4.17464	0.949476	0.893011	0.590161	0.681312
Pavir.Aa01276	0	0	0	0	0	0	0	0	0	0	0	0	0
Pavir.Aa01277	0	0	0	0	0	0	0	0	0	0	0	0	0
Pavir.Aa01278	0.0620875	0.0596658	0.0273268	0.0566331	0	0	0	0	0	0.0247662	0	0	0
Pavir.Aa01279	47.9181	50.8226	45.975	50.4852	62.7923	50.1732	68.708	60.3976	51.574	54.1305	58.2927	73.3717	66.6278
Pavir.Aa01280	90.2472	62.1185	67.8494	65.9101	139.782	149.433	149.875	142.41	222.39	196.114	159.575	207.736	199.902
Pavir.Aa01281	18.2833	16.9422	16.797	18.1606	26.9077	20.3427	25.3573	25.4121	19.7092	22.6094	23.017	24.5162	24.3861
Pavir.Aa01282	20.5667	21.3922	18.7169	20.0765	23.3616	20.3168	17.232	20.4881	16.6752	19.2484	20.4169	21.5359	26.2575
Pavir.Aa01283	3.48071	1.89419	2.33211	2.62769	3.6852	3.25384	4.00843	3.56957	3.29555	4.09431	2.94182	4.44875	4.22602
Pavir.Aa01284	0.0946798	0.0846859	0.0679043	0.0266796	0.0594262	0.0441122	0.0292438	0	0	0	0	0	0
Pavir.Aa01285	43.5197	46.7177	47.4466	49.6143	72.6496	63.7694	67.5802	62.9263	55.9417	63.5677	60.9117	70.8123	65.8067
Pavir.Aa01286	0	0	0	0	0	0	0	0	0	0	0	0	0
Pavir.Aa01287	0	0.0176442	0	0.0344302	0	0	0	0	0	0	0	0	0
Pavir.Aa01288	16.3065	13.0559	12.1604	15.6794	33.1642	35.5462	38.8752	29.0216	26.2193	23.1098	32.0155	32.0079	28.7874
Pavir.Aa01289	0	0	0	0	0	0	0	0	0	0	0	0	0
Pavir.Aa01290	9.28943	11.7869	9.24818	9.84667	5.30955	8.38478	6.23083	1.05126	3.89969	7.72045	6.8379	8.64241	7.52833
Pavir.Aa01291	0.235693	0.158203	0.130076	0.318426	0.436752	0.0783681	0.110814	0.0793897	0	0.0496836	0.123066	0.0307328	0.178124
Pavir.Aa01292	0	0	0.0482053	0.015067	0	0	0	0	0	0.0372901	0	0.0535433	0.0456068
Pavir.Aa01293	0	0	0	0	0	0	0	0	0	0	0	0	0
Pavir.Aa01294	0.24846	0.65866	0.335899	0.828951	2.55115	0.913859	2.31402	3.29358	0.633261	1.4474	1.79546	0.655828	3.11344
Pavir.Aa01295	0	0	0	0	0	0	0	0	0	0	0	0	0
Pavir.Aa01296	1.96575	2.59156	3.10211	2.05766	0	0.152882	0.602454	0.365642	0	0.325614	0	0.276192	0.339013
Pavir.Aa01297	0	0	0	0	0	0	0	0	0	0	0	0	0
Pavir.Aa01298	1.47034	1.20639	2.17745	1.64118	0.806694	0.971836	1.51431	0.3559	1.73792	1.56885	0	1.87954	1.83694
Pavir.Aa01299	0.922831	6.95478	7.96988	6.51483	0.104651	0.601334	0.633188	0.237103	0.595062	0.528311	0.186314	0.344277	0.408173
Pavir.Aa01300	0.0602437	0.130112	0.130562	0.145736	0	0	0.0134201	0.0823689	0	0.0128986	0.0655972	0.059722	0.0443192
Pavir.Aa01301	0.0395175	0.0582677	0.0342451	0.0372963	0	0	0	0	0	0	0	0.0584706	0
Pavir.Aa01302	0.109549	0.150565	0.132159	0.0697294	0.752743	0.925313	0.836999	0.489327	3.01745	1.59545	0.924714	1.21805	0.829029
Pavir.Aa01303	0	0	0	0	0	0	0	0	0	0	0	0	0
Pavir.Aa01304	0	0	0	0	0	0	0	0	0	0	0	0	0
Pavir.Aa01305	0.375642	0.325854	0.294393	0.604961	0.129255	0.384601	0.143557	0.234515	0.0972366	0.23729	0.035982	0.178937	0.263247
Pavir.Aa01306	13.7044	14.5387	13.8763	16.0208	13.6888	10.9704	13.7899	11.783	10.1771	12.2305	13.0236	12.9073	14.3988
Pavir.Aa01307	0	0	0	0	0	0	0	0	0	0	0	0	0
Pavir.Aa01308	6.43063	4.68993	6.53124	5.60305	6.0244	6.98548	7.44328	4.79156	5.40823	7.71227	7.9231	8.92717	9.09385
Pavir.Aa01309	0	0	0	0	0	0	0	0	0	0	0	0	0
Pavir.Aa01310	0.0210689	0.0217956	0	0.0388639	0.0636188	0	0	0	0	0.0354105	0	0	0
Pavir.Aa01311	6.63177	4.96976	10.5751	6.66256	3.24219	7.50822	2.49864	2.67199	3.20573	8.31617	2.55142	6.17498	8.34549
Pavir.Aa01312	0	0	0	0	0	0	0	0	0	0	0	0	0
Pavir.Aa01313	0.367555	0.744721	0.478601	0.508165	1.16458	0.549246	0.853874	0.410557	0	0.21764	0.513675	0.102135	0.317664
Pavir.Aa01314	1.09878	0.311619	0.313405	0.614639	0.145711	6.2666	0.787175	0	0.383534	1.0768	0.365573	0.259343	0.419117
Pavir.Aa01315	1.54283	0.939441	1.17875	0.923133	0.876213	1.47348	1.36861	1.07935	1.1927	1.29526	1.30132	1.45626	0.980584
Pavir.Aa01316	0	0	0	0	0	0	0	0	0	0	0	0	0
Pavir.Aa01317	4.30645	7.45718	6.71906	6.75154	7.90169	5.90597	7.46639	7.51325	6.41793	5.18918	6.1264	4.82006	4.21389
Pavir.Aa01318	0	0.376143	0	0.183319	0	0	0	0	0	0	0	0	0
Pavir.Aa01319	0.0175301	0.050581	0.0369642	0.0271893	0.069766	0.0766594	0.0206038	0	0.0793063	0.107394	0	0.0644307	0.111518
Pavir.Aa01320	0	0	0.066342	0.0976204	0.92248	1.08307	0.924312	0.305838	0.346013	0.25073	0.170322	0.788895	0.663177
Pavir.Aa01321	0.386376	0.325023	0.342451	0.336956	0.320719	1.22154	0.809138	0.488783	0.525054	0.421917	0.249244	0.871704	0
Pavir.Aa01322	9.04744	0.719743	0.934969	1.04267	11.8377	11.1448	7.98416	7.989	6.23112	6.06809	9.82417	10.012	8.698
Pavir.Aa01323	0	0	0	0	0	0	0	0	0	0	0	0	0
Pavir.Aa01324	0	0	0	0	0	0	0	0	0	0	0	0	0
Pavir.Aa01325	0	0	0	0	0	0	0	0	0	0	0	0	0
Pavir.Aa01326	13.0792	37.8218	32.1556	27.9695	73.4747	30.3191	74.8749	67.7056	47.6429	56.4852	59.3849	53.3163	57.3879
Pavir.Aa01327	0	0	0	0	0	0	0	0	0	0	0	0	0
Pavir.Aa01328	0.504594	0.870272	0.613562	0.615131	0.633084	0.670688	0.3989	0.170593	0.815188	0.387456	0.359591	0.338036	0.218828
Pavir.Aa01329	0	0	0	0	0	0	0	0	0	0	0	0	0
Pavir.Aa01330	0.246162	0	0	0	0	0	0	0	0	0	0	0	0
Pavir.Aa01331	0	0	0	0	0	0	0	0	0	0	0	0	0
Pavir.Aa01332	0.776896	1.25491	1.3524	1.86289	4.81013	3.16909	6.3101	3.52682	4.74337	5.03155	4.09277	5.04438	4.75031
Pavir.Aa01333	0	0	0	0	0	0	0	0	0	0	0	0	0
Pavir.Aa01334	0	0	0	0	0	0	0	0	0	0	0	0	0
Pavir.Aa01335	11.4369	15.5967	11.2004	13.7738	51.8065	32.7684	42.9025	44.7611	34.9345	33.7274	43.2587	37.9043	39.1516
Pavir.Aa01336	0	1.27677	0.660265	0.685829	0.506321	0.104237	1.10412	0.232901	0.812862	0.406822	0	0.21661	0.0766734
Pavir.Aa01337	0	0	0	0	0	0	0	0	0	0	0	0	0
Pavir.Aa01338	0	0	0	0	0	0	0	0	0	0	0	0	0
Pavir.Aa01339	0	0	0	0	0	0	0	0	0.210269	0	0	0.0323307	0.0680633
Pavir.Aa01340	0.0336806	0.0147161	0	0.110237	0	0	0	0	0	0	0	0	0
Pavir.Aa01341	0.456954	0.707133	0.712185	0.891404	0.26873	0.53712	0.219109	0.0814417	0.303554	0.493741	0.446002	0.544749	0.657071
Pavir.Aa01342	0	0	0	0	0	0	0	0	0	0	0	0	0
Pavir.Aa01343	0	0	0	0	0	0	0	0	0	0	0	0	0
Pavir.Aa01344	0	0	0	0	0	0	0	0	0	0	0	0	0
Pavir.Aa01345	0	0	0	0	0	0	0	0	0	0	0	0	0
Pavir.Aa01346	0.0594156	0.05799	0	0.485775	0	0	0	0	0	0	0	0.0942683	0
Pavir.Aa01347	0.266729	0.0345277	0.0313191	0.0160221	0.0482313	0.121244	0.0537591	0	0.137318	0.0547612	0.0273481	0.0899733	0.0383742
Pavir.Aa01348	0	0	0	0	0	0	0	0	0	0	0	0	0
Pavir.Aa01349	0	0.0195418	0.0161903	0	0	0	0	0	0	0	0	0	0
Pavir.Aa01350	0.997761	0.962864	0.565107	0.803766	0	0	0	0.238594	0	0	0	0	0
Pavir.Aa01351	0.284495	0.408997	0.33685	0.72782	0.180783	0.375364	0.569386	0.491386	0.411953	0.669593	0.174063	0.367343	0.431921
Pavir.Aa01352	3.27743	1.07831	1.70832	1.33941	5.80819	7.3156	1.64528	7.39951	3.9841	5.39644	6.20944	6.17886	12.3144
Pavir.Aa01353	16.6397	18.3659	14.1714	16.4947	27.7518	20.9795	23.367	32.576	15.9785	19.8723	26.2763	23.834	28.2503
Pavir.Aa01354	2.85903	2.01476	2.83264	2.48191	3.32544	3.64119	2.56757	4.46153	3.82928	3.73662	2.74919	5.83364	4.73368
Pavir.Aa01355	0	0	0	0	0	0	0	0	0	0	0	0	0
Pavir.Aa01356	45.7261	38.4662	40.7808	42.9637	43.3156	35.0116	42.2609	39.5454	39.5038	34.4249	38.8455	34.4302	29.1948
Pavir.Aa01357	18.6525	28.205	19.6418	24.0394	44.7964	20.3685	23.5085	33.1055	19.2511	20.7426	37.6449	29.3044	32.4829
Pavir.Aa01358	7.05192	5.26149	4.69651	6.5349	7.64956	5.92738	6.04566	5.39804	6.01871	5.53604	6.8354	6.86566	5.55123
Pavir.Aa01359	7.28834	6.78596	6.36998	7.49609	9.03915	9.22258	9.11594	11.1139	4.86438	7.53913	8.84358	8.58269	8.29362
Pavir.Aa01360	28.2019	21.0222	16.1758	23.3665	28.1237	19.9413	31.3623	31.4791	16.4506	19.055	27.1801	25.3891	22.0175
Pavir.Aa01361	2.03666	1.489	1.54248	1.34187	2.20007	2.63275	1.36661	1.30744	1.37311	1.74836	1.48725	2.49742	1.84319
Pavir.Aa01362	29.0068	19.1958	23.416	21.026	36.1084	34.2044	35.2499	37.3838	32.4553	38.4158	35.3216	45.0653	37.9614
Pavir.Aa01363	33.6553	26.5671	22.9287	21.1594	52.9643	59.6081	64.2981	55.3451	68.058	54.4924	49.6432	57.5165	49.6713
Pavir.Aa01364	93.965	72.1415	62.7339	73.8257	161.501	129.081	160.743	147.968	121.697	127.027	149.013	135.429	148.009
Pavir.Aa01365	0	0	0	0	0	0	0	0	0	0	0	0	0
Pavir.Aa01366	0	0	0.0224515	0.0116502	0	0.122395	0	0	0.19173	0.0482232	0.0772032	0	0.0290637
Pavir.Aa01367	0	0	0	0	0	0	0	0	0	0	0	0	0
Pavir.Aa01368	25.8257	25.7786	22.2822	26.553	28.5914	28.874	29.8292	27.6089	24.4329	20.2206	24.5315	25.8215	23.8423
Pavir.Aa01369	2.61285	1.74154	1.62925	2.22767	2.55974	2.09837	1.61923	2.1329	3.38695	1.19599	2.615	1.75501	1.80149
Pavir.Aa01370	70.4246	70.2573	71.0802	68.6206	154.935	158.577	187.973	159.411	227.889	180.176	164.097	208.732	189.662
Pavir.Aa01371	19.4161	11.3522	11.1298	14.3053	32.1037	16.8423	33.5644	23.5043	19.026	25.4238	24.0242	33.5492	27.6676
Pavir.Aa01372	3.13684	4.73509	9.83549	8.04553	4.73678	13.7665	2.84061	6.96918	10.5296	9.56413	6.06695	6.23655	8.26419
Pavir.Aa01373	5.0097	4.97239	5.40067	6.22597	9.18532	5.15041	6.79851	8.51964	5.94931	5.84209	6.26943	6.75833	6.01107
Pavir.Aa01374	21.6581	44.6678	64.6205	57.9703	12.9888	17.0902	15.5474	18.4718	15.4369	14.5573	17.0502	18.1545	15.6229
Pavir.Aa01375	7.08194	6.33885	6.63248	7.26202	10.8878	9.65398	10.796	11.4554	8.0853	11.3673	9.71323	12.9702	10.8546
Pavir.Aa01376	0	0	0	0	0	0	0	0	0	0	0	0	0
Pavir.Aa01377	8.04798	7.85129	7.33369	7.56071	10.9017	10	10.892	8.83151	7.67538	9.85266	9.02031	10.7261	11.4429
Pavir.Aa01378	83.0775	80.253	71.0121	100.913	63.908	79.4534	63.6915	46.6526	56.9099	46.5871	48.2498	79.1791	57.5747
Pavir.Aa01379	0	0	0	0	0	0	0	0	0	0	0	0	0
Pavir.Aa01380	1.32907	3.01037	1.91264	2.63622	1.14497	1.35775	0.256676	0	0.581911	0.365064	0.940287	0.899043	0.596041
Pavir.Aa01381	14.0502	9.17172	7.83133	9.77411	6.00553	9.16077	16.0629	13.2429	15.5878	12.6962	12.0778	9.8234	12.8671
Pavir.Aa01382	4.2575	4.64143	5.27687	5.12583	7.35676	11.0021	7.84298	6.97612	15.1388	10.4999	9.52833	10.6546	7.81238
Pavir.Aa01383	30.9399	27.4257	33.6517	27.9416	16.401	26.3838	10.5972	13.4482	7.1426	11.648	11.0489	13.9652	10.3199
Pavir.Aa01384	25.1077	24.5082	23.2867	27.2323	38.6497	35.1168	41.2171	35.9287	38.8482	39.9573	38.1917	43.2679	35.6708
Pavir.Aa01385	0.846055	0.653503	0.610275	0.866595	0.237862	1.06642	0.173721	0	0.628883	0.284161	0.0788112	0.370207	0.264832
Pavir.Aa01386	18.5946	22.3989	19.3718	25.6843	37.61	26.9432	40.3288	38.0435	32.8798	31.4963	36.1681	38.809	35.0907
Pavir.Aa01387	0	0	0	0	0	0	0	0	0	0	0	0	0
Pavir.Aa01388	0	0	0	0	0	0	0	0	0	0	0	0	0
Pavir.Aa01389	0	0	0	0	0	0	0	0	0	0	0	0	0
Pavir.Aa01390	0	0	0	0	0	0	0	0	0	0	0	0	0
Pavir.Aa01391	7.47999	6.6131	5.55961	6.71896	11.5267	10.86	9.13346	9.46216	6.63905	7.74804	11.1719	10.8236	11.6897
Pavir.Aa01392	0.0199274	0.34456	0.0952519	0.136367	0	0	0	0	0	0	0	0	0
Pavir.Aa01393	46.5133	68.9571	46.9355	56.2731	67.7177	57.6603	96.2329	70.4195	73.8813	66.8085	75.1914	84.8044	76.6028
Pavir.Aa01394	0	0	0	0	0	0	0	0	0	0	0	0	0
Pavir.Aa01395	0	0	0.0197393	0	0	0	0	0	0	0	0	0	0
Pavir.Aa01396	8.12959	16.2223	11.699	12.8785	16.4181	12.8799	15.1675	18.1763	13.3115	14.9022	14.7855	12.852	13.1529
Pavir.Aa01397	0.206485	3.36878	3.14916	3.6835	3.84987	2.97553	3.4589	2.19705	5.50185	4.00398	2.85411	2.61361	2.59602
Pavir.Aa01398	0	0	0	0	0	0	0	0	0	0	0	0	0
Pavir.Aa01399	9.41852	8.85282	9.67936	12.3989	16.7834	9.44386	8.26036	14.6927	6.77588	9.0766	13.8185	9.82372	12.5646
Pavir.Aa01400	0.180435	1.6149	1.67137	1.41429	0.540246	0.276794	0.413999	0.491125	0.203352	0.537172	0.392068	0.376294	0.525039
Pavir.Aa01401	0.132193	0.0621202	0.139748	0.148201	0.290215	0.234465	0.205002	0	0.108855	0.104161	0.184603	0.225696	0.458496
Pavir.Aa01402	8.00224	5.34208	4.42303	5.14527	8.7122	8.32088	9.31743	6.94013	6.60502	6.40657	8.2457	7.10069	7.00547
Pavir.Aa01403	0	0	0	0	0	0	0	0	0	0	0	0	0
Pavir.Aa01404	2.82287	5.6595	4.87726	6.4601	4.74768	3.27143	4.62421	3.32032	5.4764	4.18736	3.80733	3.04657	3.30203
Pavir.Aa01405	0	0	0	0	0	0	0	0	0	0	0	0	0
Pavir.Aa01406	0	0	0	0	0	0	0	0	0	0	0	0	0
Pavir.Aa01407	0	0	0	0	0	0	0	0	0	0	0	0	0.0312863
Pavir.Aa01408	0.678445	4.07606	3.44346	4.13619	0.693572	0.914279	2.3665	1.26453	0.361475	1.12142	0.923341	0.578525	1.28273
Pavir.Aa01409	7.18119	7.85071	6.57837	7.8767	7.52539	6.76098	11.0781	7.95854	5.79003	6.75856	7.48381	6.41985	6.75636
Pavir.Aa01410	2.75012	3.07327	2.6687	3.46876	9.11559	6.85616	9.3166	7.27409	6.27744	5.61987	7.7017	6.14185	6.5673
Pavir.Aa01411	0.625736	0.155888	0.181885	0.198207	3.06536	0.735427	0.421056	3.40207	0	2.23852	3.31232	1.03676	3.36687
Pavir.Aa01412	0	0	0	0	0	0	0	0	0	0	0	0	0
Pavir.Aa01413	11.1361	9.9584	10.9825	10.9823	25.3547	20.9385	24.8325	22.6821	20.9997	24.0046	27.0627	27.218	26.2306
Pavir.Aa01414	5.95746	0.229583	0.383203	0.415577	4.2261	5.49382	6.94393	4.87888	5.93253	5.80714	3.99472	6.67026	5.84332
Pavir.Aa01415	3.56324	8.80545	8.25174	10.0521	2.72778	24.7868	4.0383	1.67406	4.23582	3.73906	1.0655	3.11555	1.35545
Pavir.Aa01416	3.92879	5.125	5.19717	5.63345	7.71107	5.47927	7.95369	7.11562	5.65113	6.13967	6.23436	6.98983	6.84812
Pavir.Aa01417	0.151352	0.170264	0.161391	0.223312	0.309935	0.251688	0.075216	0.518592	0.277039	0.245837	0.195911	0.136779	0.431235
Pavir.Aa01418	6.26942	5.48688	6.53655	5.74505	6.21818	9.20838	8.32111	5.90519	8.84864	9.14044	8.74899	12.1178	10.2698
Pavir.Aa01419	0	0	0	0	0	0	0	0	0	0	0	0	0
Pavir.Aa01420	5.02245	6.9925	4.95507	5.82657	8.0224	5.676	4.972	8.20606	5.05533	4.77367	6.16561	5.81002	8.58775
Pavir.Aa01421	15.1703	12.1485	14.0321	14.9606	21.0886	22.3098	19.8286	21.4458	12.5061	18.7743	18.7851	20.6132	24.0247
Pavir.Aa01422	25.9052	49.4067	51.6183	37.699	55.0138	38.286	66.9413	70.1593	21.9738	32.6894	53.8471	60.5378	43.2041
Pavir.Aa01423	0.0151851	0.0972626	0.1514	0.135801	0.0533165	0.129963	0.0406872	0.121968	0.148827	0.143369	0	0	0.0400047
Pavir.Aa01424	5.40035	4.16907	4.17503	5.08057	4.21119	5.8453	5.8387	4.55385	5.33643	4.74572	6.7129	5.42503	5.61541
Pavir.Aa01425	0.183224	0.0937137	0.168656	0.15548	0.0972685	0.178218	0.0736195	0.0881358	0.111365	0.0223809	0.024068	0.0192167	0.047444
Pavir.Aa01426	12.5221	13.5062	13.2124	14.5279	17.0528	17.6065	20.4874	20.7371	11.304	17.263	16.6163	17.4439	18.816
Pavir.Aa01427	22.6224	26.7827	24.6418	26.5384	26.8257	31.0476	28.3706	25.0616	24.5061	26.9935	30.5329	31.5947	27.862
Pavir.Aa01428	4.305	17.6805	17.397	18.0321	21.7855	19.115	21.2692	19.5136	12.9887	14.7496	16.3071	14.4372	14.8829
Pavir.Aa01429	1.5431	0	0	0.0555006	2.3314	1.31674	2.3208	1.39176	0.930089	1.54826	1.12507	2.155	1.99185
Pavir.Aa01430	0	0	0	0.0581525	0	0	0	0	0	0	0	0	0
Pavir.Aa01431	28.0266	33.8317	28.555	33.577	52.6775	34.5838	47.2725	47.3127	34.8613	35.0247	41.4205	40.3756	49.2905
Pavir.Aa01432	3.7353	4.05959	4.83691	4.14338	8.45104	10.2256	6.20613	8.09017	10.3945	12.6308	9.17135	14.7728	15.3964
Pavir.Aa01433	0	0	0	0.0107591	0	0	0	0	0	0	0.0440821	0	0
Pavir.Aa01434	0	0	0	0	0	0	0	0	0	0	0	0	0
Pavir.Aa01435	8.79437	8.14927	7.80773	8.12099	12.1528	8.31768	13.6167	10.7449	8.6833	8.59753	10.5888	11.0021	12.5926
Pavir.Aa01436	12.8574	14.6492	14.0587	16.572	25.381	16.9041	23.7556	22.9662	16.9248	17.3569	22.7145	18.093	19.8697
Pavir.Aa01437	8.10259	8.25449	6.93974	8.78402	5.27516	6.36849	9.14647	6.50609	7.69255	6.36584	5.71335	8.57807	8.05779
Pavir.Aa01438	0	0	0	0	0	0	0	0	0	0	0	0	0
Pavir.Aa01439	0.284824	0.280476	0.232008	0.237085	0.402685	0.477113	0.232395	0.123461	0.0392363	0.15869	0.308841	0.211438	0.354095
Pavir.Aa01440	7.10418	6.01755	6.56941	7.32913	15.9141	12.727	11.0626	11.867	10.514	13.1348	10.8939	13.5784	13.1382
Pavir.Aa01441	4.16113	4.28637	4.75712	4.94828	5.80976	5.86827	6.04535	6.34158	7.49886	6.52604	6.23149	5.94858	7.03556
Pavir.Aa01442	1.28984	1.0532	1.30982	0.791619	0.430188	0.9255	0.349036	0.18118	0.685898	1.34626	0.893029	1.46907	1.54476
Pavir.Aa01443	2.19106	1.77882	3.31281	1.64978	0.986365	2.36036	0.310515	0.128557	1.87697	2.39289	0.546844	2.70618	2.56428
Pavir.Aa01444	5.37773	6.62161	5.4923	4.64289	20.6158	10.2132	11.1848	21.6442	7.79713	9.31456	18.4951	9.79214	15.486
Pavir.Aa01445	0	0	0	0.141652	0	0	0	0	0	0	0	0	0.479421
Pavir.Aa01446	5.86776	4.09685	3.39397	5.03227	12.2405	10.171	12.3989	12.7528	10.4817	9.27988	11.3941	9.90685	10.7756
Pavir.Aa01447	39.1271	51.7947	47.1962	36.9746	23.401	19.6757	23.2572	18.5213	11.6967	19.6051	21.915	21.1536	23.4915
Pavir.Aa01448	0	0	0	0	0	0	0	0	0	0	0	0.291916	0.278728
Pavir.Aa01449	0.193772	0.662076	0.30574	0.244399	0.344356	0.398061	0.0490602	0.852752	0.266101	0.240335	0.226774	0.172141	0.426053
Pavir.Aa01450	0	0	0	0	0	0	0	0	0	0	0	0	0
Pavir.Aa01451	18.7556	18.0697	14.1649	16.6141	36.3663	29.2228	27.2557	30.3836	24.3711	24.9523	33.3371	30.1939	29.0025
Pavir.Aa01452	19.1867	12.5891	11.5197	14.7861	20.2531	12.2194	17.7784	13.0374	14.9199	12.0089	17.4726	16.0051	16.4972
Pavir.Aa01453	28.4612	44.0974	42.408	46.7654	28.5206	23.7596	23.9407	20.7743	31.3052	29.9182	25.3324	31.8295	21.3108
Pavir.Aa01454	44.9114	43.6662	37.0331	45.945	64.0608	52.7029	48.749	58.7834	47.9658	45.6479	53.7745	48.1601	55.9961
Pavir.Aa01455	0	0	0	0	0	0	0	0	0	0	0	0	0
Pavir.Aa01456	0	0	0	0.0191157	0.0700821	0	0.167546	0	0	0.0600149	0.0810715	0	0
Pavir.Aa01457	0.0170456	0.0186975	0.0164366	0.0172942	0	0	0.0423349	0.130623	0	0.048794	0	0.219664	0
Pavir.Aa01458	0.546167	0.513155	0.353715	1.15436	0.250008	0	0	0	0.421062	0.201427	0.386771	0.670296	0
Pavir.Aa01459	6.23266	5.2413	5.70054	6.20852	7.90365	8.33727	6.6564	4.44333	6.57523	6.40725	6.74208	6.53363	5.68648
Pavir.Aa01460	94.311	97.0649	104.528	102.858	83.9233	155.143	63.3825	69.3477	70.8416	81.2236	58.9778	94.8604	71.6716
Pavir.Aa01461	7.33945	3.51421	4.13677	4.51777	6.18237	6.25973	6.85122	5.16931	4.90454	6.64709	5.0429	7.17897	7.61091
Pavir.Aa01462	1.62149	2.38493	2.72785	2.98317	2.62838	2.29254	2.82081	2.1239	4.11074	3.31243	2.29576	2.57596	2.9158
Pavir.Aa01463	22.2876	14.7528	12.7074	15.2105	23.2472	19.3844	22.5651	19.3643	21.5036	16.9765	16.9622	18.9135	28.2823
Pavir.Aa01464	0.180812	0.0703475	0.222752	0.0863089	0.20387	0.192039	0.0188046	0.519899	0.145077	0.645231	0.213136	0.271572	0.514858
Pavir.Aa01465	0.855422	0.671931	0.854729	0.844525	1.56968	2.00826	1.31838	0.842384	1.01962	1.07109	0.449886	1.21792	0.879986
Pavir.Aa01466	85.0974	159.776	78.7982	152.529	265.896	188.956	302.928	279.931	194.441	191.051	262.69	248.647	257.144
Pavir.Aa01467	0	0	0	0	0	0	0	0	0	0	0	0	0
Pavir.Aa01468	0.0165453	0.0399362	0.0574556	0.012004	0	0.044733	0.0332005	0	0	0.0569971	0	0	0.0254582
Pavir.Aa01469	1.47082	1.57978	1.16145	1.68126	4.05087	2.50602	3.40531	3.76437	2.89631	3.01896	2.70363	2.83716	2.30471
Pavir.Aa01470	11.0942	8.16571	5.5088	6.20746	5.93284	21.9592	10.4678	8.58937	4.77937	8.59711	7.29434	9.94639	7.69691
Pavir.Aa01471	4.83892	6.03073	5.90185	5.50623	9.95732	8.76719	9.91889	10.4678	7.63733	12.7528	13.5993	13.0322	16.3183
Pavir.Aa01472	0.778016	0.714738	0.514693	0.530287	2.24326	1.63238	2.4018	2.85796	2.22238	2.25389	2.95588	2.45405	2.936
Pavir.Aa01473	40.2307	31.7795	27.6251	35.1635	99.9616	0	116.616	0	0	0	0	33.2578	114.316
Pavir.Aa01474	12.3534	7.34773	6.96694	7.33665	18.6208	13.7936	20.658	15.5303	11.7865	13.5864	15.3646	16.3178	16.1674
Pavir.Aa01475	4.47916	5.13593	7.13571	6.01915	1.86599	1.93768	1.95881	1.99122	1.99299	1.64585	1.94608	2.0335	2.94305
Pavir.Aa01476	0.429277	0.162344	0.190705	0.206149	0.0974293	0.537658	0.802518	0.222516	0.272804	0.304497	0.111665	0.133644	0
Pavir.Aa01477	0	0.150166	0.0399817	0.21553	0.518227	0.325829	1.04298	1.37735	1.15395	0.568717	0.348763	0.201292	0.413521
Pavir.Aa01478	0	0	0	0	0	0	0	0	0	0	0	0	0
Pavir.Aa01479	0.0555733	0	0	0	0	0	0	0	0	0	0	0	0
Pavir.Aa01480	0.301163	0.329379	0.14187	0.319525	0.242229	0.130417	0.45468	0	0.448072	0.0457801	0	0.132601	0.121213
Pavir.Aa01481	0	0.0393818	0.0206257	0.0139004	0	0	0	0	0	0	0	0	0
Pavir.Aa01482	0.39201	2.91617	1.94577	2.28332	0.3876	0.107901	0.276872	0.80041	0.497523	0.125165	0.408661	0.194082	0.0969112
Pavir.Aa01483	0	0	0	0	0	0	0	0	0	0	0	0	0
Pavir.Aa01484	13.2408	13.9872	9.32138	11.6303	6.54341	5.56342	7.51875	8.22661	6.87353	8.42228	7.86981	7.00956	10.781
Pavir.Aa01485	0.10234	0.0226984	0.0451661	0.147061	0	0	0	0	0	0	0	0	0
Pavir.Aa01486	0.570135	0.725965	0.589123	0.511769	0.509038	2.18318	1.58001	0.685909	1.38211	1.12966	1.03649	0.735447	0.571031
Pavir.Aa01487	0.0163073	0.00535543	0	0	0	0	0	0	0	0	0	0	0
Pavir.Aa01488	1.25295	3.04978	1.42277	3.94801	7.6861	4.39201	1.66495	5.36563	14.0716	4.89888	4.26814	3.64705	7.40871
Pavir.Aa01489	1.76559	1.28921	1.35511	1.71978	1.2679	0.955392	1.58653	0.910265	1.29851	0.711365	1.72792	1.64276	1.55069
Pavir.Aa01490	3.26381	6.29559	5.49752	4.44445	5.71286	3.59834	4.8502	3.79438	4.27283	4.79808	4.897	5.70145	7.16001
Pavir.Aa01491	0	0	0	0	0	0	0	0	0	0	0	0	0
Pavir.Aa01492	1.26336	1.19732	1.02149	1.23384	2.55632	1.56543	2.60966	2.35382	1.6891	1.87022	3.2026	2.12797	2.28906
Pavir.Aa01493	0.762482	0.534103	0.442668	0.647004	0.905892	0.609516	1.79737	1.22739	1.47722	0.587641	0.477303	0.786148	0.598224
Pavir.Aa01494	62.3564	58.9503	49.3829	56.1359	138.119	76.5662	96.2862	121.611	83.623	84.922	96.099	94.4668	95.5748
Pavir.Aa01495	2.38469	6.33624	6.29449	6.79808	5.54057	3.29321	5.68185	3.63302	6.89475	5.14167	5.85748	6.0822	5.10192
Pavir.Aa01496	0	0	0	0	0	0	0	0	0	0	0	0	0
Pavir.Aa01497	0.160611	0.0586634	0.0485964	0.112636	0.0612863	0	0.0455412	0.421799	0	0.0961832	0.0773224	0.126654	0.178119
Pavir.Aa01498	0	0	0.0223328	0	0.254793	0	0	0	0	0	0	0	0
Pavir.Aa01499	0	0	0	0	0	0	0.0620271	0	0	0	0	0	0
Pavir.Aa01500	0.0275631	0.0258253	0.0249741	0.109328	0	0	0	0	0	0	0	0	0
Pavir.Aa01501	6.58194	3.07191	3.95472	4.64105	6.17316	5.61848	10.6481	8.20916	8.39471	6.63501	6.57118	8.93353	6.83933
Pavir.Aa01502	3.14283	1.54839	2.07611	2.13339	4.18773	3.81831	4.74645	2.94904	2.80847	2.99913	2.9845	3.20133	3.19227
Pavir.Aa01503	0.0959666	0	0	0	0	0	0	0	0	0	0	0	0
Pavir.Aa01504	5.54873	4.86607	5.65282	5.6116	10.8409	10.0813	10.7454	9.43225	14.6272	11.9699	11.6654	15.5388	11.4256
Pavir.Aa01505	0	0.0504962	0.0333849	0.0483257	0	0.0738429	0	0	0	0	0	0	0.192871
Pavir.Aa01506	0.193558	0.583633	0.525618	0.689472	0	0	0	0	0	0	0	0.0837504	0
Pavir.Aa01507	5.36291	7.25822	6.43683	8.87247	9.17143	7.26731	6.87209	7.42905	12.0265	5.85868	7.48857	5.67257	7.72522
Pavir.Aa01508	12.59	14.7866	13.7607	16.2231	12.5905	8.90097	11.7851	10.2303	15.8567	12.0399	13.7083	14.3553	12.0949
Pavir.Aa01509	1.04424	0	0.0211738	0.0619981	0	0	0.08835	0	0	0.0777971	0	0	0
Pavir.Aa01510	0.222469	0.0108863	0.0609292	0.0398988	0	0	0	0	0.0880176	0.0440678	0	0.0272323	0.111815
Pavir.Aa01511	14.9346	9.06713	11.1942	8.88935	27.1113	19.2477	28.4108	21.2894	31.7577	26.3412	25.4179	29.4203	23.7155
Pavir.Aa01512	1.03316	0.814926	0.981566	1.04612	0.60784	2.3531	0.820446	0.953779	2.35521	1.12245	0.582949	0.660862	0.438519
Pavir.Aa01513	17.1283	16.1989	15.8144	17.943	20.6794	11.3306	17.8241	15.8637	14.4035	13.5859	14.1055	14.9881	15.5417
Pavir.Aa01514	56.5117	32.235	32.3229	34.5463	55.2366	54.9297	44.5434	38.9659	81.4106	50.399	46.1724	59.0144	57.883
Pavir.Aa01515	0.840163	5.90144	4.33835	5.70601	1.12888	1.78995	1.48258	0.876789	1.6583	1.82169	1.57899	1.9043	2.439
Pavir.Aa01516	0.976329	0.784307	1.11545	1.00082	0.538154	1.3598	0.339768	1.09725	0.837783	2.74099	2.15648	2.06654	3.97877
Pavir.Aa01517	0.36204	0.128087	0.157764	0.15124	0.0443408	0.169012	0	0	0	0.472141	0.16162	0.489612	0.343859
Pavir.Aa01518	35.8578	29.7061	26.6293	28.4593	78.6439	66.608	57.0598	72.4081	49.3639	62.307	63.3634	58.463	79.3551
Pavir.Aa01519	0	0	0	0	0	0	0	0	0	0	0	0	0
Pavir.Aa01520	0	0	0	0	0	0	0	0	0	0	0	0	0
Pavir.Aa01521	4.48373	13.2884	16.2254	12.8173	8.89037	5.43139	9.45669	0	3.75063	2.43731	1.62495	2.44979	1.96429
Pavir.Aa01522	0	0	0	0	0	0	0	0	0	0	0	0	0
Pavir.Aa01523	3.51963	2.16341	1.44885	2.27749	7.27838	2.81924	4.58959	4.6569	3.12708	4.38702	4.42495	3.94199	3.21749
Pavir.Aa01524	16.1424	13.3185	11.617	14.851	30.1707	25.8304	28.2543	28.835	17.988	20.6858	25.3259	24.1094	23.7786
Pavir.Aa01525	0	0.218361	0.261669	0.313403	0	0	0	0	0	0	0	0	0
Pavir.Aa01526	0	0	0	0	0	0	0	0	0	0	0	0	0
Pavir.Aa01527	0	1.01389	0.7985	1.4769	0	0	0	0	0	0	0	0	0
Pavir.Aa01528	0.153478	0.165731	0.336551	0.34032	0.221225	0.107113	0.28188	0.133931	0	0.201614	0.173936	0.278503	0.124697
Pavir.Aa01529	0	0	0	0	0	0	0	0.270638	0	0	0	0.0475748	0
Pavir.Aa01530	32.5316	27.0691	20.0254	23.7798	52.6357	36.1033	39.966	43.8504	24.8177	33.2684	39.8078	37.3441	38.3376
Pavir.Aa01531	0.21835	0.126617	0.103974	0.114393	1.60032	0.584014	0.13921	0	0	0.326825	0.435029	1.01488	0.910038
Pavir.Aa01532	0.407237	3.89559	2.09164	2.51075	1.19459	1.05305	0.926837	1.5912	0.992498	0.788404	0.751647	0.871924	0.866073
Pavir.Aa01533	0	0	0	0	0	0	0	0.275104	0	0	0	0	0
Pavir.Aa01534	143.273	121.612	113.794	157.509	147.671	172.982	134.848	140.453	143.3	129.27	135.434	168.184	153.829
Pavir.Aa01535	0	0	0	0	0	0	0	0	0	0	0	0	0
Pavir.Aa01536	3.14285	3.41496	3.30605	3.94916	2.58737	2.70704	4.44602	2.98978	3.1315	2.92142	3.16462	2.86662	2.53396
Pavir.Aa01537	0.102508	0	0.0244241	0.0269821	0	0.0987713	0	0	0	0	0	0	0
Pavir.Aa01538	0.116912	0.125282	0.290809	0.34437	0.129513	0	0	0	0	0.0924716	0.0747368	0	0.0488311
Pavir.Aa01539	0	0	0	0	0	0	0	0	0	0	0	0	0
Pavir.Aa01540	0	0	0.0189725	0	0.0732724	0.0963676	0	0	0	0.0405154	0	0	0.0554591
Pavir.Aa01541	0.78869	0.0413487	0.121783	0	0	0	0	0	0	0.0419952	0.441295	0	0
Pavir.Aa01542	0	0	0	0	0	0	0	0	0	0	0	0	0
Pavir.Aa01543	1.5024	2.35428	3.00458	2.00901	1.00406	1.68292	0.639517	0	1.49086	1.82679	0.319733	1.82791	1.70513
Pavir.Aa01544	0.0766673	1.60819	2.31561	2.5354	0.234047	0.149491	0.211091	0	0	0.121681	0.0486439	0.0338829	0.199672
Pavir.Aa01545	23.0049	26.8256	20.9689	26.4459	25.5372	15.0348	18.202	28.1068	19.3976	16.849	21.8007	12.2188	17.1398
Pavir.Aa01546	0.171784	0	0	0	0.502861	0.209333	0.075377	2.5742	0.544253	0.308406	0.754098	0.646114	1.03114
Pavir.Aa01547	0	0	0	0	0	0	0	0	0	0	0	0	0
Pavir.Aa01548	0.107668	0.40309	0.104133	0.258535	0.884938	0.543238	0.866554	1.19215	1.8867	0.634061	0.743193	0.467982	0.492484
Pavir.Aa01549	0.0642898	0	0	0	0.0606872	0	0	0.139195	0.16857	0.0338468	0	0	0.039275
Pavir.Aa01550	34.7065	47.8138	41.6292	43.8888	75.8748	49.8257	67.6789	81.4101	59.4868	57.376	70.8913	69.21	70.452
Pavir.Aa01551	0	0.10944	0.0883286	0.10185	0	0	0.108728	0	0.36542	0	0	0.156652	0
Pavir.Aa01552	1.32795	0	0	0	0	0	0	0	0	0	0	0	0
Pavir.Aa01553	32.5245	25.1565	26.9773	29.0194	56.2856	45.5528	77.0227	62.798	51.8494	60.8076	60.9619	63.9274	65.3954
Pavir.Aa01554	7.95039	27.832	9.59364	11.1498	26.9823	12.67	20.4626	41.0386	30.9918	22.7107	30.8344	14.9791	24.3901
Pavir.Aa01555	0	0	0	0	0	0	0	0	0	0	0	0	0
Pavir.Aa01556	1.54246	1.87895	1.79362	1.3348	0.687138	1.12669	0.163071	0.616011	0	0.339281	0.379284	0.460617	0.778002
Pavir.Aa01557	38.6335	60.0769	42.5812	42.9715	110.948	56.6994	50.0145	103.155	40.8877	55.5766	99.1329	75.1606	88.3776
Pavir.Aa01558	0	0	0	0	0	0	0	0	0	0	0	0	0
Pavir.Aa01559	116.894	89.6377	104.896	84.1692	62.6195	144.455	61.3886	48.5609	25.2442	44.8672	41.2427	51.9474	42.6878
Pavir.Aa01560	11.7564	8.87084	11.2686	8.06217	8.50137	14.2715	5.66479	1.9038	7.49712	15.7762	2.80253	14.6655	20.5805
Pavir.Aa01561	0.569033	1.01129	0.753392	1.18228	3.45344	1.94972	0.261941	4.63187	7.11358	1.03755	1.81654	2.58563	4.75009
Pavir.Aa01562	0	0	0	0.0207084	0	0	0.0512713	0	0	0	0	0	0
Pavir.Aa01563	129.488	68.8626	73.1929	73.7686	84.0163	83.6397	98.5573	89.1112	121.561	103.334	95.6392	124.758	97.3584
Pavir.Aa01564	0	0	0	0	0	0	0	0	0	0	0	0	0
Pavir.Aa01565	0.115184	0	0	0	0	0	0	0	0	0	0	0	0
Pavir.Aa01566	4.43027	2.00908	3.49533	2.44864	1.08236	1.13336	0.726611	1.03123	0.493229	0.573037	0.705357	1.27217	1.18125
Pavir.Aa01567	0	0	0	0	0	0	0	0	0	0	0	0	0
Pavir.Aa01568	0.104335	0.0180786	0.0178853	0.11783	0.28111	0.455853	0.610044	0.604348	1.00757	0.277888	0.526335	0.432477	0.332649
Pavir.Aa01569	0.00694052	0.0143647	0.0354446	0.0926668	0.258924	0.232459	0.118761	0.306013	0.192724	0.253737	0.185782	0.178351	0.176525
Pavir.Aa01570	9.23303	9.12914	6.09624	8.72252	26.3572	14.254	21.7587	23.3053	21.3223	12.9091	22.226	14.9494	18.0649
Pavir.Aa01571	8.96424	7.95184	7.91479	8.63635	12.8246	11.9507	11.6432	10.4566	6.41614	11.1354	11.8042	12.0054	11.7173
Pavir.Aa01572	36.8361	45.6062	26.6634	37.8884	36.6249	42.2413	42.8596	36.1834	23.0032	25.7673	31.4715	30.1553	25.5296
Pavir.Aa01573	0.0245706	0	0.0342446	0.0128436	0	0	0	0	0	0	0	0	0.0606253
Pavir.Aa01574	0.104328	0	0	0.00807353	0	0	0	0	0	0	0	0	0.0180194
Pavir.Aa01575	0	0	0	0	0	0	0	0	0	0	0	0	0
Pavir.Aa01576	0	0	0	0	0	0	0	0	0	0	0	0	0
Pavir.Aa01577	0.0156296	0.0854753	0.123795	0.0334256	0.0551271	0.0737436	0.0454968	0	0.153707	0.0448384	0.06933	0.0494119	0
Pavir.Aa01578	0	0	0	0	0	0	0	0	0	0	0	0	0
Pavir.Aa01579	0	0	0	0	0	0	0	0	0	0	0	0	0
Pavir.Aa01580	0	0	0	0	0	0	0	0	0	0	0	0	0
Pavir.Aa01581	0.522566	0.164447	0.152183	0.126542	0.401838	0.294127	0.306993	0.325445	0.24439	1.12294	0.990631	0.784682	1.29594
Pavir.Aa01582	0	0	0	0	0	0	0	0	0	0	0	0	0
Pavir.Aa01583	0	0	0	0	0	0	0	0	0	0	0	0	0
Pavir.Aa01584	0	0	0	0	0	0	0	0	0	0	0	0	0
Pavir.Aa01585	0.778052	0	0	0	0	0	0	0	0	0	0	0	0
Pavir.Aa01586	0.436399	0.807	0.855177	0.908864	1.23472	1.24524	1.23698	1.17636	0.691561	0.780762	0.867276	0.92049	0.925862
Pavir.Aa01587	0	0	0	0	0	0	0	0	0	0	0	0	0
Pavir.Aa01588	0	0	0	0	0	0	0	0	0	0	0	0	0
Pavir.Aa01589	0.186945	0.0168076	0.0136455	0.024434	0.066245	0	0	0.0499575	0.0629553	0.0253026	0	0	0.0163465
Pavir.Aa01590	0	0	0	0	0	0	2.4988	0	0	0	1.84608	0	0
Pavir.Aa01591	0	0	0	0	0	0	0	0	0	0	0	0	0
Pavir.Aa01592	0	0.558339	0.88723	0.551135	0	1.94843	0	0	0	0	0	0	0
Pavir.Aa01593	0	0	0	0	0	0	0	0	0	0	0	0	0
Pavir.Aa01594	0	0	0	0	0	0	0	0	0	0	0	0	0
Pavir.Aa01595	0	0.385157	0.18194	0.248424	0.0378526	0	0	0	0	0	0	0	0
Pavir.Aa01596	0.0565307	0.0490143	0	0.044526	0	0	0.179733	0	0	0	0	0	0.408273
Pavir.Aa01597	0.0178091	0.00716087	0.00607707	0.0337487	0.0743561	0.217737	0.0292112	0	0.266386	0.0346075	0.0421852	0.0347989	0.0946788
Pavir.Aa01598	0	0	0	0	0	0	0	0	0	0	0	0	0
Pavir.Aa01599	0.235698	0.637316	0.565573	0.514903	1.20151	0.792165	0.830102	1.26367	0.748682	0.855077	1.1123	1.07756	0.74924
Pavir.Aa01600	0	0	0	0	0	0	0	0	0	0	0	0	0
Pavir.Aa01601	2.49975	2.26052	0.364969	2.15285	0	0	0	0	0	0	0	0	0
Pavir.Aa01602	0.0107457	0.0456233	0.0118897	0.0687221	0	0	0	0	0	0	0	0	0
Pavir.Aa01603	0	0	0	0	0	0	0	0	0	0	0	0	0
Pavir.Aa01604	0.6213	0.119292	0.0197597	0.0568975	0.0826684	0.0311833	0.0228517	0.0624636	0	0.0943622	0	0	0.0439474
Pavir.Aa01605	0	0	0	0	0	0	0	0	0	0	0	0	0
Pavir.Aa01606	0.0848235	0.0951775	0	0	0	0	0.167763	0	0	0	0	0	0
Pavir.Aa01607	4.69122	5.23111	4.30975	5.49366	8.78066	8.23422	7.68319	6.06067	5.69757	6.30999	6.41906	6.09491	10.807
Pavir.Aa01608	15.5502	16.7719	12.8943	14.3035	34.0697	27.5802	21.5988	32.0307	17.4403	19.7323	27.4113	20.0787	32.9326
Pavir.Aa01609	5.54267	5.42846	5.14696	6.01712	12.0813	8.62953	10.607	10.9169	7.66852	8.46147	11.0572	9.34998	10.179
Pavir.Aa01610	7.96642	8.45809	7.61038	8.33184	8.63869	8.10684	8.11295	8.19897	6.10162	7.81588	8.08032	8.57797	8.74203
Pavir.Aa01611	0.48285	0.641057	0.755018	1.12316	0.4146	1.1319	1.25274	0.481266	1.84486	0.606293	0.557621	0.6708	0.52761
Pavir.Aa01612	0.467691	0.666466	1.31514	1.76437	0	0.0824895	0.09869	0	0	0	0.0715575	0.123784	0
Pavir.Aa01613	0	0	0	0	0	0	0	0	0	0	0	1.78933	0
Pavir.Aa01614	0.752784	0.797701	0.75027	1.14774	0.507522	0.571463	0.67247	0.42262	0.383863	0.70812	0.631583	0.338215	0.444599
Pavir.Aa01615	0	0	0	0	0	0	0	0	0	0	0	0	0
Pavir.Aa01616	0	0	0	0.0268339	0	0	0	0	0	0	0	0	0
Pavir.Aa01617	0	0	0	0	0	0	0	0	0	0	0	0	0
Pavir.Aa01618	0	0	0	0	0	0	0	0	0	0	0	0	0
Pavir.Aa01619	0	0	0	0	0	0	0	0	0	0	0	0	0
Pavir.Aa01620	0	0	0	0.0224183	0	0	0	0	0	0	0	0	0
Pavir.Aa01621	0.82366	1.31571	1.80594	1.64831	0.603718	1.12462	0.743355	0.322022	1.37507	1.4077	1.50955	1.08607	1.88889
Pavir.Aa01622	0.571305	0.692395	0.953444	0.59879	0.104936	0.376903	0.243302	0	0.283135	0.321422	0.88734	0.962158	0.682619
Pavir.Aa01623	6.19038	3.47976	4.07193	4.40673	15.1803	6.64699	12.3969	12.9791	9.75641	9.45872	10.4861	16.5417	14.0618
Pavir.Aa01624	0.0214028	0	0	0	0	0	0	0	0	0.0536882	0	0	0
Pavir.Aa01625	0.398136	0.408866	0.374019	0.681696	0.0445501	0.134196	0.0658108	0.134857	0	0.0929409	0.202733	0	0.0407499
Pavir.Aa01626	3.57843	3.97742	4.70399	4.95851	8.47629	4.59389	6.67564	7.27666	3.80772	5.93229	6.70333	7.96914	6.93398
Pavir.Aa01627	0.827352	1.27612	1.27349	1.36086	0.841044	0	0.138467	0	0.963461	0.477397	0.555081	0.155678	0.281259
Pavir.Aa01628	4.09789	4.93084	4.40364	4.48586	2.68108	3.71201	3.30628	2.68282	2.42613	4.22084	5.37445	3.90293	3.40971
Pavir.Aa01629	0.403375	0.667506	0.892937	0.874932	1.49718	1.7001	1.42601	0.870091	1.66668	1.72124	1.10785	1.69107	1.08705
Pavir.Aa01630	8.6933	5.50983	5.44158	5.84378	6.67208	7.81632	5.60879	6.17063	4.32568	4.89616	4.70622	3.95022	5.9351
Pavir.Aa01631	0.0836702	0.409001	0.218757	0.068871	0	0.180429	0.512885	0	0.630218	0.211596	0.174382	0.498911	0.218958
Pavir.Aa01632	0	0	0	0	0	0	0	0	0	0	0	0	0
Pavir.Aa01633	0	0	0	0	0	0	0	0	0	0	0	0	0
Pavir.Aa01634	2.36994	1.0403	1.76315	2.80188	5.91436	3.18246	4.34201	5.7344	4.34207	3.70078	4.87564	5.28081	4.23709
Pavir.Aa01635	0	0.0139948	0.0408214	0.0137118	0	0	0	0	0	0	0	0	0
Pavir.Aa01636	28.4369	23.8362	22.1329	24.6182	20.3135	23.4661	18.4912	18.3831	18.781	18.572	19.5258	19.6127	19.1249
Pavir.Aa01637	0.7674	1.28884	1.3255	1.0404	0	0.196838	0.326642	0	0	0.535415	0	0.334667	0
Pavir.Aa01638	0	0	0	0	0	0	0	0	0	0	0	0	0
Pavir.Aa01639	30.2225	22.8301	20.9488	25.8073	37.6182	31.8414	31.6978	30.3471	19.6456	23.5037	28.3552	28.7836	27.1866
Pavir.Aa01640	40.4514	54.4074	42.8734	54.0005	52.7347	39.5741	56.3129	51.353	44.0092	42.978	44.474	40.9388	39.0409
Pavir.Aa01641	20.2866	18.8432	17.2671	22.6207	20.8323	18.3181	25.096	24.0566	14.7517	17.5704	16.2039	17.4235	15.5133
Pavir.Aa01642	0	0.125907	0.0992895	0.121416	0.412784	0.356476	0.763078	0.382487	0.844762	0.565325	0.214453	0.224242	0.253282
Pavir.Aa01643	1.04677	1.51297	1.53446	1.86196	2.50674	1.75024	2.05003	2.65689	1.42655	1.54373	2.0676	1.91786	1.79775
Pavir.Aa01644	49.9113	52.1993	47.3875	53.6336	60.4208	50.7936	60.3994	47.3902	55.0851	50.4375	57.3958	56.5116	51.4274
Pavir.Aa01645	34.2379	31.0292	26.2684	32.4341	36.4876	26.6362	44.3442	31.6013	32.5716	23.3981	29.9091	28.8665	26.4993
Pavir.Aa01646	0	0	0	0.200004	0	0	0	0	0	0	0	0	0
Pavir.Aa01647	0	0.0226543	0	0	0	0.0878516	0	0	0	0	0.10561	0	0
Pavir.Aa01648	0.0813145	0.0348174	0	0.0998547	0.0764435	0	0	0	0.283565	0.0433692	0	0.073592	0.0380013
Pavir.Aa01649	0	0	0	0	0	0	0	0	0	0	0	0	0
Pavir.Aa01650	0.457383	1.05813	0.262192	0.356479	2.54502	1.31382	1.34306	2.60398	1.31703	0.800517	1.37419	0.939513	0.504715
Pavir.Aa01651	0	0	0	0	0	0	0	0	0	0	0	0	0
Pavir.Aa01652	0	0	0	0	0	0	0	0	0	0.102809	0	0	0
Pavir.Aa01653	5.73705	20.9315	23.5999	19.7027	15.8652	14.3957	16.353	15.3824	12.5627	15.3979	15.7772	16.5742	15.2195
Pavir.Aa01654	0	0.014067	0.00927535	0	0	0.0431019	0.0285362	0	0	0.0929815	0	0.128545	0
Pavir.Aa01655	1.75001	0.169145	0.198549	0.239911	4.7617	8.83676	6.08812	4.90912	4.09034	5.48738	6.10284	5.43436	5.59417
Pavir.Aa01656	0.191449	0.38574	0.208018	0.436067	0.696682	0.391667	0.623932	0.828776	0.84476	0.462162	0.576902	0.647033	0.423164
Pavir.Aa01657	0.0149458	0.103885	0.0296361	0.0704051	0.628237	0.172611	0	0.359168	0.292465	0	0.180291	0.0675485	0.13682
Pavir.Aa01658	0	0	0	0	0	0	0	0	0	0	0	0	0
Pavir.Aa01659	0	0	0	0	0	0	0	0	0	0	0	0	0
Pavir.Aa01660	0	0	0	0.0138264	0	0	0	0	0	0.0266176	0	0	0
Pavir.Aa01661	0.969866	1.20158	1.52462	1.41279	1.51913	1.84942	1.10176	0.88097	1.03838	2.76932	3.51838	2.26193	3.48985
Pavir.Aa01662	2.91384	3.21636	2.78783	3.46392	3.63056	3.21459	3.41516	2.7388	2.00538	3.07122	3.8814	3.54814	3.57793
Pavir.Aa01663	0	0	0	0	0	0	0	0	0	0	0	0	0
Pavir.Aa01664	3.55979	0.22761	0.192992	0.335424	1.59278	1.21363	2.00431	1.7248	1.35224	1.64068	1.72813	1.79859	2.76515
Pavir.Aa01665	0.875053	1.06623	0.496167	0.559047	1.70331	1.07095	1.96209	0.703213	2.12047	1.86642	2.14598	1.44556	1.54627
Pavir.Aa01666	0.0228522	0.0152665	0.0127621	0	0	0	0	0	0	0	0	0	0.0174276
Pavir.Aa01667	0	0	0	0	0	0	0	0	0	0	0	0	0
Pavir.Aa01668	0.00693659	0.0209764	0	0.0150639	0	0.047845	0.0308998	0	0	0	0.0259113	0	0.0155187
Pavir.Aa01669	0	0	0	0	0	0	0	0	0	0	0	0	0.0129225
Pavir.Aa01670	4.74226	2.35719	2.01217	1.8551	3.44478	2.54534	2.39037	2.64587	1.66605	2.65145	3.14923	2.89676	3.28078
Pavir.Aa01671	0.0409753	0.144879	0.152083	0.180016	0.823693	0.33043	0.825685	0.70006	1.95159	0.949248	0.92334	0.699317	0.719051
Pavir.Aa01672	0.0194507	0.0495442	0.0567962	0.00942102	0.129027	0.106466	0.0389869	0.116918	0.587081	0.198459	0.215699	0.0903034	0.152649
Pavir.Aa01673	103.639	120.312	101.66	100.599	163.202	110.578	152.45	151.518	101.531	104.575	151.604	137.265	118.43
Pavir.Aa01674	25.78	26.3613	22.5424	27.5168	44.5821	28.5976	33.878	36.4497	22.2615	25.9472	32.8444	30.4994	36.1956
Pavir.Aa01675	0	0	0	0	0	0	0	0	0	0	0	0	0
Pavir.Aa01676	48.4693	37.9156	35.7584	39.2871	59.7258	65.3693	57.581	54.3353	29.7791	43.639	51.5633	52.0526	51.3923
Pavir.Aa01677	10.6438	8.9024	8.7241	11.5535	13.3975	10.8008	11.2313	11.6574	11.8192	10.6375	10.334	13.4443	9.4665
Pavir.Aa01678	0.0941558	0.0254053	0.0303428	0.050683	0	0.105535	0.238073	0	0	0.229263	0.130844	0.232275	0.0684109
Pavir.Aa01679	28.9201	24.4785	25.2751	25.1263	24.6095	24.5768	25.9684	22.8752	23.3484	23.0345	17.4227	25.5129	18.4157
Pavir.Aa01680	0.112314	0.174485	0.249391	0.0706173	0	0	0	0	0	0.239062	0	0	0
Pavir.Aa01681	4.26206	7.00162	7.85084	7.1839	4.54611	10.3508	6.05524	7.69481	7.67279	8.35266	5.6773	8.81005	5.49216
Pavir.Aa01682	2.22047	1.36136	1.55807	2.02965	2.63607	3.29	1.24493	1.54442	2.02311	1.96073	2.08066	2.08775	1.75691
Pavir.Aa01683	10.7999	10.8886	9.96062	9.74065	25.454	25.1967	25.5702	22.2465	16.3171	22.9971	22.5367	19.7386	19.6819
Pavir.Aa01684	24.6617	25.0679	49.8185	35.6219	22.3669	31.5799	19.1047	21.8937	43.2362	33.1959	15.414	30.4416	16.8159
Pavir.Aa01685	39.4822	50.4979	42.5783	53.9884	81.7885	79.1144	72.2791	71.77	68.5905	67.5272	75.4308	81.0043	80.7275
Pavir.Aa01686	0.780808	0.364813	0.840525	0.589311	0.855524	0.544217	0.232154	0.854225	0	0.396129	0.660073	0.547574	0.841615
Pavir.Aa01687	18.9596	16.6743	14.9587	17.8801	23.6563	26.0611	29.6859	23.2336	18.9554	20.7902	22.0516	25.4981	21.4232
Pavir.Aa01688	0	0	0	0	0	0	0	0	0	0	0	0	0
Pavir.Aa01689	4.16809	3.44951	3.43578	3.7787	7.12534	5.11878	5.88303	6.15076	6.95841	6.87542	6.8486	7.42853	6.33312
Pavir.Aa01690	0.242449	0.133702	0.160953	0.161312	0.088743	0.227226	0.178276	0.109419	0.0924924	0.175298	0.0381676	0.115008	0.15117
Pavir.Aa01691	1.43027	2.35298	1.12772	0.980691	2.69781	1.216	1.7733	3.05103	1.55425	0.957093	1.76102	1.36387	1.84751
Pavir.Aa01692	7.47359	9.49734	9.48179	12.1916	4.45821	6.03856	8.20593	5.30464	4.06044	6.3409	3.62544	6.21806	5.64551
Pavir.Aa01693	1.49733	2.68535	2.32821	2.3865	0.449842	0.083791	0.120728	0.170429	1.05691	0.202173	0.217583	0.417303	0.262327
Pavir.Aa01694	2.23021	0.729906	0.364243	1.00032	1.62872	2.10813	1.29245	1.67974	1.65459	1.02481	1.19493	1.06356	1.31914
Pavir.Aa01695	0.162891	0.198393	0.261099	0.20009	0.156168	0.291638	0.405141	0.212723	0.177026	0.221915	0.374952	0.257647	0.289423
Pavir.Aa01696	11.9718	14.7366	13.5688	15.026	19.4372	17.3018	20.8442	16.8275	14.197	16.0499	14.4138	15.8953	18.1025
Pavir.Aa01697	0.180001	0.231565	0.239318	0.448663	0.38594	0.32813	0.330554	0.399251	0.440246	0.32073	0.313573	0.145084	0.320404
Pavir.Aa01698	1.94289	1.3828	1.69267	2.04591	6.96207	5.16041	5.82953	4.97041	3.64914	4.23378	5.46473	5.96827	5.56286
Pavir.Aa01699	20.3749	21.8695	21.8395	22.6042	64.6777	30.633	46.0499	63.6501	33.8537	34.8832	56.5711	44.7153	57.2495
Pavir.Aa01700	0.507741	1.20923	0.887189	1.46705	0.574372	1.6406	1.61994	0	2.84703	1.34668	1.06257	2.5552	1.19485
Pavir.Aa01701	7.24523	5.13493	4.48112	5.2664	5.15858	3.88301	6.43301	5.06875	4.22306	3.18954	4.92708	4.37617	4.37007
Pavir.Aa01702	0	0	0	0	0	0	0	0	0	0	0	0	0
Pavir.Aa01703	1.00155	1.00833	0.915746	1.01447	1.07385	1.12657	1.4292	1.12799	1.39356	0.989873	1.17087	1.04539	0.938231
Pavir.Aa01704	0	0	0.0596213	0.0481728	0	0.192068	0	0.374591	0	0.116125	0	0.0682975	0.324299
Pavir.Aa01705	0.181536	0.0752193	0.102913	0.0268837	0.543617	0.434388	0.4501	0.343952	0.647989	0.428793	0.328991	0.427309	0.588943
Pavir.Aa01706	7.75056	5.276	7.50886	6.49231	6.21396	10.3623	6.78981	6.00176	5.03912	9.79209	6.56353	10.5216	12.9806
Pavir.Aa01707	0	0.026941	0.00613944	0	0.0166185	0	0	0	0	0	0	0	0.0103131
Pavir.Aa01708	0	0.00423706	0	0.00869253	0	0.0180315	0	0	0	0	0	0	0
Pavir.Aa01709	12.431	10.5841	9.06634	8.93734	1.88725	1.01295	0.858186	0.509909	0	0.818882	0.549151	0.0833249	0.900283
Pavir.Aa01710	3.35048	3.56801	2.9398	3.64118	8.4905	6.97257	5.68336	8.90219	6.01771	6.26915	7.39969	6.95232	7.57048
Pavir.Aa01711	0.115541	0.565096	0.446038	0.312876	0.944619	0.49753	0.226882	0.793279	0.416431	0.506103	0.533174	0.528253	0.671624
Pavir.Aa01712	2.7845	0.894113	1.59989	1.31806	3.73356	3.41383	3.6897	3.38915	5.55048	6.22549	2.8921	3.86279	5.18708
Pavir.Aa01713	12.0206	6.86598	7.6137	8.33797	28.5376	24.5003	23.4929	27.7606	19.364	23.8067	20.2755	24.7055	22.2155
Pavir.Aa01714	7.6747	6.42929	5.4872	7.1356	12.0334	8.22296	10.5589	10.5427	9.45401	8.70161	10.1083	10.3405	9.3848
Pavir.Aa01715	0	0	0	0	0	0	0	0	0	0	0	0	0
Pavir.Aa01716	29.6088	32.6414	25.8071	38.1295	46.1135	35.4509	37.2178	30.5478	19.3106	23.4098	28.5409	27.643	28.0566
Pavir.Aa01717	0	0	0	0	0	0	0	0	0	0	0	0	0
Pavir.Aa01718	3.4035	2.82317	2.82281	3.04978	2.93142	3.36388	3.89128	2.63898	3.05266	3.06768	3.97304	3.60621	3.56385
Pavir.Aa01719	0.493338	1.77843	1.33302	1.15203	0	0	0	0	0	0.0853859	0.0537102	0	0.0321058
Pavir.Aa01720	0	0	0	0	0	0	0	0	0	0	0	0	0
Pavir.Aa01721	18.3825	14.6633	14.1389	15.8198	38.2945	28.6651	30.3457	35.6485	21.1855	28.4358	36.1159	28.2643	43.114
Pavir.Aa01722	0.182693	0.341558	0.312496	0.292856	0.416611	0.5392	0.335005	0.164675	0.511272	0.828478	0.555704	0.746496	0.409605
Pavir.Aa01723	0.0904425	0.156658	0.126593	0.0744791	0.0604416	0.614507	0.117693	0.102305	0.432865	0.627799	0.0915168	0.596072	0.51639
Pavir.Aa01724	1.77478	1.73352	2.8118	2.39747	2.88085	4.05473	0.902424	3.67914	1.25401	2.85156	2.27023	2.83455	4.16913
Pavir.Aa01725	0.052348	0.177926	0.157447	0.16367	0	0	0	0	0	0	0	0	0
Pavir.Aa01726	0	0	0	0	0	0	0	0	0	0	0	0	0
Pavir.Aa01727	0	0	0	0	0	0	0	0	0	0	0	0	0
Pavir.Aa01728	0	0	0	0	0	0	0	0	0	0	0	0	0
Pavir.Aa01729	0	0	0	0	0	0	0	0	0	0	0	0	0
Pavir.Aa01730	6.81343	6.17825	5.23121	6.24484	9.39856	6.96155	9.02014	7.93751	9.70207	8.32979	8.76394	8.37925	8.21349
Pavir.Aa01731	1.46568	1.50356	1.10391	1.6305	1.36402	1.50484	1.85673	0.700073	1.56128	1.63676	1.8467	0.673876	0.855792
Pavir.Aa01732	2.48579	0	0	0	0	0	0	0	0	0	0	0	0
Pavir.Aa01733	0.768012	0.436879	0.400416	0.230285	0.834914	0.626041	0.369762	0.427998	0.501911	0.365581	0.462692	0.338687	0.131995
Pavir.Aa01734	0.416577	0.337228	0.507489	0.418966	0.419663	0.637648	0.590068	0.85356	0.246464	0.26357	0.631398	0.623383	0.622719
Pavir.Aa01735	0.0553932	0.94573	0.603118	0.736277	0.287734	0	0.078589	0.445592	0	0	0.235471	0.209274	0.293287
Pavir.Aa01736	0.038098	0.0755409	0.106561	0.116983	0.067262	0.573809	0.0515967	0.773198	0.186018	0.946544	0.247972	0.359891	0.590428
Pavir.Aa01737	4.2889	3.57931	2.76634	3.56747	4.05999	3.45827	3.32599	3.54923	3.28215	2.83467	3.59859	2.69731	3.32753
Pavir.Aa01738	0	0.862697	0.824496	0.622797	0.489693	0.41967	0.386719	0.419983	0.508435	0.345047	0.217625	0.445187	0.445109
Pavir.Aa01739	0.0414144	0.135836	0.143786	0.154899	0	0.122732	0	0	0	0.0645496	0	0	0.330461
Pavir.Aa01740	28.2371	20.4041	22.5673	25.7516	11.4592	19.9249	11.799	14.6375	8.71391	14.1585	12.1779	15.3177	12.9895
Pavir.Aa01741	0.468506	0.306712	0.372205	0.731138	3.4718	3.74999	1.99595	5.97078	15.2438	3.43389	2.63981	5.27539	3.54947
Pavir.Aa01742	24.9645	5.04037	6.80048	9.69945	18.2338	15.3628	15.236	16.3629	9.55171	10.0755	10.6894	18.9666	15.9189
Pavir.Aa01743	0	0.012514	0.0129707	0	0	0	0	0	0	0	0	0	0
Pavir.Aa01744	0.105023	0.221984	0.139078	0.393426	0.611955	0.575084	0.348122	0.404907	1.67007	0.876017	0.447343	0.300735	1.22428
Pavir.Aa01745	3.13089	1.58301	3.59918	2.83005	3.37618	8.04435	2.4865	4.6605	8.0175	6.86657	3.43934	6.29263	7.56998
Pavir.Aa01746	0.0576536	0.824517	0.479888	0.507044	1.77164	1.30234	1.23453	1.44906	0.800468	1.08733	1.52737	0.870577	1.08569
Pavir.Aa01747	0	0	0	0	0	0.0605514	0	0	0	0	0	0	0
Pavir.Aa01748	0.456158	0.0544153	0.052675	0	0.368726	0.108227	0.159577	0.243338	0.28187	0.188234	0.122648	0.294226	0.230861
Pavir.Aa01749	0.0222237	0.11585	0.0491985	0.232486	0.43455	0.246538	0.0574446	0.164675	2.14734	0.386137	0.255306	0.400349	0.767482
Pavir.Aa01750	4.11812	4.2856	3.80626	3.68961	3.80647	3.78185	7.6579	3.18635	3.84374	5.23764	4.94242	6.32764	4.66421
Pavir.Aa01751	6.04119	3.23569	7.02735	4.39824	5.54341	12.2947	3.28009	5.44355	13.5326	18.7786	4.71803	11.669	15.5491
Pavir.Aa01752	0	0	0	0	0	0	0	0	0	0	0	0	0.0419122
Pavir.Aa01753	0	0	0	0	0	0	0	0	0	0.0388662	0	0.0403762	0
Pavir.Aa01754	0.202268	0.470013	0.425617	0.306313	0.141284	0.288647	0.106363	0.320954	0.0997412	0.25558	0.0439363	0.368546	0.234947
Pavir.Aa01755	7.10117	5.43668	5.82636	7.23113	30.9479	20.8877	23.7289	18.18	18.7436	19.4828	22.7109	22.613	24.842
Pavir.Aa01756	0	0	0	0	0	0	0	0	0	0	0	0	0
Pavir.Aa01757	0	0	0	0	0	0	0	0	0	0	0	0	0
Pavir.Aa01758	0	0	0	0	0	0	0	0	0	0	0	0	0
Pavir.Aa01759	116.834	108.309	104.232	110.143	223.09	214.509	208.639	206.71	203.772	206.582	208.436	237.06	222.058
Pavir.Aa01760	0	0	0	0	0	0	0	0	0	0	0	0	0
Pavir.Aa01761	10.8879	11.0897	10.8045	12.5029	25.4741	16.8858	23.3732	21.3084	16.73	17.1141	20.5738	20.2195	21.214
Pavir.Aa01762	0	0.0294954	0.104858	0.0280617	0	0	0	0	0	0	0	0	0
Pavir.Aa01763	0	0	0	0	0	0	0	0	0	0	0	0	0
Pavir.Aa01764	0	0	0	0.0638899	0	0	0	0	0	0	0	0	0
Pavir.Aa01765	0	0	0	0	0	0	0	0	0	0	0	0	0
Pavir.Aa01766	0	0	0	0	0	0	0	0	0	0	0	0	0
Pavir.Aa01767	0	0	0.00899207	0.00997885	0	0	0	0	0	0	0	0	0
Pavir.Aa01768	0	0	0	0	0	0	0	0	0	0	0	0	0
Pavir.Aa01769	0	0	0	0	0	0	0	0	0	0	0	0	0
Pavir.Aa01770	0.72838	0.181237	0.0623706	0.184255	1.91463	0	0	0	0	1.17713	0.673302	0	1.12291
Pavir.Aa01771	0.0657756	0	0	0	0	0	0	0	0	0.0309859	0	0	0
Pavir.Aa01772	0.0248627	0.0395031	0.0285013	0.0370915	0	0.0980705	0.0293355	0	0.111733	0.117945	0.0905762	0.017207	0.0637526
Pavir.Aa01773	1.83951	0.214809	0.263479	0.646974	1.49424	2.48424	3.37773	3.93124	4.7527	2.5346	3.92083	2.74792	2.36503
Pavir.Aa01774	1.33002	9.70455	9.1366	9.53487	0	0	0	0	0	0	0	0	0.0343925
Pavir.Aa01775	0	0	0	0	0	0	0	0	0	0	0	0	0
Pavir.Aa01776	0.089953	0.122227	0.107051	0.097974	0.0825278	0.0789831	0	0.108885	0	0.0526731	0.0570242	0.167555	0.0771153
Pavir.Aa01777	0	0	0	0	0	0	0	0	0	0	0	0	0
Pavir.Aa01778	155.86	116.983	106.609	119.956	261.738	233.26	248.62	226.753	223.822	219.719	233.685	264.071	253.648
Pavir.Aa01779	0	0	0	0	0	0	0	0	0	0	0	0	0
Pavir.Aa01780	0.0323719	0.02695	0.0107279	0.0602942	0	0	0	0.0436734	0	0.0164961	0.0238518	0.00851553	0.0142873
Pavir.Aa01781	20.2969	17.5522	15.1128	17.0377	33.6193	24.9313	30.5173	30.763	26.3328	24.5611	30.4772	28.7915	28.501
Pavir.Aa01782	0.745227	0.211321	0.349639	0.350184	0.136362	2.3101	0.927916	0.31107	2.16837	1.76855	0.606199	1.01044	0.414351
Pavir.Aa01783	0	0	0	0	0	0	0	0	0	0	0	0	0
Pavir.Aa01784	1.13934	0	0.151263	0.0812848	0	0.718593	0.378924	0	1.07787	0.182204	0	0.692861	0.37033
Pavir.Aa01785	0	0	0.0394244	0.0195066	0	0	0.0444705	0	0	0	0	0	0
Pavir.Aa01786	0	0	0	0	0	0	0	0	0	0	0	0	0
Pavir.Aa01787	1.90291	1.90595	1.23179	1.31359	8.62715	4.4247	3.49362	4.02401	3.07499	4.35975	3.34205	4.83243	6.3647
Pavir.Aa01788	0.652691	0.207563	0.505988	0.255428	0.125543	0.569728	0.102357	0.29437	0	0.483949	0.491316	0.636817	0.723747
Pavir.Aa01789	0.0569825	0	0.0619322	0.0262433	0.6676	0	0.140309	0.709985	0	0.252756	0.467421	0.0845548	0.248427
Pavir.Aa01790	0	0	0	0	0	0.0523813	0	0	0	0	0	0	0
Pavir.Aa01791	54.0119	106.843	97.0324	158.041	80.1765	97.5249	51.7403	83.8172	73.0726	68.0714	60.8338	56.5419	60.218
Pavir.Aa01792	0.51001	0.414702	0.567358	0.671988	0.144877	0	0.173912	0.132216	0	0.129	0.0663955	0.21251	0
Pavir.Aa01793	0	0	0	0	0	0	0	0	0.39263	0	0	0	0
Pavir.Aa01794	2.69643	0.762244	0.427005	0.542213	0.158917	0.048256	0.186047	0	0.186566	0.042226	0.241322	0.132983	0.229854
Pavir.Aa01795	1.10367	0.340416	0.259543	0.513105	7.0054	4.75496	4.44615	8.29425	2.37919	3.70697	4.78284	4.53478	5.4815
Pavir.Aa01796	0.410779	2.05398	2.28209	0.292877	0	0.590809	0	0	0	0	0	2.05873	0.901111
Pavir.Aa01797	0	0.0140121	0	0.0143713	0	0	0	0	0	0	0	0	0
Pavir.Aa01798	0	0	0	0	0	0	0	0	0	0	0	0	0
Pavir.Aa01799	0.453045	0.199492	0.323515	0.492226	0.151131	0.260908	0.347412	0.174249	0.207837	0.287356	0.0876248	0.259777	0.26337
Pavir.Aa01800	0.096653	0.0802549	0.0735838	0.0844194	0	0	0	0	0	0	0	0	0.382469
Pavir.Aa01801	10.9576	10.9008	10.4869	9.26793	27.7228	14.0161	16.8072	21.5346	6.68939	10.5663	20.2179	15.5306	21.9367
Pavir.Aa01802	0	0	0	0	0	0	0	0	0	0	0	0	0
Pavir.Aa01803	0	0.0156334	0	0	0.0464249	0	0	0.105942	0	0.0330296	0	0	0.208789
Pavir.Aa01804	0	0	0	0	0	0	0	0	0	0	0	0	0
Pavir.Aa01805	0.0215231	0.264602	0	0.213353	0.190293	0.080867	0.351052	0.174249	0.207837	0.10645	0.0876248	0.100991	0.0671795
Pavir.Aa01806	0	0	0	0	0	0	0	0	0	0	0	0	0
Pavir.Aa01807	0	0	0	0	0	0	0	0	0	0	0	0	0
Pavir.Aa01808	0	0	0	0	0	0	0	0	0	0	0	0	0
Pavir.Aa01809	0.0297569	0	0.0109702	0.0154451	0	0	0	0	0	0	0	0	0.0406423
Pavir.Aa01810	0.733337	0.743197	0.41706	0.862427	1.20644	2.04922	2.2474	1.54964	1.1027	1.15592	1.14216	1.17021	2.4148
Pavir.Aa01811	0	0	0	0	0	0	0	0	0	0	0	0	0
Pavir.Aa01812	0	0	0	0	0	0	0	0	0	0.0209681	0	0	0
Pavir.Aa01813	1.92286	0.813305	1.47947	1.02052	0.345683	0.327932	0.576015	0.523361	0.186334	0.62225	0.511313	0.611587	0.453905
Pavir.Aa01814	0	0	0	0	0	0	0	0	0	0	0	0	0
Pavir.Aa01815	0	0	0	0	0	0	0	0	0	0	0	0	0
Pavir.Aa01816	0.584612	1.63717	1.22635	2.83905	0	0	0	0	0	0.23761	0.219881	0.0874377	0
Pavir.Aa01817	0	0	0.0259864	0	0	0	0	0	0	0	0	0	0
Pavir.Aa01818	0	0	0	0	0	0	0	0	0	0	0	0	0
Pavir.Aa01819	0	0	0	0	0	0	0	0	0	0	0	0	0
Pavir.Aa01820	0.0968044	0.242053	0.315684	0.266958	0.265939	0	0.212712	0	0	0.527737	0.489887	0	0.504672
Pavir.Aa01821	17.9134	30.8397	21.2832	20.4904	54.2212	23.8656	32.1309	44.207	15.374	28.0611	43.6273	34.3316	37.9505
Pavir.Aa01822	8.96264	12.0262	9.46104	10.4239	21.9661	20.1875	18.1066	21.5309	15.4751	13.704	19.7415	15.9034	17.2836
Pavir.Aa01823	1.18314	0.542254	0.436049	0.414579	0	0	0	2.20592	0	0.768889	0.569005	1.48308	1.76939
Pavir.Aa01824	0	0	0	0.0455408	0	0	0	0	0	0	0	0.0476968	0
Pavir.Aa01825	1.18184	1.7544	1.78964	1.21562	4.61951	4.64347	4.84458	7.51918	1.61074	3.64831	6.33158	7.37545	7.83773
Pavir.Aa01826	22.678	22.3492	16.6194	20.4081	32.3828	22.7516	32.6569	31.877	25.1532	31.0213	33.8389	30.5592	29.9944
Pavir.Aa01827	0.349298	0.414355	0.634569	0.285781	0	0.055893	0.0376356	0.116021	0	0.151493	0.0582318	0.157797	0.185937
Pavir.Aa01828	0	0	0	0	0	0	0	0	0	0	0	0	0
Pavir.Aa01829	0	0	0.0206614	0	0	0	0	0	0	0	0	0	0
Pavir.Aa01830	0	0.0120322	0	0.0070612	0	0	0	0	0.0919954	0	0	0	0
Pavir.Aa01831	0	0	0	0	0	0	0	0	0	0	0	0	0
Pavir.Aa01832	0	0	0	0	0	0	0	0	0	0	0	0	0
Pavir.Aa01833	0.117467	0	0	0	0	0.409921	0	0	0	0	0	0.529534	0
Pavir.Aa01834	163.938	136.844	135.856	155.584	186.173	173.603	152.16	160.238	196.106	181.684	161.951	200.733	188.272
Pavir.Aa01835	0	0	0	0	0	0	0	0	0	0	0	0	0
Pavir.Aa01836	0.0295275	0.228523	0.153438	0.417763	0	0	0	0	0	0.404444	0.133983	0.21531	0.104511
Pavir.Aa01837	0	0	0	0	0	0	0	0	0	0	0	0	0
Pavir.Aa01838	2.13644	5.36963	5.36724	6.16509	4.00457	5.17349	4.83093	2.73712	4.62105	4.46718	4.16174	3.70084	3.40239
Pavir.Aa01839	2.13016	5.37603	3.05802	2.69007	14.6781	7.41929	14.8303	23.6935	27.2051	14.4531	15.363	13.2965	15.0518
Pavir.Aa01840	14.4376	10.356	9.3078	4.39417	20.3317	14.139	27.0213	19.435	21.8892	15.8956	22.1486	18.796	21.1333
Pavir.Aa01841	0	0	0	0	0	0	0	0	0	0	0	0	0
Pavir.Aa01842	0.00784589	0	0.00866442	0	0	0	0	0	0	0.0204349	0	0	0
Pavir.Aa01843	0	0.0929133	0.0826022	0.0888394	0.0600167	0	0.0459146	0	0	0.0848523	0.0691239	0.0540346	0.0388157
Pavir.Aa01844	0	0.0126443	0	0	0	0	0	0	0	0	0	0.0322576	0
Pavir.Aa01845	4.8553	6.06049	4.97478	4.50109	7.86695	8.85862	6.79479	10.1694	5.01148	8.70521	12.121	9.19275	11.0824
Pavir.Aa01846	0	0	0	0	0	0	0	0	0	0	0	0	0
Pavir.Aa01847	0	0	0	0	0	0	0	0	0	0	0	0	0
Pavir.Aa01848	0.0854929	0.116329	0.105434	0.0843838	0.209272	0.235499	0.291935	0.172376	0.731139	0.312091	0.121502	0.230993	0.169529
Pavir.Aa01849	6.89093	9.58179	10.4767	12.1581	9.20461	8.45696	7.44571	7.40941	25.8585	8.69182	11.7061	5.73824	8.31597
Pavir.Aa01850	0	0	0	0	0	0	0	0	0	0	0	0	0
Pavir.Aa01851	0	0	0	0	0	0	0	0	0	0	0	0	0
Pavir.Aa01852	0	0	0	0	0	0	0	0	0	0	0	0	0
Pavir.Aa01853	0	0	0	0	0	0	0	0	0	0	0	0	0
Pavir.Aa01854	0.953565	0.55337	0.800495	0.745363	2.63472	3.60896	3.06137	3.31947	2.53016	2.54915	2.54119	2.87344	1.71202
Pavir.Aa01855	7.8216	3.84873	4.8662	4.08497	4.55591	17.0601	5.28939	4.89824	3.63566	8.97506	2.95743	5.55087	2.84989
Pavir.Aa01856	0	0	0	0	0	0	0	0	0	0	0	0	0
Pavir.Aa01857	58.6211	15.1998	14.6362	17.6824	10.4859	14.1589	12.0944	10.0263	18.8588	10.9795	11.649	12.4138	13.067
Pavir.Aa01858	2.93061	1.76118	3.69296	3.25072	2.54063	0	5.38546	3.34067	0	0.969361	0	0.450718	1.10791
Pavir.Aa01859	0	0	0	0	0	0	0	0	0	0	0	0	0
Pavir.Aa01860	0.192689	0.0585992	0.0516381	0.112154	0.0875208	0.166898	0.2332	0.399067	0.122939	0.521194	0.109412	0.542722	0.247687
Pavir.Aa01861	0	0	0	0	0	0	0	0	0	0	0	0	0
Pavir.Aa01862	0	0	0	0	0	0	0	0	0	0	0	0	0
Pavir.Aa01863	0	0	0	0	0	0	0	0	0	0	0	0	0
Pavir.Aa01864	0.0724306	0.00793277	0.0604052	0.0621549	0.316349	0.102432	0.207674	0.179353	0.150007	0.180359	0.125278	0.16471	0.211676
Pavir.Aa01865	0.472197	0.580674	0.995398	0.446443	0.0789064	0.127269	0.0293759	0.268282	0.112962	0.217701	0.15258	0.176821	0.5063
Pavir.Aa01866	0.0591346	0	0.0620272	0.0549477	0.104434	0.267048	0	0	0.28187	0.0565453	0	0	0.0705853
Pavir.Aa01867	1.89499	0	0	0	0.0468251	0	0.0703338	0	0	0	0	0	0
Pavir.Aa01868	0	0.0154435	0	0.0186949	0	0	0	0	0	0	0	0	0
Pavir.Aa01869	0	0	0	0	0	0	0	0	0	0	0	0	0
Pavir.Aa01870	0.771347	0.522498	0.666814	0.701398	1.44978	1.81166	0.66595	1.05972	1.97997	1.35883	1.19063	1.30753	1.33147
Pavir.Aa01871	21.9904	19.3476	20.4671	20.3735	44.2498	30.9674	24.8562	35.7123	20.4446	27.6571	30.6637	29.9703	37.7227
Pavir.Aa01872	28.7006	33.7712	33.2712	29.6401	11.5442	8.52818	14.7014	12.2463	11.1656	8.67999	11.1031	9.01486	13.5808
Pavir.Aa01873	0.155031	0.221486	0.413912	0.150096	0.380401	1.45916	0.181713	0.455089	0.450384	0.98776	0.340676	0.779858	0.690787
Pavir.Aa01874	2.81615	0.329832	0.627118	0.324728	2.15425	2.80777	0.311654	1.37444	2.13544	2.02916	0.934602	2.1531	2.61742
Pavir.Aa01875	0.447249	0.220204	0.184016	0.257051	0.977793	0.595054	0.873497	1.08656	2.66731	0.626796	0.853502	1.03174	0.893787
Pavir.Aa01876	0.0527693	0.102228	0.0851395	0.140576	0.520131	0	0.0781175	0.287471	0.144411	0.166383	0.293273	0.1335	0.153184
Pavir.Aa01877	0	0	0	0	0	0	0	0	0	0	0	0	0
Pavir.Aa01878	3.16305	3.06691	2.16137	2.03416	4.28028	2.71295	3.67615	3.32108	3.18348	4.20638	4.50472	3.49166	5.25347
Pavir.Aa01879	0	0	0	0	0	0	0	0	0	0	0	0	0
Pavir.Aa01880	0	0	0	0	0	0	0	0	0	0	0	0	0
Pavir.Aa01881	0	0	0	0	0	0	0	0	0.216418	0	0	0	0
Pavir.Aa01882	0.614525	0.295862	0.405191	0.300275	1.19413	0.855614	0.871372	1.60244	0.881827	0.833625	0.934204	0.934335	0.984676
Pavir.Aa01883	20.9167	13.7312	14.2805	15.8129	30.5171	19.167	27.0586	27.0111	25.8703	24.9088	27.1146	26.0877	24.8487
Pavir.Aa01884	64.3569	39.9051	14.2002	26.4256	44.3561	15.9817	28.9751	37.9567	15.3563	14.1053	31.9424	20.3483	35.7239
Pavir.Aa01885	36.6735	12.5129	17.4773	23.6937	16.6824	13.7937	17.7944	11.7971	16.6207	10.9667	12.4575	13.0893	14.0151
Pavir.Aa01886	50.8838	49.9382	62.7635	63.8944	138.518	122.208	104.89	113.043	255.882	191.148	129.122	206.6	153.58
Pavir.Aa01887	0.0619096	0.0177704	0	0	0.0933428	0.268411	0	0.14162	0	0.0880859	0.14228	0	0.0399845
Pavir.Aa01888	0	0	0	0	0	0	0	0	0	0	0	0	0
Pavir.Aa01889	0	0	0	0	0	0	0	0	0	0	0	0	0
Pavir.Aa01890	0.0262102	0	0	0	0	0	0	0	0	0	0	0	0
Pavir.Aa01891	3.29492	1.75363	2.03575	2.34517	5.95304	5.46429	5.95097	7.07912	7.6437	6.01918	5.63375	6.14923	4.44039
Pavir.Aa01892	0.0612616	0	0	0	0	0	0	0	0	0	0	0	0
Pavir.Aa01893	46.5687	44.2436	38.086	48.2948	75.8633	66.8754	74.3105	75.7209	51.1713	59.0542	68.2228	63.4023	66.8463
Pavir.Aa01894	0.204012	0	0.139307	0.0696752	0.136995	0.137344	0.32294	0	0.362396	0.171741	0.342549	0.243489	0
Pavir.Aa01895	0	0.0638018	0	0	0	0	0	0	0	0	0	0	0
Pavir.Aa01896	0	0	0	0	0	0	0.0557356	0	0.205797	0	0	0	0
Pavir.Aa01897	0	0.107169	0	0	0	0	0	0	0	0	0	0	0
Pavir.Aa01898	0	0	0	0	0	0	0	0	0	0	0	0	0
Pavir.Aa01899	0	0	0	0	0	0	0	0	0	0	0	0	0
Pavir.Aa01900	3.4702	3.24199	3.88241	3.05801	7.79023	6.13831	5.90724	6.39373	4.32342	5.26652	5.35161	6.80901	5.16631
Pavir.Aa01901	0.13521	0.19118	0.202621	0.203111	0.325207	0.678363	0.104363	0.300448	0	0.092485	0.303629	0.156596	0.326683
Pavir.Aa01902	1.25418	0	0.0124178	0	0	0	0	0	0	0	0	0	0
Pavir.Aa01903	0	0	0	0	0	0	0	0	0	0	0	0	0
Pavir.Aa01904	0.0139107	0	0.0120218	0	0	0.044074	0	0	0	0	0	0.0171508	0.0294641
Pavir.Aa01905	0.00574212	0.0132402	0	0.0178871	0	0.0196708	0	0	0	0	0	0.00757753	0.0106587
Pavir.Aa01906	0	0	0	0	0	0	0	0	0	0	0	0	0
Pavir.Aa01907	6.61533	4.08486	4.34239	5.77584	23.6662	10.0598	13.263	13.1	12.0432	10.2057	15.0245	9.38895	12.5477
Pavir.Aa01908	0.0942419	0.0666926	0.119236	0.0361466	0	0	0	0	0	0	0	0.0513934	0
Pavir.Aa01909	0	0	0	0	0	0	0	0	0	0	0	0	0
Pavir.Aa01910	0	0	0	0	0	0	0	0	0	0	0	0	0
Pavir.Aa01911	0	0	0	0	0	0	0	0	0	0	0	0	0
Pavir.Aa01912	0	0	0	0	0	0	0	0	0	0	0	0	0
Pavir.Aa01913	9.17276	7.81524	9.08186	8.99115	19.2647	15.5742	30.2301	21.0003	24.5536	17.3011	14.2376	22.2069	13.934
Pavir.Aa01914	3.61706	4.59848	3.6747	3.99558	7.39084	6.80677	8.42456	7.90522	6.95602	7.40815	8.36399	7.75542	7.84195
Pavir.Aa01915	1.27531	0.50157	0.561397	0.198094	0	0	0	0	0	0	0	0	0
Pavir.Aa01916	0	0.264621	0	0	0	0	0	0	0	0	0	0	0
Pavir.Aa01917	0.342238	0.034386	0.044106	0.092521	0.174697	0.184919	0.205179	0.0849535	0.124492	0.138657	0.100384	0.225126	0.149644
Pavir.Aa01918	0.89752	0.728541	0.239911	0.524441	1.64385	1.09574	1.60491	2.25015	2.88924	0.930215	2.68471	2.71691	1.3041
Pavir.Aa01919	1.64394	1.46518	1.22778	1.0695	1.53456	1.28904	1.82695	0.660542	1.86497	1.27488	0.78801	0.813178	0.993904
Pavir.Aa01920	5.55763	2.59167	1.86704	5.18778	5.21114	5.322	0	15.7447	0	0	0	0	0
Pavir.Aa01921	0	0	0	0	0	0	0	0	0	0	0	0	0
Pavir.Aa01922	0	0	0	0	0	0	0	0	0	0	0	0	0
Pavir.Aa01923	0	0	0	0	0	0	0	0	0	0	0	0	0
Pavir.Aa01924	0.064264	0.267395	0.12479	0.111625	1.77694	2.56535	1.66891	1.67101	1.45181	1.60211	1.07231	1.82233	1.73318
Pavir.Aa01925	21.1691	12.9837	13.6957	15.5751	63.1576	74.9156	60.2093	51.499	50.1514	92.8023	70.1911	88.6385	70.6085
Pavir.Aa01926	0	0	0	0	0	0	0	0	0	0.477369	0	0.397401	0
Pavir.Aa01927	27.515	20.6364	21.5753	26.2401	36.8028	29.3519	40.2851	34.5848	25.2803	25.8814	32.6864	35.9645	28.4788
Pavir.Aa01928	21.5997	33.454	28.2953	19.2156	28.3497	11.5001	24.8388	19.8821	20.0045	23.3426	23.617	23.2468	17.6472
Pavir.Aa01929	3.53643	3.39202	2.65268	0.76284	0.507953	0.758791	0.6992	0.630857	1.16329	0.189472	0.110454	0.355833	0.173126
Pavir.Aa01930	18.0464	13.8147	12.3151	13.4308	20.2058	15.0045	23.1594	18.2054	15.0016	16.0764	17.3281	17.2327	17.4807
Pavir.Aa01931	0.309567	0.270786	0.333384	0.329584	0	0.186658	0.0467658	0.127875	0	0.264946	0	0.0987335	0.167015
Pavir.Aa01932	0	0	0	0	0	0	0	0	0	0	0	0	0
Pavir.Aa01933	0	0	0	0	0	0	0	0	0	0	0	0	0
Pavir.Aa01934	0	0	0	0	0	0	0	0	0	0	0	0	0
Pavir.Aa01935	0.014402	0.0157671	0.0269443	0.0161793	0.0937512	0	0	0.106988	0	0.0263944	0	0	0.0299345
Pavir.Aa01936	0	0	0	0	0	0	0	0	0	0	0	0	0.594657
Pavir.Aa01937	20.0109	19.5387	21.2586	24.9596	11.5309	11.0553	10.8163	10.1969	23.5737	16.6727	12.0098	14.1179	12.1201
Pavir.Aa01938	0	0	0	0	0	0	0	0	0	0	0	0	0
Pavir.Aa01939	0.161663	0.300736	0.37848	0.162006	0.484783	0.411224	0.314403	0.423851	0.525803	0.471327	0.452539	0.317887	0.203122
Pavir.Aa01940	0.162806	0.06133	0.0962925	0.080946	0.0514848	0	0.0392626	0	0	0.0577945	0.0646227	0.13629	0.143247
Pavir.Aa01941	0	0	0	0	0	0	0	0	0	0	0	0	0
Pavir.Aa01942	20.0419	18.1617	17.8139	16.5572	21.3317	50.7726	15.4895	28.523	24.7496	22.9448	23.527	24.8242	28.8894
Pavir.Aa01943	0.181668	0.027615	0.136088	0.0490177	0	0	0	0	0	0	0	0	0.0786073
Pavir.Aa01944	23.9748	17.2767	17.9384	17.7299	14.1877	11.3777	11.3606	12.857	8.72234	9.49934	8.98842	12.5317	11.361
Pavir.Aa01945	6.58853	5.87789	5.39845	5.94328	8.45843	8.54306	6.84785	12.7637	6.06526	8.25228	8.94319	9.42098	10.2013
Pavir.Aa01946	0.0338239	0.0236929	0	0.0286341	0.0928379	0	0.148015	0	0	0.167966	0	0.163783	0.251446
Pavir.Aa01947	6.53898	7.25484	7.46794	5.88416	19.2976	25.5189	17.5864	21.9639	10.5948	14.1297	17.6426	18.9344	19.0136
Pavir.Aa01948	0.058018	0.0485814	0.116883	0.0310045	0	0.131523	0	0.11164	0.547389	0.0347922	0	0	0.0424526
Pavir.Aa01949	1.81312	3.92321	2.10352	3.88468	6.39172	4.99867	11.6047	6.48956	8.40755	3.85127	6.07538	4.64477	4.09597
Pavir.Aa01950	9.43956	31.023	27.5096	29.532	13.1378	14.6293	9.97875	9.68544	13.189	10.1008	11.0409	12.2784	9.32385
Pavir.Aa01951	0	0	0	0	0	0	0	0	0	0	0	0	0
Pavir.Aa01952	0	0.0192491	0	0	0	0	0	0	0	0	0	0	0.110626
Pavir.Aa01953	3.26003	2.56048	2.75722	3.96642	2.35702	2.51402	2.68619	4.03678	3.39911	2.32586	3.06438	2.70019	3.04124
Pavir.Aa01954	0	0	0	0	0	0	0	0	0	0	0	0	0
Pavir.Aa01955	78.077	56.5555	51.4047	53.0388	57.7806	48.0709	72.184	63.5465	42.8664	50.6946	60.5702	69.9487	56.8282
Pavir.Aa01956	3.67722	8.61633	6.55391	7.20779	2.48719	1.84164	3.1156	3.04661	2.48331	3.11307	3.19193	2.98997	3.18933
Pavir.Aa01957	0.0374114	0.138881	0.123762	0.104216	0	0.0484884	0.0294721	0	0	0.0201979	0	0.030992	0.022484
Pavir.Aa01958	0	0	0	0	0	0	0	0	0	0	0	0	0
Pavir.Aa01959	0	0	0	0	0	0	0	0	0	0	0	0	0
Pavir.Aa01960	0	0.0508301	0	0	0	0	0	0	0	0	0	0	0
Pavir.Aa01961	0	0	0	0	0	0	0	0	0	0	0	0	0
Pavir.Aa01962	0	0	0.0760502	0	0	0	0	0	0	0	0	0	0
Pavir.Aa01963	0	0	0.104449	0	0	0	0	0	0	0	0	0	0.412514
Pavir.Aa01964	10.714	5.07778	10.5009	6.16332	4.14402	2.2746	2.1538	2.11388	2.68793	2.49621	2.37534	3.57228	3.4577
Pavir.Aa01965	0.256585	0.112564	0.0672542	0	0	0.0809639	0	0	0	0.111294	0	0.0548342	0.184426
Pavir.Aa01966	0.0601957	0.0786584	0.0500596	0.0851791	0.138069	0.124163	0.0340736	0.104964	0.774676	0.235382	0.215645	0.039758	0.143503
Pavir.Aa01967	4.98094	4.58062	3.31384	4.55952	6.71938	5.33585	6.29907	3.84251	7.95611	3.74054	5.85635	4.22807	4.50073
Pavir.Aa01968	0.13192	0.261477	0.153875	0.204795	0.737177	0.139346	0.211856	0.176599	1.09366	0.248086	0.314045	0.354817	0.432143
Pavir.Aa01969	2.22822	0.894666	2.65299	1.34594	0.13103	2.37722	0.18641	0	0.330779	0.5471	0	0.121827	0.0465304
Pavir.Aa01970	0.941259	0.688554	0.414638	0.51561	1.22312	0.98098	0.917929	1.98555	4.94892	1.40477	2.00409	1.1127	3.1967
Pavir.Aa01971	39.6811	37.3124	40.2827	39.912	52.369	39.861	57.7319	47.6821	37.1632	36.9343	44.5596	46.031	41.4141
Pavir.Aa01972	0.995658	0.613301	1.64271	1.09546	0	0.125718	0	0	0	0	0	0.168972	0
Pavir.Aa01973	1.28444	0.763793	1.16934	1.0973	0.939296	0.247316	0.724228	0.578043	0.141464	0.523269	0.353585	0.958315	0.66257
Pavir.Aa01974	0	0	0	0	0	0	0	0	0	0	0	0	0
Pavir.Aa01975	0	0	0	0	0	0	0	0	0	0	0	0	0
Pavir.Aa01976	0	0	0	0	0	0	0	0	0	0	0	0	0
Pavir.Aa01977	0.478733	0.15188	0.346569	0.307119	0.718886	1.43385	0.685335	0.662973	1.04182	1.62858	0.724662	1.02739	0.920002
Pavir.Aa01978	19.4388	10.6304	11.7537	14.4184	60.4986	52.948	53.8525	60.1229	55.2545	49.2712	54.7479	56.055	54.613
Pavir.Aa01979	0.0709869	0.12183	0.116476	0.0676978	0	0	0	0	0	0.070522	0	0	0
Pavir.Aa01980	0.25407	1.83775	0.904402	0.954312	7.39473	0.811842	0.590044	6.04906	1.50993	1.8251	4.87487	1.53204	2.35362
Pavir.Aa01981	34.3875	24.818	23.8095	25.4163	37.4154	30.7674	38.0598	31.0948	48.82	38.6563	35.5154	43.8953	36.2429
Pavir.Aa01982	16.5214	22.8584	16.0626	9.66736	27.2975	13.4566	24.3697	20.444	16.9102	30.4713	20.1164	27.0863	23.4717
Pavir.Aa01983	0	0	0.0179063	0	0	0	0	0	0	0	0	0	0
Pavir.Aa01984	24.4048	24.6951	19.9733	23.9116	71.817	19.3586	39.6895	9.82206	13.8858	25.9464	32.7663	29.233	21.1704
Pavir.Aa01985	8.22614	7.03541	7.17735	8.24178	12.4937	8.77564	11.1247	9.87953	10.2661	8.22342	10.4478	10.0558	9.61481
Pavir.Aa01986	0.112585	0.221037	0.195505	0.306302	0.0435412	0.107223	0.0644617	0	0.122341	0.098295	0	0.0763044	0.037643
Pavir.Aa01987	0.0340458	0.0335719	0.0560552	0.927997	0	0	0	0	0	0	0	0	0
Pavir.Aa01988	0.554871	0	0.104449	0.196688	0	0	0	0	0	0	0	0	0
Pavir.Aa01989	0.18275	0.355224	0.240263	0.5268	0.275811	0.344092	0.284729	0.420458	0	0.152749	1.13704	0	0
Pavir.Aa01990	0	0	0	0	0	0	0	0	0	0	0	0	0
Pavir.Aa01991	0	0	0	0	0	0	0	0	0	0	0	0	0
Pavir.Aa01992	0.447648	0.169588	0.162237	0.0320167	0.593327	0	0.161019	0.500306	0	0	0	0	0.0824022
Pavir.Aa01993	5.48081	7.07283	5.72666	5.99409	11.5737	13.9007	6.57591	6.57147	2.49593	3.11458	6.48422	4.74989	6.61247
Pavir.Aa01994	2.5198	2.60956	2.47518	2.63194	2.0563	2.12707	1.26536	2.35366	0.895181	1.23592	1.76449	1.1297	1.45366
Pavir.Aa01995	2.87979	3.15779	2.79502	2.80293	4.54743	4.3715	5.92454	4.84635	3.71313	5.5424	5.23549	5.25711	5.81384
Pavir.Aa01996	0	0	0	0	0	0	0	0	0	0	0	0	0
Pavir.Aa01997	0	0	0	0	0.2592	0	0	0	0	0	0.354501	0.297609	0
Pavir.Aa01998	0	0	0	0	0	0	0	0	0	0	0	0	0
Pavir.Aa01999	0	0	0	0	0	0	0	0	0	0	0	0	0
[truncated: 96,006 more rows]
