# Supplementary material for: Gene regulatory networks for lignin biosynthesis in switchgrass (Panicum virgatum)
Source: Plant Biotechnol J. 2018 Sep 17;17(3):580–93. doi: 10.1111/pbi.13000 (PMC6381781; doi:10.1111/pbi.13000)
Supplement: Supplementary file 6 — Dataset S5 List of differentially expressed genes from internodes and tillers of switchgrass PvMYB4OX, PvMYB58/63OX, PvMYB42/85OX and PvWRKY12DR lines compared with their equivalent control (P < 0.05). [file PBI-17-580-s001.xlsx]

## Sheet: internode_diff
gene_id	sample_1	sample_2	status	value_1	value_2	log2(fold_change)	Adjusted P_value
Pavir.Aa00001	MYB4-CK	MYB4-L6	OK	1.44785	0.396508	-1.86849	0.00422761
Pavir.Aa00002	MYB4-CK	MYB4-L6	OK	0.101068	0.983763	3.28298	0.00839811
Pavir.Aa00019	MYB4-CK	MYB4-L6	OK	0	3.84181	inf	0.000399507
Pavir.Aa00020	MYB4-CK	MYB4-L6	OK	7.91737	3.77642	-1.068	0.000744283
Pavir.Aa00038	MYB4-CK	MYB4-L6	OK	6.79691	3.88821	-0.805774	0.0316365
Pavir.Aa00045	MYB4-CK	MYB4-L6	OK	34.117	17.0917	-0.997194	0.0010643
Pavir.Aa00060	MYB4-CK	MYB4-L6	OK	0.827846	7.25467	3.13147	0.000399507
Pavir.Aa00062	MYB4-CK	MYB4-L6	OK	4.1002	7.09443	0.790992	0.0194898
Pavir.Aa00068	MYB4-CK	MYB4-L6	OK	0.391499	1.29152	1.72199	0.017943
Pavir.Aa00075	MYB4-CK	MYB4-L6	OK	12.1452	2.51053	-2.27432	0.000399507
Pavir.Aa00077	MYB4-CK	MYB4-L6	OK	0.661352	2.77553	2.06927	0.0010643
Pavir.Aa00078	MYB4-CK	MYB4-L6	OK	1.38136	2.82125	1.03025	0.0322428
Pavir.Aa00084	MYB4-CK	MYB4-L6	OK	38.5386	20.0327	-0.943949	0.0152909
Pavir.Aa00103	MYB4-CK	MYB4-L6	OK	3.75611	2.05704	-0.868667	0.0380097
Pavir.Aa00112	MYB4-CK	MYB4-L6	OK	31.4759	14.4584	-1.12234	0.00136748
Pavir.Aa00113	MYB4-CK	MYB4-L6	OK	52.6828	25.5455	-1.04426	0.000399507
Pavir.Aa00121	MYB4-CK	MYB4-L6	OK	68.1282	42.5819	-0.678013	0.0398907
Pavir.Aa00133	MYB4-CK	MYB4-L6	OK	7.45461	1.32886	-2.48794	0.000399507
Pavir.Aa00139	MYB4-CK	MYB4-L6	OK	23.5887	7.64103	-1.62625	0.000399507
Pavir.Aa00144	MYB4-CK	MYB4-L6	OK	0.906565	2.30392	1.34561	0.00374751
Pavir.Aa00149	MYB4-CK	MYB4-L6	OK	35.5838	17.8178	-0.997901	0.00538504
Pavir.Aa00151	MYB4-CK	MYB4-L6	OK	13.3236	5.99356	-1.15249	0.000399507
Pavir.Aa00166	MYB4-CK	MYB4-L6	OK	8.77536	3.33758	-1.39466	0.000399507
Pavir.Aa00182	MYB4-CK	MYB4-L6	OK	3.46113	6.58191	0.927262	0.0401794
Pavir.Aa00195	MYB4-CK	MYB4-L6	OK	8.48476	21.8366	1.3638	0.0474734
Pavir.Aa00198	MYB4-CK	MYB4-L6	OK	1.21023	0	NA	0.000399507
Pavir.Aa00202	MYB4-CK	MYB4-L6	OK	3.5154	1.48424	-1.24396	0.00921476
Pavir.Aa00216	MYB4-CK	MYB4-L6	OK	5.26591	2.70899	-0.958926	0.00561037
Pavir.Aa00218	MYB4-CK	MYB4-L6	OK	3.72466	1.79954	-1.04948	0.0181181
Pavir.Aa00225	MYB4-CK	MYB4-L6	OK	1.8231	9.91044	2.44255	0.000399507
Pavir.Aa00243	MYB4-CK	MYB4-L6	OK	0.682076	3.72903	2.4508	0.00583351
Pavir.Aa00255	MYB4-CK	MYB4-L6	OK	0.569986	1.36592	1.26087	0.00981601
Pavir.Aa00280	MYB4-CK	MYB4-L6	OK	0.147135	1.34959	3.19732	0.000399507
Pavir.Aa00300	MYB4-CK	MYB4-L6	OK	22.5437	5.89827	-1.93436	0.000399507
Pavir.Aa00301	MYB4-CK	MYB4-L6	OK	2.69249	0.778601	-1.78998	0.000399507
Pavir.Aa00312	MYB4-CK	MYB4-L6	OK	13.3055	22.6815	0.769493	0.0160085
Pavir.Aa00332	MYB4-CK	MYB4-L6	OK	5.23483	0.882484	-2.5685	0.000744283
Pavir.Aa00339	MYB4-CK	MYB4-L6	OK	1.23105	3.50502	1.50953	0.000399507
Pavir.Aa00343	MYB4-CK	MYB4-L6	OK	3.59884	9.26556	1.36435	0.00136748
Pavir.Aa00354	MYB4-CK	MYB4-L6	OK	3.32832	7.32012	1.13707	0.00193923
Pavir.Aa00364	MYB4-CK	MYB4-L6	OK	3.90433	9.28333	1.24957	0.00446392
Pavir.Aa00377	MYB4-CK	MYB4-L6	OK	0.528531	2.46089	2.21912	0.00165748
Pavir.Aa00380	MYB4-CK	MYB4-L6	OK	1.09087	6.89708	2.66051	0.000399507
Pavir.Aa00394	MYB4-CK	MYB4-L6	OK	8.6114	4.53767	-0.924297	0.0106058
Pavir.Aa00406	MYB4-CK	MYB4-L6	OK	2.72113	11.5057	2.08007	0.000744283
Pavir.Aa00408	MYB4-CK	MYB4-L6	OK	13.6947	4.77252	-1.5208	0.000399507
Pavir.Aa00418	MYB4-CK	MYB4-L6	OK	2.52964	1.2507	-1.01619	0.0459639
Pavir.Aa00423	MYB4-CK	MYB4-L6	OK	7.45584	2.37333	-1.65146	0.000399507
Pavir.Aa00430	MYB4-CK	MYB4-L6	OK	0.132708	1.34828	3.34479	0.0375743
Pavir.Aa00435	MYB4-CK	MYB4-L6	OK	3.14039	0.504782	-2.63721	0.000399507
Pavir.Aa00439	MYB4-CK	MYB4-L6	OK	3.82381	1.44946	-1.3995	0.00136748
Pavir.Aa00454	MYB4-CK	MYB4-L6	OK	55.7638	29.792	-0.904404	0.00714044
Pavir.Aa00469	MYB4-CK	MYB4-L6	OK	11.6043	2.47892	-2.22687	0.000399507
Pavir.Aa00470	MYB4-CK	MYB4-L6	OK	5.46692	10.092	0.884414	0.0198309
Pavir.Aa00471	MYB4-CK	MYB4-L6	OK	6.92252	3.25171	-1.0901	0.00798324
Pavir.Aa00481	MYB4-CK	MYB4-L6	OK	39.3612	19.6776	-1.00022	0.00299962
Pavir.Aa00493	MYB4-CK	MYB4-L6	OK	5.5204	1.84812	-1.57872	0.00165748
Pavir.Aa00495	MYB4-CK	MYB4-L6	OK	12.7066	7.06748	-0.846313	0.0293446
Pavir.Aa00504	MYB4-CK	MYB4-L6	OK	28.6021	16.8727	-0.761429	0.0152909
Pavir.Aa00509	MYB4-CK	MYB4-L6	OK	27.6376	12.8689	-1.10275	0.0060558
Pavir.Aa00531	MYB4-CK	MYB4-L6	OK	1.05942	3.36582	1.66769	0.0160085
Pavir.Aa00543	MYB4-CK	MYB4-L6	OK	7.56433	16.1677	1.09583	0.000399507
Pavir.Aa00555	MYB4-CK	MYB4-L6	OK	0.340893	3.34029	3.29258	0.000399507
Pavir.Aa00557	MYB4-CK	MYB4-L6	OK	15.4947	9.04639	-0.776363	0.0262249
Pavir.Aa00558	MYB4-CK	MYB4-L6	OK	3.86977	1.17267	-1.72246	0.000399507
Pavir.Aa00585	MYB4-CK	MYB4-L6	OK	0.0706151	2.63797	5.22331	0.0361108
Pavir.Aa00599	MYB4-CK	MYB4-L6	OK	3.87533	0.680388	-2.50989	0.000399507
Pavir.Aa00608	MYB4-CK	MYB4-L6	OK	5.69822	11.6357	1.02997	0.00880775
Pavir.Aa00613	MYB4-CK	MYB4-L6	OK	4.52425	1.43609	-1.65554	0.000744283
Pavir.Aa00615	MYB4-CK	MYB4-L6	OK	4.66095	9.50761	1.02846	0.00193923
Pavir.Aa00624	MYB4-CK	MYB4-L6	OK	7.70805	1.50508	-2.35652	0.000399507
Pavir.Aa00638	MYB4-CK	MYB4-L6	OK	42.9613	8.39325	-2.35574	0.000399507
Pavir.Aa00646	MYB4-CK	MYB4-L6	OK	0.153798	2.89949	4.23669	0.00136748
Pavir.Aa00647	MYB4-CK	MYB4-L6	OK	11.1071	6.02211	-0.883143	0.0186333
Pavir.Aa00658	MYB4-CK	MYB4-L6	OK	2.71936	11.6396	2.0977	0.000399507
Pavir.Aa00659	MYB4-CK	MYB4-L6	OK	4.24171	8.82054	1.05622	0.00221258
Pavir.Aa00669	MYB4-CK	MYB4-L6	OK	2.35954	0.671379	-1.81331	0.00325266
Pavir.Aa00680	MYB4-CK	MYB4-L6	OK	1.4218	3.59484	1.33821	0.00714044
Pavir.Aa00683	MYB4-CK	MYB4-L6	OK	0.906483	2.01599	1.15314	0.0175985
Pavir.Aa00687	MYB4-CK	MYB4-L6	OK	0.355269	2.4107	2.76247	0.0010643
Pavir.Aa00703	MYB4-CK	MYB4-L6	OK	1.19304	0.505001	-1.24029	0.0234876
Pavir.Aa00720	MYB4-CK	MYB4-L6	OK	19.7284	7.63487	-1.3696	0.00165748
Pavir.Aa00723	MYB4-CK	MYB4-L6	OK	1.32096	0.295344	-2.16112	0.0177712
Pavir.Aa00725	MYB4-CK	MYB4-L6	OK	3.02182	6.86682	1.18422	0.0310312
Pavir.Aa00728	MYB4-CK	MYB4-L6	OK	3.16002	1.08694	-1.53966	0.00299962
Pavir.Aa00733	MYB4-CK	MYB4-L6	OK	3.18018	5.37358	0.756776	0.0340383
Pavir.Aa00740	MYB4-CK	MYB4-L6	OK	4.54992	1.69587	-1.42382	0.00193923
Pavir.Aa00741	MYB4-CK	MYB4-L6	OK	19.5208	11.1392	-0.809368	0.0141997
Pavir.Aa00742	MYB4-CK	MYB4-L6	OK	5.3874	1.10793	-2.28172	0.000399507
Pavir.Aa00748	MYB4-CK	MYB4-L6	OK	16.8181	2.87873	-2.54651	0.000399507
Pavir.Aa00783	MYB4-CK	MYB4-L6	OK	1.61063	3.73187	1.21227	0.0175985
Pavir.Aa00786	MYB4-CK	MYB4-L6	OK	32.016	16.8035	-0.93003	0.00561037
Pavir.Aa00796	MYB4-CK	MYB4-L6	OK	29.2474	15.3926	-0.926074	0.00325266
Pavir.Aa00803	MYB4-CK	MYB4-L6	OK	2.58742	6.48878	1.32643	0.000399507
Pavir.Aa00818	MYB4-CK	MYB4-L6	OK	0	0.827459	inf	0.000399507
Pavir.Aa00821	MYB4-CK	MYB4-L6	OK	6.92439	16.3904	1.24309	0.00299962
Pavir.Aa00857	MYB4-CK	MYB4-L6	OK	1.0318	0.11995	-3.10467	0.00469789
Pavir.Aa00868	MYB4-CK	MYB4-L6	OK	84.9265	39.9045	-1.08966	0.000744283
Pavir.Aa00880	MYB4-CK	MYB4-L6	OK	1.07057	2.50158	1.22447	0.0284156
Pavir.Aa00886	MYB4-CK	MYB4-L6	OK	2.32839	1.05852	-1.13728	0.0384452
Pavir.Aa00891	MYB4-CK	MYB4-L6	OK	0.495007	9.29207	4.23048	0.000399507
Pavir.Aa00892	MYB4-CK	MYB4-L6	OK	0	1.06889	inf	0.000399507
Pavir.Aa00898	MYB4-CK	MYB4-L6	OK	2.2968	0.759701	-1.59612	0.0165406
Pavir.Aa00900	MYB4-CK	MYB4-L6	OK	2.51522	0.64967	-1.95291	0.000399507
Pavir.Aa00916	MYB4-CK	MYB4-L6	OK	78.294	150.458	0.942387	0.0323926
Pavir.Aa00918	MYB4-CK	MYB4-L6	OK	16.9404	31.2424	0.883038	0.00819208
Pavir.Aa00934	MYB4-CK	MYB4-L6	OK	1.03037	0.426213	-1.27351	0.0233243
Pavir.Aa00968	MYB4-CK	MYB4-L6	OK	1.06809	5.15406	2.27067	0.00325266
Pavir.Aa00978	MYB4-CK	MYB4-L6	OK	2.47793	5.90461	1.25271	0.00350233
Pavir.Aa00980	MYB4-CK	MYB4-L6	OK	1.06903	2.04818	0.938039	0.0299585
Pavir.Aa00985	MYB4-CK	MYB4-L6	OK	12.8903	24.1902	0.908131	0.00374751
Pavir.Aa00986	MYB4-CK	MYB4-L6	OK	35.0386	11.6829	-1.58454	0.000399507
Pavir.Aa00993	MYB4-CK	MYB4-L6	OK	0.215596	1.06919	2.31012	0.00515805
Pavir.Aa01024	MYB4-CK	MYB4-L6	OK	445.057	55.3514	-3.0073	0.000399507
Pavir.Aa01037	MYB4-CK	MYB4-L6	OK	116.421	195.283	0.74622	0.0244626
Pavir.Aa01040	MYB4-CK	MYB4-L6	OK	0.407094	1.67996	2.04499	0.00714044
Pavir.Aa01045	MYB4-CK	MYB4-L6	OK	0.315571	1.49986	2.24879	0.0191477
Pavir.Aa01051	MYB4-CK	MYB4-L6	OK	3.63275	13.2227	1.86388	0.000399507
Pavir.Aa01064	MYB4-CK	MYB4-L6	OK	0	2.43434	inf	0.000399507
Pavir.Aa01065	MYB4-CK	MYB4-L6	OK	0.297819	1.15778	1.95886	0.00299962
Pavir.Aa01069	MYB4-CK	MYB4-L6	OK	14.4149	8.61985	-0.74183	0.0216804
Pavir.Aa01081	MYB4-CK	MYB4-L6	OK	4.69728	1.05287	-2.15749	0.00583351
Pavir.Aa01086	MYB4-CK	MYB4-L6	OK	7.95021	0.982433	-3.01656	0.000399507
Pavir.Aa01098	MYB4-CK	MYB4-L6	OK	2.40299	4.58648	0.932554	0.0428872
Pavir.Aa01110	MYB4-CK	MYB4-L6	OK	3.17716	14.1924	2.15931	0.000399507
Pavir.Aa01127	MYB4-CK	MYB4-L6	OK	1.66837	0.239063	-2.80297	0.000399507
Pavir.Aa01130	MYB4-CK	MYB4-L6	OK	0.816918	4.06376	2.31455	0.0211803
Pavir.Aa01135	MYB4-CK	MYB4-L6	OK	0.751492	7.7658	3.3693	0.000399507
Pavir.Aa01138	MYB4-CK	MYB4-L6	OK	68.6065	5.8547	-3.55068	0.000399507
Pavir.Aa01140	MYB4-CK	MYB4-L6	OK	9.20889	15.1101	0.714412	0.0421753
Pavir.Aa01151	MYB4-CK	MYB4-L6	OK	7.85551	2.74452	-1.51715	0.000399507
Pavir.Aa01157	MYB4-CK	MYB4-L6	OK	4.18346	8.78783	1.07081	0.00350233
Pavir.Aa01159	MYB4-CK	MYB4-L6	OK	6.36733	2.4685	-1.36706	0.00735253
Pavir.Aa01162	MYB4-CK	MYB4-L6	OK	1.5917	0.319951	-2.31464	0.00374751
Pavir.Aa01163	MYB4-CK	MYB4-L6	OK	4.4314	0.997417	-2.15149	0.00299962
Pavir.Aa01173	MYB4-CK	MYB4-L6	OK	5.17019	2.79929	-0.885157	0.0320935
Pavir.Aa01184	MYB4-CK	MYB4-L6	OK	1.76267	13.714	2.95981	0.000399507
Pavir.Aa01216	MYB4-CK	MYB4-L6	OK	17.8704	11.3112	-0.659821	0.0390252
Pavir.Aa01219	MYB4-CK	MYB4-L6	OK	0.154012	1.60403	3.38058	0.002742
Pavir.Aa01221	MYB4-CK	MYB4-L6	OK	0.578428	3.41146	2.56018	0.000399507
Pavir.Aa01236	MYB4-CK	MYB4-L6	OK	73.7706	9.53255	-2.95211	0.000399507
Pavir.Aa01249	MYB4-CK	MYB4-L6	OK	12.4902	4.99136	-1.32329	0.0010643
Pavir.Aa01250	MYB4-CK	MYB4-L6	OK	16.4953	5.133	-1.68418	0.000399507
Pavir.Aa01252	MYB4-CK	MYB4-L6	OK	2.25049	0.127763	-4.1387	0.0210139
Pavir.Aa01261	MYB4-CK	MYB4-L6	OK	5.82945	3.15432	-0.886032	0.0273249
Pavir.Aa01271	MYB4-CK	MYB4-L6	OK	2.16645	5.04246	1.2188	0.000399507
Pavir.Aa01272	MYB4-CK	MYB4-L6	OK	0	3.11436	inf	0.000399507
Pavir.Aa01274	MYB4-CK	MYB4-L6	OK	389.444	51.3404	-2.92325	0.000399507
Pavir.Aa01299	MYB4-CK	MYB4-L6	OK	0.408404	3.55845	3.12318	0.000399507
Pavir.Aa01311	MYB4-CK	MYB4-L6	OK	3.45774	1.47694	-1.22722	0.0145649
Pavir.Aa01322	MYB4-CK	MYB4-L6	OK	5.01095	1.06239	-2.23776	0.0115743
Pavir.Aa01326	MYB4-CK	MYB4-L6	OK	13.3298	24.0367	0.85058	0.0113802
Pavir.Aa01352	MYB4-CK	MYB4-L6	OK	14.075	1.86888	-2.91289	0.000399507
Pavir.Aa01372	MYB4-CK	MYB4-L6	OK	17.9643	3.87376	-2.21333	0.000399507
Pavir.Aa01381	MYB4-CK	MYB4-L6	OK	14.9111	7.03157	-1.08447	0.00299962
Pavir.Aa01393	MYB4-CK	MYB4-L6	OK	52.0928	82.4884	0.663106	0.0384452
Pavir.Aa01396	MYB4-CK	MYB4-L6	OK	5.89815	12.1091	1.03776	0.00398859
Pavir.Aa01397	MYB4-CK	MYB4-L6	OK	0.110805	2.21794	4.32313	0.0496509
Pavir.Aa01400	MYB4-CK	MYB4-L6	OK	0.0955198	0.827658	3.11516	0.0323926
Pavir.Aa01408	MYB4-CK	MYB4-L6	OK	0.671972	2.99136	2.15433	0.0113802
Pavir.Aa01415	MYB4-CK	MYB4-L6	OK	7.51504	30.4874	2.02036	0.000399507
Pavir.Aa01418	MYB4-CK	MYB4-L6	OK	5.65846	2.49938	-1.17884	0.00798324
Pavir.Aa01422	MYB4-CK	MYB4-L6	OK	27.9185	58.8844	1.07667	0.00692716
Pavir.Aa01428	MYB4-CK	MYB4-L6	OK	2.82568	13.5441	2.26099	0.000399507
Pavir.Aa01432	MYB4-CK	MYB4-L6	OK	6.84354	3.58427	-0.933062	0.0130886
Pavir.Aa01449	MYB4-CK	MYB4-L6	OK	0.271468	0.945419	1.80017	0.0277927
Pavir.Aa01461	MYB4-CK	MYB4-L6	OK	6.71534	3.34043	-1.00743	0.00880775
Pavir.Aa01466	MYB4-CK	MYB4-L6	OK	60.0049	114.778	0.935699	0.00961579
Pavir.Aa01471	MYB4-CK	MYB4-L6	OK	1.63978	6.07195	1.88866	0.000399507
Pavir.Aa01490	MYB4-CK	MYB4-L6	OK	2.49158	5.58578	1.1647	0.00350233
Pavir.Aa01495	MYB4-CK	MYB4-L6	OK	1.77502	4.90802	1.46731	0.0010643
Pavir.Aa01504	MYB4-CK	MYB4-L6	OK	3.43609	1.65613	-1.05295	0.0200021
Pavir.Aa01509	MYB4-CK	MYB4-L6	OK	0.83926	0	NA	0.000399507
Pavir.Aa01510	MYB4-CK	MYB4-L6	OK	3.90283	0.34627	-3.49455	0.000399507
Pavir.Aa01515	MYB4-CK	MYB4-L6	OK	0.598025	3.87187	2.69475	0.000399507
Pavir.Aa01518	MYB4-CK	MYB4-L6	OK	45.7023	25.3726	-0.848996	0.010213
Pavir.Aa01527	MYB4-CK	MYB4-L6	OK	0	2.55523	inf	0.000399507
Pavir.Aa01557	MYB4-CK	MYB4-L6	OK	29.6029	54.6123	0.883489	0.00819208
Pavir.Aa01560	MYB4-CK	MYB4-L6	OK	3.71021	0.824083	-2.17064	0.000399507
Pavir.Aa01561	MYB4-CK	MYB4-L6	OK	0.436996	3.58034	3.03441	0.00692716
Pavir.Aa01563	MYB4-CK	MYB4-L6	OK	97.9256	61.4937	-0.671247	0.039746
Pavir.Aa01630	MYB4-CK	MYB4-L6	OK	6.97071	3.75852	-0.89114	0.0113802
Pavir.Aa01634	MYB4-CK	MYB4-L6	OK	5.50514	2.10991	-1.3836	0.0010643
Pavir.Aa01653	MYB4-CK	MYB4-L6	OK	4.373	13.1164	1.58468	0.000399507
Pavir.Aa01664	MYB4-CK	MYB4-L6	OK	3.41832	0.376725	-3.18171	0.0010643
Pavir.Aa01681	MYB4-CK	MYB4-L6	OK	5.51781	11.5361	1.06398	0.0106058
Pavir.Aa01684	MYB4-CK	MYB4-L6	OK	30.6195	61.1173	0.997128	0.00469789
Pavir.Aa01693	MYB4-CK	MYB4-L6	OK	1.77526	3.68461	1.05348	0.0252655
Pavir.Aa01706	MYB4-CK	MYB4-L6	OK	5.45511	2.66009	-1.03614	0.00714044
Pavir.Aa01713	MYB4-CK	MYB4-L6	OK	10.4126	5.60148	-0.894445	0.0181181
Pavir.Aa01719	MYB4-CK	MYB4-L6	OK	0.360325	2.25801	2.64768	0.00193923
Pavir.Aa01724	MYB4-CK	MYB4-L6	OK	8.90571	2.25842	-1.97942	0.000399507
Pavir.Aa01732	MYB4-CK	MYB4-L6	OK	2.34696	0	NA	0.0268573
Pavir.Aa01733	MYB4-CK	MYB4-L6	OK	1.26013	0.247955	-2.34542	0.0470645
Pavir.Aa01735	MYB4-CK	MYB4-L6	OK	0.214358	3.65194	4.09057	0.0246246
Pavir.Aa01742	MYB4-CK	MYB4-L6	OK	9.16498	4.42177	-1.05151	0.00247982
Pavir.Aa01745	MYB4-CK	MYB4-L6	OK	21.7664	4.59818	-2.24297	0.000399507
Pavir.Aa01751	MYB4-CK	MYB4-L6	OK	6.95882	0.349735	-4.31451	0.000399507
Pavir.Aa01774	MYB4-CK	MYB4-L6	OK	1.62966	6.2683	1.94351	0.000399507
Pavir.Aa01791	MYB4-CK	MYB4-L6	OK	73.7634	175.537	1.2508	0.000399507
Pavir.Aa01795	MYB4-CK	MYB4-L6	OK	1.2405	0.499155	-1.31336	0.0400362
Pavir.Aa01838	MYB4-CK	MYB4-L6	OK	1.37332	3.34738	1.28537	0.0188063
Pavir.Aa01857	MYB4-CK	MYB4-L6	OK	39.1083	11.2112	-1.80254	0.000399507
Pavir.Aa01867	MYB4-CK	MYB4-L6	OK	0.852771	0	NA	0.000399507
Pavir.Aa01907	MYB4-CK	MYB4-L6	OK	8.82482	3.22579	-1.45191	0.000399507
Pavir.Aa01950	MYB4-CK	MYB4-L6	OK	5.2318	20.9465	2.00133	0.000399507
Pavir.Aa01977	MYB4-CK	MYB4-L6	OK	0.811987	0.174753	-2.21614	0.00921476
Pavir.Aa01978	MYB4-CK	MYB4-L6	OK	21.249	7.94695	-1.41892	0.000399507
Pavir.Aa02029	MYB4-CK	MYB4-L6	OK	11.7144	44.7676	1.93417	0.000399507
Pavir.Aa02034	MYB4-CK	MYB4-L6	OK	4.7296	0.694427	-2.76782	0.000399507
Pavir.Aa02053	MYB4-CK	MYB4-L6	OK	4.52756	9.11956	1.01023	0.0213467
Pavir.Aa02104	MYB4-CK	MYB4-L6	OK	5.2328	13.6552	1.38379	0.00798324
Pavir.Aa02113	MYB4-CK	MYB4-L6	OK	47.4906	82.8179	0.802302	0.0378638
Pavir.Aa02122	MYB4-CK	MYB4-L6	OK	2.66899	0.231782	-3.52545	0.00247982
Pavir.Aa02124	MYB4-CK	MYB4-L6	OK	13.7975	5.38054	-1.35859	0.0010643
Pavir.Aa02147	MYB4-CK	MYB4-L6	OK	0	1.06206	inf	0.000399507
Pavir.Aa02157	MYB4-CK	MYB4-L6	OK	2.02296	5.29265	1.38752	0.000399507
Pavir.Aa02160	MYB4-CK	MYB4-L6	OK	32.173	86.7413	1.43087	0.00136748
Pavir.Aa02199	MYB4-CK	MYB4-L6	OK	0.770712	0.125304	-2.62076	0.00561037
Pavir.Aa02219	MYB4-CK	MYB4-L6	OK	0.781319	5.32473	2.76873	0.0294984
Pavir.Aa02225	MYB4-CK	MYB4-L6	OK	1.11248	14.3478	3.68899	0.00165748
Pavir.Aa02233	MYB4-CK	MYB4-L6	OK	0.471842	9.99053	4.40419	0.000399507
Pavir.Aa02244	MYB4-CK	MYB4-L6	OK	13.6258	3.72596	-1.87066	0.000399507
Pavir.Aa02250	MYB4-CK	MYB4-L6	OK	4.80415	14.2016	1.5637	0.00350233
Pavir.Aa02267	MYB4-CK	MYB4-L6	OK	0	1.64734	inf	0.000399507
Pavir.Aa02281	MYB4-CK	MYB4-L6	OK	0	0.816319	inf	0.000399507
Pavir.Aa02314	MYB4-CK	MYB4-L6	OK	2.30598	0.476268	-2.27553	0.00538504
Pavir.Aa02315	MYB4-CK	MYB4-L6	OK	9.10171	20.5043	1.17172	0.000399507
Pavir.Aa02333	MYB4-CK	MYB4-L6	OK	1.84758	3.6274	0.9733	0.0168936
Pavir.Aa02339	MYB4-CK	MYB4-L6	OK	15.777	25.3831	0.686051	0.0365513
Pavir.Aa02378	MYB4-CK	MYB4-L6	OK	20.4496	78.0175	1.93173	0.000744283
Pavir.Aa02379	MYB4-CK	MYB4-L6	OK	1.91738	4.11711	1.10249	0.00561037
Pavir.Aa02387	MYB4-CK	MYB4-L6	OK	2.36036	0.574786	-2.03791	0.00165748
Pavir.Aa02392	MYB4-CK	MYB4-L6	OK	11.2122	6.2288	-0.848041	0.0241373
Pavir.Aa02407	MYB4-CK	MYB4-L6	OK	0.291113	5.94491	4.352	0.000399507
Pavir.Aa02413	MYB4-CK	MYB4-L6	OK	2.96125	1.49565	-0.985437	0.0277927
Pavir.Aa02414	MYB4-CK	MYB4-L6	OK	36.0626	9.09752	-1.98696	0.000399507
Pavir.Aa02427	MYB4-CK	MYB4-L6	OK	2.02999	0	NA	0.000399507
Pavir.Aa02431	MYB4-CK	MYB4-L6	OK	3.25411	0	NA	0.000399507
Pavir.Aa02434	MYB4-CK	MYB4-L6	OK	18.2567	8.1194	-1.16898	0.000744283
Pavir.Aa02443	MYB4-CK	MYB4-L6	OK	3.55867	0.701806	-2.3422	0.000399507
Pavir.Aa02449	MYB4-CK	MYB4-L6	OK	33.4535	69.8594	1.0623	0.000744283
Pavir.Aa02472	MYB4-CK	MYB4-L6	OK	0.411983	1.0599	1.36327	0.00350233
Pavir.Aa02493	MYB4-CK	MYB4-L6	OK	3.14379	10.8589	1.7883	0.000399507
Pavir.Aa02523	MYB4-CK	MYB4-L6	OK	0.998516	1.88071	0.913418	0.0359646
Pavir.Aa02524	MYB4-CK	MYB4-L6	OK	2.53693	0.523765	-2.27609	0.000399507
Pavir.Aa02527	MYB4-CK	MYB4-L6	OK	3.13493	0.101557	-4.94807	0.00422761
Pavir.Aa02548	MYB4-CK	MYB4-L6	OK	3.86655	8.08546	1.06428	0.00299962
Pavir.Aa02604	MYB4-CK	MYB4-L6	OK	8.6847	16.173	0.897043	0.0117667
Pavir.Aa02612	MYB4-CK	MYB4-L6	OK	6.91347	1.70656	-2.01832	0.000399507
Pavir.Aa02639	MYB4-CK	MYB4-L6	OK	1.32243	0	NA	0.030419
Pavir.Aa02650	MYB4-CK	MYB4-L6	OK	2.01976	6.09665	1.59384	0.00515805
Pavir.Aa02651	MYB4-CK	MYB4-L6	OK	14.095	31.7742	1.17267	0.000399507
Pavir.Aa02666	MYB4-CK	MYB4-L6	OK	1.36307	0	NA	0.000399507
Pavir.Aa02670	MYB4-CK	MYB4-L6	OK	7.62861	3.0997	-1.29929	0.000399507
Pavir.Aa02697	MYB4-CK	MYB4-L6	OK	3.02439	7.26361	1.26404	0.000399507
Pavir.Aa02699	MYB4-CK	MYB4-L6	OK	6.04491	17.9464	1.5699	0.000399507
Pavir.Aa02704	MYB4-CK	MYB4-L6	OK	6.7925	2.56888	-1.4028	0.0311828
Pavir.Aa02705	MYB4-CK	MYB4-L6	OK	0.627165	2.60673	2.05532	0.000399507
Pavir.Aa02708	MYB4-CK	MYB4-L6	OK	54.2649	22.9197	-1.24343	0.000399507
Pavir.Aa02715	MYB4-CK	MYB4-L6	OK	5.0119	18.7431	1.90293	0.000399507
Pavir.Aa02718	MYB4-CK	MYB4-L6	OK	38.524	23.2644	-0.72763	0.0472014
Pavir.Aa02724	MYB4-CK	MYB4-L6	OK	44.3195	25.7169	-0.785227	0.0377196
Pavir.Aa02728	MYB4-CK	MYB4-L6	OK	7.02191	1.16994	-2.58543	0.000399507
Pavir.Aa02730	MYB4-CK	MYB4-L6	OK	10.722	5.55091	-0.949776	0.0067122
Pavir.Aa02738	MYB4-CK	MYB4-L6	OK	5.47834	10.6747	0.962381	0.00398859
Pavir.Aa02740	MYB4-CK	MYB4-L6	OK	3.92757	1.21068	-1.69782	0.000744283
Pavir.Aa02744	MYB4-CK	MYB4-L6	OK	99.7612	16.285	-2.61493	0.000399507
Pavir.Aa02746	MYB4-CK	MYB4-L6	OK	14.4822	25.0532	0.790709	0.00880775
Pavir.Aa02756	MYB4-CK	MYB4-L6	OK	1.87934	6.54166	1.79943	0.000399507
Pavir.Aa02771	MYB4-CK	MYB4-L6	OK	1.18424	3.02743	1.35414	0.0184601
Pavir.Aa02787	MYB4-CK	MYB4-L6	OK	46.609	93.8817	1.01023	0.00756376
Pavir.Aa02788	MYB4-CK	MYB4-L6	OK	7.94548	16.0565	1.01495	0.00981601
Pavir.Aa02798	MYB4-CK	MYB4-L6	OK	6.27342	13.1345	1.06603	0.00398859
Pavir.Aa02815	MYB4-CK	MYB4-L6	OK	1.7773	0.389899	-2.18851	0.0325438
Pavir.Aa02817	MYB4-CK	MYB4-L6	OK	2.46725	1.00351	-1.29785	0.0338915
Pavir.Aa02821	MYB4-CK	MYB4-L6	OK	25.0574	41.3495	0.722633	0.0332977
Pavir.Aa02860	MYB4-CK	MYB4-L6	OK	1.16879	0.133051	-3.13497	0.0293446
Pavir.Aa02864	MYB4-CK	MYB4-L6	OK	4.47118	1.15361	-1.9545	0.000399507
Pavir.Aa02868	MYB4-CK	MYB4-L6	OK	1.59904	0.330471	-2.27462	0.00136748
Pavir.Aa02888	MYB4-CK	MYB4-L6	OK	3.43967	11.02	1.67979	0.000399507
Pavir.Aa02892	MYB4-CK	MYB4-L6	OK	27.8769	9.56503	-1.54323	0.000399507
Pavir.Aa02902	MYB4-CK	MYB4-L6	OK	6.2432	10.8806	0.801408	0.0184601
Pavir.Aa02903	MYB4-CK	MYB4-L6	OK	12.9465	4.86558	-1.41188	0.0010643
Pavir.Aa02907	MYB4-CK	MYB4-L6	OK	3.7474	7.61844	1.02361	0.00627638
Pavir.Aa02952	MYB4-CK	MYB4-L6	OK	1.19658	3.33946	1.48069	0.00422761
Pavir.Aa02963	MYB4-CK	MYB4-L6	OK	13.138	4.69563	-1.48435	0.000399507
Pavir.Aa02978	MYB4-CK	MYB4-L6	OK	2.34329	0.821637	-1.51196	0.0189777
Pavir.Aa02979	MYB4-CK	MYB4-L6	OK	1.95679	0.559579	-1.80607	0.0206774
Pavir.Aa03017	MYB4-CK	MYB4-L6	OK	4.97689	1.60654	-1.63129	0.00714044
Pavir.Aa03019	MYB4-CK	MYB4-L6	OK	9.95894	20.4207	1.03597	0.000744283
Pavir.Aa03029	MYB4-CK	MYB4-L6	OK	1.69456	0.403281	-2.07106	0.00880775
Pavir.Aa03031	MYB4-CK	MYB4-L6	OK	10.4963	3.51299	-1.57912	0.000399507
Pavir.Aa03044	MYB4-CK	MYB4-L6	OK	0	13.6502	inf	0.000399507
Pavir.Aa03048	MYB4-CK	MYB4-L6	OK	0.43771	2.07959	2.24825	0.0205097
Pavir.Aa03061	MYB4-CK	MYB4-L6	OK	7.47514	0	NA	0.000399507
Pavir.Aa03067	MYB4-CK	MYB4-L6	OK	0	0.934748	inf	0.000399507
Pavir.Aa03070	MYB4-CK	MYB4-L6	OK	10.8326	30.5897	1.49766	0.0010643
Pavir.Aa03074	MYB4-CK	MYB4-L6	OK	4.73033	1.89367	-1.32076	0.0010643
Pavir.Aa03113	MYB4-CK	MYB4-L6	OK	19.3499	8.35347	-1.21188	0.00860302
Pavir.Aa03114	MYB4-CK	MYB4-L6	OK	159.222	24.0271	-2.7283	0.000399507
Pavir.Aa03137	MYB4-CK	MYB4-L6	OK	11.5471	25.5923	1.14819	0.0010643
Pavir.Aa03147	MYB4-CK	MYB4-L6	OK	9.90859	28.2023	1.50906	0.000399507
Pavir.Aa03160	MYB4-CK	MYB4-L6	OK	34.9532	20.459	-0.77269	0.0117667
Pavir.Aa03175	MYB4-CK	MYB4-L6	OK	3.45159	0.923759	-1.90167	0.000399507
Pavir.Aa03179	MYB4-CK	MYB4-L6	OK	0.234572	2.64791	3.49675	0.00469789
Pavir.Aa03196	MYB4-CK	MYB4-L6	OK	5.5906	3.16727	-0.819762	0.0484288
Pavir.Aa03201	MYB4-CK	MYB4-L6	OK	8.17873	3.39916	-1.2667	0.00247982
Pavir.Aa03204	MYB4-CK	MYB4-L6	OK	12.6735	4.92918	-1.3624	0.00136748
Pavir.Aa03208	MYB4-CK	MYB4-L6	OK	8.13669	1.44197	-2.4964	0.000399507
Pavir.Aa03209	MYB4-CK	MYB4-L6	OK	0.695772	2.03768	1.55024	0.0282595
Pavir.Aa03218	MYB4-CK	MYB4-L6	OK	35.1803	12.48	-1.49515	0.000399507
Pavir.Aa03224	MYB4-CK	MYB4-L6	OK	5.7503	14.8997	1.37357	0.00221258
Pavir.Aa03225	MYB4-CK	MYB4-L6	OK	11.2538	4.42552	-1.34649	0.000399507
Pavir.Aa03227	MYB4-CK	MYB4-L6	OK	6.74219	2.429	-1.47285	0.000399507
Pavir.Aa03228	MYB4-CK	MYB4-L6	OK	1.58823	0.17178	-3.20879	0.000399507
Pavir.Aa03230	MYB4-CK	MYB4-L6	OK	3.44327	0.98674	-1.80304	0.0242999
Pavir.Aa03240	MYB4-CK	MYB4-L6	OK	0.35646	1.66246	2.2215	0.000399507
Pavir.Aa03246	MYB4-CK	MYB4-L6	OK	6.94359	21.0016	1.59675	0.000399507
Pavir.Aa03248	MYB4-CK	MYB4-L6	OK	22.1715	13.0351	-0.766302	0.0296533
Pavir.Aa03250	MYB4-CK	MYB4-L6	OK	0.818298	2.96195	1.85585	0.000399507
Pavir.Aa03266	MYB4-CK	MYB4-L6	OK	4.64171	0.969944	-2.25868	0.00492814
Pavir.Aa03286	MYB4-CK	MYB4-L6	OK	2.22266	0.677394	-1.71422	0.01707
Pavir.Aa03301	MYB4-CK	MYB4-L6	OK	6.74198	3.0275	-1.15504	0.0340383
Pavir.Aa03304	MYB4-CK	MYB4-L6	OK	8.02007	14.9135	0.894936	0.0265425
Pavir.Aa03310	MYB4-CK	MYB4-L6	OK	17.4474	57.0145	1.70831	0.010213
Pavir.Aa03315	MYB4-CK	MYB4-L6	OK	2.96157	8.40328	1.50459	0.000744283
Pavir.Aa03322	MYB4-CK	MYB4-L6	OK	125.572	35.9519	-1.80437	0.000399507
Pavir.Aa03331	MYB4-CK	MYB4-L6	OK	1.21224	2.89666	1.25671	0.0188063
Pavir.Aa03356	MYB4-CK	MYB4-L6	OK	21.5215	6.6445	-1.69555	0.000399507
Pavir.Aa03358	MYB4-CK	MYB4-L6	OK	4.50969	12.5422	1.47569	0.0249458
Pavir.Aa03364	MYB4-CK	MYB4-L6	OK	18.4394	31.778	0.78523	0.0174228
Pavir.Aa03369	MYB4-CK	MYB4-L6	OK	3.60364	7.56466	1.06982	0.00247982
Pavir.Aa03382	MYB4-CK	MYB4-L6	OK	2.39836	0.613696	-1.96645	0.000399507
Pavir.Aa03393	MYB4-CK	MYB4-L6	OK	1.39102	3.43678	1.30492	0.0242999
Pavir.Aa03415	MYB4-CK	MYB4-L6	OK	2.83238	1.24625	-1.18442	0.0132754
Pavir.Aa03426	MYB4-CK	MYB4-L6	OK	4.46331	0	NA	0.000399507
Pavir.Aa03443	MYB4-CK	MYB4-L6	OK	0.357777	1.11274	1.63698	0.0141997
Pavir.Aa03445	MYB4-CK	MYB4-L6	OK	11.217	28.3941	1.3399	0.00398859
Pavir.Aa03450	MYB4-CK	MYB4-L6	OK	0.460225	1.33378	1.53511	0.0174228
Pavir.Aa03451	MYB4-CK	MYB4-L6	OK	1.22506	0.229139	-2.41855	0.0121467
Pavir.Aa03472	MYB4-CK	MYB4-L6	OK	22.645	42.1146	0.895129	0.00515805
Pavir.Aa03478	MYB4-CK	MYB4-L6	OK	10.6326	17.9402	0.754699	0.0167176
Pavir.Aa03479	MYB4-CK	MYB4-L6	OK	3.69708	6.76097	0.870844	0.0145649
Pavir.Aa03480	MYB4-CK	MYB4-L6	OK	45.4079	21.9247	-1.05038	0.00136748
Pavir.Aa03484	MYB4-CK	MYB4-L6	OK	21.8466	9.6311	-1.18164	0.000399507
Pavir.Aa03497	MYB4-CK	MYB4-L6	OK	11.7649	21.5262	0.871608	0.00492814
Pavir.Aa03498	MYB4-CK	MYB4-L6	OK	1.39006	0.518603	-1.42244	0.0233243
Pavir.Aa03507	MYB4-CK	MYB4-L6	OK	3.29722	9.32986	1.50061	0.000399507
Pavir.Aa03510	MYB4-CK	MYB4-L6	OK	18.1376	8.87272	-1.03154	0.0010643
Pavir.Aa03519	MYB4-CK	MYB4-L6	OK	2.1922	0.729763	-1.58688	0.0293446
Pavir.Aa03529	MYB4-CK	MYB4-L6	OK	20.8408	9.04919	-1.20355	0.000399507
Pavir.Aa03534	MYB4-CK	MYB4-L6	OK	2.03101	3.91272	0.945975	0.0424628
Pavir.Aa03540	MYB4-CK	MYB4-L6	OK	13.7818	7.61631	-0.8556	0.0417486
Pavir.Aa03544	MYB4-CK	MYB4-L6	OK	2.47433	0.694321	-1.83336	0.0010643
Pavir.Aa03559	MYB4-CK	MYB4-L6	OK	6.65287	0.863678	-2.94541	0.000399507
Pavir.Aa03584	MYB4-CK	MYB4-L6	OK	8.38921	4.6542	-0.85	0.0129013
Pavir.Aa03585	MYB4-CK	MYB4-L6	OK	0.871271	0.233713	-1.89838	0.00819208
Pavir.Aa03592	MYB4-CK	MYB4-L6	OK	4.06722	8.53239	1.06891	0.000744283
Pavir.Aa03594	MYB4-CK	MYB4-L6	OK	6.33934	0.93402	-2.76281	0.000399507
Pavir.Aa03597	MYB4-CK	MYB4-L6	OK	2.37487	0.968989	-1.2933	0.0130886
Pavir.Ab00007	MYB4-CK	MYB4-L6	OK	0.813403	0	NA	0.0456854
Pavir.Ab00008	MYB4-CK	MYB4-L6	OK	1.47344	4.62825	1.65128	0.00247982
Pavir.Ab00019	MYB4-CK	MYB4-L6	OK	12.2112	26.6455	1.12569	0.00901173
Pavir.Ab00033	MYB4-CK	MYB4-L6	OK	4.01634	1.81502	-1.14589	0.000399507
Pavir.Ab00035	MYB4-CK	MYB4-L6	OK	9.14054	2.43544	-1.9081	0.000399507
Pavir.Ab00043	MYB4-CK	MYB4-L6	OK	36.6259	11.5897	-1.66002	0.000399507
Pavir.Ab00045	MYB4-CK	MYB4-L6	OK	6.96573	3.33863	-1.06102	0.00692716
Pavir.Ab00047	MYB4-CK	MYB4-L6	OK	0.805398	0.124061	-2.69865	0.00561037
Pavir.Ab00076	MYB4-CK	MYB4-L6	OK	3.86119	7.49779	0.957421	0.002742
Pavir.Ab00077	MYB4-CK	MYB4-L6	OK	9.94891	2.39447	-2.05483	0.00193923
Pavir.Ab00083	MYB4-CK	MYB4-L6	OK	9.854	33.1226	1.74904	0.0010643
Pavir.Ab00095	MYB4-CK	MYB4-L6	OK	0.244324	1.04522	2.09693	0.0165406
Pavir.Ab00110	MYB4-CK	MYB4-L6	OK	9.93123	2.96781	-1.74258	0.000399507
Pavir.Ab00120	MYB4-CK	MYB4-L6	OK	29.7663	87.9499	1.563	0.000399507
Pavir.Ab00142	MYB4-CK	MYB4-L6	OK	2.54614	1.01791	-1.32269	0.0127136
Pavir.Ab00157	MYB4-CK	MYB4-L6	OK	31.1625	19.2768	-0.692951	0.0277927
Pavir.Ab00180	MYB4-CK	MYB4-L6	OK	0.407167	8.58416	4.39798	0.000399507
Pavir.Ab00181	MYB4-CK	MYB4-L6	OK	3.56984	6.85861	0.942057	0.00515805
Pavir.Ab00187	MYB4-CK	MYB4-L6	OK	17.1753	9.82616	-0.805636	0.0119569
Pavir.Ab00191	MYB4-CK	MYB4-L6	OK	0.906213	0.170194	-2.41267	0.0177712
Pavir.Ab00193	MYB4-CK	MYB4-L6	OK	43.2057	72.1805	0.740387	0.0257444
Pavir.Ab00197	MYB4-CK	MYB4-L6	OK	7.17567	14.5922	1.02401	0.000744283
Pavir.Ab00199	MYB4-CK	MYB4-L6	OK	0.600847	1.42448	1.24536	0.0151101
Pavir.Ab00212	MYB4-CK	MYB4-L6	OK	3.16983	5.42698	0.775744	0.0331479
Pavir.Ab00214	MYB4-CK	MYB4-L6	OK	7.43455	18.3768	1.30557	0.000399507
Pavir.Ab00217	MYB4-CK	MYB4-L6	OK	0.245029	1.76341	2.84734	0.00299962
Pavir.Ab00219	MYB4-CK	MYB4-L6	OK	8.83981	3.58629	-1.30152	0.00515805
Pavir.Ab00225	MYB4-CK	MYB4-L6	OK	13.1223	7.41808	-0.822898	0.034335
Pavir.Ab00229	MYB4-CK	MYB4-L6	OK	6.17538	3.22308	-0.938087	0.0221772
Pavir.Ab00230	MYB4-CK	MYB4-L6	OK	0.678353	1.99282	1.5547	0.0184601
Pavir.Ab00233	MYB4-CK	MYB4-L6	OK	5.94955	3.01004	-0.982997	0.00538504
Pavir.Ab00236	MYB4-CK	MYB4-L6	OK	5.265	0.0943023	-5.803	0.0459639
Pavir.Ab00278	MYB4-CK	MYB4-L6	OK	2.57799	1.04697	-1.30002	0.0189777
Pavir.Ab00280	MYB4-CK	MYB4-L6	OK	4.91423	0.266683	-4.20377	0.000399507
Pavir.Ab00285	MYB4-CK	MYB4-L6	OK	2.01198	1.04285	-0.948085	0.0338915
Pavir.Ab00299	MYB4-CK	MYB4-L6	OK	3.83057	7.86335	1.03758	0.00398859
Pavir.Ab00306	MYB4-CK	MYB4-L6	OK	14.6401	45.7121	1.64265	0.000399507
Pavir.Ab00312	MYB4-CK	MYB4-L6	OK	2.07581	12.8113	2.62568	0.000399507
Pavir.Ab00319	MYB4-CK	MYB4-L6	OK	2.04478	0.384252	-2.41182	0.0332977
Pavir.Ab00321	MYB4-CK	MYB4-L6	OK	4.00394	9.11672	1.18709	0.00299962
Pavir.Ab00333	MYB4-CK	MYB4-L6	OK	1.90548	3.73007	0.969048	0.00136748
Pavir.Ab00336	MYB4-CK	MYB4-L6	OK	40.6747	21.6158	-0.912044	0.0147448
Pavir.Ab00337	MYB4-CK	MYB4-L6	OK	0.100003	1.06949	3.41881	0.00515805
Pavir.Ab00338	MYB4-CK	MYB4-L6	OK	0.215263	2.8197	3.71137	0.00583351
Pavir.Ab00348	MYB4-CK	MYB4-L6	OK	5.01464	0.80925	-2.63149	0.0010643
Pavir.Ab00354	MYB4-CK	MYB4-L6	OK	12.683	31.1603	1.29681	0.000399507
Pavir.Ab00356	MYB4-CK	MYB4-L6	OK	0	0.998191	inf	0.000399507
Pavir.Ab00357	MYB4-CK	MYB4-L6	OK	1.49143	4.13171	1.47004	0.000399507
Pavir.Ab00358	MYB4-CK	MYB4-L6	OK	12.9893	3.91087	-1.73176	0.000399507
Pavir.Ab00369	MYB4-CK	MYB4-L6	OK	12.0167	21.6992	0.852599	0.0167176
Pavir.Ab00370	MYB4-CK	MYB4-L6	OK	5.23637	10.1461	0.954292	0.00398859
Pavir.Ab00398	MYB4-CK	MYB4-L6	OK	17.0397	7.22885	-1.23706	0.000399507
Pavir.Ab00400	MYB4-CK	MYB4-L6	OK	3.35184	1.21772	-1.46078	0.00165748
Pavir.Ab00419	MYB4-CK	MYB4-L6	OK	55.2374	9.54503	-2.53282	0.000399507
Pavir.Ab00421	MYB4-CK	MYB4-L6	OK	12.6368	21.3365	0.75569	0.0223422
Pavir.Ab00426	MYB4-CK	MYB4-L6	OK	3.72711	6.33749	0.765857	0.0406115
Pavir.Ab00440	MYB4-CK	MYB4-L6	OK	1.18405	0.269201	-2.13697	0.0216804
Pavir.Ab00448	MYB4-CK	MYB4-L6	OK	26.4908	11.9645	-1.14673	0.00193923
Pavir.Ab00451	MYB4-CK	MYB4-L6	OK	5.13182	11.1648	1.12141	0.00165748
Pavir.Ab00454	MYB4-CK	MYB4-L6	OK	15.5147	31.2861	1.01188	0.00193923
Pavir.Ab00464	MYB4-CK	MYB4-L6	OK	1.55351	0.553876	-1.4879	0.0167176
Pavir.Ab00473	MYB4-CK	MYB4-L6	OK	137.355	19.313	-2.83026	0.000399507
Pavir.Ab00479	MYB4-CK	MYB4-L6	OK	9.62575	2.14072	-2.16881	0.000399507
Pavir.Ab00480	MYB4-CK	MYB4-L6	OK	24.0176	10.0941	-1.25059	0.000399507
Pavir.Ab00488	MYB4-CK	MYB4-L6	OK	4.87198	8.9749	0.881387	0.0279498
Pavir.Ab00496	MYB4-CK	MYB4-L6	OK	2.98418	1.03129	-1.53288	0.000399507
Pavir.Ab00498	MYB4-CK	MYB4-L6	OK	4.90218	8.92472	0.864385	0.0141997
Pavir.Ab00528	MYB4-CK	MYB4-L6	OK	1.6804	0.745494	-1.17253	0.0381544
Pavir.Ab00537	MYB4-CK	MYB4-L6	OK	1.64224	0.542126	-1.59896	0.0427447
Pavir.Ab00541	MYB4-CK	MYB4-L6	OK	36.8712	10.8259	-1.768	0.000399507
Pavir.Ab00552	MYB4-CK	MYB4-L6	OK	1.35622	3.04198	1.16542	0.0106058
Pavir.Ab00560	MYB4-CK	MYB4-L6	OK	4.00394	10.2256	1.35269	0.000399507
Pavir.Ab00561	MYB4-CK	MYB4-L6	OK	0.817698	6.92444	3.08206	0.000399507
Pavir.Ab00573	MYB4-CK	MYB4-L6	OK	5.27404	1.13729	-2.21331	0.000399507
Pavir.Ab00601	MYB4-CK	MYB4-L6	OK	11.6171	22.063	0.925387	0.00247982
Pavir.Ab00604	MYB4-CK	MYB4-L6	OK	6.25136	0.499444	-3.64578	0.000399507
Pavir.Ab00620	MYB4-CK	MYB4-L6	OK	9.40249	5.4212	-0.794429	0.0203417
Pavir.Ab00622	MYB4-CK	MYB4-L6	OK	2.48017	0.178713	-3.79472	0.000399507
Pavir.Ab00626	MYB4-CK	MYB4-L6	OK	1.80538	5.00227	1.47028	0.0010643
Pavir.Ab00627	MYB4-CK	MYB4-L6	OK	0.166575	4.15896	4.64198	0.00819208
Pavir.Ab00630	MYB4-CK	MYB4-L6	OK	6.47319	3.66961	-0.818849	0.0121467
Pavir.Ab00633	MYB4-CK	MYB4-L6	OK	14.6169	6.93058	-1.07659	0.00398859
Pavir.Ab00634	MYB4-CK	MYB4-L6	OK	0.805243	10.821	3.74826	0.000399507
Pavir.Ab00643	MYB4-CK	MYB4-L6	OK	2.52356	4.90908	0.959994	0.0145649
Pavir.Ab00647	MYB4-CK	MYB4-L6	OK	29.1743	14.1358	-1.04535	0.0010643
Pavir.Ab00677	MYB4-CK	MYB4-L6	OK	6.53281	11.7681	0.849107	0.0140152
Pavir.Ab00685	MYB4-CK	MYB4-L6	OK	2.10153	3.58134	0.769057	0.0375743
Pavir.Ab00708	MYB4-CK	MYB4-L6	OK	4.3072	1.16073	-1.89171	0.002742
Pavir.Ab00718	MYB4-CK	MYB4-L6	OK	1.04955	2.62763	1.32398	0.00839811
Pavir.Ab00723	MYB4-CK	MYB4-L6	OK	7.73528	2.2556	-1.77794	0.000399507
Pavir.Ab00753	MYB4-CK	MYB4-L6	OK	3.88139	9.11619	1.23186	0.000744283
Pavir.Ab00754	MYB4-CK	MYB4-L6	OK	2.33125	3.96774	0.767213	0.036698
Pavir.Ab00760	MYB4-CK	MYB4-L6	OK	0.986618	8.72185	3.14407	0.000399507
Pavir.Ab00763	MYB4-CK	MYB4-L6	OK	2.36146	6.40251	1.43896	0.000399507
Pavir.Ab00769	MYB4-CK	MYB4-L6	OK	0	0.763081	inf	0.0163634
Pavir.Ab00774	MYB4-CK	MYB4-L6	OK	8.26347	4.10447	-1.00955	0.0115743
Pavir.Ab00780	MYB4-CK	MYB4-L6	OK	21.1473	40.7132	0.945026	0.00136748
Pavir.Ab00790	MYB4-CK	MYB4-L6	OK	3.68411	7.60774	1.04615	0.0132754
Pavir.Ab00797	MYB4-CK	MYB4-L6	OK	0.949749	0.205772	-2.2065	0.0437301
Pavir.Ab00801	MYB4-CK	MYB4-L6	OK	1.03908	0.22777	-2.18966	0.00515805
Pavir.Ab00805	MYB4-CK	MYB4-L6	OK	43.9695	25.2152	-0.802211	0.0228358
Pavir.Ab00811	MYB4-CK	MYB4-L6	OK	20.966	34.6337	0.724126	0.0188063
Pavir.Ab00814	MYB4-CK	MYB4-L6	OK	19.4618	7.08225	-1.45836	0.000399507
Pavir.Ab00836	MYB4-CK	MYB4-L6	OK	0.749593	4.21185	2.49027	0.000399507
Pavir.Ab00864	MYB4-CK	MYB4-L6	OK	1.70813	5.76813	1.75568	0.00165748
Pavir.Ab00865	MYB4-CK	MYB4-L6	OK	0.428963	1.67468	1.96496	0.0130886
Pavir.Ab00868	MYB4-CK	MYB4-L6	OK	4.85335	2.64089	-0.877956	0.0353745
Pavir.Ab00876	MYB4-CK	MYB4-L6	OK	252.051	89.7995	-1.48894	0.000399507
Pavir.Ab00880	MYB4-CK	MYB4-L6	OK	2.90422	1.62006	-0.842105	0.0467918
Pavir.Ab00902	MYB4-CK	MYB4-L6	OK	1.314	0	NA	0.000399507
Pavir.Ab00905	MYB4-CK	MYB4-L6	OK	0	1.24408	inf	0.000399507
Pavir.Ab00921	MYB4-CK	MYB4-L6	OK	0.785894	0.103107	-2.9302	0.036698
Pavir.Ab00923	MYB4-CK	MYB4-L6	OK	0	1.76513	inf	0.000399507
Pavir.Ab00943	MYB4-CK	MYB4-L6	OK	0	0.981054	inf	0.000399507
Pavir.Ab00950	MYB4-CK	MYB4-L6	OK	1.44364	3.195	1.1461	0.00921476
Pavir.Ab00953	MYB4-CK	MYB4-L6	OK	18.1861	41.9217	1.20486	0.000399507
Pavir.Ab00954	MYB4-CK	MYB4-L6	OK	44.575	72.0661	0.693086	0.045825
Pavir.Ab00961	MYB4-CK	MYB4-L6	OK	1.73587	3.04543	0.810984	0.0322428
Pavir.Ab00968	MYB4-CK	MYB4-L6	OK	2.32402	15.2394	2.71311	0.000399507
Pavir.Ab00976	MYB4-CK	MYB4-L6	OK	0.499767	3.66748	2.87546	0.000399507
Pavir.Ab00978	MYB4-CK	MYB4-L6	OK	45.3277	87.4588	0.948209	0.00692716
Pavir.Ab00980	MYB4-CK	MYB4-L6	OK	29.6494	17.61	-0.751608	0.0140152
Pavir.Ab00983	MYB4-CK	MYB4-L6	OK	4.06753	6.92686	0.768048	0.0462431
Pavir.Ab01016	MYB4-CK	MYB4-L6	OK	13.1295	7.46293	-0.815	0.0163634
Pavir.Ab01017	MYB4-CK	MYB4-L6	OK	1.76384	4.43487	1.33017	0.000399507
Pavir.Ab01038	MYB4-CK	MYB4-L6	OK	4.41704	0	NA	0.000399507
Pavir.Ab01039	MYB4-CK	MYB4-L6	OK	38.6473	62.4949	0.693372	0.0359646
Pavir.Ab01044	MYB4-CK	MYB4-L6	OK	5.052	13.2665	1.39286	0.000399507
Pavir.Ab01048	MYB4-CK	MYB4-L6	OK	14.9838	5.4414	-1.46135	0.000399507
Pavir.Ab01072	MYB4-CK	MYB4-L6	OK	4.40514	2.00137	-1.1382	0.0129013
Pavir.Ab01091	MYB4-CK	MYB4-L6	OK	8.30275	3.98095	-1.06048	0.0163634
Pavir.Ab01093	MYB4-CK	MYB4-L6	OK	192.702	77.8383	-1.30782	0.000399507
Pavir.Ab01101	MYB4-CK	MYB4-L6	OK	12.3619	3.78277	-1.70838	0.000399507
Pavir.Ab01117	MYB4-CK	MYB4-L6	OK	0.446309	1.34886	1.59562	0.0282595
Pavir.Ab01137	MYB4-CK	MYB4-L6	OK	7.48647	15.4307	1.04344	0.000744283
Pavir.Ab01138	MYB4-CK	MYB4-L6	OK	0.428453	1.75609	2.03516	0.0344856
Pavir.Ab01140	MYB4-CK	MYB4-L6	OK	0.394583	1.44232	1.86999	0.0287262
Pavir.Ab01147	MYB4-CK	MYB4-L6	OK	1.93978	0.60066	-1.69127	0.0223422
Pavir.Ab01150	MYB4-CK	MYB4-L6	OK	3.24761	1.40547	-1.20833	0.0268573
Pavir.Ab01161	MYB4-CK	MYB4-L6	OK	9.92874	81.8758	3.04376	0.000399507
Pavir.Ab01167	MYB4-CK	MYB4-L6	OK	0.452213	2.94027	2.70087	0.0115743
Pavir.Ab01168	MYB4-CK	MYB4-L6	OK	9.41731	36.6617	1.96089	0.000399507
Pavir.Ab01169	MYB4-CK	MYB4-L6	OK	4.85769	47.479	3.28895	0.000399507
Pavir.Ab01186	MYB4-CK	MYB4-L6	OK	14.3387	5.81217	-1.30276	0.000399507
Pavir.Ab01193	MYB4-CK	MYB4-L6	OK	4.74352	10.0459	1.08258	0.00165748
Pavir.Ab01195	MYB4-CK	MYB4-L6	OK	9.62907	0.696847	-3.78848	0.00247982
Pavir.Ab01200	MYB4-CK	MYB4-L6	OK	0.78884	0	NA	0.000399507
Pavir.Ab01231	MYB4-CK	MYB4-L6	OK	3.50831	0.40759	-3.10559	0.000399507
Pavir.Ab01233	MYB4-CK	MYB4-L6	OK	7.06059	2.17157	-1.70105	0.0010643
Pavir.Ab01234	MYB4-CK	MYB4-L6	OK	2.52974	10.5259	2.05689	0.0223422
Pavir.Ab01240	MYB4-CK	MYB4-L6	OK	12.0259	6.32505	-0.926995	0.00538504
Pavir.Ab01243	MYB4-CK	MYB4-L6	OK	8.15267	2.19948	-1.89011	0.000399507
Pavir.Ab01245	MYB4-CK	MYB4-L6	OK	1.12012	0	NA	0.000399507
Pavir.Ab01257	MYB4-CK	MYB4-L6	OK	4.74987	1.34988	-1.81506	0.000399507
Pavir.Ab01258	MYB4-CK	MYB4-L6	OK	0.973835	2.03861	1.06584	0.0492463
Pavir.Ab01271	MYB4-CK	MYB4-L6	OK	2.56356	6.08904	1.24806	0.000744283
Pavir.Ab01284	MYB4-CK	MYB4-L6	OK	2.42853	5.37133	1.1452	0.00398859
Pavir.Ab01298	MYB4-CK	MYB4-L6	OK	22.7791	142.523	2.64542	0.000399507
Pavir.Ab01306	MYB4-CK	MYB4-L6	OK	2.49451	0.606322	-2.0406	0.000399507
Pavir.Ab01311	MYB4-CK	MYB4-L6	OK	1.55517	0.351006	-2.1475	0.0298066
Pavir.Ab01316	MYB4-CK	MYB4-L6	OK	34.3423	14.1628	-1.27788	0.000399507
Pavir.Ab01325	MYB4-CK	MYB4-L6	OK	20.8322	12.866	-0.695257	0.0262249
Pavir.Ab01333	MYB4-CK	MYB4-L6	OK	72.8633	10.2897	-2.82399	0.000399507
Pavir.Ab01345	MYB4-CK	MYB4-L6	OK	8.84852	4.09019	-1.11327	0.0010643
Pavir.Ab01356	MYB4-CK	MYB4-L6	OK	20.8971	0.386878	-5.75528	0.0010643
Pavir.Ab01359	MYB4-CK	MYB4-L6	OK	1.00431	0.198537	-2.33873	0.00901173
Pavir.Ab01389	MYB4-CK	MYB4-L6	OK	2.51051	0	NA	0.000399507
Pavir.Ab01400	MYB4-CK	MYB4-L6	OK	4.24921	1.3692	-1.63386	0.00492814
Pavir.Ab01403	MYB4-CK	MYB4-L6	OK	0.163532	1.31075	3.00275	0.0221772
Pavir.Ab01425	MYB4-CK	MYB4-L6	OK	16.6651	26.2795	0.657112	0.0477481
Pavir.Ab01435	MYB4-CK	MYB4-L6	OK	40.2901	24.1411	-0.738933	0.0352245
Pavir.Ab01439	MYB4-CK	MYB4-L6	OK	2.83723	7.0744	1.31812	0.000744283
Pavir.Ab01450	MYB4-CK	MYB4-L6	OK	3.2416	1.63378	-0.988489	0.0234876
Pavir.Ab01453	MYB4-CK	MYB4-L6	OK	9.75211	17.2587	0.823539	0.00714044
Pavir.Ab01454	MYB4-CK	MYB4-L6	OK	12.2922	20.2967	0.7235	0.0423195
Pavir.Ab01459	MYB4-CK	MYB4-L6	OK	0.421562	2.40298	2.51101	0.00374751
Pavir.Ab01463	MYB4-CK	MYB4-L6	OK	2.94867	5.51437	0.903131	0.0211803
Pavir.Ab01471	MYB4-CK	MYB4-L6	OK	0	1.84043	inf	0.0121467
Pavir.Ab01476	MYB4-CK	MYB4-L6	OK	0.963921	5.45199	2.4998	0.000399507
Pavir.Ab01493	MYB4-CK	MYB4-L6	OK	1.34141	3.07803	1.19826	0.00398859
Pavir.Ab01507	MYB4-CK	MYB4-L6	OK	7.19837	0	NA	0.000399507
Pavir.Ab01508	MYB4-CK	MYB4-L6	OK	0.888629	0	NA	0.000399507
Pavir.Ab01550	MYB4-CK	MYB4-L6	OK	3.43213	0.299185	-3.51999	0.00165748
Pavir.Ab01559	MYB4-CK	MYB4-L6	OK	5.23358	1.0023	-2.38448	0.000399507
Pavir.Ab01561	MYB4-CK	MYB4-L6	OK	1.24565	0.517737	-1.26661	0.0263847
Pavir.Ab01570	MYB4-CK	MYB4-L6	OK	16.1015	31.8028	0.981959	0.00221258
Pavir.Ab01582	MYB4-CK	MYB4-L6	OK	10.7166	5.61759	-0.931828	0.0191477
Pavir.Ab01594	MYB4-CK	MYB4-L6	OK	1.31363	0.229182	-2.51899	0.0181181
Pavir.Ab01595	MYB4-CK	MYB4-L6	OK	3.16934	6.09556	0.943575	0.00422761
Pavir.Ab01599	MYB4-CK	MYB4-L6	OK	7.81424	14.4528	0.887173	0.00469789
Pavir.Ab01629	MYB4-CK	MYB4-L6	OK	4.80149	8.12033	0.758056	0.0284156
Pavir.Ab01659	MYB4-CK	MYB4-L6	OK	0.839724	0	NA	0.000399507
Pavir.Ab01677	MYB4-CK	MYB4-L6	OK	2.53002	0.996446	-1.34429	0.00446392
Pavir.Ab01679	MYB4-CK	MYB4-L6	OK	1.12838	5.23795	2.21475	0.0362589
Pavir.Ab01682	MYB4-CK	MYB4-L6	OK	46.3278	91.7632	0.986039	0.00136748
Pavir.Ab01687	MYB4-CK	MYB4-L6	OK	0.697697	2.76817	1.98826	0.00538504
Pavir.Ab01688	MYB4-CK	MYB4-L6	OK	0.449902	1.98598	2.14217	0.0400362
Pavir.Ab01712	MYB4-CK	MYB4-L6	OK	3.07781	1.62916	-0.917774	0.0344856
Pavir.Ab01744	MYB4-CK	MYB4-L6	OK	5.78654	2.03561	-1.50724	0.00538504
Pavir.Ab01752	MYB4-CK	MYB4-L6	OK	4.58092	0	NA	0.000399507
Pavir.Ab01755	MYB4-CK	MYB4-L6	OK	23.4635	7.66249	-1.61453	0.000399507
Pavir.Ab01769	MYB4-CK	MYB4-L6	OK	3.83577	8.17932	1.09246	0.00515805
Pavir.Ab01777	MYB4-CK	MYB4-L6	OK	0	0.981151	inf	0.000399507
Pavir.Ab01781	MYB4-CK	MYB4-L6	OK	3.12879	0	NA	0.000399507
Pavir.Ab01782	MYB4-CK	MYB4-L6	OK	5.40289	2.19794	-1.29758	0.00538504
Pavir.Ab01784	MYB4-CK	MYB4-L6	OK	0.392265	2.92533	2.8987	0.000399507
Pavir.Ab01790	MYB4-CK	MYB4-L6	OK	40.8083	10.0565	-2.02073	0.000399507
Pavir.Ab01791	MYB4-CK	MYB4-L6	OK	16.271	4.92246	-1.72485	0.000399507
Pavir.Ab01807	MYB4-CK	MYB4-L6	OK	11.0564	19.4598	0.815621	0.0174228
Pavir.Ab01812	MYB4-CK	MYB4-L6	OK	0.668407	2.9723	2.15278	0.000744283
Pavir.Ab01815	MYB4-CK	MYB4-L6	OK	3.77252	0.178058	-4.40511	0.00961579
Pavir.Ab01825	MYB4-CK	MYB4-L6	OK	0.0476924	3.84868	6.33446	0.0375743
Pavir.Ab01828	MYB4-CK	MYB4-L6	OK	0.264434	0.819602	1.63202	0.0175985
Pavir.Ab01830	MYB4-CK	MYB4-L6	OK	0.860193	2.03955	1.24552	0.0390252
Pavir.Ab01836	MYB4-CK	MYB4-L6	OK	0.713749	3.61511	2.34055	0.00756376
Pavir.Ab01846	MYB4-CK	MYB4-L6	OK	1.82514	3.70175	1.0202	0.0310312
Pavir.Ab01849	MYB4-CK	MYB4-L6	OK	10.0685	2.73979	-1.87771	0.000399507
Pavir.Ab01856	MYB4-CK	MYB4-L6	OK	17.6843	28.6309	0.695101	0.038301
Pavir.Ab01864	MYB4-CK	MYB4-L6	OK	106.04	62.1413	-0.77098	0.0273249
Pavir.Ab01866	MYB4-CK	MYB4-L6	OK	12.5449	1.66009	-2.91777	0.000399507
Pavir.Ab01867	MYB4-CK	MYB4-L6	OK	2.63603	5.09214	0.949907	0.0218452
Pavir.Ab01869	MYB4-CK	MYB4-L6	OK	23.7158	41.1119	0.793706	0.0158289
Pavir.Ab01870	MYB4-CK	MYB4-L6	OK	2.80374	4.97527	0.827421	0.0234876
Pavir.Ab01873	MYB4-CK	MYB4-L6	OK	17.2138	4.97285	-1.79142	0.00538504
Pavir.Ab01887	MYB4-CK	MYB4-L6	OK	1.88086	10.436	2.4721	0.000399507
Pavir.Ab01895	MYB4-CK	MYB4-L6	OK	8.70908	2.18169	-1.99707	0.000399507
Pavir.Ab01909	MYB4-CK	MYB4-L6	OK	5.56939	2.85279	-0.965144	0.0129013
Pavir.Ab01922	MYB4-CK	MYB4-L6	OK	1.90777	5.07327	1.41103	0.000399507
Pavir.Ab01928	MYB4-CK	MYB4-L6	OK	9.1484	5.54153	-0.723237	0.0314847
Pavir.Ab01945	MYB4-CK	MYB4-L6	OK	3.76989	1.1799	-1.67586	0.0010643
Pavir.Ab01950	MYB4-CK	MYB4-L6	OK	4.29316	2.16446	-0.988031	0.0181181
Pavir.Ab01955	MYB4-CK	MYB4-L6	OK	1.45775	0	NA	0.000399507
Pavir.Ab01974	MYB4-CK	MYB4-L6	OK	5.06135	0.440336	-3.52285	0.0482935
Pavir.Ab02004	MYB4-CK	MYB4-L6	OK	1.10349	2.8367	1.36214	0.00692716
Pavir.Ab02012	MYB4-CK	MYB4-L6	OK	0.793666	3.69502	2.21898	0.00422761
Pavir.Ab02033	MYB4-CK	MYB4-L6	OK	18.4388	8.11574	-1.18395	0.0010643
Pavir.Ab02051	MYB4-CK	MYB4-L6	OK	1.69337	3.43645	1.02102	0.0182894
Pavir.Ab02063	MYB4-CK	MYB4-L6	OK	0.413888	24.9734	5.91501	0.000399507
Pavir.Ab02064	MYB4-CK	MYB4-L6	OK	1.58409	73.3353	5.53278	0.000399507
Pavir.Ab02065	MYB4-CK	MYB4-L6	OK	26.8209	67.0561	1.32201	0.000399507
Pavir.Ab02078	MYB4-CK	MYB4-L6	OK	15.15	29.768	0.974441	0.0010643
Pavir.Ab02079	MYB4-CK	MYB4-L6	OK	4.81686	0.57714	-3.0611	0.000399507
Pavir.Ab02117	MYB4-CK	MYB4-L6	OK	1.34637	0.505801	-1.41243	0.0381544
Pavir.Ab02118	MYB4-CK	MYB4-L6	OK	14.9655	34.7304	1.21456	0.00247982
Pavir.Ab02120	MYB4-CK	MYB4-L6	OK	24.6251	13.5896	-0.85763	0.0121467
Pavir.Ab02132	MYB4-CK	MYB4-L6	OK	1.13329	0.575867	-0.976717	0.0391698
Pavir.Ab02135	MYB4-CK	MYB4-L6	OK	92.034	19.4448	-2.24278	0.000399507
Pavir.Ab02152	MYB4-CK	MYB4-L6	OK	10.6009	0.89049	-3.57345	0.000399507
Pavir.Ab02156	MYB4-CK	MYB4-L6	OK	0.485117	3.36815	2.79555	0.000399507
Pavir.Ab02163	MYB4-CK	MYB4-L6	OK	4.13797	7.51314	0.860493	0.0067122
Pavir.Ab02196	MYB4-CK	MYB4-L6	OK	15.9459	6.83502	-1.22216	0.000399507
Pavir.Ab02197	MYB4-CK	MYB4-L6	OK	4.92754	0.869913	-2.50193	0.000399507
Pavir.Ab02200	MYB4-CK	MYB4-L6	OK	1.28374	2.8713	1.16136	0.0060558
Pavir.Ab02201	MYB4-CK	MYB4-L6	OK	12.6674	5.59739	-1.17829	0.00136748
Pavir.Ab02204	MYB4-CK	MYB4-L6	OK	1.90616	0.801707	-1.24952	0.00492814
Pavir.Ab02233	MYB4-CK	MYB4-L6	OK	2.57952	13.1177	2.34633	0.000399507
Pavir.Ab02248	MYB4-CK	MYB4-L6	OK	18.9207	10.2912	-0.87856	0.0205097
Pavir.Ab02254	MYB4-CK	MYB4-L6	OK	0.864696	3.00087	1.79512	0.0174228
Pavir.Ab02270	MYB4-CK	MYB4-L6	OK	37.8815	4.95785	-2.93371	0.000399507
Pavir.Ab02275	MYB4-CK	MYB4-L6	OK	27.7914	15.2016	-0.870411	0.0149274
Pavir.Ab02281	MYB4-CK	MYB4-L6	OK	15.5136	26.2088	0.756515	0.0161865
Pavir.Ab02283	MYB4-CK	MYB4-L6	OK	25.4456	7.02764	-1.8563	0.000399507
Pavir.Ab02295	MYB4-CK	MYB4-L6	OK	5.68207	1.50427	-1.91735	0.000399507
Pavir.Ab02303	MYB4-CK	MYB4-L6	OK	4.64512	12.4907	1.42707	0.000399507
Pavir.Ab02305	MYB4-CK	MYB4-L6	OK	0.326768	1.99721	2.61165	0.00325266
Pavir.Ab02318	MYB4-CK	MYB4-L6	OK	43.1547	22.7036	-0.926598	0.00492814
Pavir.Ab02322	MYB4-CK	MYB4-L6	OK	1.09796	3.69691	1.7515	0.00422761
Pavir.Ab02333	MYB4-CK	MYB4-L6	OK	77.6236	44.8395	-0.791726	0.0182894
Pavir.Ab02342	MYB4-CK	MYB4-L6	OK	233.855	30.5666	-2.93558	0.000399507
Pavir.Ab02345	MYB4-CK	MYB4-L6	OK	25.2277	7.72429	-1.70753	0.000399507
Pavir.Ab02346	MYB4-CK	MYB4-L6	OK	18.9582	4.22799	-2.16478	0.000399507
Pavir.Ab02347	MYB4-CK	MYB4-L6	OK	9.58378	15.3518	0.679737	0.0277927
Pavir.Ab02348	MYB4-CK	MYB4-L6	OK	2.45072	5.54487	1.17795	0.000744283
Pavir.Ab02353	MYB4-CK	MYB4-L6	OK	5.11073	0.430547	-3.56929	0.000399507
Pavir.Ab02368	MYB4-CK	MYB4-L6	OK	0.496987	3.81194	2.93925	0.000399507
Pavir.Ab02377	MYB4-CK	MYB4-L6	OK	33.5068	4.25179	-2.97831	0.000399507
Pavir.Ab02383	MYB4-CK	MYB4-L6	OK	4.95818	1.35473	-1.87181	0.000399507
Pavir.Ab02384	MYB4-CK	MYB4-L6	OK	8.05181	3.49955	-1.20214	0.00561037
Pavir.Ab02389	MYB4-CK	MYB4-L6	OK	19.3879	9.23144	-1.07053	0.00446392
Pavir.Ab02398	MYB4-CK	MYB4-L6	OK	14.8596	5.68002	-1.38743	0.000399507
Pavir.Ab02403	MYB4-CK	MYB4-L6	OK	4.55405	2.43931	-0.900678	0.0225078
Pavir.Ab02406	MYB4-CK	MYB4-L6	OK	5.01671	1.8197	-1.46304	0.00492814
Pavir.Ab02410	MYB4-CK	MYB4-L6	OK	31.0353	17.8657	-0.796714	0.0168936
Pavir.Ab02415	MYB4-CK	MYB4-L6	OK	1.43116	3.40066	1.24863	0.0442926
Pavir.Ab02420	MYB4-CK	MYB4-L6	OK	0.563351	1.39018	1.30316	0.0359646
Pavir.Ab02423	MYB4-CK	MYB4-L6	OK	0.36429	1.75775	2.27057	0.000399507
Pavir.Ab02427	MYB4-CK	MYB4-L6	OK	0.663995	2.04916	1.62579	0.00193923
Pavir.Ab02435	MYB4-CK	MYB4-L6	OK	3.32397	6.42402	0.950568	0.00583351
Pavir.Ab02438	MYB4-CK	MYB4-L6	OK	2.96809	0.479322	-2.63047	0.000399507
Pavir.Ab02440	MYB4-CK	MYB4-L6	OK	22.445	45.1796	1.00928	0.00247982
Pavir.Ab02448	MYB4-CK	MYB4-L6	OK	13.9551	8.24629	-0.758975	0.0414644
Pavir.Ab02457	MYB4-CK	MYB4-L6	OK	18.1347	7.59402	-1.25582	0.000399507
Pavir.Ab02458	MYB4-CK	MYB4-L6	OK	7.02252	1.6136	-2.1217	0.000399507
Pavir.Ab02466	MYB4-CK	MYB4-L6	OK	0.573006	2.09137	1.86782	0.00193923
Pavir.Ab02467	MYB4-CK	MYB4-L6	OK	20.6944	9.36583	-1.14376	0.0010643
Pavir.Ab02476	MYB4-CK	MYB4-L6	OK	6.46756	1.85174	-1.80434	0.000399507
Pavir.Ab02479	MYB4-CK	MYB4-L6	OK	9.41596	2.08056	-2.17813	0.000399507
Pavir.Ab02489	MYB4-CK	MYB4-L6	OK	10.582	61.1297	2.53026	0.000399507
Pavir.Ab02492	MYB4-CK	MYB4-L6	OK	12.4628	2.48077	-2.32877	0.000399507
Pavir.Ab02494	MYB4-CK	MYB4-L6	OK	23.5659	14.2276	-0.728009	0.027481
Pavir.Ab02496	MYB4-CK	MYB4-L6	OK	3.26034	12.7348	1.96569	0.000399507
Pavir.Ab02501	MYB4-CK	MYB4-L6	OK	2.51914	0.221906	-3.50491	0.0125254
Pavir.Ab02509	MYB4-CK	MYB4-L6	OK	13.1563	21.6536	0.718856	0.0241373
Pavir.Ab02511	MYB4-CK	MYB4-L6	OK	9.76678	20.0955	1.04092	0.00469789
Pavir.Ab02545	MYB4-CK	MYB4-L6	OK	3.93938	1.9744	-0.996555	0.0060558
Pavir.Ab02556	MYB4-CK	MYB4-L6	OK	1.82561	10.1843	2.47989	0.000399507
Pavir.Ab02563	MYB4-CK	MYB4-L6	OK	279.185	36.0509	-2.95311	0.000399507
Pavir.Ab02579	MYB4-CK	MYB4-L6	OK	0	4.51214	inf	0.000399507
Pavir.Ab02594	MYB4-CK	MYB4-L6	OK	53.2762	31.0158	-0.780489	0.0231609
Pavir.Ab02625	MYB4-CK	MYB4-L6	OK	10.9282	3.95182	-1.46747	0.00492814
Pavir.Ab02631	MYB4-CK	MYB4-L6	OK	1.4788	0.382486	-1.95095	0.0221772
Pavir.Ab02641	MYB4-CK	MYB4-L6	OK	0.797184	0.206184	-1.95098	0.000399507
Pavir.Ab02650	MYB4-CK	MYB4-L6	OK	5.47126	10.0909	0.883109	0.010213
Pavir.Ab02669	MYB4-CK	MYB4-L6	OK	6.47126	14.8447	1.19782	0.000744283
Pavir.Ab02682	MYB4-CK	MYB4-L6	OK	3.73554	1.92514	-0.956356	0.0252655
Pavir.Ab02690	MYB4-CK	MYB4-L6	OK	26.4175	81.7901	1.63043	0.000399507
Pavir.Ab02695	MYB4-CK	MYB4-L6	OK	11.3567	29.9872	1.4008	0.000399507
Pavir.Ab02737	MYB4-CK	MYB4-L6	OK	6.22792	3.07556	-1.0179	0.0226716
Pavir.Ab02740	MYB4-CK	MYB4-L6	OK	3.17986	1.41528	-1.16787	0.0435897
Pavir.Ab02743	MYB4-CK	MYB4-L6	OK	8.34008	15.2257	0.868374	0.00561037
Pavir.Ab02747	MYB4-CK	MYB4-L6	OK	4.74542	1.88919	-1.32877	0.00165748
Pavir.Ab02752	MYB4-CK	MYB4-L6	OK	8.10337	4.08599	-0.987835	0.0154702
Pavir.Ab02757	MYB4-CK	MYB4-L6	OK	3.8458	1.53745	-1.32275	0.0132754
Pavir.Ab02767	MYB4-CK	MYB4-L6	OK	16.7985	36.2352	1.10906	0.0010643
Pavir.Ab02768	MYB4-CK	MYB4-L6	OK	4.55566	41.9703	3.20364	0.000399507
Pavir.Ab02771	MYB4-CK	MYB4-L6	OK	20.4987	9.41014	-1.12324	0.00325266
Pavir.Ab02772	MYB4-CK	MYB4-L6	OK	5.01108	2.91481	-0.781719	0.0492463
Pavir.Ab02777	MYB4-CK	MYB4-L6	OK	26.871	13.7597	-0.965601	0.00165748
Pavir.Ab02778	MYB4-CK	MYB4-L6	OK	1.67997	5.08542	1.59793	0.000399507
Pavir.Ab02788	MYB4-CK	MYB4-L6	OK	34.6575	12.0036	-1.5297	0.000399507
Pavir.Ab02796	MYB4-CK	MYB4-L6	OK	1.49642	0.730447	-1.03466	0.0294984
Pavir.Ab02799	MYB4-CK	MYB4-L6	OK	9.40077	2.39452	-1.97304	0.000399507
Pavir.Ab02802	MYB4-CK	MYB4-L6	OK	4.70615	2.43956	-0.947924	0.044994
Pavir.Ab02806	MYB4-CK	MYB4-L6	OK	4.94453	0	NA	0.000399507
Pavir.Ab02807	MYB4-CK	MYB4-L6	OK	26.6072	10.0104	-1.41032	0.000399507
Pavir.Ab02815	MYB4-CK	MYB4-L6	OK	1.40052	0.351548	-1.99416	0.00299962
Pavir.Ab02829	MYB4-CK	MYB4-L6	OK	4.63697	0.924863	-2.32587	0.000399507
Pavir.Ab02841	MYB4-CK	MYB4-L6	OK	8.61611	0.319906	-4.75132	0.00627638
Pavir.Ab02843	MYB4-CK	MYB4-L6	OK	27.2876	12.4027	-1.1376	0.000399507
Pavir.Ab02847	MYB4-CK	MYB4-L6	OK	2.49588	6.25059	1.32444	0.0252655
Pavir.Ab02856	MYB4-CK	MYB4-L6	OK	9.12603	186.496	4.35301	0.000399507
Pavir.Ab02858	MYB4-CK	MYB4-L6	OK	10.5014	21.1751	1.01179	0.00561037
Pavir.Ab02862	MYB4-CK	MYB4-L6	OK	15.343	9.52995	-0.687041	0.0322428
Pavir.Ab02879	MYB4-CK	MYB4-L6	OK	4.61317	13.1394	1.51006	0.000399507
Pavir.Ab02893	MYB4-CK	MYB4-L6	OK	4.55824	1.88423	-1.2745	0.0123363
Pavir.Ab02903	MYB4-CK	MYB4-L6	OK	11.8208	6.44254	-0.87562	0.0141997
Pavir.Ab02904	MYB4-CK	MYB4-L6	OK	1.06162	3.76511	1.82642	0.00398859
Pavir.Ab02906	MYB4-CK	MYB4-L6	OK	5.04181	12.2913	1.28563	0.000744283
Pavir.Ab02913	MYB4-CK	MYB4-L6	OK	1.22295	0.238454	-2.35858	0.0113802
Pavir.Ab02918	MYB4-CK	MYB4-L6	OK	0.380429	2.41073	2.66377	0.000399507
Pavir.Ab02926	MYB4-CK	MYB4-L6	OK	31.1401	7.27906	-2.09695	0.000399507
Pavir.Ab02937	MYB4-CK	MYB4-L6	OK	28.6443	14.8063	-0.952037	0.00299962
Pavir.Ab02940	MYB4-CK	MYB4-L6	OK	21.3547	7.04736	-1.5994	0.0129013
Pavir.Ab02941	MYB4-CK	MYB4-L6	OK	13.421	6.67697	-1.00723	0.00165748
Pavir.Ab02942	MYB4-CK	MYB4-L6	OK	3.04846	0.405068	-2.91184	0.0488397
Pavir.Ab02958	MYB4-CK	MYB4-L6	OK	9.63944	5.05563	-0.931057	0.00819208
Pavir.Ab02962	MYB4-CK	MYB4-L6	OK	3.28589	0.724191	-2.18184	0.000399507
Pavir.Ab02963	MYB4-CK	MYB4-L6	OK	19.5253	10.1909	-0.938067	0.00136748
Pavir.Ab02968	MYB4-CK	MYB4-L6	OK	28.5084	3.83519	-2.89402	0.000399507
Pavir.Ab02971	MYB4-CK	MYB4-L6	OK	0.638139	2.17014	1.76585	0.0404689
Pavir.Ab02978	MYB4-CK	MYB4-L6	OK	4.01636	0.33372	-3.58918	0.000399507
Pavir.Ab02980	MYB4-CK	MYB4-L6	OK	0.468081	1.21589	1.37718	0.0234876
Pavir.Ab02991	MYB4-CK	MYB4-L6	OK	46.0914	16.1141	-1.51618	0.000399507
Pavir.Ab03033	MYB4-CK	MYB4-L6	OK	3.25976	0.408626	-2.99591	0.000399507
Pavir.Ab03034	MYB4-CK	MYB4-L6	OK	2.42843	4.35873	0.843887	0.0359646
Pavir.Ab03039	MYB4-CK	MYB4-L6	OK	17.6657	11.2794	-0.647256	0.0408945
Pavir.Ab03042	MYB4-CK	MYB4-L6	OK	33.0629	6.72466	-2.29768	0.000399507
Pavir.Ab03044	MYB4-CK	MYB4-L6	OK	44.2346	19.6854	-1.16805	0.000399507
Pavir.Ab03047	MYB4-CK	MYB4-L6	OK	10.7361	5.78049	-0.893199	0.017943
Pavir.Ab03051	MYB4-CK	MYB4-L6	OK	0.852974	2.2875	1.4232	0.00136748
Pavir.Ab03052	MYB4-CK	MYB4-L6	OK	1.79964	0.0912341	-4.30199	0.0226716
Pavir.Ab03053	MYB4-CK	MYB4-L6	OK	1.18935	0.431876	-1.46149	0.0108
Pavir.Ab03056	MYB4-CK	MYB4-L6	OK	5.4857	9.12139	0.733577	0.0325438
Pavir.Ab03057	MYB4-CK	MYB4-L6	OK	152.094	13.5148	-3.49235	0.000399507
Pavir.Ab03062	MYB4-CK	MYB4-L6	OK	20.6922	13.3181	-0.635697	0.0408945
Pavir.Ab03068	MYB4-CK	MYB4-L6	OK	3.1767	6.66232	1.0685	0.0100141
Pavir.Ab03075	MYB4-CK	MYB4-L6	OK	16.9594	9.30962	-0.865293	0.010213
Pavir.Ab03079	MYB4-CK	MYB4-L6	OK	31.7049	14.8563	-1.09364	0.00398859
Pavir.Ab03090	MYB4-CK	MYB4-L6	OK	7.78094	4.59314	-0.760463	0.0313352
Pavir.Ab03095	MYB4-CK	MYB4-L6	OK	0.959772	1.9445	1.01863	0.0314847
Pavir.Ab03117	MYB4-CK	MYB4-L6	OK	86.8871	41.4356	-1.06827	0.000399507
Pavir.Ab03126	MYB4-CK	MYB4-L6	OK	13.8249	7.57019	-0.868864	0.00756376
Pavir.Ab03127	MYB4-CK	MYB4-L6	OK	0.322489	1.76236	2.45019	0.000399507
Pavir.Ab03128	MYB4-CK	MYB4-L6	OK	0.435789	1.21903	1.48403	0.0141997
Pavir.Ab03153	MYB4-CK	MYB4-L6	OK	12.392	5.41737	-1.19374	0.00193923
Pavir.Ab03177	MYB4-CK	MYB4-L6	OK	0.793515	0.0959205	-3.04835	0.0418905
Pavir.Ab03178	MYB4-CK	MYB4-L6	OK	13.2445	20.543	0.633253	0.0492463
Pavir.Ab03181	MYB4-CK	MYB4-L6	OK	14.9893	7.09241	-1.07959	0.00165748
Pavir.Ab03189	MYB4-CK	MYB4-L6	OK	1.0627	0.478401	-1.15144	0.0384452
Pavir.Ab03232	MYB4-CK	MYB4-L6	OK	37.9222	18.0877	-1.06804	0.00247982
Pavir.Ab03234	MYB4-CK	MYB4-L6	OK	17.6643	4.60879	-1.93838	0.000399507
Pavir.Ab03254	MYB4-CK	MYB4-L6	OK	0.314197	3.58962	3.51409	0.00193923
Pavir.Ab03262	MYB4-CK	MYB4-L6	OK	6.1136	2.42517	-1.33394	0.0427447
Pavir.Ab03265	MYB4-CK	MYB4-L6	OK	3.61852	1.69575	-1.09347	0.0223422
Pavir.Ab03270	MYB4-CK	MYB4-L6	OK	1.92818	0.58939	-1.70994	0.0328474
Pavir.Ab03272	MYB4-CK	MYB4-L6	OK	5.90682	10.8271	0.874196	0.0111872
Pavir.Ab03275	MYB4-CK	MYB4-L6	OK	22.8737	8.04963	-1.5067	0.000399507
Pavir.Ab03284	MYB4-CK	MYB4-L6	OK	7.42303	13.7242	0.886637	0.0216804
Pavir.Ab03286	MYB4-CK	MYB4-L6	OK	0.249674	0.772454	1.62941	0.0111872
Pavir.Ab03295	MYB4-CK	MYB4-L6	OK	21.5703	9.4723	-1.18726	0.000399507
Pavir.Ab03297	MYB4-CK	MYB4-L6	OK	9.16003	54.6651	2.5772	0.000399507
Pavir.Ab03300	MYB4-CK	MYB4-L6	OK	8.78386	20.8164	1.2448	0.000399507
Pavir.Ab03306	MYB4-CK	MYB4-L6	OK	15.8491	9.49714	-0.738833	0.0184601
Pavir.Ab03308	MYB4-CK	MYB4-L6	OK	2.76318	5.35549	0.954688	0.0369903
Pavir.Ab03322	MYB4-CK	MYB4-L6	OK	11.4972	3.73887	-1.62061	0.000399507
Pavir.Ab03328	MYB4-CK	MYB4-L6	OK	3.60392	11.0876	1.62131	0.000399507
Pavir.Ab03331	MYB4-CK	MYB4-L6	OK	6.56706	2.55311	-1.36299	0.000399507
Pavir.Ab03338	MYB4-CK	MYB4-L6	OK	18.0967	8.6697	-1.06167	0.000399507
Pavir.Ab03350	MYB4-CK	MYB4-L6	OK	7.31157	4.15754	-0.814451	0.0293446
Pavir.Ab03356	MYB4-CK	MYB4-L6	OK	17.2516	0.805223	-4.4212	0.000399507
Pavir.Ab03359	MYB4-CK	MYB4-L6	OK	14.6294	4.84566	-1.5941	0.00193923
Pavir.Ab03362	MYB4-CK	MYB4-L6	OK	1.83599	0.198343	-3.21049	0.0344856
Pavir.Ab03366	MYB4-CK	MYB4-L6	OK	6.46318	3.70444	-0.802989	0.0482935
Pavir.Ab03376	MYB4-CK	MYB4-L6	OK	66.8798	32.1117	-1.05847	0.000399507
Pavir.Ab03377	MYB4-CK	MYB4-L6	OK	2.19484	9.84982	2.16598	0.000399507
Pavir.Ba00009	MYB4-CK	MYB4-L6	OK	3.53547	1.40988	-1.32633	0.00325266
Pavir.Ba00012	MYB4-CK	MYB4-L6	OK	21.1746	10.8564	-0.963795	0.00193923
Pavir.Ba00020	MYB4-CK	MYB4-L6	OK	74.5664	10.6706	-2.80489	0.000399507
Pavir.Ba00022	MYB4-CK	MYB4-L6	OK	5.52985	13.5609	1.29414	0.000399507
Pavir.Ba00027	MYB4-CK	MYB4-L6	OK	1.76651	0.0756478	-4.54546	0.00561037
Pavir.Ba00028	MYB4-CK	MYB4-L6	OK	4.54399	23.8983	2.39488	0.000399507
Pavir.Ba00032	MYB4-CK	MYB4-L6	OK	2.45974	0.519789	-2.24251	0.00136748
Pavir.Ba00050	MYB4-CK	MYB4-L6	OK	13.9536	3.02936	-2.20355	0.000399507
Pavir.Ba00051	MYB4-CK	MYB4-L6	OK	4.69551	1.09424	-2.10136	0.000399507
Pavir.Ba00057	MYB4-CK	MYB4-L6	OK	23.4427	2.78987	-3.07086	0.000399507
Pavir.Ba00096	MYB4-CK	MYB4-L6	OK	1.08185	6.11822	2.49961	0.0167176
Pavir.Ba00110	MYB4-CK	MYB4-L6	OK	0.266777	2.42628	3.18504	0.00136748
Pavir.Ba00112	MYB4-CK	MYB4-L6	OK	1.15482	2.65901	1.20323	0.0469284
Pavir.Ba00128	MYB4-CK	MYB4-L6	OK	58.7309	105.285	0.842115	0.0332977
Pavir.Ba00139	MYB4-CK	MYB4-L6	OK	52.41	29.2006	-0.843846	0.00735253
Pavir.Ba00143	MYB4-CK	MYB4-L6	OK	3.99927	19.8949	2.31459	0.00714044
Pavir.Ba00171	MYB4-CK	MYB4-L6	OK	1.81528	5.07464	1.48312	0.00515805
Pavir.Ba00174	MYB4-CK	MYB4-L6	OK	4.69982	10.7864	1.19854	0.00193923
Pavir.Ba00186	MYB4-CK	MYB4-L6	OK	18.4892	42.9785	1.21693	0.000744283
Pavir.Ba00187	MYB4-CK	MYB4-L6	OK	6.47574	3.72471	-0.797915	0.0291896
Pavir.Ba00188	MYB4-CK	MYB4-L6	OK	4.54535	9.58736	1.07674	0.000399507
Pavir.Ba00193	MYB4-CK	MYB4-L6	OK	1.10593	3.20383	1.53453	0.00350233
Pavir.Ba00202	MYB4-CK	MYB4-L6	OK	3.0917	0.735688	-2.07124	0.000744283
Pavir.Ba00206	MYB4-CK	MYB4-L6	OK	23.3496	39.6192	0.762803	0.0396047
Pavir.Ba00207	MYB4-CK	MYB4-L6	OK	10.9002	5.1388	-1.08486	0.00446392
Pavir.Ba00218	MYB4-CK	MYB4-L6	OK	3.82624	0.710431	-2.42916	0.0147448
Pavir.Ba00222	MYB4-CK	MYB4-L6	OK	33.9757	13.8614	-1.29343	0.000399507
Pavir.Ba00224	MYB4-CK	MYB4-L6	OK	1.10329	0.11585	-3.25148	0.00961579
Pavir.Ba00225	MYB4-CK	MYB4-L6	OK	58.152	30.004	-0.954674	0.00561037
Pavir.Ba00232	MYB4-CK	MYB4-L6	OK	3.81923	1.87349	-1.02756	0.0141997
Pavir.Ba00237	MYB4-CK	MYB4-L6	OK	1.50898	0.286772	-2.39559	0.000399507
Pavir.Ba00244	MYB4-CK	MYB4-L6	OK	3.92149	2.05554	-0.931883	0.00921476
Pavir.Ba00254	MYB4-CK	MYB4-L6	OK	3.39383	0.527514	-2.68563	0.00492814
Pavir.Ba00257	MYB4-CK	MYB4-L6	OK	2.0624	0.282491	-2.86805	0.000399507
Pavir.Ba00258	MYB4-CK	MYB4-L6	OK	6.38629	1.99053	-1.68183	0.000399507
Pavir.Ba00267	MYB4-CK	MYB4-L6	OK	35.9001	17.5628	-1.03146	0.00221258
Pavir.Ba00268	MYB4-CK	MYB4-L6	OK	1.17264	0.179882	-2.70463	0.0334437
Pavir.Ba00275	MYB4-CK	MYB4-L6	OK	1.96105	0	NA	0.000399507
Pavir.Ba00293	MYB4-CK	MYB4-L6	OK	12.4224	0	NA	0.000399507
Pavir.Ba00299	MYB4-CK	MYB4-L6	OK	16.9771	6.59335	-1.36451	0.00165748
Pavir.Ba00301	MYB4-CK	MYB4-L6	OK	0.963413	4.17573	2.1158	0.000744283
Pavir.Ba00302	MYB4-CK	MYB4-L6	OK	2.04708	0.316981	-2.6911	0.000399507
Pavir.Ba00303	MYB4-CK	MYB4-L6	OK	1.2862	3.39177	1.39892	0.000399507
Pavir.Ba00311	MYB4-CK	MYB4-L6	OK	6.63183	11.0128	0.731701	0.0469284
Pavir.Ba00325	MYB4-CK	MYB4-L6	OK	17.7677	5.64033	-1.65541	0.000399507
Pavir.Ba00326	MYB4-CK	MYB4-L6	OK	40.9068	84.0309	1.03858	0.00165748
Pavir.Ba00331	MYB4-CK	MYB4-L6	OK	5.72927	11.512	1.00671	0.00374751
Pavir.Ba00336	MYB4-CK	MYB4-L6	OK	18.6143	7.55523	-1.30086	0.000744283
Pavir.Ba00337	MYB4-CK	MYB4-L6	OK	8.4507	3.86855	-1.12728	0.00193923
Pavir.Ba00343	MYB4-CK	MYB4-L6	OK	1.55732	3.63727	1.22379	0.0285721
Pavir.Ba00354	MYB4-CK	MYB4-L6	OK	0.854464	2.12893	1.31704	0.0165406
Pavir.Ba00356	MYB4-CK	MYB4-L6	OK	4.21096	7.16979	0.767781	0.0287262
Pavir.Ba00357	MYB4-CK	MYB4-L6	OK	4.73205	10.7268	1.18068	0.00819208
Pavir.Ba00370	MYB4-CK	MYB4-L6	OK	11.7011	22.9421	0.971352	0.000744283
Pavir.Ba00373	MYB4-CK	MYB4-L6	OK	13.7645	106.362	2.94996	0.000399507
Pavir.Ba00376	MYB4-CK	MYB4-L6	OK	13.1173	5.09494	-1.36433	0.000399507
Pavir.Ba00389	MYB4-CK	MYB4-L6	OK	69.8872	11.6336	-2.58673	0.000399507
Pavir.Ba00391	MYB4-CK	MYB4-L6	OK	34.4174	83.6621	1.28143	0.000399507
Pavir.Ba00402	MYB4-CK	MYB4-L6	OK	5.93372	20.4816	1.78732	0.000399507
Pavir.Ba00405	MYB4-CK	MYB4-L6	OK	4.12568	1.92376	-1.10071	0.00880775
Pavir.Ba00406	MYB4-CK	MYB4-L6	OK	0.30667	1.1683	1.92965	0.0100141
Pavir.Ba00421	MYB4-CK	MYB4-L6	OK	4.24869	7.7152	0.860684	0.0156514
Pavir.Ba00429	MYB4-CK	MYB4-L6	OK	16.0414	6.80601	-1.23692	0.000399507
Pavir.Ba00443	MYB4-CK	MYB4-L6	OK	49.5656	79.1791	0.675778	0.0447128
Pavir.Ba00451	MYB4-CK	MYB4-L6	OK	4.7947	1.79055	-1.42104	0.00136748
Pavir.Ba00461	MYB4-CK	MYB4-L6	OK	2.64579	1.12766	-1.23036	0.0132754
Pavir.Ba00462	MYB4-CK	MYB4-L6	OK	1.43665	5.7616	2.00376	0.000399507
Pavir.Ba00466	MYB4-CK	MYB4-L6	OK	23.2185	6.83224	-1.76484	0.000399507
Pavir.Ba00468	MYB4-CK	MYB4-L6	OK	2.66578	0.633903	-2.07222	0.000399507
Pavir.Ba00474	MYB4-CK	MYB4-L6	OK	35.902	17.1982	-1.06181	0.00446392
Pavir.Ba00486	MYB4-CK	MYB4-L6	OK	7.87288	3.0188	-1.38291	0.000399507
Pavir.Ba00488	MYB4-CK	MYB4-L6	OK	6.29186	10.4931	0.737883	0.0320935
Pavir.Ba00499	MYB4-CK	MYB4-L6	OK	1.86929	0.183447	-3.34906	0.0314847
Pavir.Ba00506	MYB4-CK	MYB4-L6	OK	7.74452	2.34783	-1.72185	0.000399507
Pavir.Ba00517	MYB4-CK	MYB4-L6	OK	1.84239	0.336367	-2.45347	0.00860302
Pavir.Ba00519	MYB4-CK	MYB4-L6	OK	1.20977	4.93624	2.02868	0.000399507
Pavir.Ba00522	MYB4-CK	MYB4-L6	OK	9.4554	26.068	1.46307	0.000399507
Pavir.Ba00527	MYB4-CK	MYB4-L6	OK	3.22581	0.979524	-1.71951	0.000744283
Pavir.Ba00528	MYB4-CK	MYB4-L6	OK	15.0168	1.4889	-3.33427	0.000399507
Pavir.Ba00546	MYB4-CK	MYB4-L6	OK	3.96697	1.40007	-1.50253	0.000399507
Pavir.Ba00548	MYB4-CK	MYB4-L6	OK	52.4154	10.2894	-2.34883	0.000399507
Pavir.Ba00559	MYB4-CK	MYB4-L6	OK	0.503191	3.46384	2.7832	0.000399507
Pavir.Ba00562	MYB4-CK	MYB4-L6	OK	32.4196	63.4302	0.968305	0.00325266
Pavir.Ba00569	MYB4-CK	MYB4-L6	OK	1.70134	0.505259	-1.75158	0.00165748
Pavir.Ba00572	MYB4-CK	MYB4-L6	OK	1.81151	0.518533	-1.80469	0.017943
Pavir.Ba00573	MYB4-CK	MYB4-L6	OK	0.756855	0.19897	-1.92746	0.0358192
Pavir.Ba00581	MYB4-CK	MYB4-L6	OK	0.820987	0	NA	0.000399507
Pavir.Ba00623	MYB4-CK	MYB4-L6	OK	3.00223	6.94961	1.2109	0.0241373
Pavir.Ba00629	MYB4-CK	MYB4-L6	OK	0.550342	1.17409	1.09314	0.0320935
Pavir.Ba00636	MYB4-CK	MYB4-L6	OK	8.87418	14.1618	0.67432	0.049786
Pavir.Ba00650	MYB4-CK	MYB4-L6	OK	7.08159	3.4951	-1.01874	0.00880775
Pavir.Ba00654	MYB4-CK	MYB4-L6	OK	16.3099	10.5395	-0.629945	0.0480238
Pavir.Ba00659	MYB4-CK	MYB4-L6	OK	142.835	58.2201	-1.29476	0.000399507
Pavir.Ba00661	MYB4-CK	MYB4-L6	OK	9.52469	36.89	1.95349	0.000399507
Pavir.Ba00667	MYB4-CK	MYB4-L6	OK	17.513	5.45466	-1.68287	0.000399507
Pavir.Ba00698	MYB4-CK	MYB4-L6	OK	4.45632	1.98664	-1.16552	0.00756376
Pavir.Ba00713	MYB4-CK	MYB4-L6	OK	7.87087	19.4322	1.30385	0.000399507
Pavir.Ba00723	MYB4-CK	MYB4-L6	OK	5.63894	2.23133	-1.33752	0.000399507
Pavir.Ba00729	MYB4-CK	MYB4-L6	OK	21.4937	47.7692	1.15217	0.00136748
Pavir.Ba00742	MYB4-CK	MYB4-L6	OK	0.350507	1.08651	1.63219	0.00692716
Pavir.Ba00744	MYB4-CK	MYB4-L6	OK	0.978467	0.150322	-2.70247	0.00469789
Pavir.Ba00756	MYB4-CK	MYB4-L6	OK	228.691	718.404	1.6514	0.000399507
Pavir.Ba00768	MYB4-CK	MYB4-L6	OK	4.81502	7.90726	0.715636	0.0438705
Pavir.Ba00774	MYB4-CK	MYB4-L6	OK	9.38889	5.95017	-0.658024	0.033742
Pavir.Ba00777	MYB4-CK	MYB4-L6	OK	8.94421	4.48217	-0.996756	0.00350233
Pavir.Ba00790	MYB4-CK	MYB4-L6	OK	0	1.73916	inf	0.000399507
Pavir.Ba00808	MYB4-CK	MYB4-L6	OK	1.81791	5.72394	1.65473	0.0010643
Pavir.Ba00815	MYB4-CK	MYB4-L6	OK	1.98047	0.685548	-1.53051	0.0010643
Pavir.Ba00818	MYB4-CK	MYB4-L6	OK	0.132421	2.7627	4.38288	0.0117667
Pavir.Ba00827	MYB4-CK	MYB4-L6	OK	2.70967	8.43873	1.63891	0.000399507
Pavir.Ba00841	MYB4-CK	MYB4-L6	OK	6.69571	3.01332	-1.15188	0.00136748
Pavir.Ba00846	MYB4-CK	MYB4-L6	OK	0.140348	0.810401	2.52963	0.00221258
Pavir.Ba00859	MYB4-CK	MYB4-L6	OK	1.71255	0.117001	-3.87155	0.00221258
Pavir.Ba00878	MYB4-CK	MYB4-L6	OK	28.4572	8.42861	-1.75543	0.000399507
Pavir.Ba00888	MYB4-CK	MYB4-L6	OK	0.519792	1.50367	1.53248	0.0478858
Pavir.Ba00906	MYB4-CK	MYB4-L6	OK	1.59658	2.87762	0.849896	0.0328474
Pavir.Ba00910	MYB4-CK	MYB4-L6	OK	23.7128	38.9106	0.714499	0.0276375
Pavir.Ba00918	MYB4-CK	MYB4-L6	OK	2.33645	0.148821	-3.97267	0.00756376
Pavir.Ba00927	MYB4-CK	MYB4-L6	OK	1.10412	0.341332	-1.69365	0.0448517
Pavir.Ba00930	MYB4-CK	MYB4-L6	OK	6.12509	14.7613	1.26902	0.000399507
Pavir.Ba00932	MYB4-CK	MYB4-L6	OK	41.0672	82.537	1.00705	0.00583351
Pavir.Ba00940	MYB4-CK	MYB4-L6	OK	59.4377	35.3119	-0.751226	0.0231609
Pavir.Ba00964	MYB4-CK	MYB4-L6	OK	18.8253	33.0032	0.809936	0.00756376
Pavir.Ba00965	MYB4-CK	MYB4-L6	OK	3.517	1.99303	-0.819378	0.0437301
Pavir.Ba00972	MYB4-CK	MYB4-L6	OK	0.622067	2.85203	2.19685	0.00860302
Pavir.Ba00980	MYB4-CK	MYB4-L6	OK	2.63607	5.22787	0.987834	0.0221772
Pavir.Ba00989	MYB4-CK	MYB4-L6	OK	2.50621	5.99704	1.25875	0.00247982
Pavir.Ba01000	MYB4-CK	MYB4-L6	OK	58.393	138.982	1.25103	0.000399507
Pavir.Ba01023	MYB4-CK	MYB4-L6	OK	1.97309	4.99405	1.33975	0.0390252
Pavir.Ba01032	MYB4-CK	MYB4-L6	OK	3.9013	1.01098	-1.9482	0.000399507
Pavir.Ba01065	MYB4-CK	MYB4-L6	OK	19.5511	48.9767	1.32485	0.000399507
Pavir.Ba01088	MYB4-CK	MYB4-L6	OK	80.4617	21.4015	-1.91059	0.000399507
Pavir.Ba01100	MYB4-CK	MYB4-L6	OK	0.192311	1.1421	2.57017	0.0465164
Pavir.Ba01106	MYB4-CK	MYB4-L6	OK	1.48294	4.84575	1.70826	0.00941475
Pavir.Ba01112	MYB4-CK	MYB4-L6	OK	9.22117	4.97467	-0.890348	0.0123363
Pavir.Ba01113	MYB4-CK	MYB4-L6	OK	52.1033	28.5638	-0.867188	0.00860302
Pavir.Ba01129	MYB4-CK	MYB4-L6	OK	9.08534	4.2091	-1.11003	0.000744283
Pavir.Ba01135	MYB4-CK	MYB4-L6	OK	5.60392	3.03965	-0.882531	0.0246246
Pavir.Ba01141	MYB4-CK	MYB4-L6	OK	3.30459	0.696581	-2.24611	0.000399507
Pavir.Ba01142	MYB4-CK	MYB4-L6	OK	1.44861	0.558954	-1.37387	0.00961579
Pavir.Ba01157	MYB4-CK	MYB4-L6	OK	12.4597	30.2869	1.28143	0.000399507
Pavir.Ba01167	MYB4-CK	MYB4-L6	OK	4.66036	0.507883	-3.19787	0.000399507
Pavir.Ba01170	MYB4-CK	MYB4-L6	OK	0.53522	2.3795	2.15245	0.0161865
Pavir.Ba01176	MYB4-CK	MYB4-L6	OK	11.9833	21.5992	0.849956	0.0216804
Pavir.Ba01190	MYB4-CK	MYB4-L6	OK	2.17482	0.891925	-1.2859	0.0177712
Pavir.Ba01199	MYB4-CK	MYB4-L6	OK	70.0839	155.206	1.14703	0.000399507
Pavir.Ba01208	MYB4-CK	MYB4-L6	OK	75.0667	14.2612	-2.39608	0.000399507
Pavir.Ba01213	MYB4-CK	MYB4-L6	OK	7.31328	1.35103	-2.43646	0.000399507
Pavir.Ba01214	MYB4-CK	MYB4-L6	OK	18.269	11.0165	-0.729731	0.0380097
Pavir.Ba01216	MYB4-CK	MYB4-L6	OK	4.18903	101.621	4.60044	0.000399507
Pavir.Ba01219	MYB4-CK	MYB4-L6	OK	5.26812	1.56314	-1.75285	0.00221258
Pavir.Ba01222	MYB4-CK	MYB4-L6	OK	6.84918	3.5337	-0.954751	0.00193923
Pavir.Ba01232	MYB4-CK	MYB4-L6	OK	64.5504	12.2218	-2.40097	0.000399507
Pavir.Ba01239	MYB4-CK	MYB4-L6	OK	25.1068	3.60464	-2.80015	0.000399507
Pavir.Ba01244	MYB4-CK	MYB4-L6	OK	5.31693	2.02169	-1.39503	0.0010643
Pavir.Ba01252	MYB4-CK	MYB4-L6	OK	11.6704	23.1265	0.986687	0.00422761
Pavir.Ba01255	MYB4-CK	MYB4-L6	OK	7.63461	0.392572	-4.28153	0.000399507
Pavir.Ba01256	MYB4-CK	MYB4-L6	OK	4.52849	0.449263	-3.3334	0.000399507
Pavir.Ba01259	MYB4-CK	MYB4-L6	OK	86.6718	48.0705	-0.85041	0.00714044
Pavir.Ba01263	MYB4-CK	MYB4-L6	OK	19.7806	5.11619	-1.95094	0.000399507
Pavir.Ba01264	MYB4-CK	MYB4-L6	OK	1.66841	4.18841	1.32793	0.00981601
Pavir.Ba01265	MYB4-CK	MYB4-L6	OK	0.545682	1.57779	1.53177	0.00515805
Pavir.Ba01267	MYB4-CK	MYB4-L6	OK	2.05652	9.08446	2.1432	0.000399507
Pavir.Ba01269	MYB4-CK	MYB4-L6	OK	76.577	43.4393	-0.817911	0.0174228
Pavir.Ba01272	MYB4-CK	MYB4-L6	OK	19.0671	10.1235	-0.913372	0.00538504
Pavir.Ba01275	MYB4-CK	MYB4-L6	OK	12.5354	4.43143	-1.50017	0.000399507
Pavir.Ba01286	MYB4-CK	MYB4-L6	OK	1.46746	0.292223	-2.32818	0.0010643
Pavir.Ba01291	MYB4-CK	MYB4-L6	OK	11.4814	6.93031	-0.728306	0.0320935
Pavir.Ba01300	MYB4-CK	MYB4-L6	OK	9.39637	5.60958	-0.744211	0.0349302
Pavir.Ba01306	MYB4-CK	MYB4-L6	OK	1.29677	0	NA	0.000399507
Pavir.Ba01310	MYB4-CK	MYB4-L6	OK	0	1.24212	inf	0.000399507
Pavir.Ba01313	MYB4-CK	MYB4-L6	OK	20.4798	49.0365	1.25965	0.000399507
Pavir.Ba01319	MYB4-CK	MYB4-L6	OK	6.7417	11.1414	0.724744	0.0271704
Pavir.Ba01327	MYB4-CK	MYB4-L6	OK	1.3206	0.512962	-1.36427	0.0111872
Pavir.Ba01331	MYB4-CK	MYB4-L6	OK	0.468432	1.74198	1.89482	0.0109941
Pavir.Ba01342	MYB4-CK	MYB4-L6	OK	12.7733	5.58575	-1.19331	0.000399507
Pavir.Ba01345	MYB4-CK	MYB4-L6	OK	45.2059	25.9255	-0.802138	0.0151101
Pavir.Ba01349	MYB4-CK	MYB4-L6	OK	0.366595	1.23536	1.75268	0.0481584
Pavir.Ba01359	MYB4-CK	MYB4-L6	OK	0.452405	2.61332	2.5302	0.000399507
Pavir.Ba01379	MYB4-CK	MYB4-L6	OK	25.2224	44.8954	0.831864	0.0160085
Pavir.Ba01382	MYB4-CK	MYB4-L6	OK	8.78269	20.9682	1.25547	0.000399507
Pavir.Ba01395	MYB4-CK	MYB4-L6	OK	0.762394	3.89227	2.352	0.000399507
Pavir.Ba01398	MYB4-CK	MYB4-L6	OK	0.926315	2.93837	1.66544	0.000399507
Pavir.Ba01408	MYB4-CK	MYB4-L6	OK	3.56974	1.93121	-0.886316	0.0193188
Pavir.Ba01417	MYB4-CK	MYB4-L6	OK	60.984	29.4655	-1.04941	0.00247982
Pavir.Ba01420	MYB4-CK	MYB4-L6	OK	49.835	21.1699	-1.23514	0.049516
Pavir.Ba01427	MYB4-CK	MYB4-L6	OK	7.26315	3.66882	-0.985281	0.00941475
Pavir.Ba01460	MYB4-CK	MYB4-L6	OK	0.809306	1.4591	0.850319	0.0311828
Pavir.Ba01467	MYB4-CK	MYB4-L6	OK	2.71856	1.0347	-1.39362	0.0156514
Pavir.Ba01468	MYB4-CK	MYB4-L6	OK	4.1761	0	NA	0.000399507
Pavir.Ba01484	MYB4-CK	MYB4-L6	OK	1.58745	0	NA	0.000399507
Pavir.Ba01489	MYB4-CK	MYB4-L6	OK	35.6923	16.7435	-1.09201	0.00165748
Pavir.Ba01496	MYB4-CK	MYB4-L6	OK	7.14393	11.8929	0.735317	0.0174228
Pavir.Ba01498	MYB4-CK	MYB4-L6	OK	1.21958	2.54228	1.05974	0.0229992
Pavir.Ba01509	MYB4-CK	MYB4-L6	OK	12.3543	24.8911	1.01062	0.00299962
Pavir.Ba01516	MYB4-CK	MYB4-L6	OK	1.73079	0.805296	-1.10384	0.0406115
Pavir.Ba01518	MYB4-CK	MYB4-L6	OK	1.71177	4.37319	1.35319	0.00469789
Pavir.Ba01528	MYB4-CK	MYB4-L6	OK	0.156805	1.93757	3.62721	0.00860302
Pavir.Ba01530	MYB4-CK	MYB4-L6	OK	25.7038	12.309	-1.06227	0.00136748
Pavir.Ba01537	MYB4-CK	MYB4-L6	OK	26.0604	14.1353	-0.882559	0.0205097
Pavir.Ba01561	MYB4-CK	MYB4-L6	OK	1.90896	9.08201	2.25023	0.000399507
Pavir.Ba01565	MYB4-CK	MYB4-L6	OK	5.89024	19.7019	1.74194	0.000399507
Pavir.Ba01568	MYB4-CK	MYB4-L6	OK	3.64228	1.00653	-1.85545	0.000399507
Pavir.Ba01572	MYB4-CK	MYB4-L6	OK	6.99502	2.03744	-1.77957	0.00247982
Pavir.Ba01577	MYB4-CK	MYB4-L6	OK	5.61652	1.51921	-1.88635	0.000399507
Pavir.Ba01583	MYB4-CK	MYB4-L6	OK	1.95223	3.88601	0.993164	0.00469789
Pavir.Ba01584	MYB4-CK	MYB4-L6	OK	8.42215	17.831	1.08213	0.00136748
Pavir.Ba01596	MYB4-CK	MYB4-L6	OK	0.210515	1.51339	2.84579	0.000399507
Pavir.Ba01609	MYB4-CK	MYB4-L6	OK	32.869	19.3981	-0.760814	0.045825
Pavir.Ba01612	MYB4-CK	MYB4-L6	OK	0.917961	2.15577	1.2317	0.0472014
Pavir.Ba01614	MYB4-CK	MYB4-L6	OK	16.9254	27.191	0.683943	0.0331479
Pavir.Ba01626	MYB4-CK	MYB4-L6	OK	2.09079	0.820709	-1.34911	0.00901173
Pavir.Ba01629	MYB4-CK	MYB4-L6	OK	4.10712	10.0672	1.29347	0.0127136
Pavir.Ba01633	MYB4-CK	MYB4-L6	OK	26.6125	4.53062	-2.55432	0.000399507
Pavir.Ba01642	MYB4-CK	MYB4-L6	OK	16.6102	33.9292	1.03046	0.00193923
Pavir.Ba01645	MYB4-CK	MYB4-L6	OK	15.9526	8.34226	-0.935276	0.0141997
Pavir.Ba01652	MYB4-CK	MYB4-L6	OK	0.71337	1.7063	1.25815	0.0387371
Pavir.Ba01656	MYB4-CK	MYB4-L6	OK	2.83517	1.21168	-1.22643	0.014383
Pavir.Ba01659	MYB4-CK	MYB4-L6	OK	6.88645	14.421	1.06634	0.000399507
Pavir.Ba01668	MYB4-CK	MYB4-L6	OK	4.44768	0	NA	0.000399507
Pavir.Ba01674	MYB4-CK	MYB4-L6	OK	0.619025	2.2566	1.86608	0.00777379
Pavir.Ba01675	MYB4-CK	MYB4-L6	OK	0.4068	1.07069	1.39615	0.0473372
Pavir.Ba01677	MYB4-CK	MYB4-L6	OK	46.2291	12.0068	-1.94495	0.000399507
Pavir.Ba01701	MYB4-CK	MYB4-L6	OK	25.9635	68.9883	1.40986	0.000399507
Pavir.Ba01702	MYB4-CK	MYB4-L6	OK	18.1481	51.5029	1.50483	0.000399507
Pavir.Ba01715	MYB4-CK	MYB4-L6	OK	0	4.33988	inf	0.000399507
Pavir.Ba01718	MYB4-CK	MYB4-L6	OK	0.567047	1.93861	1.77348	0.00193923
Pavir.Ba01726	MYB4-CK	MYB4-L6	OK	2.6854	5.39906	1.00757	0.0182894
Pavir.Ba01727	MYB4-CK	MYB4-L6	OK	1.15312	7.50558	2.70242	0.000399507
Pavir.Ba01745	MYB4-CK	MYB4-L6	OK	7.68245	3.59911	-1.09392	0.00247982
Pavir.Ba01746	MYB4-CK	MYB4-L6	OK	100.909	8.11776	-3.63583	0.000399507
Pavir.Ba01778	MYB4-CK	MYB4-L6	OK	1.17649	2.72648	1.21255	0.0104104
Pavir.Ba01779	MYB4-CK	MYB4-L6	OK	0	5.82213	inf	0.000399507
Pavir.Ba01781	MYB4-CK	MYB4-L6	OK	0	2.16271	inf	0.000399507
Pavir.Ba01795	MYB4-CK	MYB4-L6	OK	19.8907	38.5648	0.955191	0.0100141
Pavir.Ba01803	MYB4-CK	MYB4-L6	OK	3.58307	6.86374	0.937798	0.0380097
Pavir.Ba01805	MYB4-CK	MYB4-L6	OK	3.78712	0.630989	-2.58542	0.00299962
Pavir.Ba01807	MYB4-CK	MYB4-L6	OK	5.42372	2.1131	-1.35992	0.000399507
Pavir.Ba01815	MYB4-CK	MYB4-L6	OK	0.646948	1.70521	1.39823	0.0307252
Pavir.Ba01822	MYB4-CK	MYB4-L6	OK	16.5049	56.6289	1.77864	0.000399507
Pavir.Ba01825	MYB4-CK	MYB4-L6	OK	77.3564	13.9584	-2.47039	0.000399507
Pavir.Ba01833	MYB4-CK	MYB4-L6	OK	46.0211	29.3957	-0.64669	0.0472014
Pavir.Ba01840	MYB4-CK	MYB4-L6	OK	4.63616	2.30409	-1.00873	0.00839811
Pavir.Ba01843	MYB4-CK	MYB4-L6	OK	7.32421	14.4935	0.984658	0.00469789
Pavir.Ba01844	MYB4-CK	MYB4-L6	OK	1.88469	0.622141	-1.59902	0.00193923
Pavir.Ba01848	MYB4-CK	MYB4-L6	OK	16.6499	10.3212	-0.689907	0.0454067
Pavir.Ba01853	MYB4-CK	MYB4-L6	OK	0.403758	4.48585	3.47382	0.000399507
Pavir.Ba01860	MYB4-CK	MYB4-L6	OK	7.95536	22.2285	1.48241	0.000399507
Pavir.Ba01863	MYB4-CK	MYB4-L6	OK	3.24791	5.60278	0.786633	0.0474734
Pavir.Ba01870	MYB4-CK	MYB4-L6	OK	0.92231	33.0828	5.16468	0.000399507
Pavir.Ba01871	MYB4-CK	MYB4-L6	OK	7.57699	4.1211	-0.878594	0.0129013
Pavir.Ba01874	MYB4-CK	MYB4-L6	OK	1.93421	0.546354	-1.82384	0.00221258
Pavir.Ba01875	MYB4-CK	MYB4-L6	OK	3.952	0	NA	0.000399507
Pavir.Ba01879	MYB4-CK	MYB4-L6	OK	30.8076	18.071	-0.769611	0.0113802
Pavir.Ba01886	MYB4-CK	MYB4-L6	OK	0.834733	0	NA	0.000399507
Pavir.Ba01893	MYB4-CK	MYB4-L6	OK	2.93071	5.32074	0.860379	0.0451337
Pavir.Ba01898	MYB4-CK	MYB4-L6	OK	3.43088	6.43482	0.907323	0.0238125
Pavir.Ba01904	MYB4-CK	MYB4-L6	OK	28.9929	57.4711	0.98714	0.00627638
Pavir.Ba01916	MYB4-CK	MYB4-L6	OK	2.76218	1.37098	-1.0106	0.0484288
Pavir.Ba01924	MYB4-CK	MYB4-L6	OK	2.90243	1.25319	-1.21166	0.0385904
Pavir.Ba01941	MYB4-CK	MYB4-L6	OK	1.62176	0	NA	0.000399507
Pavir.Ba01946	MYB4-CK	MYB4-L6	OK	1.77416	3.97147	1.16253	0.0163634
Pavir.Ba01950	MYB4-CK	MYB4-L6	OK	2.63822	6.5759	1.31762	0.00221258
Pavir.Ba01953	MYB4-CK	MYB4-L6	OK	2.35004	5.06561	1.10805	0.00469789
Pavir.Ba01954	MYB4-CK	MYB4-L6	OK	3.42049	1.28304	-1.41464	0.00627638
Pavir.Ba01958	MYB4-CK	MYB4-L6	OK	1.8893	0	NA	0.000399507
Pavir.Ba01962	MYB4-CK	MYB4-L6	OK	3.26532	1.15662	-1.49731	0.00136748
Pavir.Ba01974	MYB4-CK	MYB4-L6	OK	2.51856	5.547	1.13911	0.0117667
Pavir.Ba01975	MYB4-CK	MYB4-L6	OK	7.67809	14.8915	0.955667	0.00374751
Pavir.Ba01984	MYB4-CK	MYB4-L6	OK	28.6505	82.609	1.52774	0.000399507
Pavir.Ba01990	MYB4-CK	MYB4-L6	OK	2.14312	0	NA	0.000399507
Pavir.Ba01992	MYB4-CK	MYB4-L6	OK	2.6885	8.02483	1.57767	0.000399507
Pavir.Ba01997	MYB4-CK	MYB4-L6	OK	1.79406	0.788951	-1.18522	0.00422761
Pavir.Ba02015	MYB4-CK	MYB4-L6	OK	5.60704	1.17016	-2.26053	0.000399507
Pavir.Ba02020	MYB4-CK	MYB4-L6	OK	43.1475	69.3035	0.683649	0.0401794
Pavir.Ba02024	MYB4-CK	MYB4-L6	OK	1.92822	3.36203	0.802059	0.0331479
Pavir.Ba02045	MYB4-CK	MYB4-L6	OK	15.2858	28.5157	0.899568	0.00798324
Pavir.Ba02048	MYB4-CK	MYB4-L6	OK	23.6334	10.6708	-1.14716	0.000399507
Pavir.Ba02049	MYB4-CK	MYB4-L6	OK	2.21353	6.23974	1.49514	0.000399507
Pavir.Ba02052	MYB4-CK	MYB4-L6	OK	0.44619	2.34727	2.39526	0.00839811
Pavir.Ba02079	MYB4-CK	MYB4-L6	OK	2.60624	0	NA	0.000399507
Pavir.Ba02086	MYB4-CK	MYB4-L6	OK	1.18712	3.41242	1.52333	0.00325266
Pavir.Ba02105	MYB4-CK	MYB4-L6	OK	0.836211	0	NA	0.000399507
Pavir.Ba02114	MYB4-CK	MYB4-L6	OK	7.20509	11.5172	0.676699	0.0426046
Pavir.Ba02116	MYB4-CK	MYB4-L6	OK	3.70028	6.92843	0.904893	0.0161865
Pavir.Ba02117	MYB4-CK	MYB4-L6	OK	4.94139	0.632038	-2.96684	0.000399507
Pavir.Ba02125	MYB4-CK	MYB4-L6	OK	6.07329	2.8979	-1.06747	0.00735253
Pavir.Ba02131	MYB4-CK	MYB4-L6	OK	0.573275	3.33564	2.54066	0.00247982
Pavir.Ba02133	MYB4-CK	MYB4-L6	OK	40.3582	8.64594	-2.22277	0.000399507
Pavir.Ba02136	MYB4-CK	MYB4-L6	OK	5.55653	1.6548	-1.74753	0.000399507
Pavir.Ba02143	MYB4-CK	MYB4-L6	OK	8.61953	2.67634	-1.68735	0.000399507
Pavir.Ba02147	MYB4-CK	MYB4-L6	OK	37.5232	118.386	1.65764	0.000399507
Pavir.Ba02169	MYB4-CK	MYB4-L6	OK	47.1869	18.3526	-1.3624	0.000399507
Pavir.Ba02171	MYB4-CK	MYB4-L6	OK	2.80708	1.30582	-1.10411	0.0223422
Pavir.Ba02185	MYB4-CK	MYB4-L6	OK	6.23071	11.4143	0.873378	0.00941475
Pavir.Ba02205	MYB4-CK	MYB4-L6	OK	3.14365	0.0482704	-6.02516	0.0141997
Pavir.Ba02210	MYB4-CK	MYB4-L6	OK	1.87794	0.974232	-0.946814	0.0152909
Pavir.Ba02224	MYB4-CK	MYB4-L6	OK	12.2619	4.64059	-1.4018	0.000399507
Pavir.Ba02231	MYB4-CK	MYB4-L6	OK	6.42836	2.40657	-1.41747	0.000399507
Pavir.Ba02234	MYB4-CK	MYB4-L6	OK	1.3052	0.31355	-2.0575	0.0307252
Pavir.Ba02235	MYB4-CK	MYB4-L6	OK	11.1907	4.13778	-1.43537	0.000399507
Pavir.Ba02240	MYB4-CK	MYB4-L6	OK	7.41904	21.6631	1.54594	0.000399507
Pavir.Ba02241	MYB4-CK	MYB4-L6	OK	2.88442	6.50752	1.17383	0.00165748
Pavir.Ba02259	MYB4-CK	MYB4-L6	OK	3.42862	7.55461	1.13973	0.00136748
Pavir.Ba02265	MYB4-CK	MYB4-L6	OK	3.48275	7.99379	1.19865	0.000399507
Pavir.Ba02280	MYB4-CK	MYB4-L6	OK	202.26	32.1825	-2.65187	0.000399507
Pavir.Ba02284	MYB4-CK	MYB4-L6	OK	1.68977	0	NA	0.000399507
Pavir.Ba02286	MYB4-CK	MYB4-L6	OK	5.48318	0.887698	-2.62687	0.00981601
Pavir.Ba02293	MYB4-CK	MYB4-L6	OK	0	0.91551	inf	0.000744283
Pavir.Ba02306	MYB4-CK	MYB4-L6	OK	20.7739	40.2174	0.953053	0.00941475
Pavir.Ba02308	MYB4-CK	MYB4-L6	OK	0.425202	1.60274	1.91432	0.00735253
Pavir.Ba02309	MYB4-CK	MYB4-L6	OK	4.93149	9.94053	1.0113	0.00350233
Pavir.Ba02316	MYB4-CK	MYB4-L6	OK	2.49832	6.29966	1.33432	0.000399507
Pavir.Ba02317	MYB4-CK	MYB4-L6	OK	3.55914	1.2685	-1.48841	0.000399507
Pavir.Ba02320	MYB4-CK	MYB4-L6	OK	1.2716	3.18759	1.32583	0.014383
Pavir.Ba02327	MYB4-CK	MYB4-L6	OK	40.1761	2.93768	-3.77359	0.000399507
Pavir.Ba02347	MYB4-CK	MYB4-L6	OK	5.59913	2.95825	-0.92046	0.0145649
Pavir.Ba02369	MYB4-CK	MYB4-L6	OK	16.3346	7.83254	-1.06038	0.000399507
Pavir.Ba02372	MYB4-CK	MYB4-L6	OK	2.11251	0.85297	-1.30839	0.0104104
Pavir.Ba02377	MYB4-CK	MYB4-L6	OK	1.96618	0	NA	0.000399507
Pavir.Ba02378	MYB4-CK	MYB4-L6	OK	9.80886	25.4308	1.37442	0.000399507
Pavir.Ba02396	MYB4-CK	MYB4-L6	OK	11.775	3.41909	-1.78404	0.000399507
Pavir.Ba02400	MYB4-CK	MYB4-L6	OK	11.056	6.89597	-0.681008	0.031787
Pavir.Ba02442	MYB4-CK	MYB4-L6	OK	234.398	118.001	-0.990165	0.00538504
Pavir.Ba02450	MYB4-CK	MYB4-L6	OK	10.3436	5.31156	-0.961532	0.0108
Pavir.Ba02486	MYB4-CK	MYB4-L6	OK	2.20995	1.14707	-0.946056	0.0288803
Pavir.Ba02539	MYB4-CK	MYB4-L6	OK	27.501	53.4133	0.957716	0.00561037
Pavir.Ba02560	MYB4-CK	MYB4-L6	OK	1.24316	0.244112	-2.3484	0.0191477
Pavir.Ba02581	MYB4-CK	MYB4-L6	OK	6.19304	1.80229	-1.78082	0.00374751
Pavir.Ba02615	MYB4-CK	MYB4-L6	OK	2.95197	1.0279	-1.52197	0.0225078
Pavir.Ba02624	MYB4-CK	MYB4-L6	OK	4.43107	18.1879	2.03725	0.000399507
Pavir.Ba02633	MYB4-CK	MYB4-L6	OK	6.332	11.467	0.856759	0.00561037
Pavir.Ba02652	MYB4-CK	MYB4-L6	OK	8.75634	1.59549	-2.45633	0.000399507
Pavir.Ba02656	MYB4-CK	MYB4-L6	OK	11.2158	30.2502	1.43141	0.000399507
Pavir.Ba02661	MYB4-CK	MYB4-L6	OK	0	3.9718	inf	0.000399507
Pavir.Ba02685	MYB4-CK	MYB4-L6	OK	9.64813	29.2941	1.60229	0.000399507
Pavir.Ba02687	MYB4-CK	MYB4-L6	OK	0.399156	3.23777	3.01998	0.000399507
Pavir.Ba02701	MYB4-CK	MYB4-L6	OK	6.30101	3.34023	-0.915635	0.00469789
Pavir.Ba02716	MYB4-CK	MYB4-L6	OK	4.20541	9.25378	1.1378	0.00299962
Pavir.Ba02737	MYB4-CK	MYB4-L6	OK	1.2164	6.60219	2.44033	0.000399507
Pavir.Ba02739	MYB4-CK	MYB4-L6	OK	7.6465	2.78905	-1.45503	0.00136748
Pavir.Ba02740	MYB4-CK	MYB4-L6	OK	7.68876	0.786217	-3.28975	0.00714044
Pavir.Ba02745	MYB4-CK	MYB4-L6	OK	8.06214	16.1641	1.00355	0.00515805
Pavir.Ba02746	MYB4-CK	MYB4-L6	OK	20.5971	43.5361	1.07977	0.000399507
Pavir.Ba02772	MYB4-CK	MYB4-L6	OK	7.60545	18.621	1.29182	0.000399507
Pavir.Ba02797	MYB4-CK	MYB4-L6	OK	7.09885	12.9387	0.866037	0.0381544
Pavir.Ba02804	MYB4-CK	MYB4-L6	OK	12.3779	4.98392	-1.31241	0.0010643
Pavir.Ba02820	MYB4-CK	MYB4-L6	OK	10.2279	17.6165	0.78441	0.0117667
Pavir.Ba02822	MYB4-CK	MYB4-L6	OK	34.0291	114.741	1.75354	0.000399507
Pavir.Ba02827	MYB4-CK	MYB4-L6	OK	1.0846	0.39095	-1.47211	0.0223422
Pavir.Ba02840	MYB4-CK	MYB4-L6	OK	10.5906	0	NA	0.000399507
Pavir.Ba02847	MYB4-CK	MYB4-L6	OK	64.0294	14.8755	-2.10579	0.000399507
Pavir.Ba02851	MYB4-CK	MYB4-L6	OK	8.90176	0.341454	-4.70433	0.0141997
Pavir.Ba02868	MYB4-CK	MYB4-L6	OK	2.50105	5.6225	1.16868	0.000399507
Pavir.Ba02876	MYB4-CK	MYB4-L6	OK	5.65391	10.6582	0.914647	0.00961579
Pavir.Ba02885	MYB4-CK	MYB4-L6	OK	0.307724	0.891141	1.53402	0.00422761
Pavir.Ba02921	MYB4-CK	MYB4-L6	OK	1.59796	3.649	1.19127	0.00136748
Pavir.Ba02948	MYB4-CK	MYB4-L6	OK	3.02903	0.345851	-3.13063	0.000399507
Pavir.Ba02956	MYB4-CK	MYB4-L6	OK	11.4259	4.17226	-1.45341	0.000399507
Pavir.Ba02960	MYB4-CK	MYB4-L6	OK	38.5491	73.6177	0.933358	0.00398859
Pavir.Ba02965	MYB4-CK	MYB4-L6	OK	1.92887	3.4769	0.850047	0.0424628
Pavir.Ba02980	MYB4-CK	MYB4-L6	OK	18.8158	11.0435	-0.768747	0.0175985
Pavir.Ba02989	MYB4-CK	MYB4-L6	OK	0.355673	5.98961	4.07384	0.000399507
Pavir.Ba03031	MYB4-CK	MYB4-L6	OK	8.24192	2.38612	-1.78831	0.000399507
Pavir.Ba03049	MYB4-CK	MYB4-L6	OK	7.36919	4.1357	-0.833373	0.0349302
Pavir.Ba03062	MYB4-CK	MYB4-L6	OK	0	0.930396	inf	0.0010643
Pavir.Ba03074	MYB4-CK	MYB4-L6	OK	1.48739	29.6951	4.31937	0.000399507
Pavir.Ba03078	MYB4-CK	MYB4-L6	OK	63.2158	38.3359	-0.721589	0.0394616
Pavir.Ba03101	MYB4-CK	MYB4-L6	OK	1.75631	3.18207	0.857418	0.0060558
Pavir.Ba03107	MYB4-CK	MYB4-L6	OK	10.6006	3.39818	-1.64131	0.000399507
Pavir.Ba03117	MYB4-CK	MYB4-L6	OK	21.3282	0.682655	-4.96546	0.000744283
Pavir.Ba03122	MYB4-CK	MYB4-L6	OK	28.3715	10.1885	-1.4775	0.000399507
Pavir.Ba03149	MYB4-CK	MYB4-L6	OK	3.73293	0.846284	-2.1411	0.000399507
Pavir.Ba03163	MYB4-CK	MYB4-L6	OK	15.6404	6.94633	-1.17095	0.00221258
Pavir.Ba03174	MYB4-CK	MYB4-L6	OK	10.5406	4.67133	-1.17405	0.00839811
Pavir.Ba03192	MYB4-CK	MYB4-L6	OK	2.50743	1.22929	-1.02838	0.0484288
Pavir.Ba03242	MYB4-CK	MYB4-L6	OK	7.77215	21.3506	1.45789	0.0119569
Pavir.Ba03243	MYB4-CK	MYB4-L6	OK	4.98115	10.9972	1.14258	0.00446392
Pavir.Ba03256	MYB4-CK	MYB4-L6	OK	101.933	31.0258	-1.71608	0.000399507
Pavir.Ba03257	MYB4-CK	MYB4-L6	OK	25.9868	4.17818	-2.63683	0.000399507
Pavir.Ba03265	MYB4-CK	MYB4-L6	OK	2.37402	0.3601	-2.72086	0.000399507
Pavir.Ba03268	MYB4-CK	MYB4-L6	OK	0.485324	4.46745	3.20243	0.000399507
Pavir.Ba03277	MYB4-CK	MYB4-L6	OK	0.748373	5.29598	2.82307	0.000399507
Pavir.Ba03289	MYB4-CK	MYB4-L6	OK	20.7789	32.005	0.623178	0.0473372
Pavir.Ba03294	MYB4-CK	MYB4-L6	OK	0.474834	1.75781	1.88828	0.00735253
Pavir.Ba03299	MYB4-CK	MYB4-L6	OK	1.7765	17.5135	3.30136	0.000399507
Pavir.Ba03301	MYB4-CK	MYB4-L6	OK	8.75232	30.1461	1.78423	0.000399507
Pavir.Ba03314	MYB4-CK	MYB4-L6	OK	1.42536	6.06967	2.09029	0.000399507
Pavir.Ba03315	MYB4-CK	MYB4-L6	OK	2.13789	4.05693	0.9242	0.0165406
Pavir.Ba03326	MYB4-CK	MYB4-L6	OK	1.33528	0.534086	-1.32199	0.0323926
Pavir.Ba03337	MYB4-CK	MYB4-L6	OK	1.45519	0.205128	-2.82661	0.0147448
Pavir.Ba03338	MYB4-CK	MYB4-L6	OK	13.8315	1.01301	-3.77125	0.000399507
Pavir.Ba03344	MYB4-CK	MYB4-L6	OK	1.04087	0.319172	-1.70539	0.0393158
Pavir.Ba03351	MYB4-CK	MYB4-L6	OK	2.8849	0.772997	-1.89999	0.0249458
Pavir.Ba03354	MYB4-CK	MYB4-L6	OK	7.51332	1.2855	-2.54712	0.000399507
Pavir.Ba03356	MYB4-CK	MYB4-L6	OK	0.90396	0	NA	0.000399507
Pavir.Ba03367	MYB4-CK	MYB4-L6	OK	7.25957	0.664348	-3.44987	0.00756376
Pavir.Ba03374	MYB4-CK	MYB4-L6	OK	7.5462	14.0685	0.898651	0.0121467
Pavir.Ba03380	MYB4-CK	MYB4-L6	OK	4.92253	2.33788	-1.0742	0.0445733
Pavir.Ba03384	MYB4-CK	MYB4-L6	OK	6.97616	11.7234	0.748882	0.0355226
Pavir.Ba03387	MYB4-CK	MYB4-L6	OK	0.537675	1.13881	1.08272	0.0338915
Pavir.Ba03394	MYB4-CK	MYB4-L6	OK	2.48076	5.9716	1.26734	0.00374751
Pavir.Ba03401	MYB4-CK	MYB4-L6	OK	1.83355	0.785067	-1.22375	0.0234876
Pavir.Ba03421	MYB4-CK	MYB4-L6	OK	0	0.739721	inf	0.000399507
Pavir.Ba03422	MYB4-CK	MYB4-L6	OK	28.6057	15.8783	-0.849244	0.0117667
Pavir.Ba03424	MYB4-CK	MYB4-L6	OK	8.27173	14.1429	0.77382	0.0231609
Pavir.Ba03425	MYB4-CK	MYB4-L6	OK	8.58614	0.159782	-5.74784	0.00299962
Pavir.Ba03433	MYB4-CK	MYB4-L6	OK	8.34558	0	NA	0.000399507
Pavir.Ba03436	MYB4-CK	MYB4-L6	OK	7.00081	40.3791	2.52802	0.000399507
Pavir.Ba03443	MYB4-CK	MYB4-L6	OK	3.99829	0.103507	-5.27159	0.00398859
Pavir.Ba03444	MYB4-CK	MYB4-L6	OK	3.37112	0.830118	-2.02184	0.00165748
Pavir.Ba03473	MYB4-CK	MYB4-L6	OK	1.35541	0.49542	-1.45201	0.00561037
Pavir.Ba03481	MYB4-CK	MYB4-L6	OK	0.176748	0.867244	2.29474	0.0377196
Pavir.Ba03483	MYB4-CK	MYB4-L6	OK	154.047	53.6545	-1.5216	0.000744283
Pavir.Ba03487	MYB4-CK	MYB4-L6	OK	8.20836	4.4473	-0.884164	0.00692716
Pavir.Ba03509	MYB4-CK	MYB4-L6	OK	74.1422	28.6665	-1.37093	0.002742
Pavir.Ba03510	MYB4-CK	MYB4-L6	OK	0.295849	1.17092	1.98471	0.00165748
Pavir.Ba03516	MYB4-CK	MYB4-L6	OK	45.8997	25.833	-0.829268	0.0134625
Pavir.Ba03523	MYB4-CK	MYB4-L6	OK	1.58858	0.351149	-2.17758	0.000399507
Pavir.Ba03525	MYB4-CK	MYB4-L6	OK	130.371	64.8427	-1.0076	0.00325266
Pavir.Ba03534	MYB4-CK	MYB4-L6	OK	1.56523	0.0726761	-4.42875	0.0181181
Pavir.Ba03535	MYB4-CK	MYB4-L6	OK	3.7778	1.91369	-0.981189	0.026703
Pavir.Ba03542	MYB4-CK	MYB4-L6	OK	5.75598	0.844014	-2.76972	0.00627638
Pavir.Ba03548	MYB4-CK	MYB4-L6	OK	1.73756	4.5988	1.40419	0.00714044
Pavir.Ba03549	MYB4-CK	MYB4-L6	OK	2.15442	0	NA	0.000399507
Pavir.Ba03553	MYB4-CK	MYB4-L6	OK	7.48797	2.94668	-1.34548	0.000399507
Pavir.Ba03562	MYB4-CK	MYB4-L6	OK	1.45949	0.440197	-1.72924	0.00247982
Pavir.Ba03566	MYB4-CK	MYB4-L6	OK	3.85396	0.207398	-4.21586	0.000399507
Pavir.Ba03570	MYB4-CK	MYB4-L6	OK	21.0659	12.7897	-0.719923	0.0322428
Pavir.Ba03577	MYB4-CK	MYB4-L6	OK	36.6902	9.01017	-2.02577	0.000399507
Pavir.Ba03579	MYB4-CK	MYB4-L6	OK	11.2793	6.17194	-0.869878	0.0249458
Pavir.Ba03580	MYB4-CK	MYB4-L6	OK	5.57371	3.15525	-0.820882	0.0152909
Pavir.Ba03581	MYB4-CK	MYB4-L6	OK	9.0324	20.039	1.14963	0.000399507
Pavir.Ba03591	MYB4-CK	MYB4-L6	OK	2.31875	0.285362	-3.02249	0.000399507
Pavir.Ba03593	MYB4-CK	MYB4-L6	OK	3.37585	1.38448	-1.28591	0.002742
Pavir.Ba03604	MYB4-CK	MYB4-L6	OK	3.7297	0.992444	-1.91	0.000399507
Pavir.Ba03605	MYB4-CK	MYB4-L6	OK	13.3088	6.38339	-1.05998	0.00299962
Pavir.Ba03628	MYB4-CK	MYB4-L6	OK	3.19279	0.570367	-2.48486	0.000399507
Pavir.Ba03675	MYB4-CK	MYB4-L6	OK	4.89145	2.29483	-1.09187	0.010213
Pavir.Ba03676	MYB4-CK	MYB4-L6	OK	3.09013	7.59078	1.29658	0.00446392
Pavir.Ba03684	MYB4-CK	MYB4-L6	OK	14.3278	9.17213	-0.643484	0.0390252
Pavir.Ba03695	MYB4-CK	MYB4-L6	OK	7.37371	26.6562	1.85401	0.000399507
Pavir.Ba03712	MYB4-CK	MYB4-L6	OK	2.09234	1.09046	-0.940178	0.0194898
Pavir.Ba03718	MYB4-CK	MYB4-L6	OK	6.52608	3.65419	-0.836663	0.0423195
Pavir.Ba03722	MYB4-CK	MYB4-L6	OK	40.0391	24.2592	-0.72288	0.0358192
Pavir.Ba03753	MYB4-CK	MYB4-L6	OK	10.8181	6.16017	-0.812405	0.014383
Pavir.Ba03754	MYB4-CK	MYB4-L6	OK	7.26839	1.5998	-2.18374	0.000399507
Pavir.Ba03757	MYB4-CK	MYB4-L6	OK	9.43626	4.18193	-1.17405	0.000399507
Pavir.Ba03763	MYB4-CK	MYB4-L6	OK	15.5589	25.8179	0.730631	0.0203417
Pavir.Ba03764	MYB4-CK	MYB4-L6	OK	22.317	10.4291	-1.09752	0.00136748
Pavir.Ba03765	MYB4-CK	MYB4-L6	OK	45.4734	21.4273	-1.08557	0.000399507
Pavir.Ba03769	MYB4-CK	MYB4-L6	OK	22.3189	12.9127	-0.789477	0.0191477
Pavir.Ba03780	MYB4-CK	MYB4-L6	OK	4.02672	2.22698	-0.854513	0.0211803
Pavir.Ba03788	MYB4-CK	MYB4-L6	OK	2.90565	6.4071	1.14081	0.0440113
Pavir.Ba03789	MYB4-CK	MYB4-L6	OK	3.08289	0.421223	-2.87163	0.000399507
Pavir.Ba03791	MYB4-CK	MYB4-L6	OK	1.16492	0.0449345	-4.69626	0.0344856
Pavir.Ba03798	MYB4-CK	MYB4-L6	OK	9.00469	18.354	1.02735	0.0123363
Pavir.Ba03827	MYB4-CK	MYB4-L6	OK	1.46461	4.58244	1.6456	0.000399507
Pavir.Ba03830	MYB4-CK	MYB4-L6	OK	20.5002	11.6237	-0.818563	0.0203417
Pavir.Ba03845	MYB4-CK	MYB4-L6	OK	1.96369	4.75277	1.2752	0.002742
Pavir.Ba03852	MYB4-CK	MYB4-L6	OK	0	2.10146	inf	0.000399507
Pavir.Ba03861	MYB4-CK	MYB4-L6	OK	30.1175	11.2064	-1.42628	0.00193923
Pavir.Ba03862	MYB4-CK	MYB4-L6	OK	6.43786	2.68938	-1.25931	0.00901173
Pavir.Ba03863	MYB4-CK	MYB4-L6	OK	3.22509	1.36286	-1.2427	0.00350233
Pavir.Ba03866	MYB4-CK	MYB4-L6	OK	1.35739	3.62054	1.41537	0.00136748
Pavir.Ba03867	MYB4-CK	MYB4-L6	OK	16.929	77.9919	2.20383	0.000399507
Pavir.Ba03869	MYB4-CK	MYB4-L6	OK	0	2.77535	inf	0.000399507
Pavir.Ba03870	MYB4-CK	MYB4-L6	OK	4.99324	26.6076	2.41379	0.000399507
Pavir.Ba03874	MYB4-CK	MYB4-L6	OK	66.7549	34.5735	-0.949208	0.00692716
Pavir.Ba03875	MYB4-CK	MYB4-L6	OK	2.61519	4.65205	0.830951	0.0487034
Pavir.Ba03876	MYB4-CK	MYB4-L6	OK	39.1688	22.922	-0.772973	0.00981601
Pavir.Ba03878	MYB4-CK	MYB4-L6	OK	5.58615	9.09547	0.703295	0.0352245
Pavir.Ba03890	MYB4-CK	MYB4-L6	OK	32.4261	18.0068	-0.848613	0.0117667
Pavir.Ba03903	MYB4-CK	MYB4-L6	OK	2.06577	0.776652	-1.41134	0.0252655
Pavir.Ba03918	MYB4-CK	MYB4-L6	OK	1.31952	0.221984	-2.57149	0.000399507
Pavir.Ba03922	MYB4-CK	MYB4-L6	OK	4.18738	2.0738	-1.01377	0.0138309
Pavir.Ba03927	MYB4-CK	MYB4-L6	OK	1.41624	3.76466	1.41045	0.0010643
Pavir.Ba03955	MYB4-CK	MYB4-L6	OK	0.150094	1.09214	2.86323	0.00583351
Pavir.Ba03963	MYB4-CK	MYB4-L6	OK	1.23881	2.46316	0.991555	0.0218452
Pavir.Ba03973	MYB4-CK	MYB4-L6	OK	7.68368	3.36676	-1.19044	0.00136748
Pavir.Ba03979	MYB4-CK	MYB4-L6	OK	0.798457	1.98812	1.31612	0.0473372
Pavir.Ba03993	MYB4-CK	MYB4-L6	OK	12.8832	60.5803	2.23336	0.000399507
Pavir.Ba03996	MYB4-CK	MYB4-L6	OK	28.2558	3.96477	-2.83324	0.000399507
Pavir.Ba04007	MYB4-CK	MYB4-L6	OK	3.29984	0.941968	-1.80865	0.000399507
Pavir.Ba04018	MYB4-CK	MYB4-L6	OK	18.1705	39.5267	1.12123	0.0010643
Pavir.Ba04043	MYB4-CK	MYB4-L6	OK	4.90928	10.4467	1.08947	0.00398859
Pavir.Bb00001	MYB4-CK	MYB4-L6	OK	5.25691	13.6417	1.37574	0.00221258
Pavir.Bb00031	MYB4-CK	MYB4-L6	OK	1.89723	6.59901	1.79835	0.000744283
Pavir.Bb00045	MYB4-CK	MYB4-L6	OK	1.83572	23.0176	3.64832	0.000399507
Pavir.Bb00048	MYB4-CK	MYB4-L6	OK	5.51224	0.691558	-2.99472	0.000399507
Pavir.Bb00064	MYB4-CK	MYB4-L6	OK	2.77493	5.68126	1.03376	0.00325266
Pavir.Bb00065	MYB4-CK	MYB4-L6	OK	9.08836	17.3238	0.930668	0.0125254
Pavir.Bb00070	MYB4-CK	MYB4-L6	OK	1.76745	3.23004	0.869878	0.0384452
Pavir.Bb00078	MYB4-CK	MYB4-L6	OK	1.18741	0.189962	-2.64404	0.0469284
Pavir.Bb00083	MYB4-CK	MYB4-L6	OK	38.3681	63.9402	0.736816	0.0205097
Pavir.Bb00088	MYB4-CK	MYB4-L6	OK	1.57906	0.487215	-1.69644	0.000744283
Pavir.Bb00089	MYB4-CK	MYB4-L6	OK	5.24743	2.29561	-1.19273	0.000399507
Pavir.Bb00092	MYB4-CK	MYB4-L6	OK	8.25393	0.942613	-3.13034	0.000399507
Pavir.Bb00097	MYB4-CK	MYB4-L6	OK	8.52267	29.308	1.78192	0.000399507
Pavir.Bb00098	MYB4-CK	MYB4-L6	OK	0.0823373	1.76335	4.42063	0.0168936
Pavir.Bb00102	MYB4-CK	MYB4-L6	OK	21.4142	7.01808	-1.60942	0.000399507
Pavir.Bb00118	MYB4-CK	MYB4-L6	OK	16.5942	10.2607	-0.693552	0.0398907
Pavir.Bb00142	MYB4-CK	MYB4-L6	OK	0.792081	2.06817	1.38463	0.0132754
Pavir.Bb00143	MYB4-CK	MYB4-L6	OK	0.686062	1.8046	1.39527	0.0320935
Pavir.Bb00170	MYB4-CK	MYB4-L6	OK	2.34247	0.231185	-3.34091	0.0010643
Pavir.Bb00184	MYB4-CK	MYB4-L6	OK	0.248265	0.920407	1.89039	0.0194898
Pavir.Bb00208	MYB4-CK	MYB4-L6	OK	54.3334	94.5956	0.799934	0.0104104
Pavir.Bb00211	MYB4-CK	MYB4-L6	OK	19.5313	10.3254	-0.919586	0.00627638
Pavir.Bb00213	MYB4-CK	MYB4-L6	OK	1.25976	0.25869	-2.28385	0.000399507
Pavir.Bb00223	MYB4-CK	MYB4-L6	OK	4.4442	1.61942	-1.45645	0.000399507
Pavir.Bb00241	MYB4-CK	MYB4-L6	OK	9.12282	5.5581	-0.71489	0.0454067
Pavir.Bb00242	MYB4-CK	MYB4-L6	OK	22.0714	9.62954	-1.19664	0.000399507
Pavir.Bb00244	MYB4-CK	MYB4-L6	OK	8.89141	2.23054	-1.99502	0.00515805
Pavir.Bb00256	MYB4-CK	MYB4-L6	OK	2.76115	4.91172	0.830961	0.0442926
Pavir.Bb00258	MYB4-CK	MYB4-L6	OK	5.00259	0.398231	-3.651	0.000399507
Pavir.Bb00261	MYB4-CK	MYB4-L6	OK	4.9892	2.56974	-0.957189	0.0492463
Pavir.Bb00267	MYB4-CK	MYB4-L6	OK	0.0756969	1.09822	3.85878	0.0433091
Pavir.Bb00272	MYB4-CK	MYB4-L6	OK	49.9715	19.4121	-1.36415	0.000399507
Pavir.Bb00274	MYB4-CK	MYB4-L6	OK	0.813704	0	NA	0.000399507
Pavir.Bb00277	MYB4-CK	MYB4-L6	OK	89.4697	19.1164	-2.22659	0.000399507
Pavir.Bb00282	MYB4-CK	MYB4-L6	OK	33.5579	101.171	1.59207	0.000399507
Pavir.Bb00286	MYB4-CK	MYB4-L6	OK	2.40984	5.20894	1.11205	0.00374751
Pavir.Bb00290	MYB4-CK	MYB4-L6	OK	0.8626	3.28431	1.92882	0.000399507
Pavir.Bb00291	MYB4-CK	MYB4-L6	OK	1.45279	3.03245	1.06165	0.0221772
Pavir.Bb00311	MYB4-CK	MYB4-L6	OK	50.1076	87.2358	0.799893	0.014383
Pavir.Bb00326	MYB4-CK	MYB4-L6	OK	0.612669	1.78145	1.53987	0.0410371
Pavir.Bb00327	MYB4-CK	MYB4-L6	OK	3.13959	6.15299	0.970711	0.0198309
Pavir.Bb00342	MYB4-CK	MYB4-L6	OK	2.58394	4.50786	0.802871	0.0200021
Pavir.Bb00346	MYB4-CK	MYB4-L6	OK	0.820437	4.2593	2.37615	0.00325266
Pavir.Bb00352	MYB4-CK	MYB4-L6	OK	16.4137	28.4911	0.795612	0.0229992
Pavir.Bb00353	MYB4-CK	MYB4-L6	OK	0.189952	1.08973	2.52027	0.00714044
Pavir.Bb00361	MYB4-CK	MYB4-L6	OK	6.9498	2.04585	-1.76427	0.000399507
Pavir.Bb00373	MYB4-CK	MYB4-L6	OK	204.546	348.799	0.769973	0.0255853
Pavir.Bb00400	MYB4-CK	MYB4-L6	OK	36.7522	21.4411	-0.777455	0.0163634
Pavir.Bb00421	MYB4-CK	MYB4-L6	OK	1.60945	0.231564	-2.79708	0.0109941
Pavir.Bb00431	MYB4-CK	MYB4-L6	OK	13.4481	6.55873	-1.03591	0.0060558
Pavir.Bb00432	MYB4-CK	MYB4-L6	OK	2.33258	9.11986	1.96709	0.000399507
Pavir.Bb00441	MYB4-CK	MYB4-L6	OK	3.48967	8.80705	1.33557	0.0010643
Pavir.Bb00467	MYB4-CK	MYB4-L6	OK	1.03419	0.333534	-1.6326	0.0125254
Pavir.Bb00475	MYB4-CK	MYB4-L6	OK	48.2841	26.7115	-0.854087	0.0174228
Pavir.Bb00477	MYB4-CK	MYB4-L6	OK	12.831	7.07924	-0.857972	0.0181181
Pavir.Bb00482	MYB4-CK	MYB4-L6	OK	2.2461	7.60237	1.75903	0.000399507
Pavir.Bb00487	MYB4-CK	MYB4-L6	OK	3.39515	0	NA	0.000399507
Pavir.Bb00503	MYB4-CK	MYB4-L6	OK	13.1587	20.5848	0.645563	0.0476107
Pavir.Bb00504	MYB4-CK	MYB4-L6	OK	31.645	16.5168	-0.938048	0.00350233
Pavir.Bb00513	MYB4-CK	MYB4-L6	OK	1.30144	0.486335	-1.42009	0.00692716
Pavir.Bb00533	MYB4-CK	MYB4-L6	OK	13.9363	25.1737	0.853067	0.00398859
Pavir.Bb00543	MYB4-CK	MYB4-L6	OK	24.7123	13.8691	-0.833354	0.00515805
Pavir.Bb00554	MYB4-CK	MYB4-L6	OK	0.202512	0.967496	2.25625	0.000399507
Pavir.Bb00558	MYB4-CK	MYB4-L6	OK	0	0.993773	inf	0.0294984
Pavir.Bb00559	MYB4-CK	MYB4-L6	OK	5.07968	1.04943	-2.27513	0.00193923
Pavir.Bb00560	MYB4-CK	MYB4-L6	OK	40.4139	21.4982	-0.910636	0.0344856
Pavir.Bb00566	MYB4-CK	MYB4-L6	OK	0.645922	2.65802	2.04092	0.000399507
Pavir.Bb00569	MYB4-CK	MYB4-L6	OK	0	1.88363	inf	0.0225078
Pavir.Bb00571	MYB4-CK	MYB4-L6	OK	3.00836	0	NA	0.000399507
Pavir.Bb00620	MYB4-CK	MYB4-L6	OK	2.33575	4.5648	0.966661	0.0161865
Pavir.Bb00644	MYB4-CK	MYB4-L6	OK	25.4672	13.6247	-0.902418	0.00538504
Pavir.Bb00647	MYB4-CK	MYB4-L6	OK	0	1.47812	inf	0.000399507
Pavir.Bb00660	MYB4-CK	MYB4-L6	OK	0.632098	1.76544	1.48181	0.00247982
Pavir.Bb00665	MYB4-CK	MYB4-L6	OK	44.8839	27.5215	-0.705638	0.0346348
Pavir.Bb00680	MYB4-CK	MYB4-L6	OK	231.246	31.1193	-2.89355	0.000399507
Pavir.Bb00688	MYB4-CK	MYB4-L6	OK	13.0237	31.9719	1.29567	0.000399507
Pavir.Bb00699	MYB4-CK	MYB4-L6	OK	14.6416	5.90635	-1.30973	0.000399507
Pavir.Bb00700	MYB4-CK	MYB4-L6	OK	20.2242	10.6018	-0.931778	0.0129013
Pavir.Bb00730	MYB4-CK	MYB4-L6	OK	0.7381	0.104623	-2.81862	0.0335931
Pavir.Bb00731	MYB4-CK	MYB4-L6	OK	4.31714	10.1055	1.227	0.000399507
Pavir.Bb00733	MYB4-CK	MYB4-L6	OK	0.816465	2.13871	1.38928	0.0352245
Pavir.Bb00741	MYB4-CK	MYB4-L6	OK	5.51658	2.33068	-1.24302	0.0108
Pavir.Bb00747	MYB4-CK	MYB4-L6	OK	0.467683	1.13495	1.27902	0.0123363
Pavir.Bb00751	MYB4-CK	MYB4-L6	OK	0.303038	2.4054	2.9887	0.0109941
Pavir.Bb00757	MYB4-CK	MYB4-L6	OK	1.53272	0.277548	-2.46529	0.00492814
Pavir.Bb00767	MYB4-CK	MYB4-L6	OK	9.21217	3.82985	-1.26625	0.00136748
Pavir.Bb00773	MYB4-CK	MYB4-L6	OK	6.78307	12.881	0.925239	0.0208456
Pavir.Bb00784	MYB4-CK	MYB4-L6	OK	0.977154	2.60386	1.414	0.00839811
Pavir.Bb00787	MYB4-CK	MYB4-L6	OK	0.146293	3.394	4.53605	0.00735253
Pavir.Bb00791	MYB4-CK	MYB4-L6	OK	2.99111	12.3467	2.04537	0.000399507
Pavir.Bb00796	MYB4-CK	MYB4-L6	OK	11.8479	31.5898	1.41483	0.000399507
Pavir.Bb00806	MYB4-CK	MYB4-L6	OK	18.4482	50.4486	1.45134	0.000399507
Pavir.Bb00815	MYB4-CK	MYB4-L6	OK	7.09532	3.21169	-1.14354	0.00398859
Pavir.Bb00835	MYB4-CK	MYB4-L6	OK	0	3.01084	inf	0.00941475
Pavir.Bb00851	MYB4-CK	MYB4-L6	OK	5.6489	0.222815	-4.66405	0.000399507
Pavir.Bb00867	MYB4-CK	MYB4-L6	OK	4.1394	8.44734	1.02907	0.0174228
Pavir.Bb00871	MYB4-CK	MYB4-L6	OK	0.855469	0.14607	-2.55006	0.0121467
Pavir.Bb00888	MYB4-CK	MYB4-L6	OK	2.87566	6.68694	1.21745	0.0181181
Pavir.Bb00911	MYB4-CK	MYB4-L6	OK	0.787416	0.106211	-2.89019	0.0127136
Pavir.Bb00919	MYB4-CK	MYB4-L6	OK	1.46037	2.71586	0.895074	0.0447128
Pavir.Bb00929	MYB4-CK	MYB4-L6	OK	44.0065	5.05023	-3.12329	0.000399507
Pavir.Bb00940	MYB4-CK	MYB4-L6	OK	3.82349	0.637231	-2.585	0.000399507
Pavir.Bb00942	MYB4-CK	MYB4-L6	OK	0.324033	1.56111	2.26837	0.00583351
Pavir.Bb00976	MYB4-CK	MYB4-L6	OK	0.464078	1.29908	1.48505	0.0172466
Pavir.Bb00981	MYB4-CK	MYB4-L6	OK	5.86373	2.22551	-1.39768	0.0270151
Pavir.Bb00986	MYB4-CK	MYB4-L6	OK	18.0937	11.3437	-0.6736	0.0329968
Pavir.Bb00987	MYB4-CK	MYB4-L6	OK	3.35699	1.41985	-1.24143	0.00880775
Pavir.Bb00997	MYB4-CK	MYB4-L6	OK	96.1903	1.7861	-5.75101	0.000399507
Pavir.Bb00999	MYB4-CK	MYB4-L6	OK	15.891	3.00583	-2.40238	0.000399507
Pavir.Bb01000	MYB4-CK	MYB4-L6	OK	2.26616	0	NA	0.000399507
Pavir.Bb01001	MYB4-CK	MYB4-L6	OK	36.8712	2.722	-3.75975	0.000399507
Pavir.Bb01007	MYB4-CK	MYB4-L6	OK	1.86912	0	NA	0.000399507
Pavir.Bb01008	MYB4-CK	MYB4-L6	OK	1.67258	0.671286	-1.31708	0.000399507
Pavir.Bb01018	MYB4-CK	MYB4-L6	OK	8.49565	14.7254	0.79351	0.0365513
Pavir.Bb01020	MYB4-CK	MYB4-L6	OK	0.989025	0.329852	-1.58419	0.0125254
Pavir.Bb01024	MYB4-CK	MYB4-L6	OK	3.12585	1.63134	-0.93819	0.0225078
Pavir.Bb01039	MYB4-CK	MYB4-L6	OK	0	3.58464	inf	0.000399507
Pavir.Bb01055	MYB4-CK	MYB4-L6	OK	0.590362	4.24639	2.84657	0.000399507
Pavir.Bb01057	MYB4-CK	MYB4-L6	OK	7.47016	2.68029	-1.47875	0.00221258
Pavir.Bb01061	MYB4-CK	MYB4-L6	OK	2.69691	6.99563	1.37515	0.000399507
Pavir.Bb01062	MYB4-CK	MYB4-L6	OK	83.5354	36.1727	-1.20749	0.00136748
Pavir.Bb01086	MYB4-CK	MYB4-L6	OK	1.57085	0.126078	-3.63916	0.0465164
Pavir.Bb01125	MYB4-CK	MYB4-L6	OK	0	0.730556	inf	0.000399507
Pavir.Bb01126	MYB4-CK	MYB4-L6	OK	0.346915	7.45237	4.42504	0.00350233
Pavir.Bb01131	MYB4-CK	MYB4-L6	OK	13.0259	4.74114	-1.45808	0.000744283
Pavir.Bb01152	MYB4-CK	MYB4-L6	OK	1.74653	0	NA	0.000399507
Pavir.Bb01156	MYB4-CK	MYB4-L6	OK	1.05973	0.344639	-1.62054	0.0210139
Pavir.Bb01179	MYB4-CK	MYB4-L6	OK	0.552478	5.00134	3.17832	0.00193923
Pavir.Bb01183	MYB4-CK	MYB4-L6	OK	15.2708	33.5668	1.13626	0.000399507
Pavir.Bb01189	MYB4-CK	MYB4-L6	OK	1.17168	0.125674	-3.22083	0.0136467
Pavir.Bb01216	MYB4-CK	MYB4-L6	OK	164.774	27.0726	-2.60558	0.000399507
Pavir.Bb01219	MYB4-CK	MYB4-L6	OK	9.61078	5.00066	-0.942536	0.00398859
Pavir.Bb01235	MYB4-CK	MYB4-L6	OK	1.47226	0.118851	-3.63081	0.00981601
Pavir.Bb01237	MYB4-CK	MYB4-L6	OK	3.98865	0.827147	-2.26968	0.0316365
Pavir.Bb01242	MYB4-CK	MYB4-L6	OK	1.34271	0	NA	0.000399507
Pavir.Bb01256	MYB4-CK	MYB4-L6	OK	1.13779	2.38571	1.06819	0.0481584
Pavir.Bb01261	MYB4-CK	MYB4-L6	OK	22.5256	6.88351	-1.71035	0.000399507
Pavir.Bb01273	MYB4-CK	MYB4-L6	OK	0.244859	2.23429	3.18979	0.000744283
Pavir.Bb01279	MYB4-CK	MYB4-L6	OK	4.67024	9.46357	1.01889	0.00422761
Pavir.Bb01280	MYB4-CK	MYB4-L6	OK	1.4369	0.319303	-2.16997	0.000399507
Pavir.Bb01282	MYB4-CK	MYB4-L6	OK	0.0437792	2.39387	5.77296	0.0060558
Pavir.Bb01297	MYB4-CK	MYB4-L6	OK	0.150049	1.01671	2.7604	0.024785
Pavir.Bb01310	MYB4-CK	MYB4-L6	OK	7.9784	2.80218	-1.50955	0.00422761
Pavir.Bb01316	MYB4-CK	MYB4-L6	OK	0	1.15582	inf	0.00422761
Pavir.Bb01327	MYB4-CK	MYB4-L6	OK	43.9149	27.202	-0.690999	0.0290329
Pavir.Bb01329	MYB4-CK	MYB4-L6	OK	12.5447	7.24282	-0.792453	0.0329968
Pavir.Bb01340	MYB4-CK	MYB4-L6	OK	3.81088	0.648687	-2.55453	0.000399507
Pavir.Bb01342	MYB4-CK	MYB4-L6	OK	2.74563	7.7437	1.49589	0.000399507
Pavir.Bb01355	MYB4-CK	MYB4-L6	OK	3.47412	0.17452	-4.31518	0.002742
Pavir.Bb01358	MYB4-CK	MYB4-L6	OK	1.10603	0.172489	-2.68081	0.0231609
Pavir.Bb01365	MYB4-CK	MYB4-L6	OK	0	1.0876	inf	0.000399507
Pavir.Bb01370	MYB4-CK	MYB4-L6	OK	8.78575	2.55992	-1.77907	0.00193923
Pavir.Bb01374	MYB4-CK	MYB4-L6	OK	7.65017	14.5183	0.924304	0.0203417
Pavir.Bb01376	MYB4-CK	MYB4-L6	OK	3.01636	0.512977	-2.55584	0.000399507
Pavir.Bb01377	MYB4-CK	MYB4-L6	OK	4.19054	11.622	1.47164	0.000399507
Pavir.Bb01393	MYB4-CK	MYB4-L6	OK	1.89125	0.45425	-2.05778	0.000399507
Pavir.Bb01395	MYB4-CK	MYB4-L6	OK	10.649	6.86118	-0.634193	0.0470645
Pavir.Bb01409	MYB4-CK	MYB4-L6	OK	0.811388	0.260878	-1.63702	0.017943
Pavir.Bb01425	MYB4-CK	MYB4-L6	OK	0.290038	2.24092	2.94978	0.0010643
Pavir.Bb01436	MYB4-CK	MYB4-L6	OK	24.7995	11.455	-1.11433	0.000744283
Pavir.Bb01438	MYB4-CK	MYB4-L6	OK	21.6195	49.1269	1.18418	0.00136748
Pavir.Bb01441	MYB4-CK	MYB4-L6	OK	12.5147	27.5245	1.1371	0.0010643
Pavir.Bb01450	MYB4-CK	MYB4-L6	OK	8.28555	0.289454	-4.83919	0.000399507
Pavir.Bb01454	MYB4-CK	MYB4-L6	OK	4.64542	0.271307	-4.09781	0.00374751
Pavir.Bb01478	MYB4-CK	MYB4-L6	OK	2.92111	1.09365	-1.41737	0.00299962
Pavir.Bb01482	MYB4-CK	MYB4-L6	OK	0	1.14886	inf	0.000399507
Pavir.Bb01484	MYB4-CK	MYB4-L6	OK	5.97887	1.21651	-2.29712	0.000399507
Pavir.Bb01489	MYB4-CK	MYB4-L6	OK	2.82738	4.9826	0.817433	0.0469284
Pavir.Bb01490	MYB4-CK	MYB4-L6	OK	3.71046	10.4714	1.49679	0.00880775
Pavir.Bb01503	MYB4-CK	MYB4-L6	OK	3.47538	0.828206	-2.06911	0.00492814
Pavir.Bb01507	MYB4-CK	MYB4-L6	OK	6.75733	1.24211	-2.44366	0.000399507
Pavir.Bb01509	MYB4-CK	MYB4-L6	OK	1.13774	0.121695	-3.22482	0.0231609
Pavir.Bb01512	MYB4-CK	MYB4-L6	OK	2.77403	0	NA	0.000399507
Pavir.Bb01518	MYB4-CK	MYB4-L6	OK	17.678	29.4524	0.736425	0.0380097
Pavir.Bb01530	MYB4-CK	MYB4-L6	OK	2.24083	0.672588	-1.73624	0.00247982
Pavir.Bb01555	MYB4-CK	MYB4-L6	OK	5.2344	2.0956	-1.32066	0.000399507
Pavir.Bb01563	MYB4-CK	MYB4-L6	OK	57.957	27.206	-1.09106	0.002742
Pavir.Bb01594	MYB4-CK	MYB4-L6	OK	20.8794	59.0109	1.4989	0.000399507
Pavir.Bb01602	MYB4-CK	MYB4-L6	OK	9.46535	5.40786	-0.807599	0.0229992
Pavir.Bb01619	MYB4-CK	MYB4-L6	OK	11.6243	5.00188	-1.2166	0.000399507
Pavir.Bb01621	MYB4-CK	MYB4-L6	OK	1.62925	0.239113	-2.76844	0.00374751
Pavir.Bb01626	MYB4-CK	MYB4-L6	OK	2.74679	1.47946	-0.892677	0.0160085
Pavir.Bb01630	MYB4-CK	MYB4-L6	OK	1.35811	0.449275	-1.59593	0.00735253
Pavir.Bb01632	MYB4-CK	MYB4-L6	OK	14.2669	25.5059	0.838159	0.00446392
Pavir.Bb01633	MYB4-CK	MYB4-L6	OK	4.61765	0.946624	-2.2863	0.000399507
Pavir.Bb01634	MYB4-CK	MYB4-L6	OK	1.34135	0.123788	-3.43774	0.0211803
Pavir.Bb01635	MYB4-CK	MYB4-L6	OK	2.10199	0.983489	-1.09578	0.0129013
Pavir.Bb01636	MYB4-CK	MYB4-L6	OK	130.698	71.578	-0.868652	0.00921476
Pavir.Bb01640	MYB4-CK	MYB4-L6	OK	4.06692	8.79382	1.11256	0.00136748
Pavir.Bb01642	MYB4-CK	MYB4-L6	OK	3.53118	6.22666	0.818308	0.0294984
Pavir.Bb01650	MYB4-CK	MYB4-L6	OK	0.204107	0.875527	2.10082	0.0347814
Pavir.Bb01667	MYB4-CK	MYB4-L6	OK	12.4106	19.9359	0.683802	0.0462431
Pavir.Bb01671	MYB4-CK	MYB4-L6	OK	13.122	7.95907	-0.721316	0.0473372
Pavir.Bb01673	MYB4-CK	MYB4-L6	OK	34.9213	14.713	-1.24702	0.000744283
Pavir.Bb01675	MYB4-CK	MYB4-L6	OK	5.25764	1.59164	-1.7239	0.000744283
Pavir.Bb01682	MYB4-CK	MYB4-L6	OK	6.3427	2.77795	-1.19108	0.00165748
Pavir.Bb01741	MYB4-CK	MYB4-L6	OK	6.8135	12.7146	0.900021	0.00446392
Pavir.Bb01750	MYB4-CK	MYB4-L6	OK	5.31103	0	NA	0.000399507
Pavir.Bb01754	MYB4-CK	MYB4-L6	OK	3.69361	1.48537	-1.31421	0.0211803
Pavir.Bb01805	MYB4-CK	MYB4-L6	OK	5.4248	3.01829	-0.845838	0.039746
Pavir.Bb01811	MYB4-CK	MYB4-L6	OK	1.2307	0	NA	0.0308783
Pavir.Bb01816	MYB4-CK	MYB4-L6	OK	0	1.19864	inf	0.00880775
Pavir.Bb01823	MYB4-CK	MYB4-L6	OK	10.0265	3.37703	-1.56999	0.000399507
Pavir.Bb01828	MYB4-CK	MYB4-L6	OK	11.366	5.02278	-1.17816	0.00136748
Pavir.Bb01875	MYB4-CK	MYB4-L6	OK	58.8888	37.4945	-0.651313	0.0451337
Pavir.Bb01883	MYB4-CK	MYB4-L6	OK	2.79035	1.36085	-1.03594	0.0390252
Pavir.Bb01895	MYB4-CK	MYB4-L6	OK	0.231155	2.0178	3.12585	0.000744283
Pavir.Bb01902	MYB4-CK	MYB4-L6	OK	2.27146	1.11519	-1.02632	0.0191477
Pavir.Bb01911	MYB4-CK	MYB4-L6	OK	0.57769	1.69959	1.55682	0.0211803
Pavir.Bb01918	MYB4-CK	MYB4-L6	OK	1.17283	2.6176	1.15825	0.0121467
Pavir.Bb01929	MYB4-CK	MYB4-L6	OK	1.89208	0.217716	-3.11945	0.00165748
Pavir.Bb01930	MYB4-CK	MYB4-L6	OK	0.30889	1.30202	2.07558	0.00538504
Pavir.Bb01933	MYB4-CK	MYB4-L6	OK	18.6213	49.5287	1.41131	0.000399507
Pavir.Bb01934	MYB4-CK	MYB4-L6	OK	0.102762	5.7829	5.81441	0.000399507
Pavir.Bb01936	MYB4-CK	MYB4-L6	OK	15.7293	9.49405	-0.728357	0.0411789
Pavir.Bb02025	MYB4-CK	MYB4-L6	OK	10.8392	18.3432	0.758994	0.0293446
Pavir.Bb02027	MYB4-CK	MYB4-L6	OK	20.2637	9.37084	-1.11265	0.00136748
Pavir.Bb02031	MYB4-CK	MYB4-L6	OK	17.9252	43.2109	1.26941	0.000399507
Pavir.Bb02039	MYB4-CK	MYB4-L6	OK	2.95921	0	NA	0.000399507
Pavir.Bb02061	MYB4-CK	MYB4-L6	OK	0.551253	2.72793	2.30702	0.000399507
Pavir.Bb02085	MYB4-CK	MYB4-L6	OK	0.895488	0.189906	-2.23739	0.00193923
Pavir.Bb02095	MYB4-CK	MYB4-L6	OK	0.245173	1.57065	2.6795	0.0384452
Pavir.Bb02100	MYB4-CK	MYB4-L6	OK	11.7157	23.9254	1.0301	0.000744283
Pavir.Bb02107	MYB4-CK	MYB4-L6	OK	2.64774	7.2662	1.45644	0.0216804
Pavir.Bb02119	MYB4-CK	MYB4-L6	OK	4.22383	1.86274	-1.18112	0.00325266
Pavir.Bb02133	MYB4-CK	MYB4-L6	OK	69.9398	15.334	-2.18938	0.000399507
Pavir.Bb02135	MYB4-CK	MYB4-L6	OK	2.12674	5.28632	1.31362	0.00193923
Pavir.Bb02140	MYB4-CK	MYB4-L6	OK	12.8326	6.41074	-1.00125	0.00299962
Pavir.Bb02148	MYB4-CK	MYB4-L6	OK	6.03766	1.69807	-1.83009	0.000399507
Pavir.Bb02150	MYB4-CK	MYB4-L6	OK	10.4223	5.03136	-1.05065	0.00299962
Pavir.Bb02156	MYB4-CK	MYB4-L6	OK	39.5552	17.2815	-1.19464	0.000399507
Pavir.Bb02157	MYB4-CK	MYB4-L6	OK	1.2298	23.7778	4.27311	0.000399507
Pavir.Bb02162	MYB4-CK	MYB4-L6	OK	3.54142	9.29212	1.39168	0.000399507
Pavir.Bb02164	MYB4-CK	MYB4-L6	OK	7.68022	3.18699	-1.26895	0.00221258
Pavir.Bb02171	MYB4-CK	MYB4-L6	OK	4.4283	7.9522	0.844601	0.0165406
Pavir.Bb02173	MYB4-CK	MYB4-L6	OK	14.0349	6.75269	-1.05549	0.002742
Pavir.Bb02189	MYB4-CK	MYB4-L6	OK	1.7586	5.82708	1.72834	0.000399507
Pavir.Bb02190	MYB4-CK	MYB4-L6	OK	4.91822	0.566018	-3.11922	0.000399507
Pavir.Bb02191	MYB4-CK	MYB4-L6	OK	0.23299	1.53539	2.72026	0.000744283
Pavir.Bb02195	MYB4-CK	MYB4-L6	OK	0	1.04541	inf	0.000399507
Pavir.Bb02201	MYB4-CK	MYB4-L6	OK	2.51013	11.1054	2.14543	0.000399507
Pavir.Bb02202	MYB4-CK	MYB4-L6	OK	0.722858	3.36724	2.21978	0.00136748
Pavir.Bb02205	MYB4-CK	MYB4-L6	OK	96.5929	16.9234	-2.5129	0.000399507
Pavir.Bb02213	MYB4-CK	MYB4-L6	OK	1.50173	3.30553	1.13826	0.0123363
Pavir.Bb02221	MYB4-CK	MYB4-L6	OK	2.06314	6.39589	1.6323	0.00583351
Pavir.Bb02227	MYB4-CK	MYB4-L6	OK	2.43145	1.00989	-1.26762	0.0154702
Pavir.Bb02246	MYB4-CK	MYB4-L6	OK	50.8471	165.183	1.69983	0.000399507
Pavir.Bb02260	MYB4-CK	MYB4-L6	OK	0.127972	7.08511	5.79089	0.000399507
Pavir.Bb02269	MYB4-CK	MYB4-L6	OK	6.57858	3.74032	-0.814614	0.0433091
Pavir.Bb02277	MYB4-CK	MYB4-L6	OK	3.90515	1.686	-1.21177	0.00839811
Pavir.Bb02280	MYB4-CK	MYB4-L6	OK	4.54334	1.69987	-1.41833	0.00839811
Pavir.Bb02281	MYB4-CK	MYB4-L6	OK	29.2952	16.6898	-0.811698	0.0152909
Pavir.Bb02286	MYB4-CK	MYB4-L6	OK	0.693322	2.6486	1.93363	0.0010643
Pavir.Bb02319	MYB4-CK	MYB4-L6	OK	1.40095	0.420803	-1.73519	0.00692716
Pavir.Bb02320	MYB4-CK	MYB4-L6	OK	0.617953	4.14056	2.74426	0.000399507
Pavir.Bb02335	MYB4-CK	MYB4-L6	OK	1.7575	5.57045	1.66427	0.00165748
Pavir.Bb02341	MYB4-CK	MYB4-L6	OK	2.74971	6.58438	1.25977	0.0201723
Pavir.Bb02344	MYB4-CK	MYB4-L6	OK	1.5279	3.47923	1.18722	0.0229992
Pavir.Bb02345	MYB4-CK	MYB4-L6	OK	0.0951311	1.31244	3.78619	0.0228358
Pavir.Bb02351	MYB4-CK	MYB4-L6	OK	13.4621	6.43002	-1.06601	0.00136748
Pavir.Bb02380	MYB4-CK	MYB4-L6	OK	1.02607	2.08154	1.02052	0.00583351
Pavir.Bb02384	MYB4-CK	MYB4-L6	OK	0.24998	1.26312	2.33711	0.00756376
Pavir.Bb02387	MYB4-CK	MYB4-L6	OK	2.74895	0.926869	-1.56844	0.00136748
Pavir.Bb02390	MYB4-CK	MYB4-L6	OK	14.6868	5.67992	-1.37057	0.00136748
Pavir.Bb02404	MYB4-CK	MYB4-L6	OK	7.4121	3.88581	-0.931667	0.0270151
Pavir.Bb02410	MYB4-CK	MYB4-L6	OK	1.72814	0.280599	-2.62264	0.00221258
Pavir.Bb02422	MYB4-CK	MYB4-L6	OK	120.6	66.6142	-0.856328	0.0265425
Pavir.Bb02429	MYB4-CK	MYB4-L6	OK	2.11686	0.514253	-2.04138	0.000744283
Pavir.Bb02447	MYB4-CK	MYB4-L6	OK	0.208266	1.05156	2.33603	0.0141997
Pavir.Bb02463	MYB4-CK	MYB4-L6	OK	5.23104	3.2471	-0.687944	0.0487034
Pavir.Bb02469	MYB4-CK	MYB4-L6	OK	10.3438	2.42682	-2.09162	0.000399507
Pavir.Bb02478	MYB4-CK	MYB4-L6	OK	0.503853	6.71058	3.73536	0.000399507
Pavir.Bb02480	MYB4-CK	MYB4-L6	OK	1.62628	0.601716	-1.43442	0.0325438
Pavir.Bb02488	MYB4-CK	MYB4-L6	OK	1.5411	0.145511	-3.40476	0.0134625
Pavir.Bb02497	MYB4-CK	MYB4-L6	OK	3.31335	0.522467	-2.66488	0.0106058
Pavir.Bb02511	MYB4-CK	MYB4-L6	OK	5.60158	2.99058	-0.905408	0.0284156
Pavir.Bb02527	MYB4-CK	MYB4-L6	OK	0	9.04441	inf	0.000399507
Pavir.Bb02534	MYB4-CK	MYB4-L6	OK	0.32701	0.869553	1.41094	0.0423195
Pavir.Bb02555	MYB4-CK	MYB4-L6	OK	19.5936	8.12364	-1.27019	0.000399507
Pavir.Bb02560	MYB4-CK	MYB4-L6	OK	3.49976	6.48004	0.888747	0.0175985
Pavir.Bb02566	MYB4-CK	MYB4-L6	OK	1.29381	2.88247	1.15568	0.0355226
Pavir.Bb02571	MYB4-CK	MYB4-L6	OK	1.1163	3.00442	1.42836	0.0368438
Pavir.Bb02573	MYB4-CK	MYB4-L6	OK	5.09087	11.1667	1.13321	0.0060558
Pavir.Bb02576	MYB4-CK	MYB4-L6	OK	8.86936	1.96842	-2.17179	0.000399507
Pavir.Bb02577	MYB4-CK	MYB4-L6	OK	6.75859	1.82408	-1.88955	0.000399507
Pavir.Bb02587	MYB4-CK	MYB4-L6	OK	44.0495	23.5526	-0.903241	0.0111872
Pavir.Bb02591	MYB4-CK	MYB4-L6	OK	8.76715	3.46195	-1.34052	0.000399507
Pavir.Bb02599	MYB4-CK	MYB4-L6	OK	1.76286	0.089204	-4.30467	0.000399507
Pavir.Bb02602	MYB4-CK	MYB4-L6	OK	21.8795	11.8186	-0.888524	0.014383
Pavir.Bb02619	MYB4-CK	MYB4-L6	OK	1.5168	0.201553	-2.9118	0.000399507
Pavir.Bb02633	MYB4-CK	MYB4-L6	OK	13.6957	7.50376	-0.868034	0.0215139
Pavir.Bb02639	MYB4-CK	MYB4-L6	OK	6.79905	19.8404	1.54504	0.000399507
Pavir.Bb02654	MYB4-CK	MYB4-L6	OK	36.9843	8.74576	-2.08026	0.000399507
Pavir.Bb02656	MYB4-CK	MYB4-L6	OK	15.566	25.1068	0.689677	0.0257444
Pavir.Bb02664	MYB4-CK	MYB4-L6	OK	79.0265	23.7431	-1.73483	0.000399507
Pavir.Bb02670	MYB4-CK	MYB4-L6	OK	4.30811	9.59127	1.15467	0.00756376
Pavir.Bb02678	MYB4-CK	MYB4-L6	OK	1.39955	0.297406	-2.23446	0.0117667
Pavir.Bb02679	MYB4-CK	MYB4-L6	OK	81.4129	25.9185	-1.65128	0.000399507
Pavir.Bb02711	MYB4-CK	MYB4-L6	OK	28.4845	47.1604	0.727401	0.0313352
Pavir.Bb02716	MYB4-CK	MYB4-L6	OK	7.21733	41.4386	2.52144	0.000399507
Pavir.Bb02720	MYB4-CK	MYB4-L6	OK	4.3027	1.35413	-1.66788	0.000399507
Pavir.Bb02725	MYB4-CK	MYB4-L6	OK	19.8987	2.6563	-2.90519	0.000399507
Pavir.Bb02767	MYB4-CK	MYB4-L6	OK	66.1732	30.3421	-1.12493	0.000399507
Pavir.Bb02769	MYB4-CK	MYB4-L6	OK	31.808	15.9937	-0.991889	0.00136748
Pavir.Bb02770	MYB4-CK	MYB4-L6	OK	2.66428	5.66531	1.08841	0.00961579
Pavir.Bb02772	MYB4-CK	MYB4-L6	OK	1.30184	2.3759	0.867922	0.0334437
Pavir.Bb02779	MYB4-CK	MYB4-L6	OK	3.858	7.18193	0.89652	0.0216804
Pavir.Bb02794	MYB4-CK	MYB4-L6	OK	0.672127	2.76186	2.03883	0.000399507
Pavir.Bb02798	MYB4-CK	MYB4-L6	OK	2.55642	0.454347	-2.49226	0.000399507
Pavir.Bb02803	MYB4-CK	MYB4-L6	OK	1.55328	3.04592	0.97156	0.0140152
Pavir.Bb02804	MYB4-CK	MYB4-L6	OK	38.0376	17.3171	-1.13523	0.00136748
Pavir.Bb02825	MYB4-CK	MYB4-L6	OK	7.39025	3.11955	-1.24428	0.00398859
Pavir.Bb02826	MYB4-CK	MYB4-L6	OK	1.4807	0.276408	-2.4214	0.00492814
Pavir.Bb02840	MYB4-CK	MYB4-L6	OK	2.18868	0.932585	-1.23075	0.0364052
Pavir.Bb02861	MYB4-CK	MYB4-L6	OK	4.23844	8.20324	0.952659	0.00422761
Pavir.Bb02875	MYB4-CK	MYB4-L6	OK	18.529	7.3422	-1.3355	0.000399507
Pavir.Bb02882	MYB4-CK	MYB4-L6	OK	2.42521	0.475966	-2.34918	0.00941475
Pavir.Bb02885	MYB4-CK	MYB4-L6	OK	1.51105	5.03166	1.73548	0.00350233
Pavir.Bb02896	MYB4-CK	MYB4-L6	OK	1.4793	0.739613	-1.00007	0.0223422
Pavir.Bb02930	MYB4-CK	MYB4-L6	OK	4.11471	0.155593	-4.72494	0.0231609
Pavir.Bb02937	MYB4-CK	MYB4-L6	OK	4.35801	2.64939	-0.718012	0.0481584
Pavir.Bb02939	MYB4-CK	MYB4-L6	OK	1.48619	7.64976	2.3638	0.000399507
Pavir.Bb02945	MYB4-CK	MYB4-L6	OK	0.707108	1.60439	1.18202	0.0161865
Pavir.Bb02958	MYB4-CK	MYB4-L6	OK	0.889992	0.370432	-1.26458	0.024785
Pavir.Bb02968	MYB4-CK	MYB4-L6	OK	6.45748	12.3675	0.937516	0.00221258
Pavir.Bb03003	MYB4-CK	MYB4-L6	OK	0.920954	0	NA	0.000399507
Pavir.Bb03005	MYB4-CK	MYB4-L6	OK	1.85344	0.241966	-2.93732	0.0331479
Pavir.Bb03014	MYB4-CK	MYB4-L6	OK	317.742	928.943	1.54774	0.000399507
Pavir.Bb03034	MYB4-CK	MYB4-L6	OK	0.805213	0	NA	0.000399507
Pavir.Bb03042	MYB4-CK	MYB4-L6	OK	1.00171	2.5758	1.36256	0.0111872
Pavir.Bb03049	MYB4-CK	MYB4-L6	OK	23.7786	10.7078	-1.15101	0.000399507
Pavir.Bb03063	MYB4-CK	MYB4-L6	OK	1.22395	0.184444	-2.73029	0.0259062
Pavir.Bb03067	MYB4-CK	MYB4-L6	OK	0.929474	0.15445	-2.58927	0.0491115
Pavir.Bb03069	MYB4-CK	MYB4-L6	OK	0.142264	0.937728	2.7206	0.0194898
Pavir.Bb03070	MYB4-CK	MYB4-L6	OK	120.868	56.3519	-1.10089	0.00374751
Pavir.Bb03078	MYB4-CK	MYB4-L6	OK	0.862236	3.21847	1.90022	0.000399507
Pavir.Bb03091	MYB4-CK	MYB4-L6	OK	10.7341	5.81811	-0.88358	0.0325438
Pavir.Bb03096	MYB4-CK	MYB4-L6	OK	4.64256	1.38716	-1.74278	0.000399507
Pavir.Bb03098	MYB4-CK	MYB4-L6	OK	3.72994	1.49496	-1.31904	0.01707
Pavir.Bb03134	MYB4-CK	MYB4-L6	OK	45.6507	86.7681	0.926527	0.00860302
Pavir.Bb03152	MYB4-CK	MYB4-L6	OK	0.170715	0.80972	2.24584	0.0106058
Pavir.Bb03154	MYB4-CK	MYB4-L6	OK	1.42503	0.467304	-1.60856	0.0358192
Pavir.Bb03156	MYB4-CK	MYB4-L6	OK	8.02934	3.65437	-1.13566	0.00374751
Pavir.Bb03165	MYB4-CK	MYB4-L6	OK	1.28624	0	NA	0.027481
Pavir.Bb03166	MYB4-CK	MYB4-L6	OK	0.87947	0	NA	0.000399507
Pavir.Bb03175	MYB4-CK	MYB4-L6	OK	2.74836	1.10517	-1.3143	0.00492814
Pavir.Bb03195	MYB4-CK	MYB4-L6	OK	21.5267	50.7746	1.23798	0.000399507
Pavir.Bb03196	MYB4-CK	MYB4-L6	OK	0.254326	4.68364	4.20288	0.000399507
Pavir.Bb03201	MYB4-CK	MYB4-L6	OK	33.169	7.5498	-2.13533	0.000399507
Pavir.Bb03218	MYB4-CK	MYB4-L6	OK	4.48969	9.93987	1.14661	0.00136748
Pavir.Bb03243	MYB4-CK	MYB4-L6	OK	2.75929	0	NA	0.000399507
Pavir.Bb03254	MYB4-CK	MYB4-L6	OK	0.751864	0.182711	-2.04091	0.0467918
Pavir.Bb03274	MYB4-CK	MYB4-L6	OK	27.9069	11.627	-1.26314	0.000399507
Pavir.Bb03280	MYB4-CK	MYB4-L6	OK	14.3151	2.42432	-2.56189	0.000399507
Pavir.Bb03282	MYB4-CK	MYB4-L6	OK	1.37061	0	NA	0.000399507
Pavir.Bb03283	MYB4-CK	MYB4-L6	OK	17.4937	4.56552	-1.93798	0.000399507
Pavir.Bb03286	MYB4-CK	MYB4-L6	OK	8.92833	18.4626	1.04814	0.0215139
Pavir.Bb03301	MYB4-CK	MYB4-L6	OK	7.73558	3.65308	-1.0824	0.0113802
Pavir.Bb03315	MYB4-CK	MYB4-L6	OK	5.72297	1.91117	-1.58231	0.00193923
Pavir.Bb03316	MYB4-CK	MYB4-L6	OK	10.384	18.3276	0.819653	0.0329968
Pavir.Bb03317	MYB4-CK	MYB4-L6	OK	9.72082	4.17974	-1.21767	0.00247982
Pavir.Bb03320	MYB4-CK	MYB4-L6	OK	1.16993	0.481145	-1.28188	0.0174228
Pavir.Bb03325	MYB4-CK	MYB4-L6	OK	70.4101	215.289	1.61242	0.000399507
Pavir.Bb03329	MYB4-CK	MYB4-L6	OK	8.26066	4.55455	-0.858947	0.0121467
Pavir.Bb03335	MYB4-CK	MYB4-L6	OK	0.369912	1.49609	2.01594	0.0211803
Pavir.Bb03344	MYB4-CK	MYB4-L6	OK	3.31554	28.8966	3.12358	0.000399507
Pavir.Bb03346	MYB4-CK	MYB4-L6	OK	75.8794	43.9165	-0.788945	0.0239752
Pavir.Bb03352	MYB4-CK	MYB4-L6	OK	1.23422	0.455866	-1.43691	0.00798324
Pavir.Bb03361	MYB4-CK	MYB4-L6	OK	38.2541	91.7938	1.26278	0.000399507
Pavir.Bb03363	MYB4-CK	MYB4-L6	OK	214.521	54.3571	-1.98058	0.000399507
Pavir.Bb03376	MYB4-CK	MYB4-L6	OK	10.2142	3.22851	-1.66163	0.000399507
Pavir.Bb03384	MYB4-CK	MYB4-L6	OK	1.70342	0.641036	-1.40996	0.0198309
Pavir.Bb03389	MYB4-CK	MYB4-L6	OK	12.0139	5.90326	-1.02512	0.00165748
Pavir.Bb03398	MYB4-CK	MYB4-L6	OK	13.811	21.5359	0.640922	0.0411789
Pavir.Bb03399	MYB4-CK	MYB4-L6	OK	12.3724	5.58518	-1.14746	0.00649511
Pavir.Bb03405	MYB4-CK	MYB4-L6	OK	11.8639	24.8991	1.06952	0.000744283
Pavir.Bb03407	MYB4-CK	MYB4-L6	OK	10.241	5.25352	-0.963006	0.0215139
Pavir.Bb03409	MYB4-CK	MYB4-L6	OK	9.04391	3.38986	-1.41572	0.000399507
Pavir.Bb03418	MYB4-CK	MYB4-L6	OK	0	1.20996	inf	0.000399507
Pavir.Bb03421	MYB4-CK	MYB4-L6	OK	3.0181	1.46862	-1.03918	0.0488397
Pavir.Bb03438	MYB4-CK	MYB4-L6	OK	13.6869	6.14136	-1.15617	0.000399507
Pavir.Bb03445	MYB4-CK	MYB4-L6	OK	6.14838	0.478673	-3.6831	0.000399507
Pavir.Bb03448	MYB4-CK	MYB4-L6	OK	26.4041	8.78029	-1.58842	0.000399507
Pavir.Bb03450	MYB4-CK	MYB4-L6	OK	2.33174	0.62286	-1.90443	0.0100141
Pavir.Bb03456	MYB4-CK	MYB4-L6	OK	14.9583	4.07927	-1.87456	0.0010643
Pavir.Bb03467	MYB4-CK	MYB4-L6	OK	26.5272	9.96801	-1.4121	0.000399507
Pavir.Bb03468	MYB4-CK	MYB4-L6	OK	12.2595	2.67649	-2.19548	0.000399507
Pavir.Bb03481	MYB4-CK	MYB4-L6	OK	2.56869	0.995889	-1.36697	0.00247982
Pavir.Bb03484	MYB4-CK	MYB4-L6	OK	7.56859	2.79517	-1.43709	0.000744283
Pavir.Bb03502	MYB4-CK	MYB4-L6	OK	6.94742	11.9807	0.786159	0.0117667
Pavir.Bb03522	MYB4-CK	MYB4-L6	OK	32.0298	74.2462	1.2129	0.000399507
Pavir.Bb03525	MYB4-CK	MYB4-L6	OK	0.777739	0.062596	-3.63514	0.0161865
Pavir.Bb03540	MYB4-CK	MYB4-L6	OK	53.5769	5.73221	-3.22445	0.000399507
Pavir.Bb03548	MYB4-CK	MYB4-L6	OK	2.96272	5.09487	0.782125	0.0293446
Pavir.Bb03563	MYB4-CK	MYB4-L6	OK	27.107	11.8952	-1.18829	0.000399507
Pavir.Bb03568	MYB4-CK	MYB4-L6	OK	13.5397	5.91056	-1.19583	0.000399507
Pavir.Bb03574	MYB4-CK	MYB4-L6	OK	1.971	4.33862	1.13831	0.0320935
Pavir.Bb03589	MYB4-CK	MYB4-L6	OK	48.2465	81.5208	0.756743	0.0281038
Pavir.Bb03590	MYB4-CK	MYB4-L6	OK	27.6088	17.6366	-0.646554	0.0441512
Pavir.Bb03601	MYB4-CK	MYB4-L6	OK	138.307	32.9196	-2.07085	0.00247982
Pavir.Bb03602	MYB4-CK	MYB4-L6	OK	1.98165	0.379415	-2.38486	0.00193923
Pavir.Bb03603	MYB4-CK	MYB4-L6	OK	15.2325	0.919137	-4.05073	0.000399507
Pavir.Bb03604	MYB4-CK	MYB4-L6	OK	27.9085	2.35679	-3.56581	0.000399507
Pavir.Bb03608	MYB4-CK	MYB4-L6	OK	16.5742	7.40045	-1.16326	0.000399507
Pavir.Bb03612	MYB4-CK	MYB4-L6	OK	31.8387	16.6518	-0.935103	0.00921476
Pavir.Bb03614	MYB4-CK	MYB4-L6	OK	110.359	209.679	0.925981	0.00798324
Pavir.Bb03619	MYB4-CK	MYB4-L6	OK	1.00203	0.172334	-2.53964	0.0353745
Pavir.Bb03623	MYB4-CK	MYB4-L6	OK	6.90877	14.2069	1.04009	0.0152909
Pavir.Bb03633	MYB4-CK	MYB4-L6	OK	2.9137	1.57886	-0.88397	0.0167176
Pavir.Bb03636	MYB4-CK	MYB4-L6	OK	2.79711	7.20951	1.36596	0.0100141
Pavir.Bb03637	MYB4-CK	MYB4-L6	OK	24.253	41.8589	0.787369	0.0123363
Pavir.Bb03640	MYB4-CK	MYB4-L6	OK	2.63769	5.45075	1.04718	0.00325266
Pavir.Bb03645	MYB4-CK	MYB4-L6	OK	0.904032	2.38496	1.39952	0.000744283
Pavir.Bb03649	MYB4-CK	MYB4-L6	OK	53.7221	25.5905	-1.06991	0.0010643
Pavir.Bb03650	MYB4-CK	MYB4-L6	OK	0.629078	4.32427	2.78115	0.000399507
Pavir.Bb03651	MYB4-CK	MYB4-L6	OK	24.1547	42.236	0.80617	0.0152909
Pavir.Bb03670	MYB4-CK	MYB4-L6	OK	10.8659	2.89383	-1.90876	0.000399507
Pavir.Bb03672	MYB4-CK	MYB4-L6	OK	9.11177	1.14362	-2.99412	0.000744283
Pavir.Bb03677	MYB4-CK	MYB4-L6	OK	8.81062	15.3112	0.797271	0.0233243
Pavir.Bb03681	MYB4-CK	MYB4-L6	OK	0.317187	0.875057	1.46404	0.0461046
Pavir.Bb03682	MYB4-CK	MYB4-L6	OK	0.66399	2.4108	1.86028	0.000399507
Pavir.Bb03686	MYB4-CK	MYB4-L6	OK	4.30007	10.0261	1.22133	0.00398859
Pavir.Bb03687	MYB4-CK	MYB4-L6	OK	10.5857	3.44067	-1.62136	0.000399507
Pavir.Bb03690	MYB4-CK	MYB4-L6	OK	15.2692	5.77777	-1.40204	0.000399507
Pavir.Bb03692	MYB4-CK	MYB4-L6	OK	0.406565	1.94102	2.25525	0.000399507
Pavir.Bb03704	MYB4-CK	MYB4-L6	OK	2.36999	0.673564	-1.815	0.0111872
Pavir.Bb03705	MYB4-CK	MYB4-L6	OK	3.20506	1.1561	-1.47108	0.000399507
Pavir.Bb03709	MYB4-CK	MYB4-L6	OK	9.49416	5.0395	-0.913759	0.0108
Pavir.Bb03710	MYB4-CK	MYB4-L6	OK	8.7918	2.42367	-1.85896	0.000399507
Pavir.Bb03716	MYB4-CK	MYB4-L6	OK	40.386	22.0087	-0.875777	0.00422761
Pavir.Bb03717	MYB4-CK	MYB4-L6	OK	2.2383	0	NA	0.000399507
Pavir.Bb03719	MYB4-CK	MYB4-L6	OK	2.03886	0.982604	-1.05308	0.027481
Pavir.Bb03721	MYB4-CK	MYB4-L6	OK	0.776518	1.54862	0.995896	0.0433091
Pavir.Bb03726	MYB4-CK	MYB4-L6	OK	9.11633	4.60699	-0.98463	0.00515805
Pavir.Bb03735	MYB4-CK	MYB4-L6	OK	121.738	50.0865	-1.28129	0.000399507
Pavir.Bb03737	MYB4-CK	MYB4-L6	OK	0.814007	0.101278	-3.00673	0.0307252
Pavir.Bb03740	MYB4-CK	MYB4-L6	OK	0.421582	1.39548	1.72688	0.045825
Pavir.Bb03742	MYB4-CK	MYB4-L6	OK	1.15934	0.181457	-2.6756	0.000744283
Pavir.Bb03747	MYB4-CK	MYB4-L6	OK	12.8489	21.4668	0.74047	0.0239752
Pavir.Bb03754	MYB4-CK	MYB4-L6	OK	40.7427	21.1431	-0.946358	0.00446392
Pavir.Bb03755	MYB4-CK	MYB4-L6	OK	1.36489	0.48064	-1.50576	0.0172466
Pavir.Bb03758	MYB4-CK	MYB4-L6	OK	7.56929	4.02592	-0.91084	0.0154702
Pavir.Bb03771	MYB4-CK	MYB4-L6	OK	1.30009	0.37775	-1.78311	0.0246246
Pavir.Ca00009	MYB4-CK	MYB4-L6	OK	2.69682	5.02593	0.898133	0.0263847
Pavir.Ca00016	MYB4-CK	MYB4-L6	OK	3.55525	7.65472	1.1064	0.000399507
Pavir.Ca00039	MYB4-CK	MYB4-L6	OK	3.87473	13.9908	1.85231	0.000399507
Pavir.Ca00058	MYB4-CK	MYB4-L6	OK	9.62695	3.58937	-1.42335	0.000399507
Pavir.Ca00059	MYB4-CK	MYB4-L6	OK	0.319771	0.977575	1.61217	0.0255853
Pavir.Ca00065	MYB4-CK	MYB4-L6	OK	8.70778	23.2113	1.41445	0.000399507
Pavir.Ca00077	MYB4-CK	MYB4-L6	OK	18.0978	34.6429	0.936749	0.00398859
Pavir.Ca00088	MYB4-CK	MYB4-L6	OK	28.4773	51.3751	0.851259	0.00819208
Pavir.Ca00092	MYB4-CK	MYB4-L6	OK	0	19.1874	inf	0.000399507
Pavir.Ca00093	MYB4-CK	MYB4-L6	OK	3.06682	10.3748	1.75827	0.000399507
Pavir.Ca00101	MYB4-CK	MYB4-L6	OK	5.23304	2.42157	-1.11171	0.00374751
Pavir.Ca00114	MYB4-CK	MYB4-L6	OK	21.0457	10.0133	-1.07162	0.00136748
Pavir.Ca00115	MYB4-CK	MYB4-L6	OK	4.1088	1.20102	-1.77445	0.0067122
Pavir.Ca00131	MYB4-CK	MYB4-L6	OK	0.554406	3.79772	2.77612	0.00469789
Pavir.Ca00132	MYB4-CK	MYB4-L6	OK	3.54572	1.59038	-1.15671	0.00839811
Pavir.Ca00139	MYB4-CK	MYB4-L6	OK	3.61908	0.54958	-2.71922	0.0158289
Pavir.Ca00145	MYB4-CK	MYB4-L6	OK	8.32213	4.657	-0.83755	0.0325438
Pavir.Ca00157	MYB4-CK	MYB4-L6	OK	3.42644	1.67242	-1.03477	0.0067122
Pavir.Ca00160	MYB4-CK	MYB4-L6	OK	4.74444	1.98063	-1.26028	0.00374751
Pavir.Ca00169	MYB4-CK	MYB4-L6	OK	1.09303	0.239942	-2.18758	0.0010643
Pavir.Ca00173	MYB4-CK	MYB4-L6	OK	0.465092	1.11266	1.25843	0.0163634
Pavir.Ca00191	MYB4-CK	MYB4-L6	OK	2.98926	0.686375	-2.12272	0.00325266
Pavir.Ca00196	MYB4-CK	MYB4-L6	OK	5.43852	1.15405	-2.23651	0.000399507
Pavir.Ca00209	MYB4-CK	MYB4-L6	OK	24.3455	14.1131	-0.786621	0.0172466
Pavir.Ca00213	MYB4-CK	MYB4-L6	OK	91.1654	52.6767	-0.791322	0.0168936
Pavir.Ca00219	MYB4-CK	MYB4-L6	OK	17.9939	8.72933	-1.04356	0.00165748
Pavir.Ca00233	MYB4-CK	MYB4-L6	OK	46.1594	23.645	-0.965088	0.00136748
Pavir.Ca00236	MYB4-CK	MYB4-L6	OK	1.33167	5.19614	1.9642	0.00299962
Pavir.Ca00243	MYB4-CK	MYB4-L6	OK	15.6579	5.59379	-1.48499	0.000399507
Pavir.Ca00249	MYB4-CK	MYB4-L6	OK	1.92163	10.0285	2.38371	0.000399507
Pavir.Ca00251	MYB4-CK	MYB4-L6	OK	7.73957	15.1054	0.964739	0.00374751
Pavir.Ca00253	MYB4-CK	MYB4-L6	OK	1.5394	4.81483	1.64511	0.000399507
Pavir.Ca00257	MYB4-CK	MYB4-L6	OK	25.8301	14.7179	-0.811479	0.00839811
Pavir.Ca00258	MYB4-CK	MYB4-L6	OK	59.742	112.659	0.915147	0.00469789
Pavir.Ca00260	MYB4-CK	MYB4-L6	OK	1.16392	0	NA	0.000399507
Pavir.Ca00281	MYB4-CK	MYB4-L6	OK	3.23357	9.82604	1.60348	0.000399507
Pavir.Ca00285	MYB4-CK	MYB4-L6	OK	10.0292	19.4549	0.955932	0.00221258
Pavir.Ca00313	MYB4-CK	MYB4-L6	OK	9.05948	4.7338	-0.936429	0.0160085
Pavir.Ca00323	MYB4-CK	MYB4-L6	OK	7.32969	2.74713	-1.41583	0.000399507
Pavir.Ca00335	MYB4-CK	MYB4-L6	OK	3.21896	0.729758	-2.1411	0.00649511
Pavir.Ca00339	MYB4-CK	MYB4-L6	OK	6.2211	0	NA	0.000399507
Pavir.Ca00343	MYB4-CK	MYB4-L6	OK	1.57041	5.66813	1.85173	0.000744283
Pavir.Ca00348	MYB4-CK	MYB4-L6	OK	10.6854	18.2276	0.770488	0.0364052
Pavir.Ca00357	MYB4-CK	MYB4-L6	OK	9.04729	4.39442	-1.04181	0.00350233
Pavir.Ca00370	MYB4-CK	MYB4-L6	OK	0	0.794739	inf	0.000399507
Pavir.Ca00381	MYB4-CK	MYB4-L6	OK	90.9068	5.59385	-4.02247	0.000399507
Pavir.Ca00410	MYB4-CK	MYB4-L6	OK	31.6564	15.5817	-1.02265	0.000399507
Pavir.Ca00438	MYB4-CK	MYB4-L6	OK	6.50391	0.306464	-4.40752	0.000399507
Pavir.Ca00442	MYB4-CK	MYB4-L6	OK	3.22175	1.1652	-1.46727	0.000744283
Pavir.Ca00448	MYB4-CK	MYB4-L6	OK	4.16231	1.44662	-1.5247	0.00136748
Pavir.Ca00463	MYB4-CK	MYB4-L6	OK	4.64619	2.02439	-1.19856	0.00325266
Pavir.Ca00468	MYB4-CK	MYB4-L6	OK	14.248	24.3612	0.773828	0.0130886
Pavir.Ca00473	MYB4-CK	MYB4-L6	OK	7.60268	3.8836	-0.969115	0.00299962
Pavir.Ca00483	MYB4-CK	MYB4-L6	OK	66.5521	103.492	0.63697	0.0480238
Pavir.Ca00486	MYB4-CK	MYB4-L6	OK	12.8316	35.0054	1.44788	0.000399507
Pavir.Ca00503	MYB4-CK	MYB4-L6	OK	87.6055	24.7152	-1.82562	0.000399507
Pavir.Ca00522	MYB4-CK	MYB4-L6	OK	8.08951	58.8078	2.86188	0.000399507
Pavir.Ca00536	MYB4-CK	MYB4-L6	OK	3.94459	11.4425	1.53646	0.000399507
Pavir.Ca00538	MYB4-CK	MYB4-L6	OK	3.96575	1.43343	-1.46812	0.00165748
Pavir.Ca00549	MYB4-CK	MYB4-L6	OK	7.96412	18.9591	1.2513	0.000399507
Pavir.Ca00550	MYB4-CK	MYB4-L6	OK	5.4413	1.97652	-1.46099	0.000399507
Pavir.Ca00564	MYB4-CK	MYB4-L6	OK	9.92188	20.4546	1.04374	0.0145649
Pavir.Ca00582	MYB4-CK	MYB4-L6	OK	7.39702	20.3211	1.45796	0.00165748
Pavir.Ca00598	MYB4-CK	MYB4-L6	OK	3.70105	1.8742	-0.981658	0.0277927
Pavir.Ca00608	MYB4-CK	MYB4-L6	OK	14.5147	47.7759	1.71876	0.000399507
Pavir.Ca00611	MYB4-CK	MYB4-L6	OK	3.41679	15.64	2.19452	0.000399507
Pavir.Ca00614	MYB4-CK	MYB4-L6	OK	4.78593	10.8488	1.18066	0.0188063
Pavir.Ca00616	MYB4-CK	MYB4-L6	OK	0.115137	0.764647	2.73144	0.0239752
Pavir.Ca00620	MYB4-CK	MYB4-L6	OK	0.605796	16.492	4.76679	0.000399507
Pavir.Ca00632	MYB4-CK	MYB4-L6	OK	31.1635	75.4304	1.27529	0.0117667
Pavir.Ca00640	MYB4-CK	MYB4-L6	OK	33.8621	14.1933	-1.25447	0.000744283
Pavir.Ca00641	MYB4-CK	MYB4-L6	OK	0.46393	1.08017	1.21929	0.0371369
Pavir.Ca00665	MYB4-CK	MYB4-L6	OK	11.18	2.6062	-2.1009	0.000399507
Pavir.Ca00666	MYB4-CK	MYB4-L6	OK	130.277	81.4392	-0.67779	0.0423195
Pavir.Ca00669	MYB4-CK	MYB4-L6	OK	3.2184	1.01895	-1.65926	0.0010643
Pavir.Ca00671	MYB4-CK	MYB4-L6	OK	3.03348	0.534212	-2.50549	0.000399507
Pavir.Ca00695	MYB4-CK	MYB4-L6	OK	76.3061	162.912	1.09423	0.000399507
Pavir.Ca00703	MYB4-CK	MYB4-L6	OK	0.559476	1.75265	1.64739	0.000399507
Pavir.Ca00707	MYB4-CK	MYB4-L6	OK	14.3187	22.78	0.66987	0.0374295
Pavir.Ca00721	MYB4-CK	MYB4-L6	OK	13.774	2.99053	-2.20348	0.000399507
Pavir.Ca00728	MYB4-CK	MYB4-L6	OK	35.2243	99.3089	1.49535	0.000399507
Pavir.Ca00732	MYB4-CK	MYB4-L6	OK	9.27581	5.36859	-0.788931	0.0408945
Pavir.Ca00742	MYB4-CK	MYB4-L6	OK	16.2581	47.9481	1.56031	0.000399507
Pavir.Ca00743	MYB4-CK	MYB4-L6	OK	28.8172	57.0948	0.986428	0.00165748
Pavir.Ca00753	MYB4-CK	MYB4-L6	OK	2.80455	6.16225	1.13569	0.0226716
Pavir.Ca00758	MYB4-CK	MYB4-L6	OK	17.2945	8.1672	-1.0824	0.002742
Pavir.Ca00762	MYB4-CK	MYB4-L6	OK	37.1649	22.8515	-0.701652	0.0381544
Pavir.Ca00776	MYB4-CK	MYB4-L6	OK	2.92125	1.35616	-1.10706	0.0242999
Pavir.Ca00783	MYB4-CK	MYB4-L6	OK	2441.3	306.461	-2.99388	0.000399507
Pavir.Ca00791	MYB4-CK	MYB4-L6	OK	8.14569	20.9878	1.36544	0.00469789
Pavir.Ca00805	MYB4-CK	MYB4-L6	OK	0.865908	0	NA	0.000399507
Pavir.Ca00824	MYB4-CK	MYB4-L6	OK	3.42996	7.41315	1.1119	0.00193923
Pavir.Ca00829	MYB4-CK	MYB4-L6	OK	0.320666	2.23477	2.80099	0.000744283
Pavir.Ca00850	MYB4-CK	MYB4-L6	OK	1.82369	3.44458	0.917469	0.0316365
Pavir.Ca00876	MYB4-CK	MYB4-L6	OK	29.8888	18.441	-0.69669	0.0396047
Pavir.Ca00877	MYB4-CK	MYB4-L6	OK	1.92907	6.32201	1.71248	0.000399507
Pavir.Ca00880	MYB4-CK	MYB4-L6	OK	5.29601	2.80382	-0.917514	0.044432
Pavir.Ca00881	MYB4-CK	MYB4-L6	OK	1.46027	0.33728	-2.11422	0.0010643
Pavir.Ca00882	MYB4-CK	MYB4-L6	OK	1.72924	5.84173	1.75626	0.0130886
Pavir.Ca00891	MYB4-CK	MYB4-L6	OK	8.25093	14.899	0.852584	0.014383
Pavir.Ca00907	MYB4-CK	MYB4-L6	OK	7.00747	3.46313	-1.01682	0.00247982
Pavir.Ca00908	MYB4-CK	MYB4-L6	OK	26.1381	14.1758	-0.882719	0.00374751
Pavir.Ca00929	MYB4-CK	MYB4-L6	OK	1.67491	3.32226	0.988079	0.0246246
Pavir.Ca00932	MYB4-CK	MYB4-L6	OK	30.2915	5.16614	-2.55176	0.000399507
Pavir.Ca00936	MYB4-CK	MYB4-L6	OK	9.28336	16.5644	0.835366	0.014383
Pavir.Ca00945	MYB4-CK	MYB4-L6	OK	31.614	120.828	1.93432	0.000399507
Pavir.Ca00951	MYB4-CK	MYB4-L6	OK	28.5722	4.50632	-2.66459	0.000399507
Pavir.Ca00997	MYB4-CK	MYB4-L6	OK	3.95696	1.82832	-1.11387	0.025426
Pavir.Ca01028	MYB4-CK	MYB4-L6	OK	20.094	51.6251	1.36131	0.000399507
Pavir.Ca01029	MYB4-CK	MYB4-L6	OK	2.47077	0.550383	-2.16646	0.000399507
Pavir.Ca01037	MYB4-CK	MYB4-L6	OK	6.81318	3.3388	-1.029	0.0109941
Pavir.Ca01046	MYB4-CK	MYB4-L6	OK	0	1.69147	inf	0.000399507
Pavir.Ca01053	MYB4-CK	MYB4-L6	OK	6.90201	2.20764	-1.64451	0.002742
Pavir.Ca01058	MYB4-CK	MYB4-L6	OK	10.6476	18.5479	0.800725	0.0181181
Pavir.Ca01064	MYB4-CK	MYB4-L6	OK	1.54054	3.78585	1.29719	0.00221258
Pavir.Ca01073	MYB4-CK	MYB4-L6	OK	76.6021	26.4421	-1.53455	0.000744283
Pavir.Ca01074	MYB4-CK	MYB4-L6	OK	3.57954	0	NA	0.000399507
Pavir.Ca01077	MYB4-CK	MYB4-L6	OK	10.4176	26.8338	1.36503	0.000399507
Pavir.Ca01086	MYB4-CK	MYB4-L6	OK	0.24402	1.53204	2.65039	0.0332977
Pavir.Ca01087	MYB4-CK	MYB4-L6	OK	6.5554	3.52427	-0.895358	0.0174228
Pavir.Ca01089	MYB4-CK	MYB4-L6	OK	1.40283	3.43081	1.2902	0.00350233
Pavir.Ca01094	MYB4-CK	MYB4-L6	OK	3.59127	13.4748	1.9077	0.000399507
Pavir.Ca01095	MYB4-CK	MYB4-L6	OK	39.7754	16.813	-1.2423	0.000399507
Pavir.Ca01101	MYB4-CK	MYB4-L6	OK	11.2887	5.95604	-0.922453	0.00299962
Pavir.Ca01108	MYB4-CK	MYB4-L6	OK	8.59778	17.29	1.0079	0.0067122
Pavir.Ca01117	MYB4-CK	MYB4-L6	OK	5.60066	3.30889	-0.759249	0.0328474
Pavir.Ca01121	MYB4-CK	MYB4-L6	OK	37.956	7.24992	-2.38829	0.000399507
Pavir.Ca01122	MYB4-CK	MYB4-L6	OK	16.1589	8.33103	-0.955763	0.00398859
Pavir.Ca01125	MYB4-CK	MYB4-L6	OK	49.2785	2.57191	-4.26005	0.000399507
Pavir.Ca01138	MYB4-CK	MYB4-L6	OK	12.673	7.31974	-0.791889	0.0181181
Pavir.Ca01169	MYB4-CK	MYB4-L6	OK	0.835344	0.103556	-3.01196	0.0127136
Pavir.Ca01173	MYB4-CK	MYB4-L6	OK	45.8508	25.9519	-0.821108	0.00798324
Pavir.Ca01176	MYB4-CK	MYB4-L6	OK	2.07201	10.7533	2.37568	0.000399507
Pavir.Ca01179	MYB4-CK	MYB4-L6	OK	1.3635	7.81568	2.51906	0.000399507
Pavir.Ca01188	MYB4-CK	MYB4-L6	OK	15.4458	33.3108	1.10878	0.000399507
Pavir.Ca01197	MYB4-CK	MYB4-L6	OK	6.40855	10.1234	0.65963	0.0493814
Pavir.Ca01200	MYB4-CK	MYB4-L6	OK	1.19012	3.14751	1.4031	0.0140152
Pavir.Ca01221	MYB4-CK	MYB4-L6	OK	3.73254	0.781173	-2.25644	0.017943
Pavir.Ca01227	MYB4-CK	MYB4-L6	OK	3.09931	0.282784	-3.45418	0.0234876
Pavir.Ca01231	MYB4-CK	MYB4-L6	OK	6.6305	2.67508	-1.30953	0.000399507
Pavir.Ca01235	MYB4-CK	MYB4-L6	OK	4.13025	1.27915	-1.69104	0.00538504
Pavir.Ca01258	MYB4-CK	MYB4-L6	OK	1.96384	6.27568	1.67609	0.0134625
Pavir.Ca01263	MYB4-CK	MYB4-L6	OK	0.437922	4.116	3.2325	0.000399507
Pavir.Ca01265	MYB4-CK	MYB4-L6	OK	5.67828	2.53976	-1.16076	0.0277927
Pavir.Ca01271	MYB4-CK	MYB4-L6	OK	2.12063	0.472582	-2.16586	0.025426
Pavir.Ca01301	MYB4-CK	MYB4-L6	OK	1.20283	2.40653	1.00052	0.0328474
Pavir.Ca01309	MYB4-CK	MYB4-L6	OK	3.05669	1.27492	-1.26156	0.00165748
Pavir.Ca01312	MYB4-CK	MYB4-L6	OK	24.2254	11.3863	-1.08922	0.00247982
Pavir.Ca01313	MYB4-CK	MYB4-L6	OK	45.8043	76.7098	0.743928	0.0282595
Pavir.Ca01316	MYB4-CK	MYB4-L6	OK	26.7177	11.2942	-1.24221	0.000744283
Pavir.Ca01329	MYB4-CK	MYB4-L6	OK	5.32419	2.11971	-1.3287	0.00193923
Pavir.Ca01337	MYB4-CK	MYB4-L6	OK	2.18483	8.25872	1.9184	0.000399507
Pavir.Ca01348	MYB4-CK	MYB4-L6	OK	11.5987	17.9616	0.630954	0.0487034
Pavir.Ca01355	MYB4-CK	MYB4-L6	OK	0.798066	0.255168	-1.64506	0.0113802
Pavir.Ca01362	MYB4-CK	MYB4-L6	OK	18.383	0.656571	-4.80728	0.000399507
Pavir.Ca01365	MYB4-CK	MYB4-L6	OK	1.27825	0.36946	-1.79067	0.0246246
Pavir.Ca01366	MYB4-CK	MYB4-L6	OK	2.14004	0.934301	-1.19568	0.0323926
Pavir.Ca01367	MYB4-CK	MYB4-L6	OK	10.5764	18.6861	0.821121	0.0060558
Pavir.Ca01368	MYB4-CK	MYB4-L6	OK	30.1449	16.73	-0.849478	0.044994
Pavir.Ca01374	MYB4-CK	MYB4-L6	OK	14.6445	4.3578	-1.74869	0.000399507
Pavir.Ca01377	MYB4-CK	MYB4-L6	OK	6.39812	13.4946	1.07666	0.00350233
Pavir.Ca01378	MYB4-CK	MYB4-L6	OK	8.23665	0.610417	-3.75419	0.000399507
Pavir.Ca01412	MYB4-CK	MYB4-L6	OK	34.7978	19.9152	-0.805128	0.00819208
Pavir.Ca01415	MYB4-CK	MYB4-L6	OK	0	3.29736	inf	0.000399507
Pavir.Ca01420	MYB4-CK	MYB4-L6	OK	22.9927	43.0494	0.904819	0.0223422
Pavir.Ca01423	MYB4-CK	MYB4-L6	OK	9.357	25.9309	1.47056	0.000399507
Pavir.Ca01425	MYB4-CK	MYB4-L6	OK	4.67008	9.71383	1.05659	0.00350233
Pavir.Ca01444	MYB4-CK	MYB4-L6	OK	9.56811	3.96683	-1.27025	0.000744283
Pavir.Ca01446	MYB4-CK	MYB4-L6	OK	6.65291	13.4753	1.01826	0.00136748
Pavir.Ca01461	MYB4-CK	MYB4-L6	OK	0.964757	0.0408536	-4.56163	0.00422761
Pavir.Ca01467	MYB4-CK	MYB4-L6	OK	2.75847	0.619785	-2.15403	0.000744283
Pavir.Ca01475	MYB4-CK	MYB4-L6	OK	9.89174	27.1299	1.45559	0.000399507
Pavir.Ca01480	MYB4-CK	MYB4-L6	OK	3.49562	0	NA	0.000399507
Pavir.Ca01490	MYB4-CK	MYB4-L6	OK	1.48512	5.90939	1.99243	0.0165406
Pavir.Ca01494	MYB4-CK	MYB4-L6	OK	0.40615	1.21955	1.58626	0.0010643
Pavir.Ca01505	MYB4-CK	MYB4-L6	OK	20.402	5.83098	-1.8069	0.000399507
Pavir.Ca01506	MYB4-CK	MYB4-L6	OK	3.83225	6.79933	0.827201	0.0455465
Pavir.Ca01511	MYB4-CK	MYB4-L6	OK	11.9495	0	NA	0.000399507
Pavir.Ca01534	MYB4-CK	MYB4-L6	OK	3.29804	0.378774	-3.1222	0.0413213
Pavir.Ca01536	MYB4-CK	MYB4-L6	OK	3.8019	9.45507	1.31437	0.000399507
Pavir.Ca01558	MYB4-CK	MYB4-L6	OK	1.25657	0.0468334	-4.74581	0.0233243
Pavir.Ca01595	MYB4-CK	MYB4-L6	OK	17.8934	3.68713	-2.27886	0.000399507
Pavir.Ca01599	MYB4-CK	MYB4-L6	OK	1.71915	4.80868	1.48394	0.00165748
Pavir.Ca01606	MYB4-CK	MYB4-L6	OK	2.62457	57.9318	4.4642	0.000399507
Pavir.Ca01610	MYB4-CK	MYB4-L6	OK	0.926903	0.231093	-2.00395	0.0484288
Pavir.Ca01614	MYB4-CK	MYB4-L6	OK	3.54946	1.07711	-1.72044	0.000399507
Pavir.Ca01638	MYB4-CK	MYB4-L6	OK	2.23501	6.62606	1.56787	0.000399507
Pavir.Ca01648	MYB4-CK	MYB4-L6	OK	2.81266	11.5158	2.0336	0.0238125
Pavir.Ca01655	MYB4-CK	MYB4-L6	OK	3.85318	1.71302	-1.16951	0.00193923
Pavir.Ca01680	MYB4-CK	MYB4-L6	OK	4.82287	10.3952	1.10795	0.00165748
Pavir.Ca01683	MYB4-CK	MYB4-L6	OK	6.61767	24.4958	1.88814	0.00165748
Pavir.Ca01686	MYB4-CK	MYB4-L6	OK	2.77793	0	NA	0.000399507
Pavir.Ca01704	MYB4-CK	MYB4-L6	OK	0.999078	2.6478	1.40612	0.00350233
Pavir.Ca01709	MYB4-CK	MYB4-L6	OK	0.213971	1.42097	2.73138	0.00921476
Pavir.Ca01715	MYB4-CK	MYB4-L6	OK	0.296277	1.35341	2.19158	0.0115743
Pavir.Ca01717	MYB4-CK	MYB4-L6	OK	3.35425	16.6975	2.31557	0.000399507
Pavir.Ca01726	MYB4-CK	MYB4-L6	OK	23.6868	11.2682	-1.07183	0.00165748
Pavir.Ca01730	MYB4-CK	MYB4-L6	OK	9.71341	2.3702	-2.03497	0.000399507
Pavir.Ca01735	MYB4-CK	MYB4-L6	OK	21.3797	34.6346	0.695975	0.0434486
Pavir.Ca01747	MYB4-CK	MYB4-L6	OK	2.64002	5.6807	1.10552	0.00941475
Pavir.Ca01755	MYB4-CK	MYB4-L6	OK	1.61512	4.60421	1.51132	0.0206774
Pavir.Ca01762	MYB4-CK	MYB4-L6	OK	11.3308	22.376	0.981699	0.00325266
Pavir.Ca01767	MYB4-CK	MYB4-L6	OK	4.054	0.726628	-2.48006	0.000399507
Pavir.Ca01778	MYB4-CK	MYB4-L6	OK	0.321397	0.961884	1.58151	0.00860302
Pavir.Ca01780	MYB4-CK	MYB4-L6	OK	0.93073	0	NA	0.000399507
Pavir.Ca01788	MYB4-CK	MYB4-L6	OK	3.94878	1.26481	-1.64249	0.000744283
Pavir.Ca01797	MYB4-CK	MYB4-L6	OK	5.06862	2.95404	-0.778903	0.0223422
Pavir.Ca01810	MYB4-CK	MYB4-L6	OK	55.9074	5.20181	-3.42595	0.000399507
Pavir.Ca01811	MYB4-CK	MYB4-L6	OK	4.68811	0.307276	-3.9314	0.00756376
Pavir.Ca01822	MYB4-CK	MYB4-L6	OK	4.31468	2.23126	-0.951396	0.00880775
Pavir.Ca01823	MYB4-CK	MYB4-L6	OK	3.8992	10.3908	1.41406	0.000399507
Pavir.Ca01824	MYB4-CK	MYB4-L6	OK	38.8231	7.6807	-2.33761	0.000399507
Pavir.Ca01825	MYB4-CK	MYB4-L6	OK	34.7116	4.76829	-2.86387	0.000399507
Pavir.Ca01826	MYB4-CK	MYB4-L6	OK	0.333558	1.56123	2.22668	0.0106058
Pavir.Ca01829	MYB4-CK	MYB4-L6	OK	3.80773	7.07084	0.892951	0.0442926
Pavir.Ca01835	MYB4-CK	MYB4-L6	OK	7.70507	0.36375	-4.40479	0.0010643
Pavir.Ca01838	MYB4-CK	MYB4-L6	OK	4.12695	7.90264	0.937258	0.00193923
Pavir.Ca01854	MYB4-CK	MYB4-L6	OK	3.33968	8.86189	1.4079	0.000399507
Pavir.Ca01859	MYB4-CK	MYB4-L6	OK	1.89582	0.229471	-3.04644	0.00561037
Pavir.Ca01871	MYB4-CK	MYB4-L6	OK	10.8875	2.25541	-2.27121	0.000399507
Pavir.Ca01876	MYB4-CK	MYB4-L6	OK	31.272	65.4993	1.06661	0.00136748
Pavir.Ca01877	MYB4-CK	MYB4-L6	OK	4.8711	9.56831	0.974015	0.00247982
Pavir.Ca01881	MYB4-CK	MYB4-L6	OK	2.85778	1.34666	-1.08551	0.00350233
Pavir.Ca01886	MYB4-CK	MYB4-L6	OK	0.906055	0.112707	-3.00702	0.0271704
Pavir.Ca01899	MYB4-CK	MYB4-L6	OK	17.2975	5.67451	-1.608	0.000399507
Pavir.Ca01900	MYB4-CK	MYB4-L6	OK	4.72164	12.7701	1.43541	0.000399507
Pavir.Ca01906	MYB4-CK	MYB4-L6	OK	3.22009	0.702665	-2.19619	0.000399507
Pavir.Ca01908	MYB4-CK	MYB4-L6	OK	0	1.7182	inf	0.000399507
Pavir.Ca01944	MYB4-CK	MYB4-L6	OK	0.893335	0	NA	0.000399507
Pavir.Ca01947	MYB4-CK	MYB4-L6	OK	4.7362	0.410906	-3.52685	0.000399507
Pavir.Ca01965	MYB4-CK	MYB4-L6	OK	9.64551	39.1298	2.02034	0.000399507
Pavir.Ca01968	MYB4-CK	MYB4-L6	OK	33.0669	14.9598	-1.1443	0.00193923
Pavir.Ca01969	MYB4-CK	MYB4-L6	OK	0.968864	0.105062	-3.20506	0.0377196
Pavir.Ca01981	MYB4-CK	MYB4-L6	OK	4.77208	7.7494	0.699467	0.044994
Pavir.Ca01988	MYB4-CK	MYB4-L6	OK	3.21897	0.610077	-2.39954	0.00350233
Pavir.Ca02008	MYB4-CK	MYB4-L6	OK	4.96504	2.12733	-1.22276	0.0441512
Pavir.Ca02039	MYB4-CK	MYB4-L6	OK	5.07048	8.82874	0.800083	0.0335931
Pavir.Ca02078	MYB4-CK	MYB4-L6	OK	5.37241	21.8385	2.02323	0.000399507
Pavir.Ca02088	MYB4-CK	MYB4-L6	OK	2.79694	39.099	3.80521	0.000399507
Pavir.Ca02101	MYB4-CK	MYB4-L6	OK	0.505774	1.72208	1.76758	0.000744283
Pavir.Ca02102	MYB4-CK	MYB4-L6	OK	3.95989	8.96253	1.17845	0.0145649
Pavir.Ca02108	MYB4-CK	MYB4-L6	OK	3.91216	8.63192	1.14172	0.0109941
Pavir.Ca02131	MYB4-CK	MYB4-L6	OK	2.53337	5.09806	1.00889	0.0154702
Pavir.Ca02146	MYB4-CK	MYB4-L6	OK	7.22049	14.2829	0.984118	0.00422761
Pavir.Ca02147	MYB4-CK	MYB4-L6	OK	3.30257	5.57177	0.754548	0.0353745
Pavir.Ca02152	MYB4-CK	MYB4-L6	OK	0.283714	17.2613	5.92696	0.002742
Pavir.Ca02158	MYB4-CK	MYB4-L6	OK	3.91667	13.5291	1.78836	0.000399507
Pavir.Ca02166	MYB4-CK	MYB4-L6	OK	6.35819	2.63224	-1.27232	0.0229992
Pavir.Ca02173	MYB4-CK	MYB4-L6	OK	0	3.25006	inf	0.000399507
Pavir.Ca02174	MYB4-CK	MYB4-L6	OK	0.303485	3.1585	3.37954	0.000744283
Pavir.Ca02179	MYB4-CK	MYB4-L6	OK	1.84463	0.123143	-3.90492	0.00469789
Pavir.Ca02196	MYB4-CK	MYB4-L6	OK	16.5165	28.7351	0.798905	0.0188063
Pavir.Ca02198	MYB4-CK	MYB4-L6	OK	0.382297	5.66883	3.89029	0.000399507
Pavir.Ca02202	MYB4-CK	MYB4-L6	OK	7.97462	3.77599	-1.07856	0.00469789
Pavir.Ca02203	MYB4-CK	MYB4-L6	OK	73.3961	185.548	1.33802	0.000399507
Pavir.Ca02204	MYB4-CK	MYB4-L6	OK	16.692	37.3425	1.16166	0.00136748
Pavir.Ca02205	MYB4-CK	MYB4-L6	OK	1.28985	2.67734	1.05359	0.0465164
Pavir.Ca02211	MYB4-CK	MYB4-L6	OK	0.764335	0	NA	0.000399507
Pavir.Ca02221	MYB4-CK	MYB4-L6	OK	2.00289	3.88877	0.95723	0.0273249
Pavir.Ca02249	MYB4-CK	MYB4-L6	OK	1.42205	0.135013	-3.39681	0.0239752
Pavir.Ca02262	MYB4-CK	MYB4-L6	OK	1.32393	0.373707	-1.82485	0.0147448
Pavir.Ca02273	MYB4-CK	MYB4-L6	OK	0.479153	2.11672	2.14327	0.0060558
Pavir.Ca02275	MYB4-CK	MYB4-L6	OK	0.682738	3.06136	2.16477	0.000399507
Pavir.Ca02294	MYB4-CK	MYB4-L6	OK	0.552041	2.64987	2.26307	0.000399507
Pavir.Ca02314	MYB4-CK	MYB4-L6	OK	3.79618	7.43108	0.969022	0.00714044
Pavir.Ca02320	MYB4-CK	MYB4-L6	OK	2.19005	5.04654	1.20433	0.00756376
Pavir.Ca02330	MYB4-CK	MYB4-L6	OK	0.313996	2.91578	3.21506	0.0010643
Pavir.Ca02340	MYB4-CK	MYB4-L6	OK	20.0487	11.862	-0.757159	0.0299585
Pavir.Ca02351	MYB4-CK	MYB4-L6	OK	6.51571	12.9616	0.992246	0.00136748
Pavir.Ca02359	MYB4-CK	MYB4-L6	OK	5.98724	1.96573	-1.60683	0.00136748
Pavir.Ca02360	MYB4-CK	MYB4-L6	OK	14.7321	6.57974	-1.16286	0.00193923
Pavir.Ca02367	MYB4-CK	MYB4-L6	OK	14.8534	8.006	-0.891644	0.0060558
Pavir.Ca02370	MYB4-CK	MYB4-L6	OK	1.35541	0.111006	-3.61002	0.0151101
Pavir.Ca02373	MYB4-CK	MYB4-L6	OK	13.6886	22.4044	0.710806	0.0281038
Pavir.Ca02380	MYB4-CK	MYB4-L6	OK	20.5301	1.64319	-3.64317	0.000399507
Pavir.Ca02389	MYB4-CK	MYB4-L6	OK	30.9237	18.5516	-0.73717	0.0252655
Pavir.Ca02395	MYB4-CK	MYB4-L6	OK	2.30536	0.424481	-2.44122	0.00819208
Pavir.Ca02397	MYB4-CK	MYB4-L6	OK	2.98047	0.659127	-2.17691	0.0215139
Pavir.Ca02398	MYB4-CK	MYB4-L6	OK	1.05077	0.472982	-1.1516	0.044432
Pavir.Ca02407	MYB4-CK	MYB4-L6	OK	142.627	46.6643	-1.61185	0.000399507
Pavir.Ca02421	MYB4-CK	MYB4-L6	OK	3.2274	6.05338	0.907369	0.0147448
Pavir.Ca02440	MYB4-CK	MYB4-L6	OK	1.34925	7.53683	2.4818	0.000399507
Pavir.Ca02451	MYB4-CK	MYB4-L6	OK	9.1752	3.91357	-1.22926	0.000399507
Pavir.Ca02452	MYB4-CK	MYB4-L6	OK	3.63817	6.85689	0.91434	0.0145649
Pavir.Ca02473	MYB4-CK	MYB4-L6	OK	0.572861	2.81022	2.29442	0.000399507
Pavir.Ca02490	MYB4-CK	MYB4-L6	OK	18.2416	29.1487	0.676195	0.034335
Pavir.Ca02507	MYB4-CK	MYB4-L6	OK	5.68183	3.05052	-0.897299	0.0121467
Pavir.Ca02514	MYB4-CK	MYB4-L6	OK	2.32346	7.18001	1.62771	0.000744283
Pavir.Ca02515	MYB4-CK	MYB4-L6	OK	1.55146	4.31415	1.47545	0.00193923
Pavir.Ca02523	MYB4-CK	MYB4-L6	OK	44.437	135.132	1.60453	0.000744283
Pavir.Ca02525	MYB4-CK	MYB4-L6	OK	3.80002	1.58927	-1.25764	0.00649511
Pavir.Ca02528	MYB4-CK	MYB4-L6	OK	12.0336	22.391	0.895852	0.00374751
Pavir.Ca02530	MYB4-CK	MYB4-L6	OK	2.9479	0.418376	-2.81682	0.000399507
Pavir.Ca02531	MYB4-CK	MYB4-L6	OK	4.28324	2.4522	-0.804624	0.0430293
[truncated: 60,693 more rows]

## Sheet: tiller_diff
gene_id	sample_1	sample_2	status	value_1	value_2	log2(fold_change)	Adjusted P_value
Pavir.Aa00001	MYB4-CK	MYB4-L6	OK	1.14315	0.357214	-1.67815	0.00326233
Pavir.Aa00002	MYB4-CK	MYB4-L6	OK	0.243349	2.12902	3.12909	0.00054049
Pavir.Aa00003	MYB4-CK	MYB4-L6	OK	2.86552	0.462112	-2.63248	0.0066568
Pavir.Aa00037	MYB4-CK	MYB4-L6	OK	2.25177	1.11822	-1.00986	0.0244847
Pavir.Aa00038	MYB4-CK	MYB4-L6	OK	8.87705	5.23533	-0.761799	0.00858523
Pavir.Aa00042	MYB4-CK	MYB4-L6	OK	4.02075	6.32688	0.654032	0.0270192
Pavir.Aa00045	MYB4-CK	MYB4-L6	OK	28.209	11.498	-1.29477	0.00054049
Pavir.Aa00060	MYB4-CK	MYB4-L6	OK	0.828687	9.14303	3.46377	0.00054049
Pavir.Aa00062	MYB4-CK	MYB4-L6	OK	5.73108	8.85646	0.627924	0.0246823
Pavir.Aa00063	MYB4-CK	MYB4-L6	OK	30.2776	19.2942	-0.650082	0.03191
Pavir.Aa00065	MYB4-CK	MYB4-L6	OK	10.1658	16.4697	0.696099	0.0118862
Pavir.Aa00067	MYB4-CK	MYB4-L6	OK	1.08467	0	NA	0.00054049
Pavir.Aa00075	MYB4-CK	MYB4-L6	OK	12.2192	0.752681	-4.02097	0.00054049
Pavir.Aa00077	MYB4-CK	MYB4-L6	OK	0.0841496	3.67776	5.44973	0.00291729
Pavir.Aa00078	MYB4-CK	MYB4-L6	OK	2.23981	4.21904	0.913538	0.0140296
Pavir.Aa00079	MYB4-CK	MYB4-L6	OK	4.79263	2.34129	-1.03351	0.0333538
Pavir.Aa00103	MYB4-CK	MYB4-L6	OK	6.82397	4.21682	-0.694454	0.0184939
Pavir.Aa00113	MYB4-CK	MYB4-L6	OK	31.2827	17.4057	-0.845809	0.00054049
Pavir.Aa00121	MYB4-CK	MYB4-L6	OK	84.8052	57.7264	-0.554921	0.048735
Pavir.Aa00133	MYB4-CK	MYB4-L6	OK	2.43273	1.42111	-0.775555	0.0418519
Pavir.Aa00134	MYB4-CK	MYB4-L6	OK	1.21239	0.445235	-1.44521	0.0324617
Pavir.Aa00139	MYB4-CK	MYB4-L6	OK	19.5317	7.69968	-1.34295	0.00054049
Pavir.Aa00147	MYB4-CK	MYB4-L6	OK	0.816295	1.85299	1.18269	0.0156349
Pavir.Aa00165	MYB4-CK	MYB4-L6	OK	4.75759	2.3754	-1.00206	0.0118862
Pavir.Aa00166	MYB4-CK	MYB4-L6	OK	5.99731	3.84993	-0.639481	0.0296793
Pavir.Aa00176	MYB4-CK	MYB4-L6	OK	3.28248	1.21694	-1.43153	0.00054049
Pavir.Aa00179	MYB4-CK	MYB4-L6	OK	14.1594	21.2711	0.587136	0.0344054
Pavir.Aa00181	MYB4-CK	MYB4-L6	OK	0.0599956	0.884824	3.88246	0.0171964
Pavir.Aa00182	MYB4-CK	MYB4-L6	OK	8.29179	13.3197	0.683809	0.0313595
Pavir.Aa00186	MYB4-CK	MYB4-L6	OK	50.5559	34.2811	-0.560465	0.0426869
Pavir.Aa00189	MYB4-CK	MYB4-L6	OK	2.13357	0.648532	-1.71802	0.00456502
Pavir.Aa00191	MYB4-CK	MYB4-L6	OK	2.6645	4.42048	0.730338	0.04101
Pavir.Aa00198	MYB4-CK	MYB4-L6	OK	1.12914	0	NA	0.00054049
Pavir.Aa00200	MYB4-CK	MYB4-L6	OK	0.719018	2.67452	1.89518	0.0363505
Pavir.Aa00202	MYB4-CK	MYB4-L6	OK	3.92516	1.83198	-1.09935	0.00693957
Pavir.Aa00208	MYB4-CK	MYB4-L6	OK	0.356172	0.845046	1.24645	0.0296793
Pavir.Aa00218	MYB4-CK	MYB4-L6	OK	4.04766	1.57214	-1.36436	0.00054049
Pavir.Aa00225	MYB4-CK	MYB4-L6	OK	2.77645	10.0629	1.85773	0.00054049
Pavir.Aa00237	MYB4-CK	MYB4-L6	OK	3.812	1.80639	-1.07744	0.00256292
Pavir.Aa00243	MYB4-CK	MYB4-L6	OK	1.51594	7.35841	2.27918	0.00054049
Pavir.Aa00244	MYB4-CK	MYB4-L6	OK	0.513884	13.6595	4.73232	0.0118862
Pavir.Aa00253	MYB4-CK	MYB4-L6	OK	1.32801	0	NA	0.00054049
Pavir.Aa00270	MYB4-CK	MYB4-L6	OK	39.0446	25.1925	-0.63213	0.0313595
Pavir.Aa00280	MYB4-CK	MYB4-L6	OK	0.943279	3.62143	1.9408	0.00054049
Pavir.Aa00282	MYB4-CK	MYB4-L6	OK	3.74697	0.155145	-4.59404	0.03024
Pavir.Aa00300	MYB4-CK	MYB4-L6	OK	14.2749	7.24767	-0.977893	0.00054049
Pavir.Aa00301	MYB4-CK	MYB4-L6	OK	2.3083	0.572192	-2.01226	0.00054049
Pavir.Aa00307	MYB4-CK	MYB4-L6	OK	32.9425	17.2968	-0.929447	0.00054049
Pavir.Aa00314	MYB4-CK	MYB4-L6	OK	3.90163	10.438	1.4197	0.00142212
Pavir.Aa00320	MYB4-CK	MYB4-L6	OK	8.66857	5.40692	-0.680988	0.0329909
Pavir.Aa00332	MYB4-CK	MYB4-L6	OK	9.62046	1.16502	-3.04575	0.00054049
Pavir.Aa00337	MYB4-CK	MYB4-L6	OK	1.58932	3.41793	1.10471	0.0091134
Pavir.Aa00338	MYB4-CK	MYB4-L6	OK	0.836226	0.09132	-3.19489	0.0066568
Pavir.Aa00339	MYB4-CK	MYB4-L6	OK	3.34756	13.4346	2.00477	0.00054049
Pavir.Aa00343	MYB4-CK	MYB4-L6	OK	6.51079	17.9636	1.46417	0.00054049
Pavir.Aa00364	MYB4-CK	MYB4-L6	OK	5.34971	11.2978	1.07851	0.00392544
Pavir.Aa00380	MYB4-CK	MYB4-L6	OK	5.63974	12.4189	1.13883	0.00219696
Pavir.Aa00398	MYB4-CK	MYB4-L6	OK	1.02544	0.267205	-1.94023	0.0283601
Pavir.Aa00408	MYB4-CK	MYB4-L6	OK	16.1927	3.55878	-2.18589	0.00054049
Pavir.Aa00423	MYB4-CK	MYB4-L6	OK	7.16944	2.37877	-1.59165	0.00054049
Pavir.Aa00439	MYB4-CK	MYB4-L6	OK	4.93595	2.57543	-0.938511	0.00831692
Pavir.Aa00442	MYB4-CK	MYB4-L6	OK	0.950123	0.161955	-2.55252	0.00326233
Pavir.Aa00454	MYB4-CK	MYB4-L6	OK	56.4804	33.6408	-0.747541	0.00777582
Pavir.Aa00463	MYB4-CK	MYB4-L6	OK	0.839161	0.193678	-2.11529	0.0218739
Pavir.Aa00469	MYB4-CK	MYB4-L6	OK	12.7466	3.87399	-1.71822	0.00054049
Pavir.Aa00470	MYB4-CK	MYB4-L6	OK	6.34453	13.7991	1.12099	0.00054049
Pavir.Aa00495	MYB4-CK	MYB4-L6	OK	4.56234	1.52745	-1.57864	0.00054049
Pavir.Aa00497	MYB4-CK	MYB4-L6	OK	7.8089	4.4835	-0.800492	0.0133263
Pavir.Aa00499	MYB4-CK	MYB4-L6	OK	3.53306	1.58507	-1.15637	0.0180697
Pavir.Aa00504	MYB4-CK	MYB4-L6	OK	35.6561	18.9211	-0.914156	0.00054049
Pavir.Aa00515	MYB4-CK	MYB4-L6	OK	38.9373	26.1119	-0.576443	0.0363505
Pavir.Aa00531	MYB4-CK	MYB4-L6	OK	1.0851	0.358728	-1.59686	0.0482519
Pavir.Aa00546	MYB4-CK	MYB4-L6	OK	16.3824	6.03529	-1.44065	0.00054049
Pavir.Aa00552	MYB4-CK	MYB4-L6	OK	103.339	41.1185	-1.32953	0.00054049
Pavir.Aa00557	MYB4-CK	MYB4-L6	OK	15.5785	6.84861	-1.18568	0.00054049
Pavir.Aa00558	MYB4-CK	MYB4-L6	OK	4.07556	1.8577	-1.13348	0.00181823
Pavir.Aa00584	MYB4-CK	MYB4-L6	OK	1.05703	2.19148	1.05189	0.0474486
Pavir.Aa00585	MYB4-CK	MYB4-L6	OK	0.0885124	3.33966	5.23768	0.0113934
Pavir.Aa00592	MYB4-CK	MYB4-L6	OK	2.36473	6.61834	1.4848	0.00359763
Pavir.Aa00597	MYB4-CK	MYB4-L6	OK	3.18522	1.44536	-1.13996	0.0182782
Pavir.Aa00599	MYB4-CK	MYB4-L6	OK	1.43018	0.483885	-1.56346	0.00181823
Pavir.Aa00608	MYB4-CK	MYB4-L6	OK	4.4088	7.72116	0.808432	0.0344054
Pavir.Aa00613	MYB4-CK	MYB4-L6	OK	2.23895	0.852618	-1.39285	0.00142212
Pavir.Aa00615	MYB4-CK	MYB4-L6	OK	7.79019	14.8626	0.931959	0.00054049
Pavir.Aa00623	MYB4-CK	MYB4-L6	OK	1.19481	0.370392	-1.68965	0.00722053
Pavir.Aa00624	MYB4-CK	MYB4-L6	OK	2.67373	0.892563	-1.58283	0.00054049
Pavir.Aa00630	MYB4-CK	MYB4-L6	OK	12.1529	19.0392	0.647665	0.0240888
Pavir.Aa00646	MYB4-CK	MYB4-L6	OK	0.198964	2.95144	3.89084	0.00054049
Pavir.Aa00658	MYB4-CK	MYB4-L6	OK	4.438	22.233	2.32472	0.00054049
Pavir.Aa00662	MYB4-CK	MYB4-L6	OK	11.6602	6.86189	-0.764913	0.00424846
Pavir.Aa00668	MYB4-CK	MYB4-L6	OK	5.14626	2.45194	-1.0696	0.00256292
Pavir.Aa00680	MYB4-CK	MYB4-L6	OK	3.0601	20.8522	2.76855	0.00054049
Pavir.Aa00687	MYB4-CK	MYB4-L6	OK	0.735617	1.73348	1.23664	0.0154092
Pavir.Aa00689	MYB4-CK	MYB4-L6	OK	2.76519	7.02615	1.34535	0.00054049
Pavir.Aa00703	MYB4-CK	MYB4-L6	OK	1.99209	0.859028	-1.21351	0.00326233
Pavir.Aa00707	MYB4-CK	MYB4-L6	OK	28.7967	18.9763	-0.601704	0.0272109
Pavir.Aa00711	MYB4-CK	MYB4-L6	OK	1.81341	3.78064	1.05993	0.0171964
Pavir.Aa00720	MYB4-CK	MYB4-L6	OK	24.4452	8.64885	-1.49897	0.00054049
Pavir.Aa00728	MYB4-CK	MYB4-L6	OK	2.59268	0.625902	-2.05044	0.00054049
Pavir.Aa00733	MYB4-CK	MYB4-L6	OK	4.31792	7.01294	0.699684	0.0236895
Pavir.Aa00748	MYB4-CK	MYB4-L6	OK	25.8261	4.69181	-2.46061	0.00054049
Pavir.Aa00751	MYB4-CK	MYB4-L6	OK	2.84664	0.871324	-1.70798	0.00054049
Pavir.Aa00783	MYB4-CK	MYB4-L6	OK	2.7589	5.87748	1.0911	0.00291729
Pavir.Aa00803	MYB4-CK	MYB4-L6	OK	4.04871	8.5789	1.08333	0.00054049
Pavir.Aa00818	MYB4-CK	MYB4-L6	OK	0	1.48333	inf	0.00054049
Pavir.Aa00821	MYB4-CK	MYB4-L6	OK	7.83906	21.886	1.48125	0.00054049
Pavir.Aa00844	MYB4-CK	MYB4-L6	OK	11.4371	7.62087	-0.585696	0.04985
Pavir.Aa00851	MYB4-CK	MYB4-L6	OK	6.48258	10.9643	0.758171	0.0368734
Pavir.Aa00856	MYB4-CK	MYB4-L6	OK	6.38861	4.07017	-0.650413	0.0387836
Pavir.Aa00858	MYB4-CK	MYB4-L6	OK	1.02891	0.222851	-2.20697	0.00054049
Pavir.Aa00868	MYB4-CK	MYB4-L6	OK	102.669	32.1745	-1.67401	0.00054049
Pavir.Aa00880	MYB4-CK	MYB4-L6	OK	1.10399	2.76994	1.32713	0.00456502
Pavir.Aa00887	MYB4-CK	MYB4-L6	OK	53.0266	5.92423	-3.16202	0.00054049
Pavir.Aa00890	MYB4-CK	MYB4-L6	OK	0.862198	0.27648	-1.64084	0.0140296
Pavir.Aa00891	MYB4-CK	MYB4-L6	OK	0.23469	4.89664	4.38296	0.00054049
Pavir.Aa00900	MYB4-CK	MYB4-L6	OK	7.9204	4.0996	-0.950089	0.00054049
Pavir.Aa00912	MYB4-CK	MYB4-L6	OK	0.393178	2.5997	2.72509	0.00142212
Pavir.Aa00913	MYB4-CK	MYB4-L6	OK	17.9341	9.88469	-0.859439	0.00456502
Pavir.Aa00918	MYB4-CK	MYB4-L6	OK	18.9588	29.8576	0.65523	0.0140296
Pavir.Aa00934	MYB4-CK	MYB4-L6	OK	1.75574	0.716208	-1.29363	0.00291729
Pavir.Aa00935	MYB4-CK	MYB4-L6	OK	34.4189	21.9355	-0.649931	0.0184939
Pavir.Aa00937	MYB4-CK	MYB4-L6	OK	17.636	9.56846	-0.882161	0.00291729
Pavir.Aa00975	MYB4-CK	MYB4-L6	OK	6.6842	10.3287	0.627835	0.04033
Pavir.Aa00987	MYB4-CK	MYB4-L6	OK	0.821187	0.439291	-0.902532	0.0368734
Pavir.Aa01023	MYB4-CK	MYB4-L6	OK	16.7191	10.6497	-0.650681	0.0304294
Pavir.Aa01024	MYB4-CK	MYB4-L6	OK	326.836	126.494	-1.36949	0.00054049
Pavir.Aa01029	MYB4-CK	MYB4-L6	OK	3.30921	1.46091	-1.17962	0.00142212
Pavir.Aa01035	MYB4-CK	MYB4-L6	OK	3.24026	1.57652	-1.03937	0.0091134
Pavir.Aa01037	MYB4-CK	MYB4-L6	OK	130.787	222.391	0.765884	0.00359763
Pavir.Aa01040	MYB4-CK	MYB4-L6	OK	0.263842	2.50452	3.24679	0.00054049
Pavir.Aa01044	MYB4-CK	MYB4-L6	OK	6.37945	1.68507	-1.92062	0.00054049
Pavir.Aa01045	MYB4-CK	MYB4-L6	OK	0.567119	1.70535	1.58834	0.00804797
Pavir.Aa01051	MYB4-CK	MYB4-L6	OK	4.45399	16.9396	1.92723	0.00054049
Pavir.Aa01064	MYB4-CK	MYB4-L6	OK	0	2.32563	inf	0.00054049
Pavir.Aa01065	MYB4-CK	MYB4-L6	OK	0.391119	1.20567	1.62415	0.00326233
Pavir.Aa01080	MYB4-CK	MYB4-L6	OK	5.5713	9.54908	0.777348	0.0260618
Pavir.Aa01081	MYB4-CK	MYB4-L6	OK	6.38042	0.790693	-3.01246	0.00054049
Pavir.Aa01083	MYB4-CK	MYB4-L6	OK	13.6557	25.3982	0.895224	0.00054049
Pavir.Aa01110	MYB4-CK	MYB4-L6	OK	3.11974	17.4928	2.48727	0.00054049
Pavir.Aa01117	MYB4-CK	MYB4-L6	OK	9.77943	4.657	-1.07035	0.00054049
Pavir.Aa01130	MYB4-CK	MYB4-L6	OK	1.43178	4.79064	1.74241	0.0167538
Pavir.Aa01135	MYB4-CK	MYB4-L6	OK	2.40923	12.797	2.40916	0.00054049
Pavir.Aa01138	MYB4-CK	MYB4-L6	OK	22.1905	6.12635	-1.85684	0.00054049
Pavir.Aa01140	MYB4-CK	MYB4-L6	OK	11.849	19.5136	0.719707	0.00750025
Pavir.Aa01171	MYB4-CK	MYB4-L6	OK	0.325136	1.53807	2.24201	0.00054049
Pavir.Aa01173	MYB4-CK	MYB4-L6	OK	5.20353	2.54592	-1.0313	0.00100099
Pavir.Aa01184	MYB4-CK	MYB4-L6	OK	0.768923	6.07651	2.98233	0.00054049
Pavir.Aa01191	MYB4-CK	MYB4-L6	OK	46.9694	29.176	-0.686936	0.00750025
Pavir.Aa01205	MYB4-CK	MYB4-L6	OK	5.25936	11.524	1.13168	0.00326233
Pavir.Aa01219	MYB4-CK	MYB4-L6	OK	0.506834	1.69764	1.74395	0.00256292
Pavir.Aa01221	MYB4-CK	MYB4-L6	OK	0.742433	1.66229	1.16284	0.0101464
Pavir.Aa01236	MYB4-CK	MYB4-L6	OK	29.2288	4.84076	-2.59408	0.00054049
Pavir.Aa01237	MYB4-CK	MYB4-L6	OK	6.05229	9.37613	0.631513	0.0411742
Pavir.Aa01238	MYB4-CK	MYB4-L6	OK	5.00974	16.6716	1.73459	0.00054049
Pavir.Aa01242	MYB4-CK	MYB4-L6	OK	0.933418	0.394959	-1.24082	0.0315403
Pavir.Aa01247	MYB4-CK	MYB4-L6	OK	0.383382	1.255	1.71083	0.0360041
Pavir.Aa01254	MYB4-CK	MYB4-L6	OK	4.12498	7.20701	0.805014	0.0116408
Pavir.Aa01269	MYB4-CK	MYB4-L6	OK	42.3338	19.9195	-1.08763	0.00054049
Pavir.Aa01272	MYB4-CK	MYB4-L6	OK	0	7.52194	inf	0.00054049
Pavir.Aa01274	MYB4-CK	MYB4-L6	OK	50.1553	26.3587	-0.928122	0.00054049
Pavir.Aa01283	MYB4-CK	MYB4-L6	OK	3.48071	1.89419	-0.877799	0.0135623
Pavir.Aa01299	MYB4-CK	MYB4-L6	OK	0.922831	6.95478	2.91387	0.00054049
Pavir.Aa01317	MYB4-CK	MYB4-L6	OK	4.30645	7.45718	0.792129	0.0169757
Pavir.Aa01322	MYB4-CK	MYB4-L6	OK	9.04744	0.719743	-3.65196	0.00054049
Pavir.Aa01326	MYB4-CK	MYB4-L6	OK	13.0792	37.8218	1.53194	0.00054049
Pavir.Aa01336	MYB4-CK	MYB4-L6	OK	0	1.27677	inf	0.00054049
Pavir.Aa01352	MYB4-CK	MYB4-L6	OK	3.27743	1.07831	-1.60379	0.00054049
Pavir.Aa01357	MYB4-CK	MYB4-L6	OK	18.6525	28.205	0.596579	0.0254751
Pavir.Aa01371	MYB4-CK	MYB4-L6	OK	19.4161	11.3522	-0.774284	0.0108999
Pavir.Aa01374	MYB4-CK	MYB4-L6	OK	21.6581	44.6678	1.04433	0.00054049
Pavir.Aa01380	MYB4-CK	MYB4-L6	OK	1.32907	3.01037	1.17952	0.0345835
Pavir.Aa01393	MYB4-CK	MYB4-L6	OK	46.5133	68.9571	0.568057	0.0345835
Pavir.Aa01396	MYB4-CK	MYB4-L6	OK	8.12959	16.2223	0.996725	0.00142212
Pavir.Aa01397	MYB4-CK	MYB4-L6	OK	0.206485	3.36878	4.02812	0.00181823
Pavir.Aa01400	MYB4-CK	MYB4-L6	OK	0.180435	1.6149	3.16189	0.00392544
Pavir.Aa01404	MYB4-CK	MYB4-L6	OK	2.82287	5.6595	1.00351	0.0165319
Pavir.Aa01408	MYB4-CK	MYB4-L6	OK	0.678445	4.07606	2.58687	0.00054049
Pavir.Aa01414	MYB4-CK	MYB4-L6	OK	5.95746	0.229583	-4.69761	0.019353
Pavir.Aa01415	MYB4-CK	MYB4-L6	OK	3.56324	8.80545	1.30521	0.00054049
Pavir.Aa01422	MYB4-CK	MYB4-L6	OK	25.9052	49.4067	0.931465	0.0066568
Pavir.Aa01428	MYB4-CK	MYB4-L6	OK	4.305	17.6805	2.03808	0.00054049
Pavir.Aa01429	MYB4-CK	MYB4-L6	OK	1.5431	0	NA	0.00054049
Pavir.Aa01461	MYB4-CK	MYB4-L6	OK	7.33945	3.51421	-1.06247	0.00054049
Pavir.Aa01463	MYB4-CK	MYB4-L6	OK	22.2876	14.7528	-0.595246	0.0454979
Pavir.Aa01466	MYB4-CK	MYB4-L6	OK	85.0974	159.776	0.908862	0.00291729
Pavir.Aa01474	MYB4-CK	MYB4-L6	OK	12.3534	7.34773	-0.749541	0.00359763
Pavir.Aa01482	MYB4-CK	MYB4-L6	OK	0.39201	2.91617	2.89511	0.00054049
Pavir.Aa01490	MYB4-CK	MYB4-L6	OK	3.26381	6.29559	0.947786	0.00326233
Pavir.Aa01495	MYB4-CK	MYB4-L6	OK	2.38469	6.33624	1.40982	0.00054049
Pavir.Aa01501	MYB4-CK	MYB4-L6	OK	6.58194	3.07191	-1.09938	0.0218739
Pavir.Aa01502	MYB4-CK	MYB4-L6	OK	3.14283	1.54839	-1.02129	0.0248826
Pavir.Aa01509	MYB4-CK	MYB4-L6	OK	1.04424	0	NA	0.00054049
Pavir.Aa01511	MYB4-CK	MYB4-L6	OK	14.9346	9.06713	-0.719939	0.00722053
Pavir.Aa01514	MYB4-CK	MYB4-L6	OK	56.5117	32.235	-0.809924	0.00142212
Pavir.Aa01515	MYB4-CK	MYB4-L6	OK	0.840163	5.90144	2.81233	0.00054049
Pavir.Aa01521	MYB4-CK	MYB4-L6	OK	4.48373	13.2884	1.56739	0.00181823
Pavir.Aa01527	MYB4-CK	MYB4-L6	OK	0	1.01389	inf	0.00054049
Pavir.Aa01544	MYB4-CK	MYB4-L6	OK	0.0766673	1.60819	4.39068	0.0156349
Pavir.Aa01552	MYB4-CK	MYB4-L6	OK	1.32795	0	NA	0.00054049
Pavir.Aa01554	MYB4-CK	MYB4-L6	OK	7.95039	27.832	1.80765	0.00054049
Pavir.Aa01557	MYB4-CK	MYB4-L6	OK	38.6335	60.0769	0.636955	0.0142623
Pavir.Aa01563	MYB4-CK	MYB4-L6	OK	129.488	68.8626	-0.911026	0.00054049
Pavir.Aa01566	MYB4-CK	MYB4-L6	OK	4.43027	2.00908	-1.14086	0.00291729
Pavir.Aa01630	MYB4-CK	MYB4-L6	OK	8.6933	5.50983	-0.657897	0.0184939
Pavir.Aa01634	MYB4-CK	MYB4-L6	OK	2.36994	1.0403	-1.18786	0.00608007
Pavir.Aa01653	MYB4-CK	MYB4-L6	OK	5.73705	20.9315	1.8673	0.00054049
Pavir.Aa01655	MYB4-CK	MYB4-L6	OK	1.75001	0.169145	-3.37103	0.00326233
Pavir.Aa01664	MYB4-CK	MYB4-L6	OK	3.55979	0.22761	-3.96716	0.00181823
Pavir.Aa01670	MYB4-CK	MYB4-L6	OK	4.74226	2.35719	-1.00851	0.00142212
Pavir.Aa01693	MYB4-CK	MYB4-L6	OK	1.49733	2.68535	0.842719	0.0477655
Pavir.Aa01694	MYB4-CK	MYB4-L6	OK	2.23021	0.729906	-1.6114	0.0160849
Pavir.Aa01712	MYB4-CK	MYB4-L6	OK	2.7845	0.894113	-1.63889	0.0309871
Pavir.Aa01713	MYB4-CK	MYB4-L6	OK	12.0206	6.86598	-0.807969	0.00858523
Pavir.Aa01719	MYB4-CK	MYB4-L6	OK	0.493338	1.77843	1.84996	0.00392544
Pavir.Aa01738	MYB4-CK	MYB4-L6	OK	0	0.862697	inf	0.00054049
Pavir.Aa01742	MYB4-CK	MYB4-L6	OK	24.9645	5.04037	-2.30828	0.00054049
Pavir.Aa01745	MYB4-CK	MYB4-L6	OK	3.13089	1.58301	-0.983899	0.00777582
Pavir.Aa01746	MYB4-CK	MYB4-L6	OK	0.0576536	0.824517	3.83807	0.00456502
Pavir.Aa01751	MYB4-CK	MYB4-L6	OK	6.04119	3.23569	-0.900761	0.0232887
Pavir.Aa01774	MYB4-CK	MYB4-L6	OK	1.33002	9.70455	2.86721	0.00054049
Pavir.Aa01784	MYB4-CK	MYB4-L6	OK	1.13934	0	NA	0.044677
Pavir.Aa01791	MYB4-CK	MYB4-L6	OK	54.0119	106.843	0.984139	0.00054049
Pavir.Aa01794	MYB4-CK	MYB4-L6	OK	2.69643	0.762244	-1.82273	0.00054049
Pavir.Aa01795	MYB4-CK	MYB4-L6	OK	1.10367	0.340416	-1.69693	0.00487743
Pavir.Aa01813	MYB4-CK	MYB4-L6	OK	1.92286	0.813305	-1.24138	0.0106486
Pavir.Aa01816	MYB4-CK	MYB4-L6	OK	0.584612	1.63717	1.48565	0.0366972
Pavir.Aa01821	MYB4-CK	MYB4-L6	OK	17.9134	30.8397	0.783749	0.00326233
Pavir.Aa01838	MYB4-CK	MYB4-L6	OK	2.13644	5.36963	1.32961	0.00291729
Pavir.Aa01855	MYB4-CK	MYB4-L6	OK	7.8216	3.84873	-1.02308	0.00142212
Pavir.Aa01857	MYB4-CK	MYB4-L6	OK	58.6211	15.1998	-1.94737	0.00054049
Pavir.Aa01867	MYB4-CK	MYB4-L6	OK	1.89499	0	NA	0.00054049
Pavir.Aa01874	MYB4-CK	MYB4-L6	OK	2.81615	0.329832	-3.09392	0.00885023
Pavir.Aa01885	MYB4-CK	MYB4-L6	OK	36.6735	12.5129	-1.55132	0.00054049
Pavir.Aa01891	MYB4-CK	MYB4-L6	OK	3.29492	1.75363	-0.9099	0.0382642
Pavir.Aa01907	MYB4-CK	MYB4-L6	OK	6.61533	4.08486	-0.695526	0.0202063
Pavir.Aa01928	MYB4-CK	MYB4-L6	OK	21.5997	33.454	0.631163	0.0197802
Pavir.Aa01949	MYB4-CK	MYB4-L6	OK	1.81312	3.92321	1.11356	0.00054049
Pavir.Aa01950	MYB4-CK	MYB4-L6	OK	9.43956	31.023	1.71655	0.00054049
Pavir.Aa01964	MYB4-CK	MYB4-L6	OK	10.714	5.07778	-1.07722	0.00054049
Pavir.Aa01969	MYB4-CK	MYB4-L6	OK	2.22822	0.894666	-1.31647	0.00456502
Pavir.Aa01978	MYB4-CK	MYB4-L6	OK	19.4388	10.6304	-0.870739	0.00142212
Pavir.Aa01980	MYB4-CK	MYB4-L6	OK	0.25407	1.83775	2.85464	0.00054049
Pavir.Aa02002	MYB4-CK	MYB4-L6	OK	0.293513	1.71673	2.54817	0.0137963
Pavir.Aa02034	MYB4-CK	MYB4-L6	OK	21.4363	2.17191	-3.30302	0.00054049
Pavir.Aa02042	MYB4-CK	MYB4-L6	OK	3.68385	6.53111	0.826117	0.00392544
Pavir.Aa02053	MYB4-CK	MYB4-L6	OK	2.49936	5.314	1.08824	0.019353
Pavir.Aa02059	MYB4-CK	MYB4-L6	OK	3.53348	8.53267	1.27191	0.00054049
Pavir.Aa02104	MYB4-CK	MYB4-L6	OK	7.92243	22.7545	1.52213	0.00054049
Pavir.Aa02120	MYB4-CK	MYB4-L6	OK	87.9001	46.2514	-0.926366	0.00054049
Pavir.Aa02124	MYB4-CK	MYB4-L6	OK	16.9454	7.60465	-1.15594	0.00054049
Pavir.Aa02130	MYB4-CK	MYB4-L6	OK	0	1.97381	inf	0.00054049
Pavir.Aa02134	MYB4-CK	MYB4-L6	OK	5.47608	3.38085	-0.695758	0.0304294
Pavir.Aa02157	MYB4-CK	MYB4-L6	OK	2.93938	6.45389	1.13465	0.00054049
Pavir.Aa02160	MYB4-CK	MYB4-L6	OK	33.1249	172.769	2.38286	0.00054049
Pavir.Aa02162	MYB4-CK	MYB4-L6	OK	5.00615	1.00238	-2.32028	0.00054049
Pavir.Aa02191	MYB4-CK	MYB4-L6	OK	2.61229	0.206744	-3.6594	0.026823
Pavir.Aa02199	MYB4-CK	MYB4-L6	OK	1.09533	0.282874	-1.95314	0.00181823
Pavir.Aa02219	MYB4-CK	MYB4-L6	OK	1.57069	5.30074	1.7548	0.0113934
Pavir.Aa02233	MYB4-CK	MYB4-L6	OK	0.566679	9.11802	4.00812	0.00054049
Pavir.Aa02240	MYB4-CK	MYB4-L6	OK	1.46656	0.221201	-2.72901	0.0184939
Pavir.Aa02244	MYB4-CK	MYB4-L6	OK	18.0352	4.88553	-1.88423	0.00054049
Pavir.Aa02250	MYB4-CK	MYB4-L6	OK	4.54308	8.98042	0.983113	0.0382642
Pavir.Aa02267	MYB4-CK	MYB4-L6	OK	0	3.31846	inf	0.00054049
Pavir.Aa02281	MYB4-CK	MYB4-L6	OK	0	2.48958	inf	0.00054049
Pavir.Aa02313	MYB4-CK	MYB4-L6	OK	12.6119	0.123487	-6.67428	0.0326383
Pavir.Aa02314	MYB4-CK	MYB4-L6	OK	4.00922	2.06152	-0.959613	0.028552
Pavir.Aa02369	MYB4-CK	MYB4-L6	OK	7.1062	0	NA	0.00054049
Pavir.Aa02371	MYB4-CK	MYB4-L6	OK	3.33281	1.74272	-0.935402	0.0340438
Pavir.Aa02388	MYB4-CK	MYB4-L6	OK	4.78996	2.4088	-0.9917	0.00291729
Pavir.Aa02392	MYB4-CK	MYB4-L6	OK	16.8941	9.21722	-0.874117	0.00392544
Pavir.Aa02396	MYB4-CK	MYB4-L6	OK	4.49747	2.60067	-0.790227	0.0326383
Pavir.Aa02407	MYB4-CK	MYB4-L6	OK	1.55458	8.23389	2.40505	0.00054049
Pavir.Aa02414	MYB4-CK	MYB4-L6	OK	19.1527	7.53077	-1.34668	0.00054049
Pavir.Aa02427	MYB4-CK	MYB4-L6	OK	2.41584	0	NA	0.00054049
Pavir.Aa02431	MYB4-CK	MYB4-L6	OK	3.64505	0	NA	0.00054049
Pavir.Aa02434	MYB4-CK	MYB4-L6	OK	29.4137	10.2799	-1.51666	0.00054049
Pavir.Aa02443	MYB4-CK	MYB4-L6	OK	4.94641	1.14767	-2.10767	0.00054049
Pavir.Aa02447	MYB4-CK	MYB4-L6	OK	0	2.41008	inf	0.00054049
Pavir.Aa02448	MYB4-CK	MYB4-L6	OK	0	4.38923	inf	0.00054049
Pavir.Aa02449	MYB4-CK	MYB4-L6	OK	8.75389	18.74	1.09813	0.00054049
Pavir.Aa02472	MYB4-CK	MYB4-L6	OK	0.621716	1.29292	1.05631	0.00989016
Pavir.Aa02473	MYB4-CK	MYB4-L6	OK	0.389273	1.16806	1.58526	0.00256292
Pavir.Aa02485	MYB4-CK	MYB4-L6	OK	1.96711	0.806186	-1.28689	0.00181823
Pavir.Aa02493	MYB4-CK	MYB4-L6	OK	5.22022	8.38699	0.684043	0.044677
Pavir.Aa02523	MYB4-CK	MYB4-L6	OK	1.33366	2.37234	0.830921	0.0208351
Pavir.Aa02524	MYB4-CK	MYB4-L6	OK	4.91322	2.19359	-1.16337	0.00054049
Pavir.Aa02527	MYB4-CK	MYB4-L6	OK	5.18286	1.81685	-1.5123	0.00256292
Pavir.Aa02528	MYB4-CK	MYB4-L6	OK	15.0605	8.66007	-0.798319	0.00518472
Pavir.Aa02546	MYB4-CK	MYB4-L6	OK	0	3.36696	inf	0.00054049
Pavir.Aa02586	MYB4-CK	MYB4-L6	OK	1.22443	0.499709	-1.29294	0.0101464
Pavir.Aa02604	MYB4-CK	MYB4-L6	OK	8.56081	15.3763	0.844888	0.00456502
Pavir.Aa02612	MYB4-CK	MYB4-L6	OK	8.16289	2.36685	-1.78611	0.00054049
Pavir.Aa02620	MYB4-CK	MYB4-L6	OK	7.63511	16.367	1.10007	0.00054049
Pavir.Aa02639	MYB4-CK	MYB4-L6	OK	1.12944	0	NA	0.0121295
Pavir.Aa02650	MYB4-CK	MYB4-L6	OK	0.752574	5.48661	2.86601	0.00054049
Pavir.Aa02651	MYB4-CK	MYB4-L6	OK	16.2712	26.0131	0.676913	0.0191382
Pavir.Aa02659	MYB4-CK	MYB4-L6	OK	1.5155	2.63956	0.800509	0.0421801
Pavir.Aa02666	MYB4-CK	MYB4-L6	OK	0.845656	0	NA	0.00054049
Pavir.Aa02679	MYB4-CK	MYB4-L6	OK	0.369708	1.43882	1.96043	0.0057862
Pavir.Aa02683	MYB4-CK	MYB4-L6	OK	18.2354	8.78448	-1.05372	0.00054049
Pavir.Aa02699	MYB4-CK	MYB4-L6	OK	9.54971	28.4779	1.57631	0.00054049
Pavir.Aa02704	MYB4-CK	MYB4-L6	OK	5.55153	2.24664	-1.30511	0.0394765
Pavir.Aa02705	MYB4-CK	MYB4-L6	OK	1.38585	3.76808	1.44306	0.00054049
Pavir.Aa02708	MYB4-CK	MYB4-L6	OK	43.5078	22.5278	-0.949567	0.00054049
Pavir.Aa02713	MYB4-CK	MYB4-L6	OK	8.34823	4.5049	-0.889974	0.00359763
Pavir.Aa02720	MYB4-CK	MYB4-L6	OK	7.77358	5.05764	-0.620115	0.0380904
Pavir.Aa02728	MYB4-CK	MYB4-L6	OK	3.84453	0.550999	-2.80269	0.00054049
Pavir.Aa02730	MYB4-CK	MYB4-L6	OK	15.0781	9.81839	-0.618894	0.0384378
Pavir.Aa02735	MYB4-CK	MYB4-L6	OK	104.945	57.4766	-0.868581	0.00181823
Pavir.Aa02738	MYB4-CK	MYB4-L6	OK	6.76684	10.743	0.666838	0.0291212
Pavir.Aa02740	MYB4-CK	MYB4-L6	OK	6.84567	2.11235	-1.69634	0.00054049
Pavir.Aa02744	MYB4-CK	MYB4-L6	OK	47.729	26.7348	-0.836149	0.00054049
Pavir.Aa02762	MYB4-CK	MYB4-L6	OK	80.258	50.793	-0.660015	0.0142623
Pavir.Aa02781	MYB4-CK	MYB4-L6	OK	0.484723	0.946534	0.965494	0.0398187
Pavir.Aa02787	MYB4-CK	MYB4-L6	OK	52.8809	98.2775	0.894115	0.00326233
Pavir.Aa02790	MYB4-CK	MYB4-L6	OK	4.11423	2.17558	-0.919225	0.0180697
Pavir.Aa02796	MYB4-CK	MYB4-L6	OK	4.10416	2.00086	-1.03646	0.00219696
Pavir.Aa02798	MYB4-CK	MYB4-L6	OK	10.6285	19.9683	0.90977	0.00100099
Pavir.Aa02809	MYB4-CK	MYB4-L6	OK	40.3114	24.1588	-0.738641	0.00359763
Pavir.Aa02815	MYB4-CK	MYB4-L6	OK	0.999633	2.9387	1.55571	0.0057862
Pavir.Aa02821	MYB4-CK	MYB4-L6	OK	30.9438	62.3284	1.01024	0.00054049
Pavir.Aa02854	MYB4-CK	MYB4-L6	OK	13.0232	6.8078	-0.935826	0.00256292
Pavir.Aa02858	MYB4-CK	MYB4-L6	OK	10.4302	19.1574	0.877131	0.00392544
Pavir.Aa02868	MYB4-CK	MYB4-L6	OK	2.8667	0.852623	-1.74941	0.00054049
Pavir.Aa02879	MYB4-CK	MYB4-L6	OK	51.6735	35.5589	-0.539212	0.0484143
Pavir.Aa02880	MYB4-CK	MYB4-L6	OK	30.1678	16.96	-0.83087	0.00608007
Pavir.Aa02887	MYB4-CK	MYB4-L6	OK	1.07381	2.66872	1.3134	0.0091134
Pavir.Aa02888	MYB4-CK	MYB4-L6	OK	4.51657	15.7438	1.80148	0.00054049
Pavir.Aa02907	MYB4-CK	MYB4-L6	OK	5.72962	12.9243	1.17358	0.00054049
Pavir.Aa02915	MYB4-CK	MYB4-L6	OK	6.02084	10.0456	0.738523	0.019994
Pavir.Aa02927	MYB4-CK	MYB4-L6	OK	25.5229	16.804	-0.602989	0.0238884
Pavir.Aa02930	MYB4-CK	MYB4-L6	OK	0.272258	1.74149	2.67727	0.00142212
Pavir.Aa02933	MYB4-CK	MYB4-L6	OK	0	2.03795	inf	0.00054049
Pavir.Aa02940	MYB4-CK	MYB4-L6	OK	0.163501	0.941899	2.52627	0.00608007
Pavir.Aa02952	MYB4-CK	MYB4-L6	OK	0.785012	2.95888	1.91427	0.00054049
Pavir.Aa02960	MYB4-CK	MYB4-L6	OK	5.38265	3.2174	-0.742421	0.0344054
Pavir.Aa02963	MYB4-CK	MYB4-L6	OK	22.0204	12.0521	-0.869554	0.00392544
Pavir.Aa02973	MYB4-CK	MYB4-L6	OK	0.351751	1.50531	2.09743	0.0413447
Pavir.Aa02978	MYB4-CK	MYB4-L6	OK	2.75717	0.982549	-1.48859	0.00637243
Pavir.Aa02979	MYB4-CK	MYB4-L6	OK	1.91764	0.312829	-2.61588	0.00858523
Pavir.Aa02980	MYB4-CK	MYB4-L6	OK	3.38057	1.72027	-0.974631	0.0096346
Pavir.Aa02998	MYB4-CK	MYB4-L6	OK	1.36481	2.70574	0.987329	0.0320941
Pavir.Aa03005	MYB4-CK	MYB4-L6	OK	39.9539	21.6403	-0.884616	0.00054049
Pavir.Aa03007	MYB4-CK	MYB4-L6	OK	2.77859	1.61445	-0.783311	0.0338695
Pavir.Aa03013	MYB4-CK	MYB4-L6	OK	13.3591	20.6003	0.624841	0.0180697
Pavir.Aa03019	MYB4-CK	MYB4-L6	OK	6.9361	11.5049	0.730048	0.00608007
Pavir.Aa03029	MYB4-CK	MYB4-L6	OK	1.82974	0.457138	-2.00094	0.00424846
Pavir.Aa03044	MYB4-CK	MYB4-L6	OK	0	18.8874	inf	0.00054049
Pavir.Aa03048	MYB4-CK	MYB4-L6	OK	0.857306	2.59172	1.59603	0.0123722
Pavir.Aa03067	MYB4-CK	MYB4-L6	OK	0	1.31757	inf	0.00054049
Pavir.Aa03070	MYB4-CK	MYB4-L6	OK	16.0941	47.0932	1.54898	0.00054049
Pavir.Aa03072	MYB4-CK	MYB4-L6	OK	1.96933	3.63577	0.884555	0.00722053
Pavir.Aa03098	MYB4-CK	MYB4-L6	OK	1.65186	2.66505	0.690071	0.0317253
Pavir.Aa03109	MYB4-CK	MYB4-L6	OK	2.74099	0.958893	-1.51526	0.00054049
Pavir.Aa03114	MYB4-CK	MYB4-L6	OK	14.5391	4.29722	-1.75847	0.00054049
Pavir.Aa03118	MYB4-CK	MYB4-L6	OK	12.2304	22.129	0.855468	0.00142212
Pavir.Aa03130	MYB4-CK	MYB4-L6	OK	35.9386	57.8041	0.685637	0.0091134
Pavir.Aa03137	MYB4-CK	MYB4-L6	OK	20.7884	44.8827	1.11038	0.00054049
Pavir.Aa03151	MYB4-CK	MYB4-L6	OK	18.2378	28.9133	0.664801	0.0160849
Pavir.Aa03160	MYB4-CK	MYB4-L6	OK	46.1478	26.4882	-0.800914	0.00100099
Pavir.Aa03166	MYB4-CK	MYB4-L6	OK	10.3107	4.62879	-1.15543	0.00181823
Pavir.Aa03174	MYB4-CK	MYB4-L6	OK	28.3217	13.9485	-1.0218	0.00054049
Pavir.Aa03175	MYB4-CK	MYB4-L6	OK	5.98128	1.56675	-1.93268	0.00054049
Pavir.Aa03179	MYB4-CK	MYB4-L6	OK	0.304001	1.57407	2.37235	0.00487743
Pavir.Aa03198	MYB4-CK	MYB4-L6	OK	0.809417	5.51813	2.76922	0.00548759
Pavir.Aa03201	MYB4-CK	MYB4-L6	OK	10.8289	3.53734	-1.61416	0.00054049
Pavir.Aa03208	MYB4-CK	MYB4-L6	OK	6.69629	2.41226	-1.47298	0.00054049
Pavir.Aa03218	MYB4-CK	MYB4-L6	OK	52.611	11.7973	-2.15691	0.00054049
Pavir.Aa03223	MYB4-CK	MYB4-L6	OK	33.9939	17.6267	-0.947516	0.00054049
Pavir.Aa03225	MYB4-CK	MYB4-L6	OK	11.6763	6.88352	-0.76237	0.00392544
Pavir.Aa03227	MYB4-CK	MYB4-L6	OK	22.6732	6.44296	-1.81519	0.00054049
Pavir.Aa03228	MYB4-CK	MYB4-L6	OK	2.4361	0.818982	-1.57267	0.00054049
Pavir.Aa03230	MYB4-CK	MYB4-L6	OK	4.12095	1.71834	-1.26196	0.03024
Pavir.Aa03232	MYB4-CK	MYB4-L6	OK	11.1526	17.1322	0.61933	0.0484143
Pavir.Aa03235	MYB4-CK	MYB4-L6	OK	1.64939	0.0482969	-5.09386	0.00424846
Pavir.Aa03240	MYB4-CK	MYB4-L6	OK	0.448357	1.88673	2.07317	0.00054049
Pavir.Aa03246	MYB4-CK	MYB4-L6	OK	10.644	20.6431	0.955621	0.00054049
Pavir.Aa03250	MYB4-CK	MYB4-L6	OK	1.53107	6.83749	2.15893	0.00054049
Pavir.Aa03291	MYB4-CK	MYB4-L6	OK	9.76739	2.38352	-2.03488	0.00100099
Pavir.Aa03315	MYB4-CK	MYB4-L6	OK	2.64658	7.83255	1.56535	0.00054049
Pavir.Aa03331	MYB4-CK	MYB4-L6	OK	1.43539	3.97037	1.46783	0.00219696
Pavir.Aa03345	MYB4-CK	MYB4-L6	OK	18.63	28.1355	0.594767	0.0436838
Pavir.Aa03347	MYB4-CK	MYB4-L6	OK	3.29352	1.77405	-0.892581	0.0182782
Pavir.Aa03356	MYB4-CK	MYB4-L6	OK	20.6671	8.19617	-1.33431	0.00054049
Pavir.Aa03364	MYB4-CK	MYB4-L6	OK	10.7337	17.3273	0.6909	0.0156349
Pavir.Aa03369	MYB4-CK	MYB4-L6	OK	3.71271	8.16385	1.13678	0.00054049
Pavir.Aa03375	MYB4-CK	MYB4-L6	OK	16.6575	10.4323	-0.67511	0.00858523
Pavir.Aa03382	MYB4-CK	MYB4-L6	OK	2.36395	0.765382	-1.62695	0.00054049
Pavir.Aa03400	MYB4-CK	MYB4-L6	OK	24.1906	14.0042	-0.788582	0.0066568
Pavir.Aa03426	MYB4-CK	MYB4-L6	OK	3.24143	0	NA	0.00054049
Pavir.Aa03444	MYB4-CK	MYB4-L6	OK	7.67713	22.7375	1.56644	0.00142212
Pavir.Aa03445	MYB4-CK	MYB4-L6	OK	10.2019	25.0362	1.29517	0.00054049
Pavir.Aa03452	MYB4-CK	MYB4-L6	OK	2.21059	4.5115	1.02918	0.0096346
Pavir.Aa03458	MYB4-CK	MYB4-L6	OK	0.133718	2.46726	4.20564	0.00054049
Pavir.Aa03463	MYB4-CK	MYB4-L6	OK	26.8147	17.655	-0.602943	0.0479294
Pavir.Aa03472	MYB4-CK	MYB4-L6	OK	27.8881	66.3735	1.25096	0.00054049
Pavir.Aa03475	MYB4-CK	MYB4-L6	OK	20.081	12.7887	-0.650964	0.0156349
Pavir.Aa03478	MYB4-CK	MYB4-L6	OK	10.1323	16.2399	0.680587	0.0149549
Pavir.Aa03479	MYB4-CK	MYB4-L6	OK	5.45325	9.01904	0.725857	0.0118862
Pavir.Aa03480	MYB4-CK	MYB4-L6	OK	56.3305	37.6185	-0.582474	0.0356504
Pavir.Aa03484	MYB4-CK	MYB4-L6	OK	26.9477	18.0547	-0.577787	0.0441813
Pavir.Aa03491	MYB4-CK	MYB4-L6	OK	1.42989	2.55981	0.840132	0.0214592
Pavir.Aa03497	MYB4-CK	MYB4-L6	OK	16.1069	26.8229	0.735792	0.00637243
Pavir.Aa03498	MYB4-CK	MYB4-L6	OK	1.77675	0.765708	-1.21438	0.0118862
Pavir.Aa03500	MYB4-CK	MYB4-L6	OK	0.977619	2.8543	1.54579	0.00392544
Pavir.Aa03506	MYB4-CK	MYB4-L6	OK	9.1804	22.5369	1.29566	0.00100099
Pavir.Aa03507	MYB4-CK	MYB4-L6	OK	5.36851	13.456	1.32566	0.00054049
Pavir.Aa03510	MYB4-CK	MYB4-L6	OK	32.078	11.8165	-1.44078	0.00054049
Pavir.Aa03512	MYB4-CK	MYB4-L6	OK	39.5459	24.0604	-0.716868	0.0091134
Pavir.Aa03513	MYB4-CK	MYB4-L6	OK	14.921	42.8179	1.52087	0.00054049
Pavir.Aa03519	MYB4-CK	MYB4-L6	OK	3.74934	0.353097	-3.4085	0.00326233
Pavir.Aa03523	MYB4-CK	MYB4-L6	OK	24.6937	36.3249	0.556817	0.0393053
Pavir.Aa03529	MYB4-CK	MYB4-L6	OK	13.9522	8.07041	-0.789777	0.0057862
Pavir.Aa03530	MYB4-CK	MYB4-L6	OK	1.41101	0.701665	-1.00788	0.019994
Pavir.Aa03534	MYB4-CK	MYB4-L6	OK	2.32893	4.05203	0.798974	0.037396
Pavir.Aa03544	MYB4-CK	MYB4-L6	OK	3.27229	0.911416	-1.84412	0.00054049
Pavir.Aa03559	MYB4-CK	MYB4-L6	OK	1.01301	0.316708	-1.67743	0.00608007
Pavir.Aa03585	MYB4-CK	MYB4-L6	OK	0.950705	0.24891	-1.93337	0.00424846
Pavir.Aa03592	MYB4-CK	MYB4-L6	OK	3.35757	6.38376	0.92699	0.00142212
Pavir.Aa03594	MYB4-CK	MYB4-L6	OK	4.24769	1.64353	-1.36988	0.00054049
Pavir.Ab00008	MYB4-CK	MYB4-L6	OK	1.82662	6.33814	1.79489	0.00054049
Pavir.Ab00019	MYB4-CK	MYB4-L6	OK	12.2906	23.8473	0.956267	0.00937638
Pavir.Ab00020	MYB4-CK	MYB4-L6	OK	60.2835	40.1383	-0.586782	0.0240888
Pavir.Ab00032	MYB4-CK	MYB4-L6	OK	1.29387	0.57911	-1.15978	0.019353
Pavir.Ab00033	MYB4-CK	MYB4-L6	OK	5.5995	2.25952	-1.30928	0.00054049
Pavir.Ab00035	MYB4-CK	MYB4-L6	OK	3.89008	2.30328	-0.75611	0.00989016
Pavir.Ab00036	MYB4-CK	MYB4-L6	OK	6.62904	4.02588	-0.719495	0.0246823
Pavir.Ab00043	MYB4-CK	MYB4-L6	OK	27.8023	15.7385	-0.820908	0.00054049
Pavir.Ab00045	MYB4-CK	MYB4-L6	OK	8.68266	4.24154	-1.03355	0.00142212
Pavir.Ab00077	MYB4-CK	MYB4-L6	OK	8.93437	2.18787	-2.02984	0.00054049
Pavir.Ab00083	MYB4-CK	MYB4-L6	OK	10.935	28.0589	1.3595	0.0236895
Pavir.Ab00092	MYB4-CK	MYB4-L6	OK	1.54815	0.2672	-2.53455	0.00054049
Pavir.Ab00098	MYB4-CK	MYB4-L6	OK	1.24906	0.565955	-1.14208	0.0270192
Pavir.Ab00106	MYB4-CK	MYB4-L6	OK	0	0.792507	inf	0.00054049
Pavir.Ab00112	MYB4-CK	MYB4-L6	OK	1.8319	0.665594	-1.46063	0.0246823
Pavir.Ab00120	MYB4-CK	MYB4-L6	OK	38.2298	66.165	0.79137	0.00326233
Pavir.Ab00124	MYB4-CK	MYB4-L6	OK	11.3985	19.7151	0.790451	0.00693957
Pavir.Ab00129	MYB4-CK	MYB4-L6	OK	7.82948	14.3123	0.870267	0.00256292
Pavir.Ab00142	MYB4-CK	MYB4-L6	OK	4.0768	0.339813	-3.58462	0.00054049
Pavir.Ab00157	MYB4-CK	MYB4-L6	OK	37.7277	20.9845	-0.846304	0.00100099
Pavir.Ab00180	MYB4-CK	MYB4-L6	OK	1.23181	4.81163	1.96575	0.00054049
Pavir.Ab00182	MYB4-CK	MYB4-L6	OK	8.89132	28.0925	1.65971	0.00054049
Pavir.Ab00184	MYB4-CK	MYB4-L6	OK	8.78549	5.48071	-0.680759	0.0365228
Pavir.Ab00197	MYB4-CK	MYB4-L6	OK	9.90442	18.1104	0.870675	0.00100099
Pavir.Ab00199	MYB4-CK	MYB4-L6	OK	0.992777	3.484	1.8112	0.00054049
Pavir.Ab00212	MYB4-CK	MYB4-L6	OK	4.14092	9.17363	1.14754	0.00054049
Pavir.Ab00214	MYB4-CK	MYB4-L6	OK	9.50658	17.0463	0.842464	0.00424846
Pavir.Ab00217	MYB4-CK	MYB4-L6	OK	0.645989	1.74174	1.43095	0.0101464
Pavir.Ab00219	MYB4-CK	MYB4-L6	OK	11.9568	6.12778	-0.964396	0.00518472
Pavir.Ab00225	MYB4-CK	MYB4-L6	OK	17.4348	9.12256	-0.934455	0.00456502
Pavir.Ab00229	MYB4-CK	MYB4-L6	OK	10.0414	5.94733	-0.755645	0.019353
Pavir.Ab00230	MYB4-CK	MYB4-L6	OK	0.723319	1.64643	1.18663	0.0184939
Pavir.Ab00233	MYB4-CK	MYB4-L6	OK	9.66787	4.723	-1.03349	0.00054049
Pavir.Ab00237	MYB4-CK	MYB4-L6	OK	68.3567	101.115	0.564834	0.0345835
Pavir.Ab00274	MYB4-CK	MYB4-L6	OK	6.93808	3.46966	-0.999741	0.0142623
Pavir.Ab00277	MYB4-CK	MYB4-L6	OK	13.5192	5.91992	-1.19136	0.00100099
Pavir.Ab00280	MYB4-CK	MYB4-L6	OK	6.71859	0.645198	-3.38035	0.00054049
Pavir.Ab00281	MYB4-CK	MYB4-L6	OK	15.8944	10.6762	-0.574119	0.0309871
Pavir.Ab00296	MYB4-CK	MYB4-L6	OK	52.6381	14.1735	-1.89291	0.00054049
Pavir.Ab00299	MYB4-CK	MYB4-L6	OK	7.29504	13.7709	0.916632	0.00054049
Pavir.Ab00306	MYB4-CK	MYB4-L6	OK	14.1686	34.1312	1.26839	0.00054049
Pavir.Ab00312	MYB4-CK	MYB4-L6	OK	2.59611	10.5945	2.02889	0.00054049
Pavir.Ab00333	MYB4-CK	MYB4-L6	OK	3.18672	7.12812	1.16145	0.00054049
Pavir.Ab00337	MYB4-CK	MYB4-L6	OK	0.211471	1.84538	3.12539	0.00054049
Pavir.Ab00338	MYB4-CK	MYB4-L6	OK	0.318528	3.87228	3.60369	0.00054049
Pavir.Ab00341	MYB4-CK	MYB4-L6	OK	47.4334	27.2021	-0.802186	0.0103997
Pavir.Ab00347	MYB4-CK	MYB4-L6	OK	6.6475	3.76076	-0.82179	0.0123722
Pavir.Ab00348	MYB4-CK	MYB4-L6	OK	4.99437	0.360351	-3.79283	0.00054049
Pavir.Ab00356	MYB4-CK	MYB4-L6	OK	0	1.56941	inf	0.00054049
Pavir.Ab00357	MYB4-CK	MYB4-L6	OK	2.36776	4.84977	1.03439	0.00054049
Pavir.Ab00358	MYB4-CK	MYB4-L6	OK	13.7957	4.9208	-1.48726	0.00054049
Pavir.Ab00360	MYB4-CK	MYB4-L6	OK	1.07135	0.443617	-1.27204	0.0208351
Pavir.Ab00361	MYB4-CK	MYB4-L6	OK	16.2749	9.67831	-0.749826	0.00392544
Pavir.Ab00369	MYB4-CK	MYB4-L6	OK	19.2393	61.4547	1.67547	0.00054049
Pavir.Ab00376	MYB4-CK	MYB4-L6	OK	63.349	41.4254	-0.612806	0.0197802
Pavir.Ab00397	MYB4-CK	MYB4-L6	OK	7.43857	15.1117	1.02256	0.00100099
Pavir.Ab00398	MYB4-CK	MYB4-L6	OK	18.8179	7.9711	-1.23925	0.00054049
Pavir.Ab00404	MYB4-CK	MYB4-L6	OK	0.733625	1.7509	1.25498	0.00291729
Pavir.Ab00417	MYB4-CK	MYB4-L6	OK	14.6428	7.66682	-0.933494	0.00291729
Pavir.Ab00419	MYB4-CK	MYB4-L6	OK	7.76847	4.7569	-0.707608	0.0313595
Pavir.Ab00421	MYB4-CK	MYB4-L6	OK	12.4196	34.2831	1.46488	0.00054049
Pavir.Ab00434	MYB4-CK	MYB4-L6	OK	463.931	271.592	-0.772466	0.00885023
Pavir.Ab00436	MYB4-CK	MYB4-L6	OK	6.49258	10.0997	0.637453	0.0244847
Pavir.Ab00444	MYB4-CK	MYB4-L6	OK	19.5565	2.07224	-3.23839	0.00054049
Pavir.Ab00454	MYB4-CK	MYB4-L6	OK	20.7596	50.4445	1.28092	0.00054049
Pavir.Ab00459	MYB4-CK	MYB4-L6	OK	14.8994	6.15279	-1.27595	0.00054049
Pavir.Ab00463	MYB4-CK	MYB4-L6	OK	7.70441	13.3264	0.790531	0.0096346
Pavir.Ab00464	MYB4-CK	MYB4-L6	OK	3.39765	1.16866	-1.53969	0.00142212
Pavir.Ab00473	MYB4-CK	MYB4-L6	OK	40.1275	18.7059	-1.1011	0.00054049
Pavir.Ab00479	MYB4-CK	MYB4-L6	OK	6.9551	3.14325	-1.14582	0.00054049
Pavir.Ab00480	MYB4-CK	MYB4-L6	OK	25.4201	14.8339	-0.777071	0.00256292
Pavir.Ab00487	MYB4-CK	MYB4-L6	OK	8.63565	5.06031	-0.771079	0.00937638
Pavir.Ab00496	MYB4-CK	MYB4-L6	OK	3.92613	1.71482	-1.19505	0.00054049
Pavir.Ab00498	MYB4-CK	MYB4-L6	OK	3.89753	7.96552	1.03121	0.00054049
Pavir.Ab00521	MYB4-CK	MYB4-L6	OK	10.6737	7.31938	-0.544262	0.0479294
Pavir.Ab00527	MYB4-CK	MYB4-L6	OK	0.241564	0.862078	1.83541	0.00424846
Pavir.Ab00537	MYB4-CK	MYB4-L6	OK	2.09909	0.869855	-1.27092	0.0351186
Pavir.Ab00541	MYB4-CK	MYB4-L6	OK	33.2387	11.0716	-1.586	0.00054049
Pavir.Ab00552	MYB4-CK	MYB4-L6	OK	1.10475	2.08744	0.918007	0.0333538
Pavir.Ab00561	MYB4-CK	MYB4-L6	OK	0.979977	1.96915	1.00675	0.0342243
Pavir.Ab00564	MYB4-CK	MYB4-L6	OK	4.30764	6.98275	0.696896	0.0308041
Pavir.Ab00567	MYB4-CK	MYB4-L6	OK	6.49578	3.60906	-0.84788	0.00256292
Pavir.Ab00568	MYB4-CK	MYB4-L6	OK	14.7108	25.5205	0.794781	0.00291729
Pavir.Ab00581	MYB4-CK	MYB4-L6	OK	7.07589	4.42494	-0.677256	0.0274038
Pavir.Ab00601	MYB4-CK	MYB4-L6	OK	16.7735	32.0724	0.935144	0.00054049
Pavir.Ab00604	MYB4-CK	MYB4-L6	OK	12.7138	0.420922	-4.9167	0.00054049
Pavir.Ab00608	MYB4-CK	MYB4-L6	OK	0.155171	1.14153	2.87904	0.00392544
Pavir.Ab00611	MYB4-CK	MYB4-L6	OK	3.27096	1.5247	-1.10119	0.020418
Pavir.Ab00620	MYB4-CK	MYB4-L6	OK	11.0054	6.01216	-0.872256	0.00100099
Pavir.Ab00626	MYB4-CK	MYB4-L6	OK	1.07637	8.05796	2.90424	0.00054049
Pavir.Ab00627	MYB4-CK	MYB4-L6	OK	0.2179	7.97126	5.19307	0.00142212
Pavir.Ab00630	MYB4-CK	MYB4-L6	OK	6.18969	3.69282	-0.745144	0.00518472
Pavir.Ab00633	MYB4-CK	MYB4-L6	OK	25.0627	9.0286	-1.47297	0.00054049
Pavir.Ab00634	MYB4-CK	MYB4-L6	OK	0.481956	6.71113	3.79958	0.00054049
Pavir.Ab00643	MYB4-CK	MYB4-L6	OK	1.80879	3.81078	1.07506	0.00291729
Pavir.Ab00647	MYB4-CK	MYB4-L6	OK	32.3679	18.2841	-0.823977	0.00054049
Pavir.Ab00662	MYB4-CK	MYB4-L6	OK	2.20178	9.41806	2.09676	0.00054049
Pavir.Ab00674	MYB4-CK	MYB4-L6	OK	0	1.12497	inf	0.00054049
Pavir.Ab00708	MYB4-CK	MYB4-L6	OK	5.43795	2.27851	-1.25497	0.00359763
Pavir.Ab00730	MYB4-CK	MYB4-L6	OK	2.66039	1.02678	-1.37352	0.00181823
Pavir.Ab00753	MYB4-CK	MYB4-L6	OK	1.6589	5.4898	1.72653	0.00054049
Pavir.Ab00754	MYB4-CK	MYB4-L6	OK	1.71422	5.06449	1.56286	0.00054049
Pavir.Ab00760	MYB4-CK	MYB4-L6	OK	1.39979	4.81514	1.78236	0.00054049
Pavir.Ab00763	MYB4-CK	MYB4-L6	OK	3.60424	9.84877	1.45025	0.00054049
Pavir.Ab00767	MYB4-CK	MYB4-L6	OK	0.394336	1.2021	1.60806	0.00487743
Pavir.Ab00774	MYB4-CK	MYB4-L6	OK	17.2209	5.52805	-1.63932	0.00054049
Pavir.Ab00793	MYB4-CK	MYB4-L6	OK	4.96594	9.09157	0.872463	0.0137963
Pavir.Ab00797	MYB4-CK	MYB4-L6	OK	1.66761	0.471856	-1.82136	0.0135623
Pavir.Ab00801	MYB4-CK	MYB4-L6	OK	1.5301	0.319246	-2.26089	0.00100099
Pavir.Ab00805	MYB4-CK	MYB4-L6	OK	18.2143	7.11194	-1.35675	0.00054049
Pavir.Ab00809	MYB4-CK	MYB4-L6	OK	0.677843	1.6569	1.28946	0.0101464
Pavir.Ab00811	MYB4-CK	MYB4-L6	OK	24.2465	41.6839	0.781716	0.00142212
Pavir.Ab00813	MYB4-CK	MYB4-L6	OK	22.4111	11.3358	-0.983328	0.00054049
Pavir.Ab00836	MYB4-CK	MYB4-L6	OK	0.944314	4.84435	2.35897	0.00054049
Pavir.Ab00858	MYB4-CK	MYB4-L6	OK	3.9215	0.903317	-2.1181	0.00054049
Pavir.Ab00863	MYB4-CK	MYB4-L6	OK	6.93431	11.2439	0.697324	0.0418519
Pavir.Ab00864	MYB4-CK	MYB4-L6	OK	2.28702	7.50447	1.71428	0.00054049
Pavir.Ab00865	MYB4-CK	MYB4-L6	OK	0.480418	2.12968	2.14828	0.00219696
Pavir.Ab00876	MYB4-CK	MYB4-L6	OK	86.0334	57.73	-0.575577	0.0411742
Pavir.Ab00880	MYB4-CK	MYB4-L6	OK	3.14218	1.4717	-1.09429	0.00142212
Pavir.Ab00889	MYB4-CK	MYB4-L6	OK	1.30234	0	NA	0.00054049
Pavir.Ab00894	MYB4-CK	MYB4-L6	OK	0	1.79857	inf	0.00054049
Pavir.Ab00902	MYB4-CK	MYB4-L6	OK	1.09057	0	NA	0.00054049
Pavir.Ab00905	MYB4-CK	MYB4-L6	OK	0	1.75899	inf	0.00054049
Pavir.Ab00906	MYB4-CK	MYB4-L6	OK	0	1.16076	inf	0.00054049
Pavir.Ab00913	MYB4-CK	MYB4-L6	OK	2.24952	11.4953	2.35336	0.00054049
Pavir.Ab00923	MYB4-CK	MYB4-L6	OK	0	0.808376	inf	0.00054049
Pavir.Ab00928	MYB4-CK	MYB4-L6	OK	1.12983	3.7509	1.73113	0.00054049
Pavir.Ab00943	MYB4-CK	MYB4-L6	OK	0	1.62059	inf	0.00054049
Pavir.Ab00954	MYB4-CK	MYB4-L6	OK	40.7447	70.9585	0.800364	0.00256292
Pavir.Ab00961	MYB4-CK	MYB4-L6	OK	1.78529	2.88111	0.690468	0.040498
Pavir.Ab00968	MYB4-CK	MYB4-L6	OK	2.41375	19.4077	3.00728	0.00054049
Pavir.Ab00976	MYB4-CK	MYB4-L6	OK	1.80527	5.59991	1.63319	0.00054049
Pavir.Ab00980	MYB4-CK	MYB4-L6	OK	50.7909	26.5235	-0.937301	0.00054049
Pavir.Ab00997	MYB4-CK	MYB4-L6	OK	14.607	6.62747	-1.14013	0.00456502
Pavir.Ab01017	MYB4-CK	MYB4-L6	OK	5.67854	2.80992	-1.01499	0.00548759
Pavir.Ab01032	MYB4-CK	MYB4-L6	OK	15.7049	9.12927	-0.78264	0.0103997
Pavir.Ab01038	MYB4-CK	MYB4-L6	OK	7.47939	0	NA	0.00054049
Pavir.Ab01039	MYB4-CK	MYB4-L6	OK	24.6729	51.8363	1.07103	0.00054049
Pavir.Ab01048	MYB4-CK	MYB4-L6	OK	6.64391	3.38773	-0.971714	0.0140296
Pavir.Ab01072	MYB4-CK	MYB4-L6	OK	8.35391	4.66419	-0.840826	0.0133263
Pavir.Ab01082	MYB4-CK	MYB4-L6	OK	2.4748	1.2575	-0.976747	0.0344054
Pavir.Ab01091	MYB4-CK	MYB4-L6	OK	3.24416	1.04744	-1.63098	0.00291729
Pavir.Ab01093	MYB4-CK	MYB4-L6	OK	201.708	83.7891	-1.26743	0.00054049
Pavir.Ab01098	MYB4-CK	MYB4-L6	OK	0.319522	1.06734	1.74003	0.00256292
Pavir.Ab01101	MYB4-CK	MYB4-L6	OK	13.5022	4.20389	-1.6834	0.00054049
Pavir.Ab01103	MYB4-CK	MYB4-L6	OK	1.63018	0.673737	-1.27477	0.0436838
Pavir.Ab01110	MYB4-CK	MYB4-L6	OK	0	1.82707	inf	0.00054049
Pavir.Ab01117	MYB4-CK	MYB4-L6	OK	0.71671	1.86307	1.37822	0.0147236
Pavir.Ab01124	MYB4-CK	MYB4-L6	OK	2.10679	4.95409	1.23358	0.0197802
Pavir.Ab01137	MYB4-CK	MYB4-L6	OK	12.7306	24.5667	0.948407	0.00054049
Pavir.Ab01138	MYB4-CK	MYB4-L6	OK	0.535296	1.48989	1.4768	0.04101
Pavir.Ab01140	MYB4-CK	MYB4-L6	OK	0.38393	1.96424	2.35506	0.0057862
Pavir.Ab01141	MYB4-CK	MYB4-L6	OK	0.0832536	2.50438	4.91079	0.0208351
Pavir.Ab01145	MYB4-CK	MYB4-L6	OK	15.002	10.2145	-0.554539	0.0464807
Pavir.Ab01147	MYB4-CK	MYB4-L6	OK	2.725	0.762991	-1.83652	0.00487743
Pavir.Ab01150	MYB4-CK	MYB4-L6	OK	3.7125	1.53112	-1.27781	0.00804797
Pavir.Ab01161	MYB4-CK	MYB4-L6	OK	6.16038	26.6657	2.11389	0.00054049
Pavir.Ab01168	MYB4-CK	MYB4-L6	OK	8.71477	24.1735	1.47189	0.00054049
Pavir.Ab01169	MYB4-CK	MYB4-L6	OK	3.05833	14.7993	2.27471	0.00054049
Pavir.Ab01175	MYB4-CK	MYB4-L6	OK	114.374	191.285	0.741967	0.00487743
Pavir.Ab01186	MYB4-CK	MYB4-L6	OK	18.5828	11.5925	-0.68077	0.038612
Pavir.Ab01193	MYB4-CK	MYB4-L6	OK	4.4934	10.5094	1.2258	0.00054049
Pavir.Ab01195	MYB4-CK	MYB4-L6	OK	5.29437	0.711064	-2.89641	0.00291729
Pavir.Ab01218	MYB4-CK	MYB4-L6	OK	129.432	84.596	-0.613528	0.0380904
Pavir.Ab01221	MYB4-CK	MYB4-L6	OK	9.54778	6.35506	-0.58726	0.0337145
Pavir.Ab01231	MYB4-CK	MYB4-L6	OK	7.58009	11.8477	0.644321	0.0399887
Pavir.Ab01233	MYB4-CK	MYB4-L6	OK	9.20965	3.4401	-1.4207	0.00054049
Pavir.Ab01234	MYB4-CK	MYB4-L6	OK	2.52127	10.5378	2.06335	0.0260618
Pavir.Ab01236	MYB4-CK	MYB4-L6	OK	42.6995	64.4616	0.594222	0.0240888
Pavir.Ab01240	MYB4-CK	MYB4-L6	OK	17.6026	10.2552	-0.779436	0.00518472
Pavir.Ab01244	MYB4-CK	MYB4-L6	OK	0.190197	0.907194	2.25392	0.0214592
Pavir.Ab01256	MYB4-CK	MYB4-L6	OK	22.6904	14.9634	-0.60064	0.0345835
Pavir.Ab01257	MYB4-CK	MYB4-L6	OK	5.22713	1.41143	-1.88887	0.00054049
Pavir.Ab01263	MYB4-CK	MYB4-L6	OK	19.566	10.6695	-0.874856	0.0057862
Pavir.Ab01269	MYB4-CK	MYB4-L6	OK	39.7432	27.4472	-0.53405	0.0438515
Pavir.Ab01270	MYB4-CK	MYB4-L6	OK	4.18982	1.21137	-1.79025	0.00054049
Pavir.Ab01288	MYB4-CK	MYB4-L6	OK	2.54474	0.774208	-1.71673	0.0101464
Pavir.Ab01291	MYB4-CK	MYB4-L6	OK	49.3338	32.2161	-0.614794	0.0326383
Pavir.Ab01298	MYB4-CK	MYB4-L6	OK	27.3221	270.47	3.30733	0.00054049
Pavir.Ab01306	MYB4-CK	MYB4-L6	OK	2.46576	0.697215	-1.82236	0.00054049
Pavir.Ab01316	MYB4-CK	MYB4-L6	OK	35.5134	16.2224	-1.13037	0.00054049
Pavir.Ab01325	MYB4-CK	MYB4-L6	OK	43.9892	20.7631	-1.08313	0.00054049
Pavir.Ab01333	MYB4-CK	MYB4-L6	OK	482.136	26.3874	-4.19152	0.00054049
Pavir.Ab01345	MYB4-CK	MYB4-L6	OK	7.06074	3.81249	-0.889084	0.00326233
Pavir.Ab01346	MYB4-CK	MYB4-L6	OK	22.4565	11.9649	-0.908325	0.00054049
Pavir.Ab01349	MYB4-CK	MYB4-L6	OK	32.3167	19.5846	-0.722557	0.0329909
Pavir.Ab01356	MYB4-CK	MYB4-L6	OK	10.6918	0.271988	-5.29682	0.00291729
Pavir.Ab01359	MYB4-CK	MYB4-L6	OK	1.43102	0.411772	-1.79713	0.00291729
Pavir.Ab01366	MYB4-CK	MYB4-L6	OK	46.0881	23.2745	-0.985643	0.00054049
Pavir.Ab01368	MYB4-CK	MYB4-L6	OK	136.723	3.1744	-5.42863	0.00054049
Pavir.Ab01378	MYB4-CK	MYB4-L6	OK	11.4248	5.83067	-0.97043	0.00885023
Pavir.Ab01389	MYB4-CK	MYB4-L6	OK	14.8587	0.604088	-4.6204	0.00054049
Pavir.Ab01400	MYB4-CK	MYB4-L6	OK	5.56091	2.39634	-1.21449	0.00937638
Pavir.Ab01404	MYB4-CK	MYB4-L6	OK	0.972628	1.9497	1.00329	0.0202063
Pavir.Ab01420	MYB4-CK	MYB4-L6	OK	4.3283	8.66865	1.00201	0.0187099
Pavir.Ab01421	MYB4-CK	MYB4-L6	OK	3.65321	6.33232	0.793569	0.00937638
Pavir.Ab01425	MYB4-CK	MYB4-L6	OK	18.5613	38.5762	1.05541	0.00054049
Pavir.Ab01439	MYB4-CK	MYB4-L6	OK	4.37726	8.74125	0.997809	0.00054049
Pavir.Ab01450	MYB4-CK	MYB4-L6	OK	1.15915	0.458479	-1.33814	0.0101464
Pavir.Ab01453	MYB4-CK	MYB4-L6	OK	11.1404	18.506	0.73219	0.00722053
Pavir.Ab01454	MYB4-CK	MYB4-L6	OK	8.52706	41.5314	2.28408	0.00054049
Pavir.Ab01499	MYB4-CK	MYB4-L6	OK	1.87627	0.22136	-3.0834	0.0091134
Pavir.Ab01506	MYB4-CK	MYB4-L6	OK	2.13409	0.156392	-3.77038	0.0149549
Pavir.Ab01507	MYB4-CK	MYB4-L6	OK	13.0678	0	NA	0.00054049
Pavir.Ab01545	MYB4-CK	MYB4-L6	OK	1.03217	3.69349	1.8393	0.00326233
Pavir.Ab01554	MYB4-CK	MYB4-L6	OK	2.50128	1.11015	-1.17191	0.0123722
Pavir.Ab01557	MYB4-CK	MYB4-L6	OK	0.981317	0.32943	-1.57475	0.0240888
Pavir.Ab01563	MYB4-CK	MYB4-L6	OK	1.55767	0.655015	-1.24979	0.00291729
Pavir.Ab01565	MYB4-CK	MYB4-L6	OK	2.11785	7.40714	1.80632	0.00054049
Pavir.Ab01570	MYB4-CK	MYB4-L6	OK	34.1989	76.1014	1.15398	0.00054049
Pavir.Ab01582	MYB4-CK	MYB4-L6	OK	15.9749	7.19894	-1.14995	0.00054049
Pavir.Ab01593	MYB4-CK	MYB4-L6	OK	8.21047	3.92669	-1.06415	0.00054049
Pavir.Ab01594	MYB4-CK	MYB4-L6	OK	1.36153	0.463537	-1.55447	0.0304294
Pavir.Ab01595	MYB4-CK	MYB4-L6	OK	4.65581	8.07194	0.793884	0.00424846
Pavir.Ab01599	MYB4-CK	MYB4-L6	OK	12.1161	21.8213	0.848807	0.00100099
Pavir.Ab01676	MYB4-CK	MYB4-L6	OK	63.7941	38.6943	-0.721302	0.00392544
Pavir.Ab01677	MYB4-CK	MYB4-L6	OK	2.81008	1.43584	-0.968715	0.0128545
Pavir.Ab01682	MYB4-CK	MYB4-L6	OK	40.4075	69.2421	0.777025	0.00219696
Pavir.Ab01687	MYB4-CK	MYB4-L6	OK	0.799078	4.12802	2.36904	0.00054049
Pavir.Ab01688	MYB4-CK	MYB4-L6	OK	0.576797	1.92748	1.74058	0.0464807
Pavir.Ab01698	MYB4-CK	MYB4-L6	OK	3.27739	11.2138	1.77466	0.00054049
Pavir.Ab01744	MYB4-CK	MYB4-L6	OK	8.78769	4.60301	-0.932908	0.0226903
Pavir.Ab01748	MYB4-CK	MYB4-L6	OK	6.58011	3.49099	-0.914476	0.0066568
Pavir.Ab01750	MYB4-CK	MYB4-L6	OK	24.3835	14.4843	-0.751421	0.0171964
Pavir.Ab01755	MYB4-CK	MYB4-L6	OK	34.0728	12.8965	-1.40164	0.00054049
Pavir.Ab01769	MYB4-CK	MYB4-L6	OK	2.58435	4.50323	0.801157	0.0426869
Pavir.Ab01777	MYB4-CK	MYB4-L6	OK	0	0.924093	inf	0.00054049
Pavir.Ab01782	MYB4-CK	MYB4-L6	OK	5.27197	1.8004	-1.55003	0.00054049
Pavir.Ab01784	MYB4-CK	MYB4-L6	OK	0.462812	4.21046	3.18548	0.00054049
Pavir.Ab01790	MYB4-CK	MYB4-L6	OK	15.5328	5.64854	-1.45936	0.00054049
Pavir.Ab01791	MYB4-CK	MYB4-L6	OK	5.90122	2.39075	-1.30355	0.00424846
Pavir.Ab01809	MYB4-CK	MYB4-L6	OK	6.88882	21.343	1.63143	0.00054049
Pavir.Ab01810	MYB4-CK	MYB4-L6	OK	11.5845	17.9863	0.634704	0.0176313
Pavir.Ab01812	MYB4-CK	MYB4-L6	OK	0.646392	2.72436	2.07544	0.00054049
Pavir.Ab01813	MYB4-CK	MYB4-L6	OK	1.69073	2.95595	0.80598	0.0372216
Pavir.Ab01816	MYB4-CK	MYB4-L6	OK	1.47026	3.56701	1.27864	0.00054049
Pavir.Ab01817	MYB4-CK	MYB4-L6	OK	5.67253	3.5006	-0.696393	0.0158605
Pavir.Ab01825	MYB4-CK	MYB4-L6	OK	0.440739	4.43676	3.33151	0.00054049
Pavir.Ab01828	MYB4-CK	MYB4-L6	OK	0.371953	1.11917	1.58924	0.00291729
Pavir.Ab01837	MYB4-CK	MYB4-L6	OK	0.836081	1.81628	1.11927	0.0289305
Pavir.Ab01847	MYB4-CK	MYB4-L6	OK	2.16919	4.81909	1.1516	0.0287409
Pavir.Ab01849	MYB4-CK	MYB4-L6	OK	2.35071	1.18284	-0.990836	0.00937638
Pavir.Ab01866	MYB4-CK	MYB4-L6	OK	22.4058	4.14954	-2.43285	0.00054049
Pavir.Ab01869	MYB4-CK	MYB4-L6	OK	25.566	44.0476	0.784836	0.00359763
Pavir.Ab01870	MYB4-CK	MYB4-L6	OK	1.31311	2.68811	1.0336	0.00219696
Pavir.Ab01887	MYB4-CK	MYB4-L6	OK	1.18188	10.6365	3.16987	0.00054049
Pavir.Ab01895	MYB4-CK	MYB4-L6	OK	2.64523	1.26936	-1.05929	0.00722053
Pavir.Ab01898	MYB4-CK	MYB4-L6	OK	1.75244	7.83351	2.1603	0.00518472
Pavir.Ab01902	MYB4-CK	MYB4-L6	OK	3.10887	5.07214	0.706206	0.0206257
Pavir.Ab01922	MYB4-CK	MYB4-L6	OK	2.18382	4.30083	0.977764	0.00219696
Pavir.Ab01944	MYB4-CK	MYB4-L6	OK	27.671	15.3467	-0.850444	0.00100099
Pavir.Ab01945	MYB4-CK	MYB4-L6	OK	6.60958	2.96047	-1.15873	0.00054049
Pavir.Ab01950	MYB4-CK	MYB4-L6	OK	5.73487	3.47273	-0.72369	0.0304294
Pavir.Ab01955	MYB4-CK	MYB4-L6	OK	3.07715	0	NA	0.00054049
Pavir.Ab01985	MYB4-CK	MYB4-L6	OK	0.302497	1.04983	1.79516	0.0208351
Pavir.Ab01994	MYB4-CK	MYB4-L6	OK	0.781418	0.182526	-2.09799	0.0436838
Pavir.Ab02004	MYB4-CK	MYB4-L6	OK	0.729261	1.60238	1.13571	0.0391335
Pavir.Ab02013	MYB4-CK	MYB4-L6	OK	2.32013	4.1007	0.821662	0.0144939
Pavir.Ab02022	MYB4-CK	MYB4-L6	OK	8.87566	23.9803	1.43393	0.00054049
Pavir.Ab02028	MYB4-CK	MYB4-L6	OK	0.880265	2.44927	1.47634	0.00054049
Pavir.Ab02032	MYB4-CK	MYB4-L6	OK	13.0419	27.5376	1.07825	0.00054049
Pavir.Ab02033	MYB4-CK	MYB4-L6	OK	17.5133	2.5425	-2.78414	0.00054049
Pavir.Ab02037	MYB4-CK	MYB4-L6	OK	57.7859	90.8633	0.652981	0.0178523
Pavir.Ab02040	MYB4-CK	MYB4-L6	OK	123.012	84.1243	-0.548203	0.0428549
Pavir.Ab02051	MYB4-CK	MYB4-L6	OK	2.51501	4.50089	0.839646	0.0133263
Pavir.Ab02052	MYB4-CK	MYB4-L6	OK	37.5935	23.4419	-0.681395	0.0108999
Pavir.Ab02063	MYB4-CK	MYB4-L6	OK	0.765308	2.48968	1.70185	0.0057862
Pavir.Ab02064	MYB4-CK	MYB4-L6	OK	2.7895	6.07147	1.12204	0.0428549
Pavir.Ab02072	MYB4-CK	MYB4-L6	OK	75.6183	48.9476	-0.627498	0.0191382
Pavir.Ab02083	MYB4-CK	MYB4-L6	OK	4.56882	2.33155	-0.97053	0.0377471
Pavir.Ab02086	MYB4-CK	MYB4-L6	OK	51.4038	24.3255	-1.07941	0.00054049
Pavir.Ab02092	MYB4-CK	MYB4-L6	OK	28.305	17.2837	-0.71165	0.00637243
Pavir.Ab02093	MYB4-CK	MYB4-L6	OK	4.5779	1.687	-1.44022	0.0066568
Pavir.Ab02098	MYB4-CK	MYB4-L6	OK	0	1.29276	inf	0.00054049
Pavir.Ab02105	MYB4-CK	MYB4-L6	OK	4.6437	1.78492	-1.37941	0.00054049
Pavir.Ab02132	MYB4-CK	MYB4-L6	OK	1.09112	0.405728	-1.42723	0.00142212
Pavir.Ab02150	MYB4-CK	MYB4-L6	OK	0.724383	1.43689	0.988121	0.03191
Pavir.Ab02152	MYB4-CK	MYB4-L6	OK	8.35039	1.42753	-2.54832	0.00054049
Pavir.Ab02156	MYB4-CK	MYB4-L6	OK	0.45825	3.2665	2.83354	0.00054049
Pavir.Ab02159	MYB4-CK	MYB4-L6	OK	0.278653	3.98328	3.83742	0.00256292
Pavir.Ab02181	MYB4-CK	MYB4-L6	OK	0.999249	0.419171	-1.25331	0.0279766
Pavir.Ab02196	MYB4-CK	MYB4-L6	OK	14.9906	8.91945	-0.749026	0.00637243
Pavir.Ab02197	MYB4-CK	MYB4-L6	OK	3.97937	0.615316	-2.69314	0.00054049
Pavir.Ab02204	MYB4-CK	MYB4-L6	OK	2.57426	1.1683	-1.13975	0.00100099
Pavir.Ab02218	MYB4-CK	MYB4-L6	OK	19.9794	30.5359	0.611995	0.03191
Pavir.Ab02226	MYB4-CK	MYB4-L6	OK	1.93794	0.89348	-1.11701	0.00885023
Pavir.Ab02233	MYB4-CK	MYB4-L6	OK	2.67586	14.898	2.47705	0.00054049
Pavir.Ab02240	MYB4-CK	MYB4-L6	OK	3.10296	5.84339	0.913159	0.00219696
Pavir.Ab02248	MYB4-CK	MYB4-L6	OK	14.6745	7.33934	-0.999586	0.00392544
Pavir.Ab02254	MYB4-CK	MYB4-L6	OK	0.869503	6.32884	2.86368	0.00054049
Pavir.Ab02255	MYB4-CK	MYB4-L6	OK	0	1.18945	inf	0.00054049
Pavir.Ab02258	MYB4-CK	MYB4-L6	OK	14.8712	9.22815	-0.688408	0.0147236
Pavir.Ab02262	MYB4-CK	MYB4-L6	OK	0.304182	1.44821	2.25126	0.046967
Pavir.Ab02265	MYB4-CK	MYB4-L6	OK	6.27046	9.98749	0.67155	0.0189228
Pavir.Ab02270	MYB4-CK	MYB4-L6	OK	5.93431	2.97005	-0.998594	0.00181823
Pavir.Ab02275	MYB4-CK	MYB4-L6	OK	37.353	16.6648	-1.16442	0.00054049
Pavir.Ab02278	MYB4-CK	MYB4-L6	OK	98.668	63.7056	-0.631163	0.0293089
Pavir.Ab02280	MYB4-CK	MYB4-L6	OK	1.13463	2.99867	1.40211	0.00326233
Pavir.Ab02281	MYB4-CK	MYB4-L6	OK	23.9981	35.6625	0.571486	0.0317253
Pavir.Ab02284	MYB4-CK	MYB4-L6	OK	0.13235	62.8585	8.89161	0.04101
Pavir.Ab02290	MYB4-CK	MYB4-L6	OK	8.89656	4.81707	-0.885092	0.00291729
Pavir.Ab02292	MYB4-CK	MYB4-L6	OK	0.406818	1.34691	1.7272	0.00054049
Pavir.Ab02295	MYB4-CK	MYB4-L6	OK	8.79064	4.98262	-0.819062	0.00885023
Pavir.Ab02303	MYB4-CK	MYB4-L6	OK	6.47976	14.1484	1.12662	0.00054049
Pavir.Ab02305	MYB4-CK	MYB4-L6	OK	0.153665	1.17173	2.93078	0.0163096
Pavir.Ab02310	MYB4-CK	MYB4-L6	OK	2.09928	3.67389	0.807417	0.0165319
Pavir.Ab02314	MYB4-CK	MYB4-L6	OK	2.69867	4.32274	0.679697	0.0459895
Pavir.Ab02333	MYB4-CK	MYB4-L6	OK	101.897	52.0595	-0.968881	0.00054049
Pavir.Ab02334	MYB4-CK	MYB4-L6	OK	51.1186	74.4096	0.541641	0.0415141
Pavir.Ab02335	MYB4-CK	MYB4-L6	OK	25.5617	14.5584	-0.812133	0.00291729
Pavir.Ab02342	MYB4-CK	MYB4-L6	OK	130.288	58.5564	-1.1538	0.00054049
Pavir.Ab02347	MYB4-CK	MYB4-L6	OK	15.2285	23.9312	0.652114	0.0128545
Pavir.Ab02348	MYB4-CK	MYB4-L6	OK	3.997	7.56629	0.920666	0.00291729
Pavir.Ab02353	MYB4-CK	MYB4-L6	OK	5.87764	1.1651	-2.33478	0.00054049
Pavir.Ab02368	MYB4-CK	MYB4-L6	OK	1.66051	6.12996	1.88425	0.00054049
Pavir.Ab02377	MYB4-CK	MYB4-L6	OK	28.2837	5.95838	-2.24698	0.00054049
Pavir.Ab02389	MYB4-CK	MYB4-L6	OK	36.6084	7.60218	-2.26769	0.00054049
Pavir.Ab02396	MYB4-CK	MYB4-L6	OK	2.87632	0.872383	-1.72119	0.00054049
Pavir.Ab02398	MYB4-CK	MYB4-L6	OK	15.3759	9.41442	-0.707727	0.00722053
Pavir.Ab02399	MYB4-CK	MYB4-L6	OK	5.15624	2.80934	-0.876087	0.0317253
Pavir.Ab02400	MYB4-CK	MYB4-L6	OK	27.5223	16.7544	-0.716058	0.00518472
Pavir.Ab02405	MYB4-CK	MYB4-L6	OK	41.4379	18.5862	-1.15672	0.00054049
Pavir.Ab02407	MYB4-CK	MYB4-L6	OK	3.13205	0.809014	-1.95287	0.00608007
Pavir.Ab02408	MYB4-CK	MYB4-L6	OK	2.40193	5.97913	1.31574	0.00831692
Pavir.Ab02415	MYB4-CK	MYB4-L6	OK	1.46656	6.90611	2.23543	0.00054049
Pavir.Ab02423	MYB4-CK	MYB4-L6	OK	1.35101	2.77811	1.04007	0.00054049
Pavir.Ab02427	MYB4-CK	MYB4-L6	OK	1.65486	3.70069	1.16109	0.00054049
Pavir.Ab02428	MYB4-CK	MYB4-L6	OK	31.3182	21.6232	-0.534422	0.0435178
Pavir.Ab02435	MYB4-CK	MYB4-L6	OK	4.35	7.57232	0.79972	0.00722053
Pavir.Ab02438	MYB4-CK	MYB4-L6	OK	5.8482	0.151582	-5.26982	0.00054049
Pavir.Ab02439	MYB4-CK	MYB4-L6	OK	6.65479	3.93687	-0.757342	0.0246823
Pavir.Ab02440	MYB4-CK	MYB4-L6	OK	4.08946	11.5345	1.49597	0.00054049
Pavir.Ab02448	MYB4-CK	MYB4-L6	OK	22.6895	13.6021	-0.738193	0.0113934
Pavir.Ab02455	MYB4-CK	MYB4-L6	OK	0.467358	1.54737	1.72721	0.0466417
Pavir.Ab02466	MYB4-CK	MYB4-L6	OK	0.366536	0.861018	1.23209	0.0389584
Pavir.Ab02467	MYB4-CK	MYB4-L6	OK	19.6366	5.69263	-1.78638	0.00054049
Pavir.Ab02468	MYB4-CK	MYB4-L6	OK	17.9623	9.57904	-0.907019	0.00142212
Pavir.Ab02476	MYB4-CK	MYB4-L6	OK	4.94128	1.69781	-1.54121	0.00054049
Pavir.Ab02479	MYB4-CK	MYB4-L6	OK	7.08982	1.75484	-2.0144	0.00054049
Pavir.Ab02486	MYB4-CK	MYB4-L6	OK	5.52896	2.22279	-1.31463	0.00777582
Pavir.Ab02489	MYB4-CK	MYB4-L6	OK	14.9312	62.5296	2.06621	0.00054049
Pavir.Ab02491	MYB4-CK	MYB4-L6	OK	1.745	5.42141	1.63544	0.00054049
Pavir.Ab02496	MYB4-CK	MYB4-L6	OK	7.17593	13.181	0.877217	0.00054049
Pavir.Ab02508	MYB4-CK	MYB4-L6	OK	2.20412	7.9294	1.84701	0.00750025
Pavir.Ab02509	MYB4-CK	MYB4-L6	OK	14.8759	28.0463	0.91484	0.00054049
Pavir.Ab02510	MYB4-CK	MYB4-L6	OK	47.1264	24.5198	-0.942586	0.00100099
Pavir.Ab02511	MYB4-CK	MYB4-L6	OK	8.49189	29.3154	1.7875	0.00054049
Pavir.Ab02517	MYB4-CK	MYB4-L6	OK	5.74632	3.15326	-0.865795	0.00518472
Pavir.Ab02538	MYB4-CK	MYB4-L6	OK	5.22335	14.1077	1.43344	0.00100099
Pavir.Ab02541	MYB4-CK	MYB4-L6	OK	4.57362	0	NA	0.00054049
Pavir.Ab02556	MYB4-CK	MYB4-L6	OK	1.66147	3.61126	1.12004	0.0091134
Pavir.Ab02562	MYB4-CK	MYB4-L6	OK	1.03667	0.274709	-1.91598	0.0438515
Pavir.Ab02563	MYB4-CK	MYB4-L6	OK	201.949	91.7853	-1.13766	0.00054049
Pavir.Ab02579	MYB4-CK	MYB4-L6	OK	0	10.4071	inf	0.00054049
Pavir.Ab02582	MYB4-CK	MYB4-L6	OK	3.09187	5.66452	0.873475	0.00777582
Pavir.Ab02594	MYB4-CK	MYB4-L6	OK	61.6295	28.7879	-1.09816	0.00054049
Pavir.Ab02615	MYB4-CK	MYB4-L6	OK	5.61614	3.12454	-0.845937	0.0057862
Pavir.Ab02616	MYB4-CK	MYB4-L6	OK	0.968093	0.0837243	-3.53143	0.03191
Pavir.Ab02631	MYB4-CK	MYB4-L6	OK	1.72465	0.481531	-1.8406	0.00777582
Pavir.Ab02641	MYB4-CK	MYB4-L6	OK	1.72584	0.293518	-2.55578	0.00054049
Pavir.Ab02661	MYB4-CK	MYB4-L6	OK	1.55222	0.361458	-2.10243	0.0396469
Pavir.Ab02669	MYB4-CK	MYB4-L6	OK	4.08482	7.70948	0.916359	0.00054049
Pavir.Ab02685	MYB4-CK	MYB4-L6	OK	0.905703	2.54756	1.49201	0.0108999
Pavir.Ab02690	MYB4-CK	MYB4-L6	OK	27.0543	121.321	2.1649	0.00054049
Pavir.Ab02695	MYB4-CK	MYB4-L6	OK	22.9073	57.9493	1.33898	0.00054049
Pavir.Ab02700	MYB4-CK	MYB4-L6	OK	9.59527	5.69517	-0.752585	0.0171964
Pavir.Ab02714	MYB4-CK	MYB4-L6	OK	1.62078	0.493023	-1.71696	0.00989016
Pavir.Ab02719	MYB4-CK	MYB4-L6	OK	1.4204	4.15441	1.54834	0.00054049
Pavir.Ab02720	MYB4-CK	MYB4-L6	OK	10.2047	18.6806	0.872301	0.00054049
Pavir.Ab02722	MYB4-CK	MYB4-L6	OK	2.45133	1.09558	-1.16187	0.026823
Pavir.Ab02737	MYB4-CK	MYB4-L6	OK	1.10297	0.433714	-1.34657	0.0096346
Pavir.Ab02760	MYB4-CK	MYB4-L6	OK	24.0603	11.0381	-1.12417	0.00054049
Pavir.Ab02762	MYB4-CK	MYB4-L6	OK	0.983703	0.119354	-3.04297	0.00054049
Pavir.Ab02770	MYB4-CK	MYB4-L6	OK	19.4973	11.2963	-0.787425	0.00181823
Pavir.Ab02771	MYB4-CK	MYB4-L6	OK	23.7744	1.49551	-3.9907	0.00054049
Pavir.Ab02777	MYB4-CK	MYB4-L6	OK	28.2895	12.0829	-1.2273	0.00054049
Pavir.Ab02778	MYB4-CK	MYB4-L6	OK	6.44899	11.469	0.830593	0.00359763
Pavir.Ab02786	MYB4-CK	MYB4-L6	OK	0.70565	2.11954	1.58672	0.0101464
Pavir.Ab02799	MYB4-CK	MYB4-L6	OK	6.871	1.27368	-2.43152	0.00054049
Pavir.Ab02806	MYB4-CK	MYB4-L6	OK	8.55985	0	NA	0.00054049
Pavir.Ab02807	MYB4-CK	MYB4-L6	OK	18.0106	10.6666	-0.755741	0.00518472
Pavir.Ab02815	MYB4-CK	MYB4-L6	OK	1.54829	0.539955	-1.51976	0.00456502
Pavir.Ab02829	MYB4-CK	MYB4-L6	OK	7.19952	1.1619	-2.63142	0.00054049
Pavir.Ab02833	MYB4-CK	MYB4-L6	OK	35.1835	53.2221	0.597125	0.0324617
Pavir.Ab02838	MYB4-CK	MYB4-L6	OK	22.3274	35.4441	0.666732	0.0118862
Pavir.Ab02841	MYB4-CK	MYB4-L6	OK	16.3341	0.444893	-5.19828	0.00054049
Pavir.Ab02845	MYB4-CK	MYB4-L6	OK	18.3709	12.2713	-0.582129	0.0272109
Pavir.Ab02856	MYB4-CK	MYB4-L6	OK	12.9884	264.315	4.34696	0.00054049
Pavir.Ab02879	MYB4-CK	MYB4-L6	OK	6.6057	13.2906	1.00863	0.00100099
Pavir.Ab02903	MYB4-CK	MYB4-L6	OK	11.0454	6.81143	-0.697412	0.022284
Pavir.Ab02915	MYB4-CK	MYB4-L6	OK	41.866	21.5391	-0.958819	0.00054049
Pavir.Ab02918	MYB4-CK	MYB4-L6	OK	1.45477	2.79791	0.943559	0.00487743
Pavir.Ab02926	MYB4-CK	MYB4-L6	OK	23.2505	11.898	-0.966538	0.00054049
Pavir.Ab02930	MYB4-CK	MYB4-L6	OK	3.07471	1.42648	-1.10799	0.00256292
Pavir.Ab02932	MYB4-CK	MYB4-L6	OK	1.43155	0.360404	-1.98989	0.00392544
Pavir.Ab02937	MYB4-CK	MYB4-L6	OK	29.9458	14.8053	-1.01624	0.00054049
Pavir.Ab02941	MYB4-CK	MYB4-L6	OK	24.677	8.41187	-1.55267	0.00054049
Pavir.Ab02958	MYB4-CK	MYB4-L6	OK	14.8875	6.81881	-1.12651	0.00054049
Pavir.Ab02968	MYB4-CK	MYB4-L6	OK	29.3205	18.3069	-0.679521	0.0113934
Pavir.Ab02977	MYB4-CK	MYB4-L6	OK	1.04063	0.423952	-1.29548	0.0479294
Pavir.Ab02978	MYB4-CK	MYB4-L6	OK	15.3293	10.1511	-0.594649	0.037571
Pavir.Ab02983	MYB4-CK	MYB4-L6	OK	2.82629	5.6158	0.990579	0.00142212
Pavir.Ab02991	MYB4-CK	MYB4-L6	OK	18.768	8.41898	-1.15656	0.00054049
Pavir.Ab02995	MYB4-CK	MYB4-L6	OK	14.4897	2.86029	-2.34079	0.00054049
Pavir.Ab03034	MYB4-CK	MYB4-L6	OK	4.58988	19.4134	2.08052	0.00054049
Pavir.Ab03039	MYB4-CK	MYB4-L6	OK	17.8464	11.5121	-0.632485	0.0240888
Pavir.Ab03040	MYB4-CK	MYB4-L6	OK	1.02689	0.261787	-1.97182	0.00608007
Pavir.Ab03042	MYB4-CK	MYB4-L6	OK	24.3078	15.5131	-0.647929	0.0202063
Pavir.Ab03046	MYB4-CK	MYB4-L6	OK	4.09593	2.57039	-0.672205	0.0485755
Pavir.Ab03047	MYB4-CK	MYB4-L6	OK	17.2079	10.5988	-0.699172	0.020418
Pavir.Ab03052	MYB4-CK	MYB4-L6	OK	2.14484	0.27115	-2.98371	0.00054049
Pavir.Ab03057	MYB4-CK	MYB4-L6	OK	22.4743	10.3667	-1.11632	0.00100099
Pavir.Ab03062	MYB4-CK	MYB4-L6	OK	30.4332	18.6882	-0.703517	0.00722053
Pavir.Ab03064	MYB4-CK	MYB4-L6	OK	14.8448	6.2959	-1.23748	0.00181823
Pavir.Ab03072	MYB4-CK	MYB4-L6	OK	0.327721	0.888011	1.43811	0.0108999
Pavir.Ab03075	MYB4-CK	MYB4-L6	OK	16.8155	7.25432	-1.21288	0.00054049
Pavir.Ab03084	MYB4-CK	MYB4-L6	OK	7.36296	3.61097	-1.0279	0.00100099
Pavir.Ab03090	MYB4-CK	MYB4-L6	OK	9.46433	4.78909	-0.98275	0.00100099
Pavir.Ab03097	MYB4-CK	MYB4-L6	OK	2.1619	0.895187	-1.27204	0.00937638
Pavir.Ab03117	MYB4-CK	MYB4-L6	OK	77.7958	52.5772	-0.565254	0.0372216
Pavir.Ab03126	MYB4-CK	MYB4-L6	OK	13.5431	5.48736	-1.30337	0.00054049
Pavir.Ab03128	MYB4-CK	MYB4-L6	OK	0.691578	1.41649	1.03436	0.0308041
Pavir.Ab03137	MYB4-CK	MYB4-L6	OK	66.5572	43.3469	-0.618665	0.0296793
Pavir.Ab03153	MYB4-CK	MYB4-L6	OK	17.4554	10.4555	-0.739416	0.0363505
Pavir.Ab03177	MYB4-CK	MYB4-L6	OK	0.931483	0.133536	-2.8023	0.026258
Pavir.Ab03178	MYB4-CK	MYB4-L6	OK	13.8342	27.0983	0.969963	0.00054049
Pavir.Ab03181	MYB4-CK	MYB4-L6	OK	19.6977	12.1326	-0.699133	0.00608007
Pavir.Ab03182	MYB4-CK	MYB4-L6	OK	4.21169	2.09028	-1.0107	0.0066568
Pavir.Ab03189	MYB4-CK	MYB4-L6	OK	1.59141	0.558099	-1.51171	0.00181823
Pavir.Ab03193	MYB4-CK	MYB4-L6	OK	1.40651	0.651639	-1.10998	0.00142212
Pavir.Ab03210	MYB4-CK	MYB4-L6	OK	7.48456	1.35375	-2.46696	0.00054049
Pavir.Ab03219	MYB4-CK	MYB4-L6	OK	0.949859	4.9582	2.38403	0.00054049
Pavir.Ab03232	MYB4-CK	MYB4-L6	OK	33.2014	21.1513	-0.650499	0.0260618
Pavir.Ab03233	MYB4-CK	MYB4-L6	OK	100.82	47.9487	-1.07223	0.00054049
Pavir.Ab03234	MYB4-CK	MYB4-L6	OK	25.3232	7.35436	-1.78379	0.00054049
Pavir.Ab03243	MYB4-CK	MYB4-L6	OK	43.983	29.1745	-0.592239	0.028552
Pavir.Ab03245	MYB4-CK	MYB4-L6	OK	17.6179	8.26337	-1.09224	0.00054049
Pavir.Ab03275	MYB4-CK	MYB4-L6	OK	40.8835	7.55378	-2.43625	0.00054049
Pavir.Ab03278	MYB4-CK	MYB4-L6	OK	6.60057	3.83616	-0.782929	0.0197802
Pavir.Ab03285	MYB4-CK	MYB4-L6	OK	59.7358	38.1232	-0.647928	0.0178523
Pavir.Ab03287	MYB4-CK	MYB4-L6	OK	11.7894	6.8586	-0.781501	0.0266303
Pavir.Ab03295	MYB4-CK	MYB4-L6	OK	12.8079	7.46188	-0.779422	0.0121295
Pavir.Ab03297	MYB4-CK	MYB4-L6	OK	18.2189	120.86	2.72983	0.00054049
Pavir.Ab03306	MYB4-CK	MYB4-L6	OK	17.1012	9.45852	-0.85441	0.00219696
Pavir.Ab03308	MYB4-CK	MYB4-L6	OK	3.81663	6.57482	0.784653	0.0394765
Pavir.Ab03322	MYB4-CK	MYB4-L6	OK	11.2947	3.4136	-1.72628	0.00054049
Pavir.Ab03328	MYB4-CK	MYB4-L6	OK	4.66283	14.0239	1.58861	0.00054049
Pavir.Ab03331	MYB4-CK	MYB4-L6	OK	8.78108	3.56722	-1.2996	0.00054049
Pavir.Ab03338	MYB4-CK	MYB4-L6	OK	18.8101	11.1832	-0.75018	0.00392544
Pavir.Ab03341	MYB4-CK	MYB4-L6	OK	9.01247	6.04674	-0.575766	0.0320941
Pavir.Ab03344	MYB4-CK	MYB4-L6	OK	27.221	18.7414	-0.538493	0.0464807
Pavir.Ab03346	MYB4-CK	MYB4-L6	OK	1.85301	3.68327	0.991119	0.0436838
Pavir.Ab03356	MYB4-CK	MYB4-L6	OK	29.8359	0.951948	-4.97002	0.00054049
Pavir.Ab03359	MYB4-CK	MYB4-L6	OK	12.8382	3.35476	-1.93616	0.00054049
Pavir.Ab03361	MYB4-CK	MYB4-L6	OK	14.8519	8.00029	-0.892524	0.0106486
Pavir.Ab03366	MYB4-CK	MYB4-L6	OK	2.88952	5.50502	0.929917	0.0171964
Pavir.Ba00010	MYB4-CK	MYB4-L6	OK	4.83528	12.7689	1.40097	0.0477655
Pavir.Ba00012	MYB4-CK	MYB4-L6	OK	31.692	14.4763	-1.13043	0.00054049
Pavir.Ba00018	MYB4-CK	MYB4-L6	OK	34.3249	22.7137	-0.595692	0.0463184
Pavir.Ba00022	MYB4-CK	MYB4-L6	OK	4.57291	9.57615	1.06633	0.00054049
Pavir.Ba00032	MYB4-CK	MYB4-L6	OK	2.84909	1.02918	-1.469	0.00291729
Pavir.Ba00048	MYB4-CK	MYB4-L6	OK	39.4509	24.3447	-0.696454	0.0149549
Pavir.Ba00050	MYB4-CK	MYB4-L6	OK	12.7196	4.287	-1.56901	0.00054049
Pavir.Ba00057	MYB4-CK	MYB4-L6	OK	10.4871	6.31968	-0.730694	0.0411742
Pavir.Ba00076	MYB4-CK	MYB4-L6	OK	1.0466	3.43818	1.71594	0.00054049
Pavir.Ba00105	MYB4-CK	MYB4-L6	OK	93.9323	51.6206	-0.863673	0.00548759
Pavir.Ba00109	MYB4-CK	MYB4-L6	OK	106.205	43.7163	-1.2806	0.00054049
Pavir.Ba00110	MYB4-CK	MYB4-L6	OK	0.334063	2.82391	3.0795	0.00054049
Pavir.Ba00117	MYB4-CK	MYB4-L6	OK	20.0363	31.6209	0.658263	0.0130874
Pavir.Ba00127	MYB4-CK	MYB4-L6	OK	16.6516	24.748	0.571648	0.040498
Pavir.Ba00130	MYB4-CK	MYB4-L6	OK	9.15299	20.732	1.17954	0.00054049
Pavir.Ba00134	MYB4-CK	MYB4-L6	OK	40.6028	24.9803	-0.700788	0.0057862
Pavir.Ba00139	MYB4-CK	MYB4-L6	OK	13.0288	7.68583	-0.761436	0.0250786
Pavir.Ba00168	MYB4-CK	MYB4-L6	OK	13.2572	37.5508	1.50207	0.00054049
Pavir.Ba00186	MYB4-CK	MYB4-L6	OK	20.7471	107.846	2.378	0.00054049
Pavir.Ba00188	MYB4-CK	MYB4-L6	OK	6.01276	10.6911	0.830316	0.00054049
Pavir.Ba00189	MYB4-CK	MYB4-L6	OK	50.3292	93.3562	0.891349	0.00054049
Pavir.Ba00193	MYB4-CK	MYB4-L6	OK	1.34132	3.03452	1.17782	0.00804797
Pavir.Ba00199	MYB4-CK	MYB4-L6	OK	0.530568	1.2043	1.18258	0.04985
Pavir.Ba00202	MYB4-CK	MYB4-L6	OK	1.39711	0.639771	-1.12682	0.0324617
Pavir.Ba00204	MYB4-CK	MYB4-L6	OK	15.2458	8.81736	-0.789989	0.0108999
Pavir.Ba00206	MYB4-CK	MYB4-L6	OK	25.1691	42.8016	0.766012	0.0106486
Pavir.Ba00207	MYB4-CK	MYB4-L6	OK	12.0331	6.93615	-0.7948	0.0108999
Pavir.Ba00209	MYB4-CK	MYB4-L6	OK	5.38358	2.77877	-0.954119	0.038612
Pavir.Ba00211	MYB4-CK	MYB4-L6	OK	31.6612	20.9463	-0.596023	0.0433506
Pavir.Ba00221	MYB4-CK	MYB4-L6	OK	0.617792	1.33882	1.11577	0.00054049
Pavir.Ba00222	MYB4-CK	MYB4-L6	OK	34.2162	19.6185	-0.802464	0.00359763
Pavir.Ba00224	MYB4-CK	MYB4-L6	OK	2.6172	1.48074	-0.821702	0.044513
Pavir.Ba00225	MYB4-CK	MYB4-L6	OK	43.8359	20.6142	-1.08848	0.00054049
Pavir.Ba00243	MYB4-CK	MYB4-L6	OK	56.483	86.8594	0.620864	0.0300515
Pavir.Ba00244	MYB4-CK	MYB4-L6	OK	5.14753	3.39986	-0.598406	0.0351186
Pavir.Ba00254	MYB4-CK	MYB4-L6	OK	3.60634	0.313499	-3.524	0.00054049
Pavir.Ba00257	MYB4-CK	MYB4-L6	OK	2.44364	1.28573	-0.926438	0.0182782
Pavir.Ba00270	MYB4-CK	MYB4-L6	OK	5.47743	3.48003	-0.654401	0.0354743
Pavir.Ba00273	MYB4-CK	MYB4-L6	OK	1.54461	3.11203	1.01062	0.00142212
Pavir.Ba00275	MYB4-CK	MYB4-L6	OK	1.39226	0	NA	0.00054049
Pavir.Ba00282	MYB4-CK	MYB4-L6	OK	119.854	43.7358	-1.45439	0.00054049
Pavir.Ba00289	MYB4-CK	MYB4-L6	OK	6.59651	3.01083	-1.13154	0.00054049
Pavir.Ba00301	MYB4-CK	MYB4-L6	OK	0.702961	7.82264	3.47614	0.00054049
Pavir.Ba00302	MYB4-CK	MYB4-L6	OK	1.95464	0.590731	-1.72633	0.00054049
Pavir.Ba00303	MYB4-CK	MYB4-L6	OK	3.50125	6.15886	0.814792	0.00487743
Pavir.Ba00312	MYB4-CK	MYB4-L6	OK	46.6478	26.0933	-0.838129	0.00181823
Pavir.Ba00319	MYB4-CK	MYB4-L6	OK	475.17	253.499	-0.906466	0.00359763
Pavir.Ba00325	MYB4-CK	MYB4-L6	OK	18.5042	3.10073	-2.57717	0.00054049
Pavir.Ba00337	MYB4-CK	MYB4-L6	OK	10.9429	4.95005	-1.14448	0.00054049
Pavir.Ba00344	MYB4-CK	MYB4-L6	OK	272.08	472.714	0.796936	0.0160849
Pavir.Ba00346	MYB4-CK	MYB4-L6	OK	1.67051	0.426301	-1.97034	0.00291729
Pavir.Ba00356	MYB4-CK	MYB4-L6	OK	6.25687	11.5464	0.883925	0.00256292
Pavir.Ba00366	MYB4-CK	MYB4-L6	OK	26.0683	16.7631	-0.637004	0.0329909
Pavir.Ba00367	MYB4-CK	MYB4-L6	OK	2.02645	1.03323	-0.971795	0.0317253
Pavir.Ba00370	MYB4-CK	MYB4-L6	OK	20.0645	34.0322	0.762255	0.00181823
Pavir.Ba00372	MYB4-CK	MYB4-L6	OK	40.0584	22.9726	-0.80219	0.00219696
Pavir.Ba00373	MYB4-CK	MYB4-L6	OK	16.4613	127.811	2.95687	0.00054049
Pavir.Ba00376	MYB4-CK	MYB4-L6	OK	11.3987	6.62343	-0.783213	0.0238884
Pavir.Ba00389	MYB4-CK	MYB4-L6	OK	42.0183	15.9042	-1.40161	0.00054049
Pavir.Ba00391	MYB4-CK	MYB4-L6	OK	38.9204	62.9222	0.69304	0.0096346
Pavir.Ba00392	MYB4-CK	MYB4-L6	OK	1.67403	0.723315	-1.21063	0.0226903
Pavir.Ba00402	MYB4-CK	MYB4-L6	OK	4.11865	16.2235	1.97784	0.00054049
Pavir.Ba00421	MYB4-CK	MYB4-L6	OK	6.41299	10.6179	0.727432	0.0137963
Pavir.Ba00431	MYB4-CK	MYB4-L6	OK	2.40358	5.02917	1.06514	0.00608007
Pavir.Ba00443	MYB4-CK	MYB4-L6	OK	63.8838	96.6605	0.597477	0.0311739
Pavir.Ba00445	MYB4-CK	MYB4-L6	OK	21.8998	32.1485	0.553835	0.0382642
Pavir.Ba00451	MYB4-CK	MYB4-L6	OK	3.7827	1.03006	-1.87668	0.00054049
Pavir.Ba00462	MYB4-CK	MYB4-L6	OK	1.66426	6.58689	1.98472	0.00054049
Pavir.Ba00466	MYB4-CK	MYB4-L6	OK	14.0097	7.49573	-0.902289	0.00054049
Pavir.Ba00469	MYB4-CK	MYB4-L6	OK	3.24505	1.82366	-0.831404	0.0329909
Pavir.Ba00474	MYB4-CK	MYB4-L6	OK	31.6645	14.1778	-1.15924	0.00054049
Pavir.Ba00476	MYB4-CK	MYB4-L6	OK	3.83372	0	NA	0.00054049
Pavir.Ba00502	MYB4-CK	MYB4-L6	OK	0.793494	2.72406	1.77946	0.00392544
Pavir.Ba00506	MYB4-CK	MYB4-L6	OK	7.84685	3.76427	-1.05975	0.00054049
Pavir.Ba00518	MYB4-CK	MYB4-L6	OK	0.581694	3.22163	2.46946	0.00637243
Pavir.Ba00519	MYB4-CK	MYB4-L6	OK	1.55268	7.10636	2.19435	0.00054049
Pavir.Ba00522	MYB4-CK	MYB4-L6	OK	10.4808	21.3319	1.02526	0.00054049
Pavir.Ba00527	MYB4-CK	MYB4-L6	OK	3.7101	1.21281	-1.61311	0.00054049
Pavir.Ba00528	MYB4-CK	MYB4-L6	OK	13.2391	2.99255	-2.14535	0.00054049
Pavir.Ba00545	MYB4-CK	MYB4-L6	OK	46.4718	23.3649	-0.992016	0.00054049
Pavir.Ba00557	MYB4-CK	MYB4-L6	OK	2.52629	1.40294	-0.848561	0.0382642
Pavir.Ba00559	MYB4-CK	MYB4-L6	OK	0.602993	2.30778	1.9363	0.00054049
Pavir.Ba00562	MYB4-CK	MYB4-L6	OK	24.1144	43.4695	0.850106	0.00054049
Pavir.Ba00569	MYB4-CK	MYB4-L6	OK	1.98805	0.498484	-1.99573	0.00054049
Pavir.Ba00570	MYB4-CK	MYB4-L6	OK	4.84752	1.79725	-1.43145	0.00054049
Pavir.Ba00572	MYB4-CK	MYB4-L6	OK	2.74593	0.638155	-2.10532	0.00054049
Pavir.Ba00580	MYB4-CK	MYB4-L6	OK	5.91668	0	NA	0.00054049
Pavir.Ba00581	MYB4-CK	MYB4-L6	OK	0.939941	0	NA	0.00054049
Pavir.Ba00586	MYB4-CK	MYB4-L6	OK	13.8285	8.84506	-0.644705	0.0165319
Pavir.Ba00606	MYB4-CK	MYB4-L6	OK	1.34155	0.145141	-3.20837	0.00885023
Pavir.Ba00622	MYB4-CK	MYB4-L6	OK	2.95456	1.67076	-0.822441	0.0458263
Pavir.Ba00636	MYB4-CK	MYB4-L6	OK	9.17527	25.2401	1.45989	0.00054049
Pavir.Ba00651	MYB4-CK	MYB4-L6	OK	0.186273	1.34105	2.84787	0.00100099
Pavir.Ba00654	MYB4-CK	MYB4-L6	OK	22.8331	11.7022	-0.96435	0.00054049
Pavir.Ba00659	MYB4-CK	MYB4-L6	OK	42.2859	17.9302	-1.23778	0.00054049
Pavir.Ba00661	MYB4-CK	MYB4-L6	OK	5.23995	3.00634	-0.801546	0.0206257
Pavir.Ba00664	MYB4-CK	MYB4-L6	OK	188.066	124.889	-0.590588	0.0428549
Pavir.Ba00667	MYB4-CK	MYB4-L6	OK	18.7909	10.8697	-0.789725	0.0254751
Pavir.Ba00685	MYB4-CK	MYB4-L6	OK	1.01555	6.32523	2.63885	0.00054049
Pavir.Ba00686	MYB4-CK	MYB4-L6	OK	3.47116	2.04517	-0.763195	0.0320941
Pavir.Ba00698	MYB4-CK	MYB4-L6	OK	2.78028	0.632052	-2.13712	0.00054049
Pavir.Ba00713	MYB4-CK	MYB4-L6	OK	11.0744	21.9204	0.985046	0.00054049
Pavir.Ba00714	MYB4-CK	MYB4-L6	OK	5.74213	10.2069	0.829887	0.0142623
Pavir.Ba00719	MYB4-CK	MYB4-L6	OK	0.658392	1.28861	0.968803	0.0212526
Pavir.Ba00723	MYB4-CK	MYB4-L6	OK	5.15587	2.1705	-1.24819	0.00054049
Pavir.Ba00729	MYB4-CK	MYB4-L6	OK	13.3653	47.0584	1.81596	0.00054049
Pavir.Ba00744	MYB4-CK	MYB4-L6	OK	1.97546	1.0119	-0.965118	0.046967
Pavir.Ba00748	MYB4-CK	MYB4-L6	OK	0.306593	1.48168	2.27284	0.0169757
Pavir.Ba00756	MYB4-CK	MYB4-L6	OK	239.622	659.657	1.46096	0.00054049
Pavir.Ba00758	MYB4-CK	MYB4-L6	OK	1.66099	0.617672	-1.42713	0.0256704
Pavir.Ba00769	MYB4-CK	MYB4-L6	OK	13.1202	81.0781	2.62753	0.00054049
Pavir.Ba00792	MYB4-CK	MYB4-L6	OK	2.85651	0.184812	-3.95012	0.00392544
Pavir.Ba00808	MYB4-CK	MYB4-L6	OK	1.33618	3.76707	1.49533	0.00326233
Pavir.Ba00827	MYB4-CK	MYB4-L6	OK	4.87271	12.5205	1.3615	0.00054049
Pavir.Ba00830	MYB4-CK	MYB4-L6	OK	19.4707	37.8222	0.957926	0.00054049
Pavir.Ba00841	MYB4-CK	MYB4-L6	OK	7.37109	3.54531	-1.05597	0.00054049
Pavir.Ba00846	MYB4-CK	MYB4-L6	OK	0.0915663	1.32678	3.85697	0.00054049
Pavir.Ba00859	MYB4-CK	MYB4-L6	OK	0.916885	0.381714	-1.26425	0.0208351
Pavir.Ba00862	MYB4-CK	MYB4-L6	OK	2.24924	1.35738	-0.728607	0.0495328
Pavir.Ba00869	MYB4-CK	MYB4-L6	OK	19.5309	12.454	-0.64915	0.0195673
Pavir.Ba00875	MYB4-CK	MYB4-L6	OK	3.57118	2.17546	-0.715081	0.0438515
Pavir.Ba00876	MYB4-CK	MYB4-L6	OK	28.4615	43.6655	0.617481	0.0234897
Pavir.Ba00888	MYB4-CK	MYB4-L6	OK	0.651176	2.3535	1.85369	0.00487743
Pavir.Ba00906	MYB4-CK	MYB4-L6	OK	2.29185	3.68211	0.684018	0.0411742
Pavir.Ba00910	MYB4-CK	MYB4-L6	OK	31.8985	51.3989	0.688252	0.0113934
Pavir.Ba00932	MYB4-CK	MYB4-L6	OK	43.0524	108.982	1.33992	0.00054049
Pavir.Ba00940	MYB4-CK	MYB4-L6	OK	87.2258	56.9064	-0.616165	0.0182782
Pavir.Ba00948	MYB4-CK	MYB4-L6	OK	24.9875	16.9033	-0.563904	0.03618
Pavir.Ba00958	MYB4-CK	MYB4-L6	OK	36.1808	101.236	1.48443	0.00054049
Pavir.Ba00959	MYB4-CK	MYB4-L6	OK	0.425581	1.06464	1.32287	0.0182782
Pavir.Ba00965	MYB4-CK	MYB4-L6	OK	6.9858	3.37686	-1.04874	0.00100099
Pavir.Ba00972	MYB4-CK	MYB4-L6	OK	1.24869	7.02902	2.49291	0.00054049
Pavir.Ba00977	MYB4-CK	MYB4-L6	OK	9.37105	14.2492	0.604595	0.0324617
Pavir.Ba00984	MYB4-CK	MYB4-L6	OK	86.4345	56.7878	-0.606026	0.0366972
Pavir.Ba00989	MYB4-CK	MYB4-L6	OK	3.35092	6.39416	0.932195	0.00359763
Pavir.Ba00992	MYB4-CK	MYB4-L6	OK	13.3231	8.15512	-0.708155	0.0187099
Pavir.Ba00993	MYB4-CK	MYB4-L6	OK	14.2304	0	NA	0.00054049
Pavir.Ba01000	MYB4-CK	MYB4-L6	OK	85.263	185.833	1.12401	0.00054049
Pavir.Ba01007	MYB4-CK	MYB4-L6	OK	4.84344	10.059	1.05438	0.00054049
Pavir.Ba01021	MYB4-CK	MYB4-L6	OK	1.20388	0.170956	-2.81599	0.00054049
Pavir.Ba01022	MYB4-CK	MYB4-L6	OK	3.33009	1.85022	-0.847869	0.0260618
Pavir.Ba01032	MYB4-CK	MYB4-L6	OK	6.33447	1.67281	-1.92095	0.00054049
Pavir.Ba01034	MYB4-CK	MYB4-L6	OK	4.3205	29.7477	2.78351	0.00054049
Pavir.Ba01041	MYB4-CK	MYB4-L6	OK	25.5495	39.0365	0.611526	0.0226903
Pavir.Ba01057	MYB4-CK	MYB4-L6	OK	20.062	11.5581	-0.795564	0.00750025
Pavir.Ba01061	MYB4-CK	MYB4-L6	OK	1.93725	0.734528	-1.39912	0.00054049
Pavir.Ba01065	MYB4-CK	MYB4-L6	OK	24.6527	87.091	1.82078	0.00054049
Pavir.Ba01069	MYB4-CK	MYB4-L6	OK	0.203595	0.898374	2.14161	0.0421801
Pavir.Ba01087	MYB4-CK	MYB4-L6	OK	3.89639	7.27026	0.89987	0.00424846
Pavir.Ba01088	MYB4-CK	MYB4-L6	OK	78.6582	46.1965	-0.767814	0.0151833
Pavir.Ba01095	MYB4-CK	MYB4-L6	OK	7.6985	4.91259	-0.648093	0.0365228
Pavir.Ba01097	MYB4-CK	MYB4-L6	OK	3.2034	1.17613	-1.44555	0.00054049
Pavir.Ba01106	MYB4-CK	MYB4-L6	OK	2.20067	5.55681	1.33632	0.0195673
Pavir.Ba01123	MYB4-CK	MYB4-L6	OK	20.0047	30.4377	0.60552	0.021045
Pavir.Ba01141	MYB4-CK	MYB4-L6	OK	0.899494	0.352544	-1.35131	0.00937638
Pavir.Ba01147	MYB4-CK	MYB4-L6	OK	1.94989	0.819056	-1.25136	0.00054049
Pavir.Ba01157	MYB4-CK	MYB4-L6	OK	22.6278	47.7485	1.07736	0.00054049
Pavir.Ba01170	MYB4-CK	MYB4-L6	OK	1.3425	4.00269	1.57605	0.0101464
Pavir.Ba01176	MYB4-CK	MYB4-L6	OK	14.3613	31.8912	1.15097	0.00054049
Pavir.Ba01179	MYB4-CK	MYB4-L6	OK	47.8604	20.221	-1.24298	0.00054049
Pavir.Ba01187	MYB4-CK	MYB4-L6	OK	1.71087	0.715536	-1.25763	0.0151833
Pavir.Ba01190	MYB4-CK	MYB4-L6	OK	6.14488	1.681	-1.87006	0.00054049
Pavir.Ba01208	MYB4-CK	MYB4-L6	OK	37.2687	10.3211	-1.85237	0.00054049
Pavir.Ba01213	MYB4-CK	MYB4-L6	OK	1.50036	0.628432	-1.25548	0.0352959
Pavir.Ba01214	MYB4-CK	MYB4-L6	OK	23.2396	13.4906	-0.784627	0.00359763
Pavir.Ba01215	MYB4-CK	MYB4-L6	OK	18.1747	10.4185	-0.802778	0.00858523
Pavir.Ba01216	MYB4-CK	MYB4-L6	OK	83.0811	500.08	2.58957	0.00054049
Pavir.Ba01222	MYB4-CK	MYB4-L6	OK	6.96489	3.9668	-0.812124	0.00326233
Pavir.Ba01232	MYB4-CK	MYB4-L6	OK	37.7698	19.6296	-0.944201	0.00054049
Pavir.Ba01235	MYB4-CK	MYB4-L6	OK	3.81116	9.75132	1.35537	0.00054049
Pavir.Ba01239	MYB4-CK	MYB4-L6	OK	2.98611	1.21114	-1.30189	0.00256292
Pavir.Ba01244	MYB4-CK	MYB4-L6	OK	11.7207	3.33431	-1.8136	0.00054049
Pavir.Ba01246	MYB4-CK	MYB4-L6	OK	34.6123	12.9196	-1.42173	0.00054049
Pavir.Ba01249	MYB4-CK	MYB4-L6	OK	3.86326	1.30972	-1.56056	0.00054049
Pavir.Ba01256	MYB4-CK	MYB4-L6	OK	6.61598	0.702205	-3.23599	0.00054049
Pavir.Ba01258	MYB4-CK	MYB4-L6	OK	2.09003	0.886353	-1.23757	0.0091134
Pavir.Ba01259	MYB4-CK	MYB4-L6	OK	121.171	46.8861	-1.36981	0.00054049
Pavir.Ba01262	MYB4-CK	MYB4-L6	OK	1.36211	0.598641	-1.18608	0.0140296
Pavir.Ba01263	MYB4-CK	MYB4-L6	OK	15.0132	9.26904	-0.695742	0.0180697
Pavir.Ba01264	MYB4-CK	MYB4-L6	OK	1.34992	2.65644	0.976616	0.037396
Pavir.Ba01267	MYB4-CK	MYB4-L6	OK	3.71061	10.6762	1.52467	0.00054049
Pavir.Ba01269	MYB4-CK	MYB4-L6	OK	71.5333	46.3969	-0.624587	0.0182782
Pavir.Ba01286	MYB4-CK	MYB4-L6	OK	1.07701	0.422379	-1.35042	0.00693957
Pavir.Ba01291	MYB4-CK	MYB4-L6	OK	12.8774	6.4976	-0.986857	0.00054049
Pavir.Ba01318	MYB4-CK	MYB4-L6	OK	3.8953	1.24166	-1.64947	0.00054049
Pavir.Ba01327	MYB4-CK	MYB4-L6	OK	1.62872	4.33131	1.41107	0.00054049
Pavir.Ba01329	MYB4-CK	MYB4-L6	OK	67.6487	35.8227	-0.917188	0.00054049
Pavir.Ba01331	MYB4-CK	MYB4-L6	OK	0.389537	2.24137	2.52455	0.00181823
Pavir.Ba01342	MYB4-CK	MYB4-L6	OK	14.7499	5.82569	-1.34021	0.00054049
Pavir.Ba01345	MYB4-CK	MYB4-L6	OK	48.5129	28.096	-0.788003	0.00518472
Pavir.Ba01359	MYB4-CK	MYB4-L6	OK	0.920876	2.52983	1.45796	0.00054049
Pavir.Ba01365	MYB4-CK	MYB4-L6	OK	52.163	86.8853	0.736084	0.0184939
Pavir.Ba01374	MYB4-CK	MYB4-L6	OK	595.789	280.006	-1.08934	0.00456502
Pavir.Ba01379	MYB4-CK	MYB4-L6	OK	49.3157	100.509	1.0272	0.00054049
Pavir.Ba01388	MYB4-CK	MYB4-L6	OK	147.438	235.272	0.674218	0.0300515
Pavir.Ba01390	MYB4-CK	MYB4-L6	OK	2.0737	3.98838	0.943595	0.0121295
Pavir.Ba01398	MYB4-CK	MYB4-L6	OK	1.42158	3.72422	1.38944	0.00054049
Pavir.Ba01408	MYB4-CK	MYB4-L6	OK	6.9814	4.24236	-0.718649	0.0130874
Pavir.Ba01411	MYB4-CK	MYB4-L6	OK	2.46194	0.0716713	-5.10226	0.00100099
Pavir.Ba01437	MYB4-CK	MYB4-L6	OK	16.1337	24.6013	0.608659	0.0458263
Pavir.Ba01460	MYB4-CK	MYB4-L6	OK	1.06159	1.76222	0.731173	0.0277864
Pavir.Ba01467	MYB4-CK	MYB4-L6	OK	1.90941	0.729859	-1.38744	0.0236895
Pavir.Ba01468	MYB4-CK	MYB4-L6	OK	6.21691	0	NA	0.00054049
Pavir.Ba01470	MYB4-CK	MYB4-L6	OK	13.3855	8.55982	-0.645014	0.0333538
Pavir.Ba01471	MYB4-CK	MYB4-L6	OK	1.25883	7.26577	2.52903	0.00054049
Pavir.Ba01472	MYB4-CK	MYB4-L6	OK	1.33829	0.428637	-1.64256	0.0228808
Pavir.Ba01484	MYB4-CK	MYB4-L6	OK	2.07558	0	NA	0.00054049
Pavir.Ba01493	MYB4-CK	MYB4-L6	OK	14.9431	6.81751	-1.13216	0.00054049
Pavir.Ba01498	MYB4-CK	MYB4-L6	OK	1.84794	4.01905	1.12094	0.00142212
Pavir.Ba01509	MYB4-CK	MYB4-L6	OK	21.2722	106.529	2.32421	0.00054049
Pavir.Ba01517	MYB4-CK	MYB4-L6	OK	14.9785	9.03714	-0.728953	0.0113934
Pavir.Ba01525	MYB4-CK	MYB4-L6	OK	7.69471	3.98063	-0.950872	0.00142212
Pavir.Ba01537	MYB4-CK	MYB4-L6	OK	38.5597	24.0153	-0.683138	0.0178523
Pavir.Ba01540	MYB4-CK	MYB4-L6	OK	62.663	42.611	-0.556387	0.0384378
Pavir.Ba01552	MYB4-CK	MYB4-L6	OK	14.3774	8.57952	-0.744836	0.0382642
Pavir.Ba01556	MYB4-CK	MYB4-L6	OK	8.28989	16.3702	0.98165	0.00054049
Pavir.Ba01560	MYB4-CK	MYB4-L6	OK	9.15782	2.86209	-1.67793	0.00054049
Pavir.Ba01561	MYB4-CK	MYB4-L6	OK	0.415831	2.06201	2.30998	0.00054049
Pavir.Ba01565	MYB4-CK	MYB4-L6	OK	7.87586	20.7955	1.40076	0.00054049
Pavir.Ba01583	MYB4-CK	MYB4-L6	OK	2.0964	4.75181	1.18056	0.00054049
Pavir.Ba01584	MYB4-CK	MYB4-L6	OK	9.08414	33.4718	1.88152	0.00054049
Pavir.Ba01587	MYB4-CK	MYB4-L6	OK	44.2918	69.826	0.656726	0.0165319
Pavir.Ba01596	MYB4-CK	MYB4-L6	OK	0.871048	2.54646	1.54767	0.00054049
Pavir.Ba01612	MYB4-CK	MYB4-L6	OK	1.17473	2.74296	1.2234	0.0228808
Pavir.Ba01614	MYB4-CK	MYB4-L6	OK	17.9233	29.7126	0.729241	0.0101464
Pavir.Ba01621	MYB4-CK	MYB4-L6	OK	3.92737	2.04737	-0.939787	0.00693957
Pavir.Ba01633	MYB4-CK	MYB4-L6	OK	2.98185	1.18744	-1.32835	0.00054049
Pavir.Ba01642	MYB4-CK	MYB4-L6	OK	21.5845	51.927	1.26649	0.00054049
Pavir.Ba01650	MYB4-CK	MYB4-L6	OK	0.195634	1.27543	2.70476	0.00054049
Pavir.Ba01652	MYB4-CK	MYB4-L6	OK	0.434011	3.30012	2.92672	0.00054049
Pavir.Ba01659	MYB4-CK	MYB4-L6	OK	9.87841	18.0124	0.866643	0.00054049
Pavir.Ba01660	MYB4-CK	MYB4-L6	OK	43.8042	29.6504	-0.563016	0.0474486
Pavir.Ba01666	MYB4-CK	MYB4-L6	OK	9.54922	3.85387	-1.30907	0.00054049
Pavir.Ba01668	MYB4-CK	MYB4-L6	OK	7.1507	0	NA	0.00054049
Pavir.Ba01671	MYB4-CK	MYB4-L6	OK	36.931	16.5614	-1.15701	0.00054049
Pavir.Ba01677	MYB4-CK	MYB4-L6	OK	22.1168	12.9229	-0.775211	0.00326233
Pavir.Ba01701	MYB4-CK	MYB4-L6	OK	16.1103	27.111	0.750896	0.00456502
Pavir.Ba01702	MYB4-CK	MYB4-L6	OK	21.5391	39.9788	0.892275	0.00054049
Pavir.Ba01715	MYB4-CK	MYB4-L6	OK	0	4.40277	inf	0.00054049
Pavir.Ba01716	MYB4-CK	MYB4-L6	OK	5.78342	2.87752	-1.0071	0.00858523
Pavir.Ba01718	MYB4-CK	MYB4-L6	OK	0.175008	2.15944	3.62516	0.00054049
Pavir.Ba01724	MYB4-CK	MYB4-L6	OK	8.78788	16.2966	0.890988	0.00142212
Pavir.Ba01727	MYB4-CK	MYB4-L6	OK	7.82786	13.6378	0.800921	0.00181823
Pavir.Ba01735	MYB4-CK	MYB4-L6	OK	8.71091	5.32632	-0.709684	0.0474486
Pavir.Ba01745	MYB4-CK	MYB4-L6	OK	10.0785	5.59261	-0.849687	0.00219696
Pavir.Ba01746	MYB4-CK	MYB4-L6	OK	116.491	2.26651	-5.6836	0.00054049
Pavir.Ba01748	MYB4-CK	MYB4-L6	OK	2.10736	0.361355	-2.54395	0.00054049
Pavir.Ba01770	MYB4-CK	MYB4-L6	OK	1.49601	0.669967	-1.15895	0.044677
Pavir.Ba01779	MYB4-CK	MYB4-L6	OK	0	8.05964	inf	0.00054049
Pavir.Ba01781	MYB4-CK	MYB4-L6	OK	0	3.12834	inf	0.00054049
Pavir.Ba01795	MYB4-CK	MYB4-L6	OK	10.1489	58.7576	2.53346	0.00054049
Pavir.Ba01805	MYB4-CK	MYB4-L6	OK	5.83666	0.2383	-4.61429	0.00181823
Pavir.Ba01806	MYB4-CK	MYB4-L6	OK	0.143207	0.971879	2.76268	0.0408405
Pavir.Ba01807	MYB4-CK	MYB4-L6	OK	11.8927	2.56362	-2.21382	0.00054049
Pavir.Ba01815	MYB4-CK	MYB4-L6	OK	0.484892	1.23639	1.3504	0.0450082
Pavir.Ba01822	MYB4-CK	MYB4-L6	OK	27.4194	127.333	2.21533	0.00054049
Pavir.Ba01825	MYB4-CK	MYB4-L6	OK	30.7713	15.868	-0.955465	0.00054049
Pavir.Ba01826	MYB4-CK	MYB4-L6	OK	15.0631	8.79972	-0.775492	0.00693957
Pavir.Ba01833	MYB4-CK	MYB4-L6	OK	70.1759	35.4301	-0.985999	0.00054049
Pavir.Ba01834	MYB4-CK	MYB4-L6	OK	38.0146	61.1285	0.685291	0.0133263
Pavir.Ba01843	MYB4-CK	MYB4-L6	OK	9.02729	13.9815	0.631148	0.0366972
Pavir.Ba01844	MYB4-CK	MYB4-L6	OK	2.19777	0.471983	-2.21923	0.00054049
Pavir.Ba01851	MYB4-CK	MYB4-L6	OK	0.270857	5.147	4.24813	0.00054049
Pavir.Ba01853	MYB4-CK	MYB4-L6	OK	1.58199	8.04555	2.34645	0.00054049
Pavir.Ba01860	MYB4-CK	MYB4-L6	OK	9.99314	31.8169	1.67079	0.00054049
Pavir.Ba01863	MYB4-CK	MYB4-L6	OK	4.501	8.20983	0.867108	0.00608007
Pavir.Ba01870	MYB4-CK	MYB4-L6	OK	4.1273	17.0193	2.04391	0.00054049
Pavir.Ba01871	MYB4-CK	MYB4-L6	OK	7.6795	4.8546	-0.661658	0.0214592
Pavir.Ba01874	MYB4-CK	MYB4-L6	OK	1.85182	0.617144	-1.58526	0.00424846
Pavir.Ba01875	MYB4-CK	MYB4-L6	OK	6.80204	0	NA	0.00054049
Pavir.Ba01879	MYB4-CK	MYB4-L6	OK	60.8379	28.0753	-1.11567	0.00054049
Pavir.Ba01889	MYB4-CK	MYB4-L6	OK	14.3134	7.09088	-1.01333	0.00100099
Pavir.Ba01904	MYB4-CK	MYB4-L6	OK	34.4763	76.2842	1.14578	0.00054049
Pavir.Ba01908	MYB4-CK	MYB4-L6	OK	3.70889	6.45985	0.800512	0.0308041
Pavir.Ba01909	MYB4-CK	MYB4-L6	OK	4.76043	13.3731	1.49017	0.00054049
Pavir.Ba01941	MYB4-CK	MYB4-L6	OK	2.5747	0	NA	0.00054049
Pavir.Ba01946	MYB4-CK	MYB4-L6	OK	0.732509	3.82394	2.38414	0.00054049
Pavir.Ba01950	MYB4-CK	MYB4-L6	OK	3.65358	6.62106	0.85775	0.0191382
Pavir.Ba01953	MYB4-CK	MYB4-L6	OK	2.08464	4.6916	1.17028	0.00291729
Pavir.Ba01954	MYB4-CK	MYB4-L6	OK	3.97075	1.80281	-1.13916	0.00885023
Pavir.Ba01956	MYB4-CK	MYB4-L6	OK	11.1527	6.1347	-0.862332	0.00100099
Pavir.Ba01957	MYB4-CK	MYB4-L6	OK	10.8389	6.8023	-0.672129	0.043021
Pavir.Ba01958	MYB4-CK	MYB4-L6	OK	1.20553	0	NA	0.00054049
Pavir.Ba01960	MYB4-CK	MYB4-L6	OK	3.20584	0.140823	-4.50875	0.0258659
Pavir.Ba01974	MYB4-CK	MYB4-L6	OK	0.928146	4.02213	2.11554	0.00054049
Pavir.Ba01975	MYB4-CK	MYB4-L6	OK	10.9283	18.8644	0.787605	0.00142212
Pavir.Ba01978	MYB4-CK	MYB4-L6	OK	175.537	105.754	-0.73107	0.0224886
Pavir.Ba01984	MYB4-CK	MYB4-L6	OK	51.2062	103.146	1.01029	0.00054049
Pavir.Ba01990	MYB4-CK	MYB4-L6	OK	3.99477	0	NA	0.00054049
Pavir.Ba01992	MYB4-CK	MYB4-L6	OK	3.50061	11.5225	1.71877	0.00054049
Pavir.Ba01997	MYB4-CK	MYB4-L6	OK	1.51313	0.518694	-1.54458	0.00054049
Pavir.Ba02010	MYB4-CK	MYB4-L6	OK	3.51078	1.13261	-1.63214	0.00054049
Pavir.Ba02015	MYB4-CK	MYB4-L6	OK	7.35141	3.04004	-1.27393	0.00054049
Pavir.Ba02018	MYB4-CK	MYB4-L6	OK	1.54998	0.719921	-1.10634	0.0140296
Pavir.Ba02027	MYB4-CK	MYB4-L6	OK	4.77882	1.27301	-1.90841	0.00054049
Pavir.Ba02049	MYB4-CK	MYB4-L6	OK	2.68304	4.93415	0.878933	0.0191382
Pavir.Ba02062	MYB4-CK	MYB4-L6	OK	7.89636	13.0887	0.729062	0.00989016
Pavir.Ba02076	MYB4-CK	MYB4-L6	OK	1.83427	4.21724	1.20109	0.0466417
Pavir.Ba02078	MYB4-CK	MYB4-L6	OK	1.36907	0.564096	-1.27919	0.0425189
Pavir.Ba02079	MYB4-CK	MYB4-L6	OK	3.91736	0	NA	0.00054049
Pavir.Ba02086	MYB4-CK	MYB4-L6	OK	2.02306	3.97186	0.973274	0.0091134
Pavir.Ba02116	MYB4-CK	MYB4-L6	OK	15.1917	8.24542	-0.881621	0.00054049
Pavir.Ba02117	MYB4-CK	MYB4-L6	OK	13.1799	1.1995	-3.45784	0.00054049
Pavir.Ba02123	MYB4-CK	MYB4-L6	OK	0.807501	0.171099	-2.23863	0.0149549
Pavir.Ba02132	MYB4-CK	MYB4-L6	OK	0.781197	0.159306	-2.29388	0.00256292
Pavir.Ba02133	MYB4-CK	MYB4-L6	OK	36.3095	3.07009	-3.56399	0.00054049
Pavir.Ba02136	MYB4-CK	MYB4-L6	OK	10.012	2.16413	-2.20987	0.00054049
Pavir.Ba02137	MYB4-CK	MYB4-L6	OK	2.35379	0	NA	0.00054049
Pavir.Ba02143	MYB4-CK	MYB4-L6	OK	12.1029	3.05056	-1.98821	0.00054049
Pavir.Ba02157	MYB4-CK	MYB4-L6	OK	1.56852	2.92218	0.897645	0.0218739
Pavir.Ba02158	MYB4-CK	MYB4-L6	OK	18.8537	12.8873	-0.548902	0.0474486
Pavir.Ba02162	MYB4-CK	MYB4-L6	OK	0.982793	1.8944	0.946779	0.0212526
Pavir.Ba02167	MYB4-CK	MYB4-L6	OK	1.12241	0.306262	-1.87377	0.0178523
Pavir.Ba02169	MYB4-CK	MYB4-L6	OK	59.1825	23.6314	-1.32447	0.00054049
Pavir.Ba02171	MYB4-CK	MYB4-L6	OK	6.33641	3.5121	-0.851332	0.0116408
Pavir.Ba02183	MYB4-CK	MYB4-L6	OK	18.4605	11.288	-0.709649	0.00750025
Pavir.Ba02203	MYB4-CK	MYB4-L6	OK	2.9291	1.55198	-0.916351	0.0283601
Pavir.Ba02205	MYB4-CK	MYB4-L6	OK	4.00361	0.0305454	-7.0342	0.0106486
Pavir.Ba02210	MYB4-CK	MYB4-L6	OK	1.30226	0.667467	-0.96425	0.0128545
Pavir.Ba02224	MYB4-CK	MYB4-L6	OK	14.4022	5.42486	-1.40864	0.00054049
Pavir.Ba02240	MYB4-CK	MYB4-L6	OK	8.74661	68.1579	2.96208	0.00054049
Pavir.Ba02241	MYB4-CK	MYB4-L6	OK	3.4533	9.16826	1.40867	0.00054049
Pavir.Ba02250	MYB4-CK	MYB4-L6	OK	91.9595	37.5463	-1.29233	0.00054049
Pavir.Ba02251	MYB4-CK	MYB4-L6	OK	1.25304	0.702434	-0.834995	0.0468065
Pavir.Ba02259	MYB4-CK	MYB4-L6	OK	2.96375	7.87405	1.40968	0.00054049
Pavir.Ba02265	MYB4-CK	MYB4-L6	OK	4.84117	12.5088	1.36951	0.00054049
Pavir.Ba02276	MYB4-CK	MYB4-L6	OK	6.77648	0.619484	-3.4514	0.00054049
Pavir.Ba02280	MYB4-CK	MYB4-L6	OK	55.9416	18.8988	-1.56563	0.00100099
Pavir.Ba02282	MYB4-CK	MYB4-L6	OK	0.33178	1.06127	1.67749	0.0144939
Pavir.Ba02308	MYB4-CK	MYB4-L6	OK	0.651038	2.3596	1.85773	0.00256292
Pavir.Ba02309	MYB4-CK	MYB4-L6	OK	3.97218	7.59411	0.934952	0.00326233
Pavir.Ba02314	MYB4-CK	MYB4-L6	OK	1.16472	0.0285361	-5.35105	0.0236895
Pavir.Ba02316	MYB4-CK	MYB4-L6	OK	3.29653	8.37554	1.34523	0.00054049
Pavir.Ba02317	MYB4-CK	MYB4-L6	OK	3.87585	1.80831	-1.09987	0.00142212
Pavir.Ba02323	MYB4-CK	MYB4-L6	OK	1.10293	0.191311	-2.52734	0.0433506
Pavir.Ba02334	MYB4-CK	MYB4-L6	OK	1.8812	0.242565	-2.95521	0.00054049
Pavir.Ba02336	MYB4-CK	MYB4-L6	OK	2.73355	0.954478	-1.51799	0.00054049
Pavir.Ba02346	MYB4-CK	MYB4-L6	OK	0.0989545	7.20506	6.1861	0.0187099
Pavir.Ba02347	MYB4-CK	MYB4-L6	OK	5.95467	3.54416	-0.748579	0.0202063
Pavir.Ba02369	MYB4-CK	MYB4-L6	OK	18.6879	6.26437	-1.57686	0.00054049
Pavir.Ba02372	MYB4-CK	MYB4-L6	OK	3.99884	0.846436	-2.24011	0.00054049
Pavir.Ba02377	MYB4-CK	MYB4-L6	OK	2.53877	0	NA	0.00054049
Pavir.Ba02378	MYB4-CK	MYB4-L6	OK	11.9519	24.0686	1.00991	0.00054049
Pavir.Ba02391	MYB4-CK	MYB4-L6	OK	10.439	38.2998	1.87536	0.00054049
Pavir.Ba02400	MYB4-CK	MYB4-L6	OK	15.254	7.96814	-0.936875	0.00054049
Pavir.Ba02415	MYB4-CK	MYB4-L6	OK	26.6997	18.0897	-0.561655	0.0384378
Pavir.Ba02416	MYB4-CK	MYB4-L6	OK	0.522803	1.38815	1.40883	0.0250786
Pavir.Ba02442	MYB4-CK	MYB4-L6	OK	231.255	150.795	-0.616895	0.0464807
Pavir.Ba02450	MYB4-CK	MYB4-L6	OK	11.2063	7.11577	-0.65522	0.038612
Pavir.Ba02498	MYB4-CK	MYB4-L6	OK	0.878059	0.327149	-1.42437	0.0398187
Pavir.Ba02538	MYB4-CK	MYB4-L6	OK	0.451639	1.39158	1.62349	0.00804797
Pavir.Ba02539	MYB4-CK	MYB4-L6	OK	30.991	84.0388	1.43921	0.00054049
Pavir.Ba02545	MYB4-CK	MYB4-L6	OK	0.610664	1.62279	1.41003	0.00777582
Pavir.Ba02550	MYB4-CK	MYB4-L6	OK	0.0482369	0.951436	4.3019	0.0476079
Pavir.Ba02551	MYB4-CK	MYB4-L6	OK	2.7091	0.461307	-2.55402	0.00054049
Pavir.Ba02552	MYB4-CK	MYB4-L6	OK	1.47192	3.42482	1.21832	0.00181823
Pavir.Ba02560	MYB4-CK	MYB4-L6	OK	0.432477	1.05548	1.2872	0.0298648
Pavir.Ba02561	MYB4-CK	MYB4-L6	OK	58.5922	146.646	1.32356	0.00054049
Pavir.Ba02582	MYB4-CK	MYB4-L6	OK	19.1139	30.6267	0.680169	0.0133263
Pavir.Ba02584	MYB4-CK	MYB4-L6	OK	0.486785	3.59266	2.8837	0.00054049
Pavir.Ba02586	MYB4-CK	MYB4-L6	OK	1.54823	5.18003	1.74234	0.00548759
Pavir.Ba02609	MYB4-CK	MYB4-L6	OK	16.625	9.70098	-0.777156	0.00637243
Pavir.Ba02624	MYB4-CK	MYB4-L6	OK	6.85633	23.9377	1.80378	0.00054049
Pavir.Ba02634	MYB4-CK	MYB4-L6	OK	1.0548	3.08012	1.54602	0.00054049
Pavir.Ba02652	MYB4-CK	MYB4-L6	OK	3.81263	15.5273	2.02595	0.00054049
Pavir.Ba02656	MYB4-CK	MYB4-L6	OK	13.8815	34.7095	1.32217	0.00054049
Pavir.Ba02658	MYB4-CK	MYB4-L6	OK	1.79163	0.837439	-1.09722	0.0156349
Pavir.Ba02661	MYB4-CK	MYB4-L6	OK	0	5.36671	inf	0.00054049
Pavir.Ba02683	MYB4-CK	MYB4-L6	OK	2.79076	6.24107	1.16113	0.00326233
Pavir.Ba02685	MYB4-CK	MYB4-L6	OK	15.2801	39.667	1.37629	0.00054049
Pavir.Ba02687	MYB4-CK	MYB4-L6	OK	0.555225	10.5481	4.24777	0.00054049
Pavir.Ba02700	MYB4-CK	MYB4-L6	OK	0.898916	2.35782	1.3912	0.00693957
Pavir.Ba02716	MYB4-CK	MYB4-L6	OK	4.33307	10.1489	1.22786	0.00100099
Pavir.Ba02721	MYB4-CK	MYB4-L6	OK	0.3649	1.68503	2.2072	0.00100099
Pavir.Ba02737	MYB4-CK	MYB4-L6	OK	4.08445	15.6461	1.93759	0.00054049
Pavir.Ba02739	MYB4-CK	MYB4-L6	OK	12.1131	3.67494	-1.72077	0.00054049
Pavir.Ba02740	MYB4-CK	MYB4-L6	OK	3.45099	0.86822	-1.99088	0.0340438
Pavir.Ba02745	MYB4-CK	MYB4-L6	OK	5.01419	10.4435	1.05852	0.00142212
Pavir.Ba02746	MYB4-CK	MYB4-L6	OK	27.4076	52.3317	0.933108	0.00054049
Pavir.Ba02772	MYB4-CK	MYB4-L6	OK	15.6547	31.5975	1.01321	0.00054049
Pavir.Ba02780	MYB4-CK	MYB4-L6	OK	3.19139	1.41908	-1.16923	0.00722053
Pavir.Ba02804	MYB4-CK	MYB4-L6	OK	2.74666	0.55487	-2.30745	0.00054049
Pavir.Ba02820	MYB4-CK	MYB4-L6	OK	14.7086	28.841	0.971458	0.00054049
Pavir.Ba02822	MYB4-CK	MYB4-L6	OK	46.834	203.118	2.11669	0.00054049
Pavir.Ba02827	MYB4-CK	MYB4-L6	OK	1.50159	0.684691	-1.13297	0.0160849
Pavir.Ba02840	MYB4-CK	MYB4-L6	OK	13.7195	0	NA	0.00054049
Pavir.Ba02842	MYB4-CK	MYB4-L6	OK	1.12324	3.2798	1.54594	0.0057862
Pavir.Ba02847	MYB4-CK	MYB4-L6	OK	29.3859	16.4855	-0.833921	0.00142212
Pavir.Ba02854	MYB4-CK	MYB4-L6	OK	3.12644	6.43476	1.04137	0.00100099
Pavir.Ba02861	MYB4-CK	MYB4-L6	OK	8.27222	0.291234	-4.82802	0.00054049
Pavir.Ba02868	MYB4-CK	MYB4-L6	OK	3.59351	5.85541	0.704376	0.00989016
Pavir.Ba02876	MYB4-CK	MYB4-L6	OK	7.93474	13.9021	0.809051	0.00989016
Pavir.Ba02898	MYB4-CK	MYB4-L6	OK	13.2485	19.6462	0.568422	0.0329909
Pavir.Ba02907	MYB4-CK	MYB4-L6	OK	22.3717	12.887	-0.795762	0.00359763
Pavir.Ba02936	MYB4-CK	MYB4-L6	OK	2.28648	4.89655	1.09864	0.026258
Pavir.Ba02960	MYB4-CK	MYB4-L6	OK	66.7408	125.629	0.912533	0.00054049
Pavir.Ba02961	MYB4-CK	MYB4-L6	OK	3.19304	8.50965	1.41417	0.00054049
Pavir.Ba02962	MYB4-CK	MYB4-L6	OK	2.00167	4.08772	1.0301	0.0116408
Pavir.Ba02980	MYB4-CK	MYB4-L6	OK	23.1228	11.2544	-1.03883	0.00054049
Pavir.Ba02981	MYB4-CK	MYB4-L6	OK	11.2803	7.33707	-0.620528	0.0287409
Pavir.Ba02989	MYB4-CK	MYB4-L6	OK	0.402325	4.01957	3.32061	0.00054049
Pavir.Ba02995	MYB4-CK	MYB4-L6	OK	6.11895	3.06523	-0.997291	0.00054049
Pavir.Ba02999	MYB4-CK	MYB4-L6	OK	2.07245	0.506032	-2.03404	0.00219696
Pavir.Ba03005	MYB4-CK	MYB4-L6	OK	19.7996	40.719	1.04023	0.00054049
Pavir.Ba03008	MYB4-CK	MYB4-L6	OK	6.94556	4.41335	-0.654217	0.0454979
Pavir.Ba03031	MYB4-CK	MYB4-L6	OK	7.51498	3.49048	-1.10634	0.00054049
Pavir.Ba03071	MYB4-CK	MYB4-L6	OK	3.95708	0	NA	0.00054049
Pavir.Ba03073	MYB4-CK	MYB4-L6	OK	8.49035	32.2675	1.92618	0.00054049
Pavir.Ba03078	MYB4-CK	MYB4-L6	OK	180.333	78.0021	-1.20908	0.00100099
Pavir.Ba03083	MYB4-CK	MYB4-L6	OK	12.0587	18.7269	0.635036	0.0256704
Pavir.Ba03101	MYB4-CK	MYB4-L6	OK	2.72138	4.16046	0.612408	0.0214592
Pavir.Ba03105	MYB4-CK	MYB4-L6	OK	0.43734	3.98472	3.18765	0.00054049
Pavir.Ba03114	MYB4-CK	MYB4-L6	OK	0.49309	0.891088	0.853717	0.0433506
Pavir.Ba03117	MYB4-CK	MYB4-L6	OK	16.0639	0.646318	-4.63543	0.00054049
Pavir.Ba03149	MYB4-CK	MYB4-L6	OK	5.30406	1.77973	-1.57544	0.00054049
Pavir.Ba03150	MYB4-CK	MYB4-L6	OK	0	2.12831	inf	0.00054049
Pavir.Ba03152	MYB4-CK	MYB4-L6	OK	0.517033	1.45838	1.49604	0.0214592
Pavir.Ba03155	MYB4-CK	MYB4-L6	OK	8.94468	31.0379	1.79493	0.00054049
Pavir.Ba03163	MYB4-CK	MYB4-L6	OK	15.2996	6.29839	-1.28044	0.00054049
Pavir.Ba03174	MYB4-CK	MYB4-L6	OK	12.181	4.84894	-1.3289	0.00054049
Pavir.Ba03190	MYB4-CK	MYB4-L6	OK	4.59868	9.91549	1.10846	0.00181823
Pavir.Ba03202	MYB4-CK	MYB4-L6	OK	16.2153	5.44851	-1.57343	0.00054049
Pavir.Ba03218	MYB4-CK	MYB4-L6	OK	10.5428	23.3731	1.14859	0.00054049
Pavir.Ba03242	MYB4-CK	MYB4-L6	OK	13.4079	29.0474	1.11532	0.0163096
Pavir.Ba03243	MYB4-CK	MYB4-L6	OK	8.13391	13.0936	0.68684	0.0464807
Pavir.Ba03244	MYB4-CK	MYB4-L6	OK	0	1.703	inf	0.00142212
Pavir.Ba03249	MYB4-CK	MYB4-L6	OK	0.197173	1.0516	2.41506	0.00858523
Pavir.Ba03256	MYB4-CK	MYB4-L6	OK	101.537	61.0258	-0.734513	0.0160849
Pavir.Ba03257	MYB4-CK	MYB4-L6	OK	10.6926	3.12382	-1.77522	0.00054049
Pavir.Ba03268	MYB4-CK	MYB4-L6	OK	0.628481	4.09483	2.70386	0.00054049
Pavir.Ba03275	MYB4-CK	MYB4-L6	OK	0	1.34826	inf	0.00054049
Pavir.Ba03276	MYB4-CK	MYB4-L6	OK	0.329087	1.39782	2.08664	0.00054049
Pavir.Ba03277	MYB4-CK	MYB4-L6	OK	0.847815	6.44903	2.92726	0.00054049
Pavir.Ba03289	MYB4-CK	MYB4-L6	OK	26.5387	42.7638	0.688292	0.00722053
Pavir.Ba03294	MYB4-CK	MYB4-L6	OK	2.18398	0.452927	-2.26961	0.00054049
Pavir.Ba03295	MYB4-CK	MYB4-L6	OK	15.3559	8.64609	-0.828675	0.0463184
Pavir.Ba03299	MYB4-CK	MYB4-L6	OK	1.31436	6.86139	2.38414	0.00054049
Pavir.Ba03309	MYB4-CK	MYB4-L6	OK	2.35016	0	NA	0.00054049
Pavir.Ba03314	MYB4-CK	MYB4-L6	OK	0.596743	2.6813	2.16775	0.00054049
Pavir.Ba03315	MYB4-CK	MYB4-L6	OK	1.69173	4.00937	1.24488	0.00100099
Pavir.Ba03354	MYB4-CK	MYB4-L6	OK	6.70271	1.32698	-2.3366	0.00100099
Pavir.Ba03356	MYB4-CK	MYB4-L6	OK	1.3549	0	NA	0.00054049
Pavir.Ba03367	MYB4-CK	MYB4-L6	OK	3.56032	0.441026	-3.01307	0.033534
Pavir.Ba03380	MYB4-CK	MYB4-L6	OK	8.3735	3.659	-1.19438	0.00181823
Pavir.Ba03383	MYB4-CK	MYB4-L6	OK	1.57828	0.270059	-2.54701	0.0123722
Pavir.Ba03394	MYB4-CK	MYB4-L6	OK	3.47498	5.86132	0.754219	0.0363505
Pavir.Ba03416	MYB4-CK	MYB4-L6	OK	6.11572	3.05405	-1.0018	0.00054049
Pavir.Ba03422	MYB4-CK	MYB4-L6	OK	38.4681	22.2349	-0.790839	0.00359763
Pavir.Ba03424	MYB4-CK	MYB4-L6	OK	13.311	21.9713	0.723008	0.00989016
Pavir.Ba03425	MYB4-CK	MYB4-L6	OK	5.87475	0.121019	-5.60122	0.00722053
Pavir.Ba03436	MYB4-CK	MYB4-L6	OK	5.40089	39.5309	2.87171	0.00054049
Pavir.Ba03444	MYB4-CK	MYB4-L6	OK	8.83291	2.37127	-1.89723	0.00054049
Pavir.Ba03466	MYB4-CK	MYB4-L6	OK	29.9086	15.3491	-0.962405	0.00054049
Pavir.Ba03467	MYB4-CK	MYB4-L6	OK	0.572781	1.29262	1.17424	0.00937638
Pavir.Ba03481	MYB4-CK	MYB4-L6	OK	0.342636	1.2907	1.91341	0.0191382
Pavir.Ba03487	MYB4-CK	MYB4-L6	OK	11.1502	7.55642	-0.561293	0.03618
Pavir.Ba03501	MYB4-CK	MYB4-L6	OK	1.33506	0.700916	-0.92959	0.0358258
Pavir.Ba03509	MYB4-CK	MYB4-L6	OK	71.6679	35.5534	-1.01134	0.00054049
Pavir.Ba03523	MYB4-CK	MYB4-L6	OK	0.823331	0.397733	-1.04967	0.0484143
Pavir.Ba03525	MYB4-CK	MYB4-L6	OK	91.3967	61.0477	-0.582204	0.0337145
Pavir.Ba03534	MYB4-CK	MYB4-L6	OK	1.10293	0.0835763	-3.7221	0.00722053
Pavir.Ba03535	MYB4-CK	MYB4-L6	OK	5.0374	2.0464	-1.29959	0.00054049
Pavir.Ba03542	MYB4-CK	MYB4-L6	OK	1.54037	4.64343	1.59191	0.00456502
Pavir.Ba03548	MYB4-CK	MYB4-L6	OK	2.23497	4.30546	0.945911	0.028552
Pavir.Ba03549	MYB4-CK	MYB4-L6	OK	2.50764	0	NA	0.00054049
Pavir.Ba03553	MYB4-CK	MYB4-L6	OK	6.27749	3.25133	-0.94916	0.00722053
Pavir.Ba03562	MYB4-CK	MYB4-L6	OK	0.91148	0.35693	-1.35257	0.00885023
Pavir.Ba03566	MYB4-CK	MYB4-L6	OK	4.67171	0.324852	-3.8461	0.00054049
Pavir.Ba03577	MYB4-CK	MYB4-L6	OK	48.1755	7.42955	-2.69695	0.00054049
Pavir.Ba03578	MYB4-CK	MYB4-L6	OK	99.7439	169.876	0.76818	0.00291729
Pavir.Ba03579	MYB4-CK	MYB4-L6	OK	10.9314	5.87768	-0.895163	0.0113934
Pavir.Ba03580	MYB4-CK	MYB4-L6	OK	6.34219	3.65416	-0.795442	0.00518472
Pavir.Ba03581	MYB4-CK	MYB4-L6	OK	13.2034	29.2107	1.14558	0.00054049
Pavir.Ba03589	MYB4-CK	MYB4-L6	OK	1.53546	3.70501	1.27081	0.00054049
Pavir.Ba03591	MYB4-CK	MYB4-L6	OK	3.6448	0.678272	-2.4259	0.00054049
Pavir.Ba03593	MYB4-CK	MYB4-L6	OK	4.6572	1.99763	-1.22117	0.00054049
Pavir.Ba03604	MYB4-CK	MYB4-L6	OK	5.31193	1.08055	-2.29747	0.00054049
Pavir.Ba03608	MYB4-CK	MYB4-L6	OK	0	0.90409	inf	0.00054049
Pavir.Ba03624	MYB4-CK	MYB4-L6	OK	1.5003	13.1745	3.13442	0.00054049
Pavir.Ba03628	MYB4-CK	MYB4-L6	OK	4.4097	0.407401	-3.43616	0.00054049
Pavir.Ba03632	MYB4-CK	MYB4-L6	OK	1.58785	0.204513	-2.95681	0.0184939
Pavir.Ba03650	MYB4-CK	MYB4-L6	OK	5.76657	1.9594	-1.5573	0.00219696
Pavir.Ba03656	MYB4-CK	MYB4-L6	OK	0.864986	0.168486	-2.36004	0.00054049
Pavir.Ba03668	MYB4-CK	MYB4-L6	OK	0.930149	2.65334	1.51227	0.0431855
Pavir.Ba03672	MYB4-CK	MYB4-L6	OK	8.85305	5.79433	-0.611532	0.0358258
Pavir.Ba03675	MYB4-CK	MYB4-L6	OK	5.67942	3.07932	-0.883129	0.0142623
Pavir.Ba03676	MYB4-CK	MYB4-L6	OK	2.34023	4.96719	1.08578	0.0158605
Pavir.Ba03677	MYB4-CK	MYB4-L6	OK	8.58121	21.8172	1.34622	0.00054049
Pavir.Ba03683	MYB4-CK	MYB4-L6	OK	0.550048	1.41332	1.36146	0.00392544
Pavir.Ba03684	MYB4-CK	MYB4-L6	OK	24.0184	13.9978	-0.778937	0.00291729
Pavir.Ba03687	MYB4-CK	MYB4-L6	OK	0	0.817445	inf	0.00054049
Pavir.Ba03689	MYB4-CK	MYB4-L6	OK	2.12355	0.422613	-2.32907	0.00142212
Pavir.Ba03695	MYB4-CK	MYB4-L6	OK	7.81409	15.5752	0.995102	0.00054049
Pavir.Ba03701	MYB4-CK	MYB4-L6	OK	45.7049	80.4232	0.815262	0.0121295
Pavir.Ba03705	MYB4-CK	MYB4-L6	OK	1.98546	1.02172	-0.958467	0.0352959
Pavir.Ba03710	MYB4-CK	MYB4-L6	OK	6.61566	3.2243	-1.0369	0.00054049
Pavir.Ba03712	MYB4-CK	MYB4-L6	OK	6.33201	4.14119	-0.612617	0.038612
Pavir.Ba03718	MYB4-CK	MYB4-L6	OK	8.11455	4.6983	-0.788373	0.0214592
Pavir.Ba03722	MYB4-CK	MYB4-L6	OK	46.396	24.6872	-0.910237	0.00100099
Pavir.Ba03733	MYB4-CK	MYB4-L6	OK	0.928846	0.266541	-1.80108	0.0133263
Pavir.Ba03737	MYB4-CK	MYB4-L6	OK	66.4561	42.0728	-0.659511	0.022284
Pavir.Ba03742	MYB4-CK	MYB4-L6	OK	36.4771	21.2877	-0.776971	0.00518472
Pavir.Ba03753	MYB4-CK	MYB4-L6	OK	7.91091	4.2295	-0.903357	0.00054049
Pavir.Ba03757	MYB4-CK	MYB4-L6	OK	9.59089	4.05148	-1.24322	0.00054049
Pavir.Ba03765	MYB4-CK	MYB4-L6	OK	30.7987	19.8015	-0.637262	0.0178523
Pavir.Ba03769	MYB4-CK	MYB4-L6	OK	33.8185	16.8948	-1.00123	0.00054049
Pavir.Ba03780	MYB4-CK	MYB4-L6	OK	6.00568	3.87363	-0.632641	0.0337145
Pavir.Ba03789	MYB4-CK	MYB4-L6	OK	7.47202	1.05964	-2.81792	0.00054049
Pavir.Ba03798	MYB4-CK	MYB4-L6	OK	9.04332	16.9539	0.906695	0.0137963
Pavir.Ba03801	MYB4-CK	MYB4-L6	OK	2.05208	0	NA	0.00054049
Pavir.Ba03815	MYB4-CK	MYB4-L6	OK	5.59905	1.99955	-1.4855	0.00054049
Pavir.Ba03827	MYB4-CK	MYB4-L6	OK	2.07585	4.6399	1.16039	0.00054049
Pavir.Ba03828	MYB4-CK	MYB4-L6	OK	2.13734	0.925386	-1.20769	0.021667
Pavir.Ba03847	MYB4-CK	MYB4-L6	OK	0.911348	0.371985	-1.29276	0.0277864
Pavir.Ba03861	MYB4-CK	MYB4-L6	OK	18.4829	9.22987	-1.00181	0.00219696
Pavir.Ba03862	MYB4-CK	MYB4-L6	OK	3.63111	1.8194	-0.996943	0.0394765
Pavir.Ba03863	MYB4-CK	MYB4-L6	OK	10.7925	4.35317	-1.30989	0.00054049
Pavir.Ba03867	MYB4-CK	MYB4-L6	OK	23.2799	110.807	2.25089	0.00054049
Pavir.Ba03869	MYB4-CK	MYB4-L6	OK	0	3.92702	inf	0.00054049
Pavir.Ba03876	MYB4-CK	MYB4-L6	OK	30.6625	16.062	-0.932822	0.00054049
Pavir.Ba03883	MYB4-CK	MYB4-L6	OK	1.22176	0	NA	0.00054049
Pavir.Ba03887	MYB4-CK	MYB4-L6	OK	2.37182	1.34859	-0.814542	0.0413447
Pavir.Ba03890	MYB4-CK	MYB4-L6	OK	60.7317	21.5714	-1.49333	0.00054049
Pavir.Ba03892	MYB4-CK	MYB4-L6	OK	0.579369	3.09463	2.41721	0.00054049
Pavir.Ba03893	MYB4-CK	MYB4-L6	OK	59.0582	16.7809	-1.81532	0.00054049
Pavir.Ba03895	MYB4-CK	MYB4-L6	OK	0.318662	1.45214	2.18808	0.00181823
Pavir.Ba03903	MYB4-CK	MYB4-L6	OK	2.01605	0.571682	-1.81825	0.00291729
Pavir.Ba03905	MYB4-CK	MYB4-L6	OK	0.460445	1.26594	1.45911	0.00424846
Pavir.Ba03908	MYB4-CK	MYB4-L6	OK	0.865682	1.7043	0.977272	0.0326383
Pavir.Ba03927	MYB4-CK	MYB4-L6	OK	2.93224	6.24484	1.09066	0.00100099
Pavir.Ba03963	MYB4-CK	MYB4-L6	OK	1.12084	3.48466	1.63644	0.00054049
Pavir.Ba03973	MYB4-CK	MYB4-L6	OK	14.2157	5.32272	-1.41725	0.00054049
Pavir.Ba03987	MYB4-CK	MYB4-L6	OK	59.9678	89.4923	0.577576	0.0322765
Pavir.Ba03990	MYB4-CK	MYB4-L6	OK	10.1723	18.2273	0.841457	0.0189228
Pavir.Ba03992	MYB4-CK	MYB4-L6	OK	2.96197	4.90566	0.727888	0.0365228
Pavir.Ba03993	MYB4-CK	MYB4-L6	OK	16.2988	158.368	3.28044	0.00054049
Pavir.Ba03996	MYB4-CK	MYB4-L6	OK	14.6379	3.54636	-2.04529	0.00054049
Pavir.Ba04007	MYB4-CK	MYB4-L6	OK	6.93068	1.76927	-1.96985	0.00054049
Pavir.Ba04015	MYB4-CK	MYB4-L6	OK	12.3754	8.0162	-0.626481	0.019353
Pavir.Ba04018	MYB4-CK	MYB4-L6	OK	21.2709	69.5473	1.70911	0.00054049
Pavir.Ba04029	MYB4-CK	MYB4-L6	OK	1.05182	2.75208	1.38763	0.0309871
Pavir.Bb00001	MYB4-CK	MYB4-L6	OK	5.39207	16.3909	1.60398	0.00054049
Pavir.Bb00009	MYB4-CK	MYB4-L6	OK	2.53101	0	NA	0.00054049
Pavir.Bb00024	MYB4-CK	MYB4-L6	OK	0.334986	1.41772	2.0814	0.0066568
Pavir.Bb00031	MYB4-CK	MYB4-L6	OK	2.5605	5.31356	1.05326	0.0171964
Pavir.Bb00035	MYB4-CK	MYB4-L6	OK	5.83502	18.2912	1.64834	0.00054049
Pavir.Bb00037	MYB4-CK	MYB4-L6	OK	60.2878	38.038	-0.664423	0.0101464
Pavir.Bb00040	MYB4-CK	MYB4-L6	OK	0.323989	1.11559	1.78379	0.0163096
Pavir.Bb00045	MYB4-CK	MYB4-L6	OK	1.15594	26.1542	4.49991	0.00054049
Pavir.Bb00048	MYB4-CK	MYB4-L6	OK	12.4093	1.32096	-3.23176	0.00054049
Pavir.Bb00061	MYB4-CK	MYB4-L6	OK	0.296834	1.41346	2.2515	0.00256292
Pavir.Bb00074	MYB4-CK	MYB4-L6	OK	30.4576	62.9937	1.0484	0.00054049
Pavir.Bb00084	MYB4-CK	MYB4-L6	OK	9.84667	22.3979	1.18566	0.0394765
Pavir.Bb00085	MYB4-CK	MYB4-L6	OK	80.6598	8.99506	-3.16465	0.00054049
Pavir.Bb00088	MYB4-CK	MYB4-L6	OK	6.4602	2.86922	-1.17092	0.00054049
Pavir.Bb00089	MYB4-CK	MYB4-L6	OK	17.3034	5.40213	-1.67945	0.00054049
Pavir.Bb00092	MYB4-CK	MYB4-L6	OK	2.1186	0.775534	-1.44985	0.00219696
Pavir.Bb00094	MYB4-CK	MYB4-L6	OK	1.06933	4.34719	2.02338	0.00054049
Pavir.Bb00097	MYB4-CK	MYB4-L6	OK	11.01	68.9097	2.6459	0.00054049
Pavir.Bb00098	MYB4-CK	MYB4-L6	OK	0.186131	3.83467	4.36471	0.00054049
Pavir.Bb00123	MYB4-CK	MYB4-L6	OK	72.5947	41.4641	-0.807999	0.00142212
Pavir.Bb00125	MYB4-CK	MYB4-L6	OK	163.38	383.504	1.23101	0.00100099
Pavir.Bb00128	MYB4-CK	MYB4-L6	OK	1.46886	2.97845	1.01986	0.00831692
Pavir.Bb00142	MYB4-CK	MYB4-L6	OK	1.37284	3.16718	1.20603	0.0108999
Pavir.Bb00170	MYB4-CK	MYB4-L6	OK	3.50959	0.335057	-3.38882	0.00054049
Pavir.Bb00184	MYB4-CK	MYB4-L6	OK	0.582202	1.21977	1.06702	0.0479294
Pavir.Bb00211	MYB4-CK	MYB4-L6	OK	5.99174	2.50509	-1.25811	0.00054049
Pavir.Bb00214	MYB4-CK	MYB4-L6	OK	0.843718	1.82501	1.11307	0.00256292
Pavir.Bb00223	MYB4-CK	MYB4-L6	OK	2.81376	0.398535	-2.81972	0.00054049
Pavir.Bb00227	MYB4-CK	MYB4-L6	OK	0.635511	1.25148	0.977647	0.0333538
Pavir.Bb00228	MYB4-CK	MYB4-L6	OK	0.857204	1.60358	0.903588	0.0326383
Pavir.Bb00230	MYB4-CK	MYB4-L6	OK	2.87235	0.830364	-1.79041	0.00054049
Pavir.Bb00241	MYB4-CK	MYB4-L6	OK	13.6855	6.87486	-0.993245	0.00054049
Pavir.Bb00244	MYB4-CK	MYB4-L6	OK	10.9842	4.52719	-1.27874	0.00637243
Pavir.Bb00255	MYB4-CK	MYB4-L6	OK	49.4191	21.0695	-1.22991	0.00054049
Pavir.Bb00256	MYB4-CK	MYB4-L6	OK	3.98232	7.00963	0.815729	0.0149549
Pavir.Bb00258	MYB4-CK	MYB4-L6	OK	6.86944	0.643726	-3.41567	0.00054049
Pavir.Bb00259	MYB4-CK	MYB4-L6	OK	3.24089	1.50009	-1.11134	0.00054049
Pavir.Bb00260	MYB4-CK	MYB4-L6	OK	4.32114	0.352478	-3.61581	0.00054049
Pavir.Bb00262	MYB4-CK	MYB4-L6	OK	0.885536	1.94669	1.1364	0.0165319
Pavir.Bb00272	MYB4-CK	MYB4-L6	OK	47.5724	14.211	-1.74312	0.00054049
Pavir.Bb00277	MYB4-CK	MYB4-L6	OK	17.2568	2.53172	-2.76898	0.00054049
Pavir.Bb00282	MYB4-CK	MYB4-L6	OK	23.3325	118.07	2.33922	0.00054049
Pavir.Bb00290	MYB4-CK	MYB4-L6	OK	1.84315	5.51914	1.58227	0.00054049
Pavir.Bb00319	MYB4-CK	MYB4-L6	OK	0.268076	0.971284	1.85725	0.0171964
Pavir.Bb00346	MYB4-CK	MYB4-L6	OK	0.778813	2.591	1.73416	0.0147236
Pavir.Bb00347	MYB4-CK	MYB4-L6	OK	20.9695	9.40337	-1.15704	0.00054049
Pavir.Bb00348	MYB4-CK	MYB4-L6	OK	12.0999	6.58056	-0.878711	0.00291729
Pavir.Bb00352	MYB4-CK	MYB4-L6	OK	27.6851	53.6774	0.955208	0.00054049
Pavir.Bb00353	MYB4-CK	MYB4-L6	OK	0.323489	1.5199	2.23219	0.00181823
Pavir.Bb00365	MYB4-CK	MYB4-L6	OK	10.9409	6.8751	-0.670278	0.0421801
Pavir.Bb00383	MYB4-CK	MYB4-L6	OK	163.476	97.0851	-0.751757	0.0118862
Pavir.Bb00387	MYB4-CK	MYB4-L6	OK	85.1491	51.5221	-0.724801	0.0126142
Pavir.Bb00400	MYB4-CK	MYB4-L6	OK	62.0507	29.5487	-1.07035	0.00054049
Pavir.Bb00403	MYB4-CK	MYB4-L6	OK	3.22426	1.59744	-1.01321	0.0101464
Pavir.Bb00411	MYB4-CK	MYB4-L6	OK	4.6783	7.53437	0.6875	0.0169757
Pavir.Bb00415	MYB4-CK	MYB4-L6	OK	0.402274	0.925295	1.20173	0.0184939
Pavir.Bb00421	MYB4-CK	MYB4-L6	OK	2.90613	0.162145	-4.16374	0.00326233
Pavir.Bb00424	MYB4-CK	MYB4-L6	OK	0.327824	1.93887	2.56422	0.00054049
Pavir.Bb00431	MYB4-CK	MYB4-L6	OK	18.9194	8.08274	-1.22695	0.00054049
Pavir.Bb00432	MYB4-CK	MYB4-L6	OK	3.07983	11.3742	1.88484	0.00054049
Pavir.Bb00433	MYB4-CK	MYB4-L6	OK	1.7063	0.791345	-1.10849	0.0416838
Pavir.Bb00441	MYB4-CK	MYB4-L6	OK	8.14065	17.1564	1.07553	0.00054049
Pavir.Bb00460	MYB4-CK	MYB4-L6	OK	1.70254	0.18643	-3.19098	0.0128545
Pavir.Bb00467	MYB4-CK	MYB4-L6	OK	2.84356	0.880765	-1.69087	0.00054049
Pavir.Bb00468	MYB4-CK	MYB4-L6	OK	13.5354	25.2634	0.90031	0.00100099
Pavir.Bb00469	MYB4-CK	MYB4-L6	OK	1.89947	3.35754	0.82181	0.0266303
Pavir.Bb00481	MYB4-CK	MYB4-L6	OK	14.1159	7.69926	-0.874527	0.00456502
Pavir.Bb00482	MYB4-CK	MYB4-L6	OK	3.8342	12.0812	1.65576	0.00054049
Pavir.Bb00487	MYB4-CK	MYB4-L6	OK	3.67557	0	NA	0.00054049
Pavir.Bb00488	MYB4-CK	MYB4-L6	OK	0.88019	0	NA	0.00054049
Pavir.Bb00503	MYB4-CK	MYB4-L6	OK	18.7312	37.4549	0.999715	0.00054049
Pavir.Bb00506	MYB4-CK	MYB4-L6	OK	1.32101	4.46976	1.75855	0.00054049
Pavir.Bb00513	MYB4-CK	MYB4-L6	OK	1.98707	0.636996	-1.64128	0.00054049
Pavir.Bb00517	MYB4-CK	MYB4-L6	OK	0.94985	0.33315	-1.51153	0.0384378
Pavir.Bb00525	MYB4-CK	MYB4-L6	OK	11.5058	5.69302	-1.01509	0.00142212
Pavir.Bb00527	MYB4-CK	MYB4-L6	OK	1.23757	0.289576	-2.0955	0.0328213
Pavir.Bb00529	MYB4-CK	MYB4-L6	OK	0.308717	1.93191	2.64567	0.00548759
Pavir.Bb00533	MYB4-CK	MYB4-L6	OK	15.043	28.2505	0.909179	0.00054049
Pavir.Bb00543	MYB4-CK	MYB4-L6	OK	21.6155	14.6166	-0.564461	0.0360041
Pavir.Bb00554	MYB4-CK	MYB4-L6	OK	0.178463	2.1898	3.6171	0.00054049
Pavir.Bb00555	MYB4-CK	MYB4-L6	OK	8.3935	3.56235	-1.23644	0.00291729
Pavir.Bb00559	MYB4-CK	MYB4-L6	OK	6.06844	0.567161	-3.41949	0.00054049
Pavir.Bb00560	MYB4-CK	MYB4-L6	OK	18.8205	6.50998	-1.53158	0.00054049
Pavir.Bb00566	MYB4-CK	MYB4-L6	OK	0.962552	3.47625	1.8526	0.00054049
Pavir.Bb00575	MYB4-CK	MYB4-L6	OK	1.55875	3.21327	1.04365	0.04985
Pavir.Bb00583	MYB4-CK	MYB4-L6	OK	10.0894	0	NA	0.00054049
Pavir.Bb00602	MYB4-CK	MYB4-L6	OK	4.49236	9.39651	1.06465	0.0224886
Pavir.Bb00620	MYB4-CK	MYB4-L6	OK	2.27299	4.11517	0.856362	0.020418
Pavir.Bb00625	MYB4-CK	MYB4-L6	OK	0.320015	0.874511	1.45034	0.00359763
Pavir.Bb00626	MYB4-CK	MYB4-L6	OK	17.3724	10.2124	-0.766479	0.0096346
Pavir.Bb00644	MYB4-CK	MYB4-L6	OK	21.1069	13.8428	-0.608579	0.0281694
Pavir.Bb00647	MYB4-CK	MYB4-L6	OK	0	1.83947	inf	0.00054049
Pavir.Bb00655	MYB4-CK	MYB4-L6	OK	29.2415	51.0949	0.805159	0.00219696
Pavir.Bb00656	MYB4-CK	MYB4-L6	OK	3.32498	1.66664	-0.996399	0.0232887
Pavir.Bb00660	MYB4-CK	MYB4-L6	OK	0.646119	1.55778	1.26962	0.00142212
Pavir.Bb00680	MYB4-CK	MYB4-L6	OK	34.9226	18.4629	-0.919532	0.00054049
Pavir.Bb00688	MYB4-CK	MYB4-L6	OK	23.0828	44.9794	0.962443	0.00054049
Pavir.Bb00693	MYB4-CK	MYB4-L6	OK	0.375006	0.927441	1.30634	0.0436838
Pavir.Bb00694	MYB4-CK	MYB4-L6	OK	51.1105	35.2202	-0.537216	0.0466417
Pavir.Bb00698	MYB4-CK	MYB4-L6	OK	4.288	8.51281	0.989332	0.00608007
Pavir.Bb00699	MYB4-CK	MYB4-L6	OK	7.61265	4.52022	-0.752006	0.00608007
Pavir.Bb00700	MYB4-CK	MYB4-L6	OK	12.5134	7.49623	-0.739232	0.0441813
Pavir.Bb00717	MYB4-CK	MYB4-L6	OK	0.292381	0.858214	1.55349	0.00518472
Pavir.Bb00730	MYB4-CK	MYB4-L6	OK	1.67677	0.22176	-2.91862	0.00054049
Pavir.Bb00731	MYB4-CK	MYB4-L6	OK	5.2642	9.89947	0.911139	0.00548759
Pavir.Bb00733	MYB4-CK	MYB4-L6	OK	0.946167	2.35812	1.31747	0.0178523
Pavir.Bb00747	MYB4-CK	MYB4-L6	OK	1.55406	4.92217	1.66325	0.00054049
Pavir.Bb00751	MYB4-CK	MYB4-L6	OK	0.779231	3.91151	2.3276	0.00054049
Pavir.Bb00756	MYB4-CK	MYB4-L6	OK	18.1814	32.5307	0.839342	0.00326233
Pavir.Bb00757	MYB4-CK	MYB4-L6	OK	1.56261	0.214197	-2.86695	0.00142212
Pavir.Bb00767	MYB4-CK	MYB4-L6	OK	7.48025	3.39123	-1.14128	0.00100099
Pavir.Bb00772	MYB4-CK	MYB4-L6	OK	16.2491	9.41006	-0.788084	0.0096346
Pavir.Bb00773	MYB4-CK	MYB4-L6	OK	8.62742	19.0414	1.14213	0.00100099
Pavir.Bb00784	MYB4-CK	MYB4-L6	OK	1.1321	3.60812	1.67225	0.00054049
Pavir.Bb00785	MYB4-CK	MYB4-L6	OK	7.53693	4.30807	-0.806936	0.0197802
Pavir.Bb00787	MYB4-CK	MYB4-L6	OK	0.104024	3.92927	5.23928	0.0214592
Pavir.Bb00791	MYB4-CK	MYB4-L6	OK	3.43575	6.31009	0.877038	0.00608007
Pavir.Bb00796	MYB4-CK	MYB4-L6	OK	24.8749	43.3914	0.802717	0.00100099
Pavir.Bb00799	MYB4-CK	MYB4-L6	OK	4.86421	74.0517	3.92826	0.00054049
Pavir.Bb00813	MYB4-CK	MYB4-L6	OK	20.0471	6.7719	-1.56576	0.00054049
Pavir.Bb00819	MYB4-CK	MYB4-L6	OK	1.19991	0.23452	-2.35514	0.0329909
Pavir.Bb00837	MYB4-CK	MYB4-L6	OK	3.14114	1.58979	-0.982451	0.0184939
Pavir.Bb00851	MYB4-CK	MYB4-L6	OK	8.56258	0.144282	-5.89108	0.00054049
Pavir.Bb00857	MYB4-CK	MYB4-L6	OK	11.6713	6.07429	-0.942183	0.00054049
Pavir.Bb00866	MYB4-CK	MYB4-L6	OK	0.32402	1.33456	2.04221	0.00181823
Pavir.Bb00867	MYB4-CK	MYB4-L6	OK	4.31451	7.60435	0.817629	0.0368734
Pavir.Bb00888	MYB4-CK	MYB4-L6	OK	2.95966	5.97835	1.01432	0.03024
Pavir.Bb00903	MYB4-CK	MYB4-L6	OK	3.30099	1.70999	-0.948915	0.00750025
Pavir.Bb00910	MYB4-CK	MYB4-L6	OK	4.02333	6.9829	0.795438	0.0493742
Pavir.Bb00919	MYB4-CK	MYB4-L6	OK	2.27459	4.64615	1.03043	0.00100099
Pavir.Bb00920	MYB4-CK	MYB4-L6	OK	0.676897	3.19735	2.23987	0.0450082
Pavir.Bb00923	MYB4-CK	MYB4-L6	OK	25.8668	17.8976	-0.531336	0.0492125
Pavir.Bb00928	MYB4-CK	MYB4-L6	OK	40.5779	18.4411	-1.13777	0.00054049
Pavir.Bb00929	MYB4-CK	MYB4-L6	OK	14.4075	5.84321	-1.30199	0.00054049
Pavir.Bb00940	MYB4-CK	MYB4-L6	OK	7.36731	2.34039	-1.65439	0.00054049
Pavir.Bb00942	MYB4-CK	MYB4-L6	OK	0.19275	0.813919	2.07815	0.0358258
Pavir.Bb00943	MYB4-CK	MYB4-L6	OK	1.18508	2.26155	0.932323	0.0176313
Pavir.Bb00949	MYB4-CK	MYB4-L6	OK	5.69129	11.4401	1.00727	0.00054049
Pavir.Bb00970	MYB4-CK	MYB4-L6	OK	1.40795	4.62064	1.7145	0.00392544
Pavir.Bb00997	MYB4-CK	MYB4-L6	OK	8.01464	1.59942	-2.32509	0.00054049
Pavir.Bb00998	MYB4-CK	MYB4-L6	OK	1.80514	0.470784	-1.93897	0.0160849
Pavir.Bb00999	MYB4-CK	MYB4-L6	OK	21.9293	6.40017	-1.77668	0.00054049
Pavir.Bb01000	MYB4-CK	MYB4-L6	OK	3.79565	0.514016	-2.88446	0.00054049
Pavir.Bb01001	MYB4-CK	MYB4-L6	OK	2.21067	0.14681	-3.91247	0.0283601
Pavir.Bb01003	MYB4-CK	MYB4-L6	OK	0.347156	0.969066	1.48101	0.0113934
Pavir.Bb01007	MYB4-CK	MYB4-L6	OK	3.69392	0	NA	0.00054049
Pavir.Bb01013	MYB4-CK	MYB4-L6	OK	1.87036	0.140038	-3.73943	0.00054049
Pavir.Bb01014	MYB4-CK	MYB4-L6	OK	5.26092	2.91216	-0.853226	0.0066568
Pavir.Bb01018	MYB4-CK	MYB4-L6	OK	9.37809	4.19897	-1.15926	0.00181823
Pavir.Bb01020	MYB4-CK	MYB4-L6	OK	0.990166	0.294369	-1.75004	0.00608007
Pavir.Bb01024	MYB4-CK	MYB4-L6	OK	4.81625	2.77999	-0.792832	0.0165319
Pavir.Bb01027	MYB4-CK	MYB4-L6	OK	5.7997	15.6081	1.42825	0.00100099
Pavir.Bb01038	MYB4-CK	MYB4-L6	OK	0.517118	2.71521	2.3925	0.0454979
Pavir.Bb01039	MYB4-CK	MYB4-L6	OK	0.147676	9.36779	5.9872	0.00142212
Pavir.Bb01054	MYB4-CK	MYB4-L6	OK	16.1123	10.3234	-0.642249	0.0474486
Pavir.Bb01055	MYB4-CK	MYB4-L6	OK	2.15544	4.00725	0.89463	0.0206257
Pavir.Bb01057	MYB4-CK	MYB4-L6	OK	9.69362	4.53057	-1.09734	0.00181823
Pavir.Bb01061	MYB4-CK	MYB4-L6	OK	3.25743	16.0625	2.30189	0.00054049
Pavir.Bb01072	MYB4-CK	MYB4-L6	OK	30.5016	51.1725	0.746484	0.0057862
Pavir.Bb01084	MYB4-CK	MYB4-L6	OK	0.687314	1.86651	1.4413	0.00100099
Pavir.Bb01086	MYB4-CK	MYB4-L6	OK	33.8573	18.8889	-0.841926	0.00181823
Pavir.Bb01091	MYB4-CK	MYB4-L6	OK	11.7085	17.3708	0.569108	0.0451714
Pavir.Bb01093	MYB4-CK	MYB4-L6	OK	2.32146	4.34361	0.903859	0.0342243
Pavir.Bb01103	MYB4-CK	MYB4-L6	OK	1.31269	0	NA	0.00054049
Pavir.Bb01118	MYB4-CK	MYB4-L6	OK	0.680101	1.59261	1.22757	0.0324617
Pavir.Bb01121	MYB4-CK	MYB4-L6	OK	5.16587	2.60933	-0.985334	0.00100099
Pavir.Bb01131	MYB4-CK	MYB4-L6	OK	7.25579	2.93864	-1.30398	0.00219696
Pavir.Bb01146	MYB4-CK	MYB4-L6	OK	7.27809	2.26889	-1.68157	0.00054049
Pavir.Bb01150	MYB4-CK	MYB4-L6	OK	12.0519	8.17488	-0.559991	0.04033
Pavir.Bb01151	MYB4-CK	MYB4-L6	OK	14.17	9.32345	-0.603907	0.0340438
Pavir.Bb01152	MYB4-CK	MYB4-L6	OK	1.86318	0	NA	0.00054049
Pavir.Bb01157	MYB4-CK	MYB4-L6	OK	6.75817	3.10561	-1.12175	0.0224886
Pavir.Bb01176	MYB4-CK	MYB4-L6	OK	8.45259	12.3781	0.550322	0.0463184
Pavir.Bb01183	MYB4-CK	MYB4-L6	OK	19.5279	45.2221	1.21149	0.00054049
Pavir.Bb01191	MYB4-CK	MYB4-L6	OK	1.6544	0.559999	-1.56281	0.00487743
Pavir.Bb01194	MYB4-CK	MYB4-L6	OK	0.134721	0.853346	2.66315	0.0456618
Pavir.Bb01207	MYB4-CK	MYB4-L6	OK	7.9756	4.13909	-0.94628	0.00142212
Pavir.Bb01216	MYB4-CK	MYB4-L6	OK	66.7839	26.822	-1.31608	0.00054049
Pavir.Bb01219	MYB4-CK	MYB4-L6	OK	9.59726	5.82421	-0.720562	0.00831692
Pavir.Bb01235	MYB4-CK	MYB4-L6	OK	1.78509	0.119522	-3.90064	0.0066568
Pavir.Bb01236	MYB4-CK	MYB4-L6	OK	0.320833	3.46335	3.43228	0.028552
Pavir.Bb01237	MYB4-CK	MYB4-L6	OK	2.69774	0.816716	-1.72384	0.0408405
Pavir.Bb01242	MYB4-CK	MYB4-L6	OK	1.64255	0	NA	0.00054049
Pavir.Bb01261	MYB4-CK	MYB4-L6	OK	28.044	9.38884	-1.57868	0.00054049
Pavir.Bb01273	MYB4-CK	MYB4-L6	OK	0.349546	2.84389	3.02431	0.00054049
Pavir.Bb01279	MYB4-CK	MYB4-L6	OK	5.57906	10.5028	0.912675	0.00181823
Pavir.Bb01282	MYB4-CK	MYB4-L6	OK	0.0510642	7.09542	7.11843	0.00054049
Pavir.Bb01297	MYB4-CK	MYB4-L6	OK	0.157449	1.06347	2.75582	0.0111469
Pavir.Bb01316	MYB4-CK	MYB4-L6	OK	0	5.96964	inf	0.00054049
Pavir.Bb01320	MYB4-CK	MYB4-L6	OK	22.5668	8.81255	-1.35657	0.00054049
Pavir.Bb01327	MYB4-CK	MYB4-L6	OK	45.3041	27.6415	-0.712806	0.00722053
Pavir.Bb01341	MYB4-CK	MYB4-L6	OK	0	0.945146	inf	0.00054049
Pavir.Bb01342	MYB4-CK	MYB4-L6	OK	3.49565	9.67535	1.46875	0.00054049
Pavir.Bb01350	MYB4-CK	MYB4-L6	OK	2.81499	7.23776	1.36241	0.00054049
Pavir.Bb01355	MYB4-CK	MYB4-L6	OK	3.54589	0.220632	-4.00643	0.00054049
Pavir.Bb01358	MYB4-CK	MYB4-L6	OK	1.65277	0.219294	-2.91395	0.00181823
Pavir.Bb01364	MYB4-CK	MYB4-L6	OK	1.54442	0.327677	-2.23672	0.00142212
Pavir.Bb01365	MYB4-CK	MYB4-L6	OK	0	1.04372	inf	0.00054049
Pavir.Bb01376	MYB4-CK	MYB4-L6	OK	4.10974	1.07616	-1.93315	0.00054049
Pavir.Bb01377	MYB4-CK	MYB4-L6	OK	4.93941	13.5551	1.45642	0.00054049
Pavir.Bb01409	MYB4-CK	MYB4-L6	OK	1.16885	0.247162	-2.24156	0.00054049
Pavir.Bb01425	MYB4-CK	MYB4-L6	OK	0.295165	1.0935	1.88936	0.00326233
Pavir.Bb01436	MYB4-CK	MYB4-L6	OK	38.7293	16.9707	-1.19038	0.00054049
Pavir.Bb01438	MYB4-CK	MYB4-L6	OK	16.939	66.428	1.97144	0.00054049
Pavir.Bb01450	MYB4-CK	MYB4-L6	OK	1.82674	0.262632	-2.79815	0.00054049
Pavir.Bb01454	MYB4-CK	MYB4-L6	OK	3.01446	0.349705	-3.10769	0.00054049
Pavir.Bb01461	MYB4-CK	MYB4-L6	OK	4.55299	2.44416	-0.897476	0.00750025
Pavir.Bb01482	MYB4-CK	MYB4-L6	OK	0	1.47063	inf	0.00054049
Pavir.Bb01484	MYB4-CK	MYB4-L6	OK	4.81896	1.23469	-1.96458	0.00054049
Pavir.Bb01490	MYB4-CK	MYB4-L6	OK	1.29098	5.114	1.98599	0.00637243
Pavir.Bb01503	MYB4-CK	MYB4-L6	OK	2.62016	0.783376	-1.74188	0.0106486
Pavir.Bb01507	MYB4-CK	MYB4-L6	OK	3.09836	9.55303	1.62445	0.00054049
Pavir.Bb01512	MYB4-CK	MYB4-L6	OK	4.33998	0	NA	0.00054049
Pavir.Bb01530	MYB4-CK	MYB4-L6	OK	1.59122	0.52711	-1.59396	0.0057862
Pavir.Bb01559	MYB4-CK	MYB4-L6	OK	9.80932	16.8214	0.778072	0.021045
Pavir.Bb01587	MYB4-CK	MYB4-L6	OK	0.193224	1.60735	3.05634	0.00054049
Pavir.Bb01594	MYB4-CK	MYB4-L6	OK	20.16	83.7143	2.05398	0.00054049
Pavir.Bb01601	MYB4-CK	MYB4-L6	OK	57.3075	90.1492	0.653592	0.0147236
Pavir.Bb01607	MYB4-CK	MYB4-L6	OK	31.4767	20.7423	-0.60171	0.0214592
Pavir.Bb01619	MYB4-CK	MYB4-L6	OK	17.4432	7.09972	-1.29683	0.00054049
Pavir.Bb01626	MYB4-CK	MYB4-L6	OK	4.06412	1.84007	-1.14318	0.00054049
Pavir.Bb01630	MYB4-CK	MYB4-L6	OK	1.72549	0.662617	-1.38076	0.00858523
Pavir.Bb01632	MYB4-CK	MYB4-L6	OK	19.4701	35.5166	0.867235	0.00100099
Pavir.Bb01633	MYB4-CK	MYB4-L6	OK	3.71042	0.700003	-2.40615	0.00054049
Pavir.Bb01635	MYB4-CK	MYB4-L6	OK	1.33172	0.626969	-1.08682	0.0195673
Pavir.Bb01636	MYB4-CK	MYB4-L6	OK	136.785	44.942	-1.60578	0.00054049
Pavir.Bb01640	MYB4-CK	MYB4-L6	OK	5.15735	10.0088	0.956565	0.00054049
Pavir.Bb01644	MYB4-CK	MYB4-L6	OK	0.126705	1.32041	3.38144	0.0351186
Pavir.Bb01650	MYB4-CK	MYB4-L6	OK	0.357023	0.960707	1.42808	0.0418519
Pavir.Bb01667	MYB4-CK	MYB4-L6	OK	9.35526	23.6218	1.33627	0.00054049
Pavir.Bb01673	MYB4-CK	MYB4-L6	OK	53.5908	23.2666	-1.20372	0.00054049
Pavir.Bb01682	MYB4-CK	MYB4-L6	OK	4.46251	2.49135	-0.840928	0.0220791
Pavir.Bb01695	MYB4-CK	MYB4-L6	OK	0.690848	2.96653	2.10234	0.00054049
Pavir.Bb01697	MYB4-CK	MYB4-L6	OK	0	12.9428	inf	0.00054049
Pavir.Bb01700	MYB4-CK	MYB4-L6	OK	82.1998	49.7729	-0.723774	0.00693957
Pavir.Bb01741	MYB4-CK	MYB4-L6	OK	8.36422	15.4438	0.884726	0.00054049
Pavir.Bb01750	MYB4-CK	MYB4-L6	OK	6.2085	0	NA	0.00054049
Pavir.Bb01754	MYB4-CK	MYB4-L6	OK	6.11556	2.8066	-1.12366	0.00548759
Pavir.Bb01758	MYB4-CK	MYB4-L6	OK	16.3929	7.42399	-1.1428	0.00054049
Pavir.Bb01823	MYB4-CK	MYB4-L6	OK	11.9692	5.50528	-1.12044	0.00054049
Pavir.Bb01828	MYB4-CK	MYB4-L6	OK	13.8386	6.17823	-1.16343	0.00054049
Pavir.Bb01847	MYB4-CK	MYB4-L6	OK	1.57405	0.328815	-2.25914	0.0057862
Pavir.Bb01853	MYB4-CK	MYB4-L6	OK	2.76551	0	NA	0.00054049
Pavir.Bb01860	MYB4-CK	MYB4-L6	OK	0	0.978799	inf	0.00054049
Pavir.Bb01868	MYB4-CK	MYB4-L6	OK	91.6374	55.1144	-0.733508	0.00359763
Pavir.Bb01874	MYB4-CK	MYB4-L6	OK	0.0332879	0.922868	4.79306	0.0144939
Pavir.Bb01875	MYB4-CK	MYB4-L6	OK	26.6871	12.4979	-1.09446	0.00054049
Pavir.Bb01895	MYB4-CK	MYB4-L6	OK	0.23422	13.9237	5.89353	0.00054049
Pavir.Bb01909	MYB4-CK	MYB4-L6	OK	7.04498	2.25423	-1.64396	0.00424846
Pavir.Bb01911	MYB4-CK	MYB4-L6	OK	0.25232	0.96342	1.93291	0.0274038
Pavir.Bb01915	MYB4-CK	MYB4-L6	OK	25.8532	16.5966	-0.639455	0.0436838
Pavir.Bb01918	MYB4-CK	MYB4-L6	OK	1.85981	3.3085	0.83102	0.0250786
Pavir.Bb01920	MYB4-CK	MYB4-L6	OK	45.226	23.0164	-0.974488	0.00054049
Pavir.Bb01929	MYB4-CK	MYB4-L6	OK	2.33987	0.0535731	-5.44878	0.0160849
Pavir.Bb01930	MYB4-CK	MYB4-L6	OK	0.365184	7.37342	4.33564	0.00054049
Pavir.Bb01934	MYB4-CK	MYB4-L6	OK	1.06402	11.401	3.42157	0.00054049
Pavir.Bb01949	MYB4-CK	MYB4-L6	OK	1.81227	3.71492	1.03554	0.00693957
Pavir.Bb01981	MYB4-CK	MYB4-L6	OK	4.18752	7.21646	0.785193	0.0066568
Pavir.Bb01985	MYB4-CK	MYB4-L6	OK	0.488374	8.79562	4.17073	0.00054049
Pavir.Bb02025	MYB4-CK	MYB4-L6	OK	9.64421	19.5213	1.01731	0.00054049
Pavir.Bb02027	MYB4-CK	MYB4-L6	OK	17.1163	9.21119	-0.893909	0.00100099
Pavir.Bb02031	MYB4-CK	MYB4-L6	OK	30.6503	64.2121	1.06694	0.00054049
Pavir.Bb02032	MYB4-CK	MYB4-L6	OK	18.3035	29.6885	0.697782	0.0091134
Pavir.Bb02039	MYB4-CK	MYB4-L6	OK	2.47839	0	NA	0.00054049
Pavir.Bb02043	MYB4-CK	MYB4-L6	OK	46.8945	27.7493	-0.756968	0.0106486
Pavir.Bb02061	MYB4-CK	MYB4-L6	OK	1.46018	5.07706	1.79785	0.00054049
Pavir.Bb02072	MYB4-CK	MYB4-L6	OK	28.176	18.3614	-0.617791	0.0306152
Pavir.Bb02085	MYB4-CK	MYB4-L6	OK	0.905937	0.286436	-1.6612	0.00100099
Pavir.Bb02089	MYB4-CK	MYB4-L6	OK	0.180214	0.909546	2.33543	0.00054049
Pavir.Bb02095	MYB4-CK	MYB4-L6	OK	0.271469	1.01459	1.90204	0.0195673
Pavir.Bb02100	MYB4-CK	MYB4-L6	OK	7.84069	12.8938	0.717626	0.00777582
Pavir.Bb02107	MYB4-CK	MYB4-L6	OK	3.42343	12.3499	1.85098	0.00054049
Pavir.Bb02119	MYB4-CK	MYB4-L6	OK	2.08917	0.778741	-1.42372	0.00181823
Pavir.Bb02133	MYB4-CK	MYB4-L6	OK	13.2959	2.96967	-2.16261	0.00054049
Pavir.Bb02135	MYB4-CK	MYB4-L6	OK	0.945604	2.41157	1.35066	0.00256292
Pavir.Bb02140	MYB4-CK	MYB4-L6	OK	25.5146	7.02334	-1.86109	0.00054049
Pavir.Bb02148	MYB4-CK	MYB4-L6	OK	9.25262	3.5141	-1.39671	0.00054049
Pavir.Bb02156	MYB4-CK	MYB4-L6	OK	55.2103	21.5853	-1.35489	0.00054049
Pavir.Bb02157	MYB4-CK	MYB4-L6	OK	1.4782	55.8098	5.2386	0.00054049
Pavir.Bb02162	MYB4-CK	MYB4-L6	OK	2.08523	3.49664	0.745763	0.0384378
Pavir.Bb02166	MYB4-CK	MYB4-L6	OK	69.38	44.1169	-0.653189	0.026258
Pavir.Bb02183	MYB4-CK	MYB4-L6	OK	59.6117	32.8994	-0.857532	0.00100099
Pavir.Bb02185	MYB4-CK	MYB4-L6	OK	54.4048	25.9924	-1.06564	0.00054049
Pavir.Bb02186	MYB4-CK	MYB4-L6	OK	1.78851	0.677286	-1.40092	0.00424846
Pavir.Bb02189	MYB4-CK	MYB4-L6	OK	3.83061	14.4893	1.91935	0.00054049
Pavir.Bb02190	MYB4-CK	MYB4-L6	OK	7.9162	1.04353	-2.92334	0.00054049
Pavir.Bb02191	MYB4-CK	MYB4-L6	OK	0.823161	4.20013	2.35119	0.00054049
Pavir.Bb02195	MYB4-CK	MYB4-L6	OK	0	1.78455	inf	0.00054049
Pavir.Bb02201	MYB4-CK	MYB4-L6	OK	0.680776	6.95967	3.35377	0.00054049
Pavir.Bb02202	MYB4-CK	MYB4-L6	OK	1.01599	4.32276	2.08906	0.00054049
Pavir.Bb02213	MYB4-CK	MYB4-L6	OK	0.820999	1.59571	0.958744	0.0416838
Pavir.Bb02214	MYB4-CK	MYB4-L6	OK	5.57564	8.72638	0.646246	0.0356504
Pavir.Bb02227	MYB4-CK	MYB4-L6	OK	3.71219	1.9103	-0.958472	0.0160849
Pavir.Bb02246	MYB4-CK	MYB4-L6	OK	17.2707	86.9751	2.33228	0.00054049
Pavir.Bb02247	MYB4-CK	MYB4-L6	OK	0.194541	2.41754	3.63539	0.00054049
Pavir.Bb02260	MYB4-CK	MYB4-L6	OK	0.136234	9.80584	6.16948	0.00054049
Pavir.Bb02262	MYB4-CK	MYB4-L6	OK	1.8995	4.2447	1.16005	0.0158605
Pavir.Bb02269	MYB4-CK	MYB4-L6	OK	1.33939	2.73097	1.02784	0.0126142
Pavir.Bb02277	MYB4-CK	MYB4-L6	OK	5.53965	3.17041	-0.805124	0.0189228
Pavir.Bb02280	MYB4-CK	MYB4-L6	OK	8.19113	3.12435	-1.39051	0.00054049
Pavir.Bb02292	MYB4-CK	MYB4-L6	OK	0.934238	0.201361	-2.21401	0.0317253
Pavir.Bb02317	MYB4-CK	MYB4-L6	OK	17.2573	28.5094	0.724234	0.00548759
Pavir.Bb02318	MYB4-CK	MYB4-L6	OK	2.67727	4.27387	0.674781	0.046967
Pavir.Bb02320	MYB4-CK	MYB4-L6	OK	0.520188	3.22491	2.63215	0.00054049
Pavir.Bb02344	MYB4-CK	MYB4-L6	OK	0.712906	2.05827	1.52965	0.00937638
Pavir.Bb02368	MYB4-CK	MYB4-L6	OK	118.519	67.7002	-0.807888	0.00219696
Pavir.Bb02371	MYB4-CK	MYB4-L6	OK	12.188	7.80121	-0.643697	0.0178523
Pavir.Bb02374	MYB4-CK	MYB4-L6	OK	17.1028	8.76407	-0.964557	0.00256292
Pavir.Bb02387	MYB4-CK	MYB4-L6	OK	1.58812	0.588734	-1.43164	0.00291729
Pavir.Bb02406	MYB4-CK	MYB4-L6	OK	56.7408	29.8464	-0.926829	0.00054049
Pavir.Bb02424	MYB4-CK	MYB4-L6	OK	1.81498	0.893111	-1.02304	0.022284
Pavir.Bb02444	MYB4-CK	MYB4-L6	OK	0	2.06524	inf	0.00054049
Pavir.Bb02447	MYB4-CK	MYB4-L6	OK	0.448546	2.05852	2.19828	0.00054049
Pavir.Bb02449	MYB4-CK	MYB4-L6	OK	2.26379	5.10184	1.17228	0.0147236
Pavir.Bb02463	MYB4-CK	MYB4-L6	OK	8.9988	5.96487	-0.593243	0.0398187
Pavir.Bb02465	MYB4-CK	MYB4-L6	OK	16.0029	6.89518	-1.21467	0.00100099
Pavir.Bb02478	MYB4-CK	MYB4-L6	OK	1.36033	3.46056	1.34704	0.00750025
Pavir.Bb02482	MYB4-CK	MYB4-L6	OK	0.0945377	1.56463	4.04879	0.0240888
Pavir.Bb02497	MYB4-CK	MYB4-L6	OK	4.98481	1.09777	-2.18296	0.00054049
Pavir.Bb02512	MYB4-CK	MYB4-L6	OK	11.988	7.0411	-0.767719	0.00392544
Pavir.Bb02520	MYB4-CK	MYB4-L6	OK	26.8002	14.948	-0.842291	0.00181823
Pavir.Bb02527	MYB4-CK	MYB4-L6	OK	0	8.75719	inf	0.00054049
Pavir.Bb02530	MYB4-CK	MYB4-L6	OK	2.55654	0.608795	-2.07017	0.00181823
Pavir.Bb02534	MYB4-CK	MYB4-L6	OK	1.43784	2.60139	0.85538	0.0331741
Pavir.Bb02554	MYB4-CK	MYB4-L6	OK	330.942	521.207	0.655279	0.0408405
Pavir.Bb02555	MYB4-CK	MYB4-L6	OK	18.1345	11.4309	-0.665793	0.0113934
Pavir.Bb02558	MYB4-CK	MYB4-L6	OK	20.7725	33.1277	0.673358	0.021667
Pavir.Bb02560	MYB4-CK	MYB4-L6	OK	8.22926	13.296	0.692158	0.0137963
Pavir.Bb02573	MYB4-CK	MYB4-L6	OK	6.19613	2.32023	-1.4171	0.00100099
Pavir.Bb02576	MYB4-CK	MYB4-L6	OK	11.9401	2.69329	-2.14837	0.00054049
Pavir.Bb02577	MYB4-CK	MYB4-L6	OK	9.63081	1.32477	-2.86191	0.00054049
Pavir.Bb02579	MYB4-CK	MYB4-L6	OK	25.8885	10.5795	-1.29104	0.00054049
Pavir.Bb02581	MYB4-CK	MYB4-L6	OK	6.84657	4.48345	-0.610771	0.033534
Pavir.Bb02582	MYB4-CK	MYB4-L6	OK	17.4585	11.194	-0.641204	0.0224886
Pavir.Bb02591	MYB4-CK	MYB4-L6	OK	5.5744	1.79529	-1.6346	0.00054049
Pavir.Bb02599	MYB4-CK	MYB4-L6	OK	5.17185	3.12353	-0.727503	0.0135623
Pavir.Bb02600	MYB4-CK	MYB4-L6	OK	0	2.10163	inf	0.00054049
Pavir.Bb02601	MYB4-CK	MYB4-L6	OK	0.479463	3.45614	2.84967	0.00054049
Pavir.Bb02617	MYB4-CK	MYB4-L6	OK	1.07712	0.371041	-1.53753	0.00100099
Pavir.Bb02618	MYB4-CK	MYB4-L6	OK	1.00583	1.90543	0.921731	0.0258659
Pavir.Bb02619	MYB4-CK	MYB4-L6	OK	2.01016	0.898907	-1.16107	0.00424846
Pavir.Bb02622	MYB4-CK	MYB4-L6	OK	1.34617	4.14174	1.62137	0.00831692
Pavir.Bb02625	MYB4-CK	MYB4-L6	OK	5.6185	16.9589	1.59379	0.00392544
Pavir.Bb02633	MYB4-CK	MYB4-L6	OK	7.08194	3.90776	-0.857801	0.0195673
Pavir.Bb02639	MYB4-CK	MYB4-L6	OK	11.5367	36.4611	1.66013	0.00054049
Pavir.Bb02641	MYB4-CK	MYB4-L6	OK	1.42664	0.172477	-3.04814	0.0144939
Pavir.Bb02653	MYB4-CK	MYB4-L6	OK	20.3976	13.5448	-0.590661	0.0370473
Pavir.Bb02656	MYB4-CK	MYB4-L6	OK	19.8021	29.1488	0.557781	0.037396
Pavir.Bb02662	MYB4-CK	MYB4-L6	OK	2.99669	1.78191	-0.749943	0.0428549
Pavir.Bb02667	MYB4-CK	MYB4-L6	OK	1.00547	2.3353	1.21574	0.00424846
Pavir.Bb02676	MYB4-CK	MYB4-L6	OK	89.2035	55.4313	-0.686401	0.0116408
Pavir.Bb02678	MYB4-CK	MYB4-L6	OK	3.05987	0.527221	-2.53699	0.00054049
Pavir.Bb02679	MYB4-CK	MYB4-L6	OK	56.5306	28.4845	-0.988856	0.00054049
Pavir.Bb02703	MYB4-CK	MYB4-L6	OK	13.992	9.09956	-0.620738	0.0254751
Pavir.Bb02705	MYB4-CK	MYB4-L6	OK	31.4329	16.9809	-0.888357	0.00256292
Pavir.Bb02716	MYB4-CK	MYB4-L6	OK	9.34714	21.1563	1.17849	0.00054049
Pavir.Bb02738	MYB4-CK	MYB4-L6	OK	16.1293	10.1644	-0.666154	0.033534
Pavir.Bb02767	MYB4-CK	MYB4-L6	OK	86.4723	42.6185	-1.02076	0.00054049
Pavir.Bb02770	MYB4-CK	MYB4-L6	OK	1.32637	7.52318	2.50387	0.00054049
Pavir.Bb02772	MYB4-CK	MYB4-L6	OK	2.08219	0.98813	-1.07533	0.00256292
Pavir.Bb02780	MYB4-CK	MYB4-L6	OK	0.278176	2.47016	3.15054	0.00054049
Pavir.Bb02783	MYB4-CK	MYB4-L6	OK	18.895	9.13722	-1.04818	0.00054049
Pavir.Bb02794	MYB4-CK	MYB4-L6	OK	2.20886	3.64505	0.722634	0.0275965
Pavir.Bb02803	MYB4-CK	MYB4-L6	OK	1.44548	2.3399	0.694898	0.048735
Pavir.Bb02804	MYB4-CK	MYB4-L6	OK	10.099	6.23107	-0.696657	0.0103997
Pavir.Bb02806	MYB4-CK	MYB4-L6	OK	11.9211	18.184	0.609153	0.0277864
Pavir.Bb02822	MYB4-CK	MYB4-L6	OK	29.7865	11.2564	-1.40391	0.00054049
Pavir.Bb02825	MYB4-CK	MYB4-L6	OK	9.72543	4.97158	-0.968057	0.00456502
Pavir.Bb02840	MYB4-CK	MYB4-L6	OK	3.28943	1.39085	-1.24187	0.00804797
Pavir.Bb02841	MYB4-CK	MYB4-L6	OK	12.2186	7.63146	-0.67905	0.0459895
Pavir.Bb02844	MYB4-CK	MYB4-L6	OK	2.03444	1.09093	-0.899071	0.0356504
Pavir.Bb02847	MYB4-CK	MYB4-L6	OK	0.433254	2.95255	2.76868	0.0202063
Pavir.Bb02858	MYB4-CK	MYB4-L6	OK	42.4911	29.1572	-0.543307	0.0396469
Pavir.Bb02861	MYB4-CK	MYB4-L6	OK	4.35038	10.8067	1.31272	0.00054049
Pavir.Bb02875	MYB4-CK	MYB4-L6	OK	4.60137	1.75239	-1.39274	0.00054049
Pavir.Bb02884	MYB4-CK	MYB4-L6	OK	6.79646	10.3312	0.604152	0.0296793
Pavir.Bb02885	MYB4-CK	MYB4-L6	OK	1.19312	6.63753	2.47591	0.00054049
Pavir.Bb02904	MYB4-CK	MYB4-L6	OK	2.17024	3.71133	0.774083	0.0438515
Pavir.Bb02905	MYB4-CK	MYB4-L6	OK	1.5807	0.545058	-1.53608	0.0356504
Pavir.Bb02920	MYB4-CK	MYB4-L6	OK	50.1245	26.5513	-0.916735	0.00054049
Pavir.Bb02922	MYB4-CK	MYB4-L6	OK	9.1286	15.9738	0.807241	0.0103997
Pavir.Bb02923	MYB4-CK	MYB4-L6	OK	31.1583	47.9324	0.621386	0.0495328
Pavir.Bb02929	MYB4-CK	MYB4-L6	OK	1.70413	7.39649	2.11781	0.00054049
Pavir.Bb02930	MYB4-CK	MYB4-L6	OK	0.184382	0.80945	2.13424	0.0322765
Pavir.Bb02933	MYB4-CK	MYB4-L6	OK	0.985058	2.51357	1.35146	0.00456502
Pavir.Bb02938	MYB4-CK	MYB4-L6	OK	2.91796	8.34961	1.51675	0.00054049
Pavir.Bb02939	MYB4-CK	MYB4-L6	OK	2.19212	12.0932	2.4638	0.00054049
Pavir.Bb02958	MYB4-CK	MYB4-L6	OK	0.989659	0.411591	-1.26572	0.0091134
Pavir.Bb02962	MYB4-CK	MYB4-L6	OK	3.70288	6.72514	0.860916	0.0328213
Pavir.Bb02966	MYB4-CK	MYB4-L6	OK	48.7697	16.0479	-1.6036	0.00054049
Pavir.Bb02990	MYB4-CK	MYB4-L6	OK	3.40882	8.25396	1.27581	0.00326233
Pavir.Bb03000	MYB4-CK	MYB4-L6	OK	0	1.05048	inf	0.00054049
Pavir.Bb03014	MYB4-CK	MYB4-L6	OK	430.356	1216.99	1.49971	0.00054049
Pavir.Bb03034	MYB4-CK	MYB4-L6	OK	1.24227	0	NA	0.00054049
Pavir.Bb03042	MYB4-CK	MYB4-L6	OK	1.47758	3.77877	1.35468	0.00054049
Pavir.Bb03049	MYB4-CK	MYB4-L6	OK	23.3096	9.69671	-1.26535	0.00054049
Pavir.Bb03052	MYB4-CK	MYB4-L6	OK	20.074	50.7138	1.33705	0.00054049
Pavir.Bb03065	MYB4-CK	MYB4-L6	OK	3.77338	2.06777	-0.867784	0.0096346
Pavir.Bb03070	MYB4-CK	MYB4-L6	OK	20.7851	9.54674	-1.12247	0.00054049
Pavir.Bb03078	MYB4-CK	MYB4-L6	OK	0.50018	2.30243	2.20264	0.00054049
Pavir.Bb03098	MYB4-CK	MYB4-L6	OK	5.01716	2.06628	-1.27983	0.00858523
Pavir.Bb03111	MYB4-CK	MYB4-L6	OK	2.5105	4.44391	0.823855	0.0248826
Pavir.Bb03118	MYB4-CK	MYB4-L6	OK	21.2858	10.6403	-1.00035	0.00256292
Pavir.Bb03137	MYB4-CK	MYB4-L6	OK	6.71383	11.3689	0.759881	0.0113934
Pavir.Bb03151	MYB4-CK	MYB4-L6	OK	0	3.36496	inf	0.00054049
Pavir.Bb03165	MYB4-CK	MYB4-L6	OK	2.2752	0	NA	0.0103997
Pavir.Bb03169	MYB4-CK	MYB4-L6	OK	19.0427	10.2702	-0.890777	0.00359763
Pavir.Bb03189	MYB4-CK	MYB4-L6	OK	10.9485	17.3213	0.66182	0.0420116
Pavir.Bb03195	MYB4-CK	MYB4-L6	OK	35.0004	65.1956	0.897403	0.00054049
Pavir.Bb03196	MYB4-CK	MYB4-L6	OK	0.28255	2.14679	2.92561	0.00054049
Pavir.Bb03197	MYB4-CK	MYB4-L6	OK	7.31851	43.8023	2.58138	0.00054049
Pavir.Bb03201	MYB4-CK	MYB4-L6	OK	14.2266	9.20938	-0.627413	0.0472883
Pavir.Bb03212	MYB4-CK	MYB4-L6	OK	14.764	9.69792	-0.606335	0.0289305
Pavir.Bb03218	MYB4-CK	MYB4-L6	OK	1.69458	7.3569	2.11817	0.00054049
Pavir.Bb03224	MYB4-CK	MYB4-L6	OK	36.2338	54.5278	0.589653	0.033534
Pavir.Bb03243	MYB4-CK	MYB4-L6	OK	5.13755	0	NA	0.00054049
Pavir.Bb03245	MYB4-CK	MYB4-L6	OK	8.2408	5.23215	-0.655379	0.0351186
Pavir.Bb03254	MYB4-CK	MYB4-L6	OK	1.67897	0.306178	-2.45513	0.00219696
Pavir.Bb03274	MYB4-CK	MYB4-L6	OK	40.1269	14.3515	-1.48337	0.00054049
Pavir.Bb03311	MYB4-CK	MYB4-L6	OK	0.0637166	5.39311	6.4033	0.00424846
Pavir.Bb03312	MYB4-CK	MYB4-L6	OK	35.1559	19.9091	-0.820339	0.00181823
Pavir.Bb03316	MYB4-CK	MYB4-L6	OK	8.49357	4.18136	-1.0224	0.0091134
Pavir.Bb03317	MYB4-CK	MYB4-L6	OK	17.6095	6.47932	-1.44244	0.00054049
Pavir.Bb03320	MYB4-CK	MYB4-L6	OK	2.33096	0.551658	-2.07908	0.00054049
Pavir.Bb03332	MYB4-CK	MYB4-L6	OK	23.6871	15.5867	-0.603791	0.0274038
Pavir.Bb03344	MYB4-CK	MYB4-L6	OK	4.09716	13.4822	1.71836	0.00054049
Pavir.Bb03352	MYB4-CK	MYB4-L6	OK	1.83077	0.667765	-1.45503	0.00054049
Pavir.Bb03363	MYB4-CK	MYB4-L6	OK	93.7533	34.0694	-1.46039	0.00054049
Pavir.Bb03381	MYB4-CK	MYB4-L6	OK	41.4269	15.9234	-1.37942	0.00054049
Pavir.Bb03389	MYB4-CK	MYB4-L6	OK	17.65	9.30434	-0.923696	0.00142212
Pavir.Bb03399	MYB4-CK	MYB4-L6	OK	21.8474	9.88654	-1.14392	0.00054049
Pavir.Bb03401	MYB4-CK	MYB4-L6	OK	8.28385	4.63378	-0.838111	0.00722053
Pavir.Bb03403	MYB4-CK	MYB4-L6	OK	1.03496	0	NA	0.00054049
Pavir.Bb03405	MYB4-CK	MYB4-L6	OK	12.4209	24.4862	0.979194	0.00054049
Pavir.Bb03407	MYB4-CK	MYB4-L6	OK	22.3566	11.9568	-0.902865	0.00142212
Pavir.Bb03409	MYB4-CK	MYB4-L6	OK	10.9962	2.99507	-1.87634	0.00054049
Pavir.Bb03421	MYB4-CK	MYB4-L6	OK	1.69527	0.445393	-1.92836	0.00637243
Pavir.Bb03435	MYB4-CK	MYB4-L6	OK	20.0881	11.5501	-0.798434	0.00326233
Pavir.Bb03443	MYB4-CK	MYB4-L6	OK	3.18539	5.43664	0.771246	0.0171964
Pavir.Bb03445	MYB4-CK	MYB4-L6	OK	14.2921	0.154607	-6.53047	0.0324617
Pavir.Bb03446	MYB4-CK	MYB4-L6	OK	58.245	23.4827	-1.31053	0.00054049
Pavir.Bb03448	MYB4-CK	MYB4-L6	OK	5.11833	1.99625	-1.35838	0.00054049
Pavir.Bb03455	MYB4-CK	MYB4-L6	OK	10.7827	5.2948	-1.02608	0.00181823
Pavir.Bb03463	MYB4-CK	MYB4-L6	OK	5.14573	2.58991	-0.990473	0.00326233
Pavir.Bb03465	MYB4-CK	MYB4-L6	OK	87.9765	18.1832	-2.27451	0.00054049
Pavir.Bb03466	MYB4-CK	MYB4-L6	OK	2.67519	0.267299	-3.32311	0.0167538
Pavir.Bb03468	MYB4-CK	MYB4-L6	OK	17.5576	3.96881	-2.14532	0.00054049
Pavir.Bb03481	MYB4-CK	MYB4-L6	OK	4.71696	1.89564	-1.31517	0.00054049
Pavir.Bb03484	MYB4-CK	MYB4-L6	OK	8.45281	3.9325	-1.10398	0.00181823
Pavir.Bb03495	MYB4-CK	MYB4-L6	OK	29.2226	18.806	-0.635889	0.0236895
Pavir.Bb03522	MYB4-CK	MYB4-L6	OK	56.8557	112.804	0.988443	0.00054049
Pavir.Bb03541	MYB4-CK	MYB4-L6	OK	10.088	6.1133	-0.722619	0.0187099
Pavir.Bb03544	MYB4-CK	MYB4-L6	OK	10.7242	6.28885	-0.770003	0.00804797
Pavir.Bb03547	MYB4-CK	MYB4-L6	OK	4.92891	7.50478	0.606542	0.0484143
Pavir.Bb03548	MYB4-CK	MYB4-L6	OK	2.87058	4.56375	0.668876	0.0309871
Pavir.Bb03563	MYB4-CK	MYB4-L6	OK	33.3749	11.3942	-1.55047	0.00054049
Pavir.Bb03568	MYB4-CK	MYB4-L6	OK	15.6317	7.25048	-1.10833	0.00054049
Pavir.Bb03571	MYB4-CK	MYB4-L6	OK	156.037	71.3803	-1.12829	0.00054049
Pavir.Bb03574	MYB4-CK	MYB4-L6	OK	2.84251	7.70989	1.43955	0.00054049
Pavir.Bb03582	MYB4-CK	MYB4-L6	OK	36.9349	23.6322	-0.644233	0.0144939
Pavir.Bb03590	MYB4-CK	MYB4-L6	OK	25.557	14.0242	-0.865802	0.00100099
Pavir.Bb03601	MYB4-CK	MYB4-L6	OK	7.21201	22.5587	1.64521	0.00054049
Pavir.Bb03603	MYB4-CK	MYB4-L6	OK	0.891369	0.122407	-2.86434	0.0338695
Pavir.Bb03604	MYB4-CK	MYB4-L6	OK	5.23781	1.99827	-1.39021	0.00054049
Pavir.Bb03608	MYB4-CK	MYB4-L6	OK	21.3913	12.9648	-0.722427	0.00722053
Pavir.Bb03612	MYB4-CK	MYB4-L6	OK	6.64894	3.57036	-0.897057	0.0308041
Pavir.Bb03619	MYB4-CK	MYB4-L6	OK	1.21606	0.0717481	-4.08313	0.00181823
Pavir.Bb03622	MYB4-CK	MYB4-L6	OK	14.2902	21.4361	0.585013	0.0281694
Pavir.Bb03623	MYB4-CK	MYB4-L6	OK	10.1487	22.4117	1.14295	0.00054049
Pavir.Bb03632	MYB4-CK	MYB4-L6	OK	0.871374	0.136574	-2.67361	0.00054049
Pavir.Bb03633	MYB4-CK	MYB4-L6	OK	8.12514	4.7409	-0.777232	0.00487743
Pavir.Bb03636	MYB4-CK	MYB4-L6	OK	3.50447	8.6174	1.29806	0.00181823
Pavir.Bb03637	MYB4-CK	MYB4-L6	OK	39.4715	58.9137	0.577792	0.0396469
Pavir.Bb03639	MYB4-CK	MYB4-L6	OK	3.93998	6.26	0.667974	0.0163096
Pavir.Bb03640	MYB4-CK	MYB4-L6	OK	2.61943	6.78871	1.37388	0.00054049
Pavir.Bb03644	MYB4-CK	MYB4-L6	OK	94.0326	61.9787	-0.601388	0.0308041
Pavir.Bb03645	MYB4-CK	MYB4-L6	OK	0.546408	1.11445	1.02829	0.0281694
Pavir.Bb03649	MYB4-CK	MYB4-L6	OK	47.5268	29.2056	-0.702499	0.00858523
Pavir.Bb03650	MYB4-CK	MYB4-L6	OK	2.31161	6.46078	1.48281	0.00054049
Pavir.Bb03664	MYB4-CK	MYB4-L6	OK	8.43117	12.4447	0.561731	0.0426869
Pavir.Bb03672	MYB4-CK	MYB4-L6	OK	11.8839	1.97175	-2.59145	0.00054049
Pavir.Bb03686	MYB4-CK	MYB4-L6	OK	5.03335	9.03454	0.843931	0.0322765
Pavir.Bb03687	MYB4-CK	MYB4-L6	OK	11.4391	7.10548	-0.686972	0.0244847
Pavir.Bb03688	MYB4-CK	MYB4-L6	OK	22.0548	12.8788	-0.776096	0.0147236
Pavir.Bb03690	MYB4-CK	MYB4-L6	OK	12.0187	7.9864	-0.589659	0.0443491
Pavir.Bb03692	MYB4-CK	MYB4-L6	OK	1.63324	3.33235	1.02881	0.00054049
Pavir.Bb03697	MYB4-CK	MYB4-L6	OK	8.74912	3.48313	-1.32875	0.00054049
Pavir.Bb03706	MYB4-CK	MYB4-L6	OK	4.5594	2.85167	-0.677039	0.044513
Pavir.Bb03709	MYB4-CK	MYB4-L6	OK	6.12811	2.13412	-1.5218	0.00054049
Pavir.Bb03714	MYB4-CK	MYB4-L6	OK	13.5227	8.25716	-0.711664	0.021045
Pavir.Bb03716	MYB4-CK	MYB4-L6	OK	37.8646	23.8183	-0.668776	0.0106486
Pavir.Bb03717	MYB4-CK	MYB4-L6	OK	1.67838	0	NA	0.00054049
Pavir.Bb03719	MYB4-CK	MYB4-L6	OK	2.56298	1.13673	-1.17293	0.00100099
Pavir.Bb03724	MYB4-CK	MYB4-L6	OK	0.651523	3.35299	2.36356	0.00722053
Pavir.Bb03726	MYB4-CK	MYB4-L6	OK	14.2477	6.01799	-1.24337	0.00054049
Pavir.Bb03728	MYB4-CK	MYB4-L6	OK	48.3008	25.9407	-0.896829	0.00054049
Pavir.Bb03734	MYB4-CK	MYB4-L6	OK	43.3802	8.94643	-2.27765	0.00054049
Pavir.Bb03735	MYB4-CK	MYB4-L6	OK	51.9241	21.4525	-1.27526	0.00054049
Pavir.Bb03737	MYB4-CK	MYB4-L6	OK	1.96021	0.758366	-1.37004	0.0329909
Pavir.Bb03741	MYB4-CK	MYB4-L6	OK	0.138889	1.67352	3.59088	0.0096346
Pavir.Bb03748	MYB4-CK	MYB4-L6	OK	1.57521	6.96167	2.14389	0.00054049
Pavir.Bb03757	MYB4-CK	MYB4-L6	OK	0.0564053	2.25984	5.32424	0.0113934
Pavir.Ca00009	MYB4-CK	MYB4-L6	OK	2.80369	7.58799	1.43639	0.00054049
Pavir.Ca00013	MYB4-CK	MYB4-L6	OK	10.8399	17.0315	0.651859	0.0329909
Pavir.Ca00016	MYB4-CK	MYB4-L6	OK	3.52032	11.5126	1.70943	0.00054049
Pavir.Ca00023	MYB4-CK	MYB4-L6	OK	12.017	6.59184	-0.866329	0.0149549
Pavir.Ca00034	MYB4-CK	MYB4-L6	OK	0.52323	1.78022	1.76653	0.00054049
Pavir.Ca00039	MYB4-CK	MYB4-L6	OK	6.29487	19.8345	1.65577	0.00054049
Pavir.Ca00053	MYB4-CK	MYB4-L6	OK	0.574589	1.69293	1.55892	0.0182782
Pavir.Ca00058	MYB4-CK	MYB4-L6	OK	9.37	4.75524	-0.97853	0.00100099
Pavir.Ca00062	MYB4-CK	MYB4-L6	OK	3.48037	8.00035	1.20082	0.00100099
Pavir.Ca00065	MYB4-CK	MYB4-L6	OK	7.05582	11.637	0.721837	0.0123722
Pavir.Ca00074	MYB4-CK	MYB4-L6	OK	1.21532	5.45398	2.16597	0.00054049
Pavir.Ca00075	MYB4-CK	MYB4-L6	OK	12.0212	19.6703	0.710443	0.00777582
Pavir.Ca00077	MYB4-CK	MYB4-L6	OK	28.6524	51.4642	0.844913	0.00181823
Pavir.Ca00088	MYB4-CK	MYB4-L6	OK	46.985	82.4582	0.811462	0.00181823
Pavir.Ca00092	MYB4-CK	MYB4-L6	OK	0	27.6199	inf	0.00054049
Pavir.Ca00093	MYB4-CK	MYB4-L6	OK	3.67622	11.7115	1.67164	0.00054049
Pavir.Ca00101	MYB4-CK	MYB4-L6	OK	11.6965	7.00503	-0.739616	0.00831692
Pavir.Ca00109	MYB4-CK	MYB4-L6	OK	0.954312	0.26702	-1.83751	0.0236895
Pavir.Ca00114	MYB4-CK	MYB4-L6	OK	8.7378	14.4542	0.726142	0.0118862
Pavir.Ca00132	MYB4-CK	MYB4-L6	OK	1.39726	0.687087	-1.02404	0.0394765
Pavir.Ca00137	MYB4-CK	MYB4-L6	OK	3.7599	0	NA	0.00054049
Pavir.Ca00145	MYB4-CK	MYB4-L6	OK	12.7708	6.37503	-1.00234	0.00142212
Pavir.Ca00157	MYB4-CK	MYB4-L6	OK	8.41725	5.56073	-0.598074	0.0387836
Pavir.Ca00160	MYB4-CK	MYB4-L6	OK	7.34955	3.94825	-0.896444	0.00693957
Pavir.Ca00182	MYB4-CK	MYB4-L6	OK	37.9833	22.6779	-0.744079	0.00219696
Pavir.Ca00191	MYB4-CK	MYB4-L6	OK	1.58976	0.69618	-1.19128	0.0313595
Pavir.Ca00196	MYB4-CK	MYB4-L6	OK	4.60672	0.55863	-3.04377	0.00054049
Pavir.Ca00202	MYB4-CK	MYB4-L6	OK	7.08073	10.8836	0.620183	0.0248826
Pavir.Ca00209	MYB4-CK	MYB4-L6	OK	22.7994	14.6002	-0.643011	0.0208351
Pavir.Ca00213	MYB4-CK	MYB4-L6	OK	93.1179	50.7107	-0.876768	0.00100099
Pavir.Ca00219	MYB4-CK	MYB4-L6	OK	19.562	8.31656	-1.234	0.00054049
Pavir.Ca00233	MYB4-CK	MYB4-L6	OK	61.3902	38.6434	-0.667789	0.0137963
Pavir.Ca00243	MYB4-CK	MYB4-L6	OK	18.8439	7.2011	-1.38781	0.00054049
Pavir.Ca00246	MYB4-CK	MYB4-L6	OK	1.30633	0.581148	-1.16854	0.0244847
Pavir.Ca00249	MYB4-CK	MYB4-L6	OK	0.676066	1.40211	1.05237	0.0363505
Pavir.Ca00251	MYB4-CK	MYB4-L6	OK	12.1606	25.8266	1.08664	0.00054049
Pavir.Ca00253	MYB4-CK	MYB4-L6	OK	2.58277	7.34587	1.50802	0.00054049
Pavir.Ca00257	MYB4-CK	MYB4-L6	OK	34.805	21.9335	-0.666156	0.0126142
Pavir.Ca00258	MYB4-CK	MYB4-L6	OK	40.1617	73.6568	0.874998	0.00054049
Pavir.Ca00259	MYB4-CK	MYB4-L6	OK	2.0294	1.10436	-0.877842	0.0182782
Pavir.Ca00260	MYB4-CK	MYB4-L6	OK	1.95625	0	NA	0.00054049
Pavir.Ca00268	MYB4-CK	MYB4-L6	OK	0	0.916338	inf	0.00054049
Pavir.Ca00272	MYB4-CK	MYB4-L6	OK	394.907	148.809	-1.40805	0.0151833
Pavir.Ca00277	MYB4-CK	MYB4-L6	OK	0.265451	1.32039	2.31445	0.00054049
Pavir.Ca00285	MYB4-CK	MYB4-L6	OK	4.34697	9.56187	1.13728	0.00054049
Pavir.Ca00306	MYB4-CK	MYB4-L6	OK	25.8059	16.2703	-0.66546	0.0189228
Pavir.Ca00321	MYB4-CK	MYB4-L6	OK	2.91464	5.23792	0.845676	0.00989016
Pavir.Ca00322	MYB4-CK	MYB4-L6	OK	8.41973	15.0347	0.836453	0.00054049
Pavir.Ca00325	MYB4-CK	MYB4-L6	OK	0.210101	1.5522	2.88516	0.0389584
Pavir.Ca00339	MYB4-CK	MYB4-L6	OK	7.04672	0	NA	0.00054049
Pavir.Ca00340	MYB4-CK	MYB4-L6	OK	3.40032	1.49011	-1.19025	0.00142212
Pavir.Ca00343	MYB4-CK	MYB4-L6	OK	1.61676	4.46669	1.4661	0.00142212
Pavir.Ca00347	MYB4-CK	MYB4-L6	OK	10.7875	21.3255	0.983213	0.00054049
Pavir.Ca00348	MYB4-CK	MYB4-L6	OK	7.88704	19.2436	1.28682	0.00054049
Pavir.Ca00350	MYB4-CK	MYB4-L6	OK	5.02882	12.0019	1.25497	0.00054049
Pavir.Ca00357	MYB4-CK	MYB4-L6	OK	13.2256	4.425	-1.57958	0.00054049
Pavir.Ca00359	MYB4-CK	MYB4-L6	OK	13.9715	43.8957	1.65159	0.00054049
Pavir.Ca00360	MYB4-CK	MYB4-L6	OK	21.7064	10.5053	-1.04701	0.00054049
Pavir.Ca00362	MYB4-CK	MYB4-L6	OK	45.5002	30.7077	-0.567273	0.0366972
Pavir.Ca00370	MYB4-CK	MYB4-L6	OK	0	1.02609	inf	0.00054049
Pavir.Ca00374	MYB4-CK	MYB4-L6	OK	2.8844	5.18646	0.846481	0.0464807
Pavir.Ca00381	MYB4-CK	MYB4-L6	OK	20.5105	7.09929	-1.53062	0.00054049
Pavir.Ca00384	MYB4-CK	MYB4-L6	OK	15.2953	23.1351	0.597002	0.0236895
Pavir.Ca00408	MYB4-CK	MYB4-L6	OK	7.34977	4.88437	-0.589527	0.0477655
Pavir.Ca00423	MYB4-CK	MYB4-L6	OK	0.249138	3.17147	3.67014	0.00054049
Pavir.Ca00430	MYB4-CK	MYB4-L6	OK	1.07461	0.117565	-3.19229	0.0184939
Pavir.Ca00438	MYB4-CK	MYB4-L6	OK	3.1674	0.911169	-1.79751	0.00054049
Pavir.Ca00448	MYB4-CK	MYB4-L6	OK	6.84198	2.72264	-1.32941	0.00054049
Pavir.Ca00454	MYB4-CK	MYB4-L6	OK	1.09069	3.82249	1.80927	0.00054049
Pavir.Ca00460	MYB4-CK	MYB4-L6	OK	24.4908	38.8255	0.664763	0.0101464
Pavir.Ca00461	MYB4-CK	MYB4-L6	OK	4.2035	12.7836	1.60463	0.00054049
Pavir.Ca00462	MYB4-CK	MYB4-L6	OK	3.56845	9.55979	1.42168	0.00054049
Pavir.Ca00468	MYB4-CK	MYB4-L6	OK	19.3632	32.9567	0.767257	0.00291729
Pavir.Ca00470	MYB4-CK	MYB4-L6	OK	5.73987	3.1091	-0.884521	0.0240888
Pavir.Ca00506	MYB4-CK	MYB4-L6	OK	2.93695	1.39777	-1.07119	0.0091134
Pavir.Ca00522	MYB4-CK	MYB4-L6	OK	2.72427	33.9783	3.64067	0.00054049
Pavir.Ca00525	MYB4-CK	MYB4-L6	OK	5.39592	2.19119	-1.30016	0.00054049
Pavir.Ca00549	MYB4-CK	MYB4-L6	OK	7.38085	20.5792	1.47933	0.00054049
Pavir.Ca00550	MYB4-CK	MYB4-L6	OK	8.48084	3.91646	-1.11466	0.00054049
[truncated: 59,729 more rows]
