# Supplementary material for: Gene regulatory networks for lignin biosynthesis in switchgrass (Panicum virgatum)
Source: Plant Biotechnol J. 2018 Sep 17;17(3):580–93. doi: 10.1111/pbi.13000 (PMC6381781; doi:10.1111/pbi.13000)
Supplement: Supplementary file 7 — Dataset S6 List of genes that are both co‐expressed with PvWRKY12 and differentially expressed in the PvWRKY12DR line. [file PBI-17-580-s002.xlsx]

## Sheet: Dataset5
	Internodes		tillers
gene_id	WRKY12DR-33_FPKM	WRKY12DR-CK_FPKM	WRKY12DR-33_FPKM	WRKY12DR-CK_FPKM	Arab_ID	Arab_Name	Arab_Anno	Rice_ID	Rice_Anno
Pavir.Fb01450	0	7.99738	0	8.91198	AT2G03280.1		O-fucosyltransferase family protein	LOC_Os03g21090.1	auxin-independent growth promoter protein, putative, expressed
Pavir.Ib03113	0	2.88272	0	4.09981				LOC_Os04g01940.1	expressed protein
Pavir.J19865	0	2.77284	0	2.37871
Pavir.J37908	0	1.86654	0	6.21131				LOC_Os12g31640.2	vacuolar protein sorting-associated protein 26, putative, expressed
Pavir.Aa00916	45.8747	4.53515	37.9674	4.67727	AT1G63010.2		Major Facilitator Superfamily with SPX (SYG1/Pho81/XPR1) domain-containing protein	LOC_Os02g45520.1	uncharacterized membrane protein, putative, expressed
Pavir.Ba01565	3.49399	0.406033	7.2548	3.43532	AT2G44310.1		Calcium-binding EF-hand family protein	LOC_Os09g30490.1	EF hand family protein, expressed
Pavir.Ba02027	2.51889	0.3421	1.77583	0.397981	AT3G19270.1	CYP707A4	cytochrome P450, family 707, subfamily A, polypeptide 4	LOC_Os09g28390.1	cytochrome P450, putative, expressed
Pavir.Ba01216	169.877	26.7413	1301.74	237.983	AT1G14220.1		Ribonuclease T2 family protein	LOC_Os09g36680.1	ribonuclease T2 family domain containing protein, expressed
Pavir.Ea01911	9.60462	1.57002	3.76797	1.22495	AT2G26690.1		Major facilitator superfamily protein	LOC_Os01g37590.1	peptide transporter PTR2, putative, expressed
Pavir.Ha01254	45.5054	7.75945	22.4901	13.1418	AT1G33440.1		Major facilitator superfamily protein	LOC_Os11g12740.1	peptide transporter PTR2, putative, expressed
Pavir.J31771	27.176	5.88361	100.959	50.4189
Pavir.Da02053	11.2141	2.84169	5.1313	2.68423	AT2G15580.1		RING/U-box superfamily protein	LOC_Os06g08250.1	zinc finger family protein, putative, expressed
Pavir.Ea01432	1.75721	0.453988	4.53718	1.51259	AT2G47870.1		Thioredoxin superfamily protein	ChrUn.fgenesh.mRNA.94	expressed protein
Pavir.Eb01156	5.3938	1.45223	10.7317	3.38434	AT5G13750.1	ZIFL1	zinc induced facilitator-like 1	LOC_Os01g17214.1	major facilitator superfamily antiporter, putative, expressed
Pavir.J34935	38.351	10.5023	59.8626	16.0594	AT5G13750.1	ZIFL1	zinc induced facilitator-like 1	LOC_Os01g17214.1	major facilitator superfamily antiporter, putative, expressed
Pavir.J02106	23.4686	6.98527	17.1131	1.94697	AT5G02580.1		Plant protein 1589 of unknown function	LOC_Os05g38680.1	plant-specific domain TIGR01589 family protein, expressed
Pavir.J37501	3.36121	1.00796	7.27201	2.98002	AT1G32970.1		Subtilisin-like serine endopeptidase family protein	LOC_Os02g17090.1	OsSub17 - Putative Subtilisin homologue, expressed
Pavir.Ia01228	19.2651	5.77854	6.57215	2.42666	AT4G14580.1	CIPK4,SnRK3.3	CBL-interacting protein kinase 4	LOC_Os03g43440.1	CAMK_KIN1/SNF1/Nim1_like.17 - CAMK includes calcium/calmodulin depedent protein kinases, expressed
Pavir.Ab02932	3.37169	1.05623	2.9832	0.642758	AT5G23060.1	CaS	calcium sensing receptor	LOC_Os02g49680.1	arsenate reductase, putative, expressed
Pavir.J26745	58.2039	18.6431	50.5093	28.7563				LOC_Os05g02070.3	expressed protein
Pavir.J14999	9.32595	3.04603	7.38754	3.2946	AT3G61880.2	CYP78A9	cytochrome p450 78a9	LOC_Os09g35940.1	cytochrome P450, putative, expressed
Pavir.Eb01392	13.6538	4.64188	8.94224	4.98432	AT3G51860.1	ATCAX3,ATHCX1,CAX1-LIKE,CAX3	cation exchanger 3	LOC_Os01g37690.1	sodium/calcium exchanger protein, putative, expressed
Pavir.J16451	9.06601	3.2937	11.6555	3.66141	AT5G61000.1	ATRPA70D,RPA70D	Replication factor-A protein 1-related	LOC_Os06g29560.1	expressed protein
Pavir.Ba01374	498.776	181.658	396.272	105.386	AT2G34420.1	LHB1B2,LHCB1.5	photosystem II light harvesting complex gene B1B2	LOC_Os01g41710.1	chlorophyll A-B binding protein, putative, expressed
Pavir.J08345	6.29781	2.31078	7.69894	2.64973	AT2G33590.1		NAD(P)-binding Rossmann-fold superfamily protein	LOC_Os09g31502.1	dehydrogenase, putative, expressed
Pavir.Cb00258	48.0181	18.7121	41.3915	12.7619	AT5G28770.2	AtbZIP63,BZO2H3	bZIP transcription factor family protein	LOC_Os12g40920.1	bZIP transcription factor domain containing protein, expressed
Pavir.Ia01338	412.797	163.651	263.537	68.319	AT3G27690.1	LHCB2,LHCB2.3,LHCB2.4	photosystem II light harvesting complex gene 2.3	LOC_Os03g39610.1	chlorophyll A-B binding protein, putative, expressed
Pavir.Gb00246	37.9147	15.246	30.3629	12.6592	AT5G54190.1	PORA	protochlorophyllide oxidoreductase A	LOC_Os04g58200.1	protochlorophyllide reductase A, chloroplast precursor, putative, expressed
Pavir.J36778	179.227	73.0879	117.863	48.4092	AT1G29920.1	AB165,CAB2,LHCB1.1	chlorophyll A/B-binding protein 2	LOC_Os01g52240.1	chlorophyll A-B binding protein, putative, expressed
Pavir.Cb01039	218.439	89.3864	194.679	94.7688
Pavir.J30064	242.369	102.63	160.867	48.2207	AT3G27690.1	LHCB2,LHCB2.3,LHCB2.4	photosystem II light harvesting complex gene 2.3	LOC_Os03g39610.1	chlorophyll A-B binding protein, putative, expressed
Pavir.Eb01401	5.00444	2.12665	4.38986	2.25574	AT1G02910.1	LPA1	tetratricopeptide repeat (TPR)-containing protein	LOC_Os01g25600.1	tetratricopeptide repeat domain containing protein, expressed
Pavir.Ea02230	17.7673	7.99991	18.4096	11.5699	AT1G64140.1			LOC_Os01g43370.1	CPuORF17 - conserved peptide uORF-containing transcript, expressed
Pavir.Ga01472	171.067	78.3164	98.3173	33.3353	AT1G15820.1	CP24,LHCB6	light harvesting complex photosystem II subunit 6	LOC_Os04g38410.1	chlorophyll A-B binding protein, putative, expressed
Pavir.Eb01684	164.466	75.6423	153.226	93.7248				LOC_Os01g45470.1	expressed protein
Pavir.J23107	16.8508	7.7979	19.6361	8.2102	AT4G24570.1	DIC2	dicarboxylate carrier 2	LOC_Os08g37370.1	mitochondrial carrier protein, putative, expressed
Pavir.Bb03734	48.0205	23.5893	41.23	22.8774	AT2G39050.1		hydroxyproline-rich glycoprotein family protein	LOC_Os07g48500.1	stress responsive protein, putative, expressed
Pavir.J04511	111.827	55.1487	124.402	66.6226				LOC_Os01g45470.1	expressed protein
Pavir.Ha01748	6.82674	3.47818	2.75351	1.19267	AT2G27550.1	ATC	centroradialis	LOC_Os11g05470.1	RCN1 Centroradialis-like1 homogous to TFL1 gene; contains Pfam profile PF01161: Phosphatidylethanolamine-binding protein, expressed
Pavir.Ab00386	11.9911	6.11168	11.729	4.08822	AT5G57180.1	CIA2	chloroplast import apparatus 2	LOC_Os02g05470.2	CCT motif family protein, expressed
Pavir.J39673	83.5946	42.8904	40.9262	23.9003	AT1G69120.1	AGL7,AP1	K-box region and MADS-box transcription factor family protein	LOC_Os07g01820.3	OsMADS15 - MADS-box family gene with MIKCc type-box, expressed
Pavir.J34146	17.6811	9.34839	9.59	4.76694	AT5G54190.1	PORA	protochlorophyllide oxidoreductase A	LOC_Os04g58200.1	protochlorophyllide reductase A, chloroplast precursor, putative, expressed
Pavir.Hb00538	19.7817	10.6234	10.7372	5.75739	AT1G58410.1		Disease resistance protein (CC-NBS-LRR class) family	LOC_Os08g09110.1	NB-ARC domain containing protein, expressed
Pavir.J33897	8.87453	4.8456	8.97371	1.83383	AT5G02580.1		Plant protein 1589 of unknown function	LOC_Os05g38680.1	plant-specific domain TIGR01589 family protein, expressed
Pavir.J33904	16.8998	9.24012	23.4548	8.41926	AT2G41250.1		Haloacid dehalogenase-like hydrolase (HAD) superfamily protein	LOC_Os07g46520.1	rhythmically expressed gene 2 protein, putative, expressed
Pavir.J13186	4.75013	2.60182	3.63908	1.98129	AT4G19450.1		Major facilitator superfamily protein	LOC_Os11g01590.1	nodulin, putative, expressed
Pavir.Ha00989	225.138	124.444	163.198	54.193	AT4G10340.1	LHCB5	light harvesting complex of photosystem II 5	LOC_Os11g13890.1	chlorophyll A-B binding protein, putative, expressed
Pavir.Ib01587	5.41599	3.01071	10.2012	5.57563	AT2G40540.1	ATKT2,ATKUP2,KT2,KUP2,SHY3,TRK2	potassium transporter 2	LOC_Os03g21890.1	potassium transporter, putative, expressed
Pavir.Da00400	331.552	188.277	249.368	100.548	AT5G54770.1	THI1,THI4,TZ	thiazole biosynthetic enzyme, chloroplast (ARA6) (THI1) (THI4)	LOC_Os07g34570.1	FAD dependent oxidoreductase domain containing protein, expressed
Pavir.Bb03060	393.875	225.115	279.691	128.847	AT5G01530.1	LHCB4.1	light harvesting complex photosystem II	LOC_Os07g37240.1	chlorophyll A-B binding protein, putative, expressed
Pavir.J08788	244.45	140.055	228.843	92.5742	AT5G14740.1	BETA CA2,CA18,CA2	carbonic anhydrase 2	LOC_Os01g45274.1	carbonic anhydrase, chloroplast precursor, putative, expressed
Pavir.Bb02422	171.269	98.6807	113.361	53.8775	AT1G55670.1	PSAG	photosystem I subunit G	LOC_Os09g30340.1	photosystem I reaction center subunit, chloroplast precursor, putative, expressed
Pavir.Ba00665	297.73	172.844	213.376	93.9193	AT5G01530.1	LHCB4.1	light harvesting complex photosystem II	LOC_Os07g37240.1	chlorophyll A-B binding protein, putative, expressed
Pavir.J35326	7.54143	4.45541	9.80852	4.2507	AT5G45470.1		Protein of unknown function (DUF594)	LOC_Os01g24240.1	expressed protein
Pavir.J04333	17.1595	10.1556	17.331	7.15582	AT4G18480.1	CH-42,CH42,CHL11,CHLI-1,CHLI1	P-loop containing nucleoside triphosphate hydrolases superfamily protein	LOC_Os03g36540.1	magnesium-chelatase subunit chlI, chloroplast precursor, putative, expressed
Pavir.Gb01533	90.2628	54.0062	53.597	22.3722	AT1G12900.1	GAPA-2	glyceraldehyde 3-phosphate dehydrogenase A subunit 2	LOC_Os04g38600.3	glyceraldehyde-3-phosphate dehydrogenase, putative, expressed
Pavir.J03580	199.682	119.827	145.295	56.0632	AT3G55800.1	SBPASE	sedoheptulose-bisphosphatase	LOC_Os04g16680.1	fructose-1,6-bisphosphatase, putative, expressed
Pavir.Ib00230	58.0954	35.5032	50.8346	23.1849	AT4G35090.1	CAT2	catalase 2	LOC_Os03g03910.1	catalase domain containing protein, expressed
Pavir.Db00958	137.374	84.0172	103.999	38.5754	AT3G54890.4	LHCA1	photosystem I light harvesting complex gene 1	LOC_Os06g21590.2	chlorophyll A-B binding protein, putative, expressed
Pavir.J03265	46.4924	29.0953	38.3228	20.5841	AT2G46820.1	PSAP,PSI-P,PTAC8,TMP14	photosystem I P subunit	LOC_Os07g28610.2	expressed protein
Pavir.J07858	73.3671	46.068	52.9134	32.6773	AT2G30570.1	PSBW	photosystem II reaction center W	LOC_Os05g43310.1	photosystem II reaction center W protein, chloroplast precursor, putative, expressed
Pavir.Ib04083	18.1228	28.7425	19.7925	30.6621	AT2G34710.1	ATHB-14,ATHB14,PHB,PHB-1D	Homeobox-leucine zipper family protein / lipid-binding START domain-containing protein	LOC_Os03g43930.2	START domain containing protein, expressed
Pavir.J10981	25.4539	42.1739	29.8647	48.1616	AT1G14790.1	ATRDRP1,RDR1	RNA-dependent RNA polymerase 1	LOC_Os02g50330.1	RNA-dependent RNA polymerase, putative, expressed
Pavir.Fb00477	33.1654	56.0035	12.0827	29.8575				LOC_Os04g54620.1	expressed protein
Pavir.Ba01049	38.8185	65.8603	22.9798	50.6878	AT3G28345.1		ABC transporter family protein	LOC_Os02g09720.1	multidrug resistance protein, putative, expressed
Pavir.Ib03527	8.96926	15.2874	8.29515	14.5173	AT3G42170.1		BED zinc finger ;hAT family dimerisation domain	LOC_Os01g32640.1	OsFBX9 - F-box domain containing protein, expressed
Pavir.J34409	4.84926	8.27869	15.151	23.5488	AT1G78240.1	OSU1,QUA2,TSD2	S-adenosyl-L-methionine-dependent methyltransferases superfamily protein	LOC_Os02g51860.1	dehydration response related protein, putative, expressed
Pavir.Ib01371	16.5864	28.3711	6.22456	11.7372	AT4G18640.1	MRH1	Leucine-rich repeat protein kinase family protein	LOC_Os03g18370.1	MRH1, putative, expressed
Pavir.J13019	8.48084	14.6242	7.11465	12.712	AT5G59050.1			LOC_Os05g37930.1	expressed protein
Pavir.Ca02497	5.89444	10.3174	7.96726	12.7865	AT3G29180.1		Protein of unknown function (DUF1336)	LOC_Os12g38850.1	DUF1336 domain containing protein, expressed
Pavir.Ga00440	15.426	28.3315	27.5753	45.3905	AT1G30620.1	HSR8,MUR4,UXE1	NAD(P)-binding Rossmann-fold superfamily protein	LOC_Os04g52730.1	NAD dependent epimerase/dehydratase family domain containing protein, expressed
Pavir.Fb02293	22.0722	40.6276	17.444	32.4094	AT2G17080.1		Arabidopsis protein of unknown function (DUF241)	LOC_Os08g43770.1	carrier, putative, expressed
Pavir.Ha01147	35.5439	66.2599	50.9845	82.8812	AT4G23160.1	CRK8	cysteine-rich RLK (RECEPTOR-like protein kinase) 8	LOC_Os11g11890.1	protein kinase domain containing protein, expressed
Pavir.Ib03243	13.1951	24.7579	6.58826	16.2121	AT2G37210.1		lysine decarboxylase family protein	LOC_Os10g33900.1	possible lysine decarboxylase domain containing protein, expressed
Pavir.Ib03839	5.07259	9.53898	7.50042	16.5603	AT2G20820.1			LOC_Os03g38520.1	expressed protein
Pavir.J00554	33.2866	62.6787	38.528	63.8268	AT4G10070.1		KH domain-containing protein	LOC_Os08g01930.1	KH domain-containing protein, putative, expressed
Pavir.Fb00544	15.693	30.0111	19.4492	31.3665	AT1G64860.1	RPOD1,SIG1,SIG2,SIGA,SIGB	sigma factor A	LOC_Os08g06630.1	RNA polymerase sigma factor, putative, expressed
Pavir.Fb01390	47.3712	91.7512	49.4194	98.0519	AT3G56190.1	ALPHA-SNAP2,ASNAP	alpha-soluble NSF attachment protein 2	LOC_Os08g18110.1	alpha-soluble NSF attachment protein, putative, expressed
Pavir.Fa02375	340.813	660.76	188.959	470.608	AT1G19640.1	JMT	jasmonic acid carboxyl methyltransferase	LOC_Os06g13310.1	SAM dependent carboxyl methyltransferase, putative, expressed
Pavir.J05776	50.066	97.1877	68.8717	118.682	AT5G49820.1	EMB1879,RUS6	Protein of unknown function, DUF647	LOC_Os05g34650.1	DUF647 domain containing protein, putative, expressed
Pavir.Ib00381	2.49802	5.03804	2.29834	5.38559	AT3G51895.1	AST12,SULTR3;1	sulfate transporter 3;1	LOC_Os03g06520.1	sulfate transporter, putative, expressed
Pavir.Ca01464	34.1041	70.1102	39.0091	79.6261	AT4G08690.1		Sec14p-like phosphatidylinositol transfer family protein	LOC_Os05g18470.1	CRAL/TRIO domain containing protein, expressed
Pavir.Fb00617	4.59876	9.47301	5.77949	10.8508				LOC_Os02g14500.1	expressed protein
Pavir.Fb01145	2.61684	5.50814	1.95785	5.15127
Pavir.Fb00766	24.5334	51.7191	27.334	61.483	AT5G52200.1		phosphoprotein phosphatase inhibitors	LOC_Os05g23610.1	protein phosphatase inhibitor 2 containing protein, expressed
Pavir.Fb01274	6.05235	12.7939	6.97408	14.6132	AT2G04270.4	RNEE/G	RNAse E/G-like	LOC_Os08g23430.1	starch binding domain containing protein, putative, expressed
Pavir.J37840	20.9409	44.386	16.3163	27.8476	AT4G16380.1		Heavy metal transport/detoxification superfamily protein	LOC_Os04g32860.1	expressed protein
Pavir.J04382	3.53911	7.78339	4.70314	7.80723	AT3G46730.1		NB-ARC domain-containing disease resistance protein	LOC_Os08g28600.1	resistance protein, putative, expressed
Pavir.Ib03263	10.5662	24.37	9.43962	17.5787	AT4G02780.1	ABC33,ATCPS1,CPS,CPS1,GA1	Terpenoid cyclases/Protein prenyltransferases superfamily protein	LOC_Os02g17780.1	ent-kaurene synthase, chloroplast precursor, putative, expressed
Pavir.Fb00839	4.67587	10.9778	6.32448	12.2404	AT3G12750.1	ZIP1	zinc transporter 1 precursor	LOC_Os08g10630.1	metal cation transporter, putative, expressed
Pavir.Fb01406	2.18288	5.19379	3.92	11.6212	AT1G75390.1	AtbZIP44,bZIP44	basic leucine-zipper 44	LOC_Os08g26880.1	bZIP transcription factor domain containing protein, expressed
Pavir.Fb00432	30.8511	74.2511	39.0487	66.2233	AT5G17170.1	ENH1	rubredoxin family protein	LOC_Os08g06530.1	rubredoxin family protein, putative, expressed
Pavir.J03127	4.23605	10.1962	4.00993	8.71605	AT5G24910.1	CYP714A1	cytochrome P450, family 714, subfamily A, polypeptide 1	LOC_Os03g21400.1	cytochrome P450, putative, expressed
Pavir.Ia03582	13.2304	32.2628	8.28954	15.5846	AT4G18640.1	MRH1	Leucine-rich repeat protein kinase family protein	LOC_Os03g18370.1	MRH1, putative, expressed
Pavir.J05948	82.606	201.853	54.7784	124.357	AT5G64030.1		S-adenosyl-L-methionine-dependent methyltransferases superfamily protein	LOC_Os01g66110.1	methyltransferase, putative, expressed
Pavir.Ib03285	8.19888	20.3842	9.65844	20.3452	AT1G03900.1	ATNAP4,NAP4	non-intrinsic ABC protein 4	LOC_Os10g33630.1	adaptin ear-binding coat-associated protein 2, putative, expressed
Pavir.J04836	2.10375	5.51643	1.88232	3.60999	AT5G10530.1		Concanavalin A-like lectin protein kinase family protein	LOC_Os08g03240.1	lectin-like receptor kinase 1, putative, expressed
Pavir.Ab01161	19.8667	53.4041	34.9373	80.9425	AT4G08850.1		Leucine-rich repeat receptor-like protein kinase family protein	LOC_Os02g34790.1	receptor-like protein kinase 5 precursor, putative, expressed
Pavir.Fb01040	0.514276	1.4266	0.602195	1.43255	AT1G78890.1			LOC_Os08g13320.1	expressed protein
Pavir.Ib03622	2.7086	7.74655	3.71426	12.5539	AT5G17540.1		HXXXD-type acyl-transferase family protein	LOC_Os10g35950.1	transferase family protein, putative, expressed
Pavir.Ea01931	0.861248	2.48986	0.935777	3.03645	AT1G03290.1			LOC_Os10g16440.1	CUE domain containing protein, expressed
Pavir.Fb00289	2.01407	6.47558	3.99435	9.75175	AT4G05490.1		RNI-like superfamily protein	LOC_Os08g09450.1	OsFBL41 - F-box domain and LRR containing protein, expressed
Pavir.J21944	17.6613	57.083	121.623	203.855
Pavir.J18251	2.78744	9.02416	5.81222	10.7311	AT5G13720.1		Uncharacterised protein family (UPF0114)	LOC_Os07g46330.1	uncharacterized UPF0114 domain containing protein, expressed
Pavir.Ib04078	4.84908	15.7554	1.61066	4.38057	AT3G22800.1		Leucine-rich repeat (LRR) family protein	LOC_Os03g43650.1	uncharacterized protein At4g06744 precursor, putative, expressed
Pavir.Ia04276	16.953	55.9855	13.4837	32.352	AT3G51895.1	AST12,SULTR3;1	sulfate transporter 3;1	LOC_Os03g06520.1	sulfate transporter, putative, expressed
Pavir.Ib02791	12.3782	41.7494	19.3222	50.436	AT1G53730.1	SRF6	STRUBBELIG-receptor family 6	LOC_Os10g25090.1	STRUBBELIG-RECEPTOR FAMILY 6 precursor, putative, expressed
Pavir.J33776	4.12433	14.5442	12.8816	32.0782	AT4G08685.1	SAH7	Pollen Ole e 1 allergen and extensin family protein	LOC_Os10g22590.1	POEI24 - Pollen Ole e I allergen and extensin family protein precursor, expressed
Pavir.J24083	5.41386	19.608	21.6446	50.0497	AT4G37990.1	ATCAD8,CAD-B2,ELI3,ELI3-2	elicitor-activated gene 3-2	LOC_Os10g29470.1	dehydrogenase, putative, expressed
Pavir.Ab01169	9.69118	36.0113	15.3368	54.9455	AT4G08850.1		Leucine-rich repeat receptor-like protein kinase family protein	LOC_Os02g17710.1	receptor-like protein kinase 5 precursor, putative, expressed
Pavir.Bb02088	2.37074	9.54102	7.0202	14.4675	AT4G11070.1	AtWRKY41,WRKY41	WRKY family transcription factor	LOC_Os09g16510.1	WRKY74, expressed
Pavir.J06817	0.456254	1.85955	1.3247	3.0254	AT3G15730.1	PLD,PLDALPHA1	phospholipase D alpha 1	LOC_Os06g40190.1	phospholipase D, putative, expressed
Pavir.Ab01378	5.36226	24.0681	6.97475	21.3279	AT2G21660.2	ATGRP7,CCR2,GR-RBP7,GRP7	cold, circadian rhythm, and rna binding 2	LOC_Os05g13650.1	RNA recognition motif containing protein, putative, expressed
Pavir.J36945	9.3072	43.1764	43.8205	86.697	AT3G18000.1	NMT1,PEAMT,XPL1	S-adenosyl-L-methionine-dependent methyltransferases superfamily protein	LOC_Os01g50030.1	CPuORF25 - conserved peptide uORF-containing transcript, expressed
Pavir.Fb01395	2.3125	11.3261	23.996	54.5771	AT5G15490.1		UDP-glucose 6-dehydrogenase family protein	LOC_Os12g25690.1	UDP-glucose 6-dehydrogenase, putative, expressed
Pavir.Ca00669	3.77794	18.5833	3.04248	11.6105	AT2G19130.1		S-locus lectin protein kinase family protein	LOC_Os04g01310.1	serine/threonine-protein kinase receptor precursor, putative, expressed
Pavir.Ib03946	2.18645	11.182	3.9966	13.8928	AT4G37640.1	ACA2	calcium ATPase 2	LOC_Os03g42020.1	calcium-transporting ATPase, plasma membrane-type, putative, expressed
Pavir.Ca02108	1.56748	10.5332	92.8705	45.2856	AT1G15140.1		FAD/NAD(P)-binding oxidoreductase	LOC_Os02g22260.1	fruit protein PKIWI502, putative, expressed
Pavir.J19482	0.613786	4.47751	4.65579	11.757	AT5G04370.2	NAMT1	S-adenosyl-L-methionine-dependent methyltransferases superfamily protein	LOC_Os06g13390.1	SAM dependent carboxyl methyltransferase, putative, expressed
Pavir.J17995	2.59079	27.6759	2.65979	28.9903				LOC_Os03g54190.1	expressed protein
Pavir.Ib04038	0.17737	2.79236	0.373729	2.00044	AT1G13480.1		Protein of unknown function (DUF1262)	LOC_Os08g31880.1	expressed protein
Pavir.Fb01093	0.644008	10.8632	0.371388	10.705	AT2G18710.1	SCY1	SECY homolog 1	LOC_Os08g15460.1	preprotein translocase subunit secY, putative, expressed
Pavir.J16737	0.220451	5.66638	12.6559	30.8033	AT4G11070.1	AtWRKY41,WRKY41	WRKY family transcription factor	LOC_Os05g40070.1	WRKY84, expressed
