# Supplementary material for: Gene regulatory networks for lignin biosynthesis in switchgrass (Panicum virgatum)
Source: Plant Biotechnol J. 2018 Sep 17;17(3):580–93. doi: 10.1111/pbi.13000 (PMC6381781; doi:10.1111/pbi.13000)
Supplement: Supplementary file 8 — Dataset S7 Comparison between the present QUBIC‐based method and the PCC method to detect TFs co‐expressed with switchgrass F5H in microarray data sets. [file PBI-17-580-s003.xlsx]

## Sheet: F5H
ProbeID	PCC value	BF value	TF family
AP13ITG53040_at	0.744275	73	HSF
AP13ITG69786_s_at	0.862123	70.24	bHLH
AP13ITG57154RC_at	0.795552	66.46	MYB
KanlowCTG39474_s_at	0.691291	65.19	bHLH
AP13CTG58851_at	0.798604	63.29	MYB
KanlowCTG14525_s_at	0.730507	60.07	bZIP
KanlowCTG00555_at	0.798763	59.52	ERF
AP13CTG29842_at	0.558025	57.77	Trihelix
AP13CTG04852_s_at	0.58764	53.99	NF-YA
KanlowCTG19454_x_at	0.674851	50.68	B3
KanlowCTG37641_at	0.810431	49.4	bHLH
AP13ITG42015_x_at	0.888663	48.58	bZIP
KanlowCTG39150_s_at	0.733889	47.94	bZIP
AP13ITG75527_s_at	0.580358	47.01	MYB
AP13CTG04148_s_at	0.639643	46.07	bZIP
AP13ITG42062_s_at	0.585899	46.03	bHLH
AP13ITG37123RC_at	0.544295	43.75	ERF
AP13CTG58954_at	0.447005	42.06	WRKY
AP13CTG44093_s_at	0.522116	41.94	WRKY
AP13CTG17758_at	0.613161	41.47	C2H2
KanlowCTG00299_at	0.611756	41.07	ERF
AP13ITG63783_at	0.598336	40.43	C2H2
KanlowCTG13932_s_at	0.837731	40.32	TALE
AP13CTG11583_at	0.646271	40.3	ERF
AP13CTG11589_s_at	0.469097	40.29	CAMTA
KanlowCTG20735_s_at	0.73245	40.16	bZIP
AP13ITG43691_at	0.738575	39.97	bZIP
AP13CTG27853_s_at	0.547016	39.84	C2H2
AP13ITG74216_at	0.464964	39.84	HD-ZIP
AP13CTG01241_s_at	0.839439	39.71	TALE
AP13ITG39239_s_at	0.620742	39.11	bHLH
AP13CTG27659_s_at	0.504243	38.87	bZIP
AP13ITG71565_at	0.49391	38.17	ERF
AP13CTG22878_at	0.733006	37.87	MYB
AP13CTG14227RC_s_at	0.752293	37.46	MYB
AP13CTG26972_s_at	0.773557	37.26	MYB_related
AP13ITG48354_s_at	0.790673	37.12	TALE
KanlowCTG46751_s_at	0.533804	36.94	ERF
AP13ITG37508_s_at	0.568251	36.88	NAC
AP13CTG09208_at	0.439991	36.78	MIKC
OTHSWCTG01766_s_at	0.647277	36.64	MYB
AP13ITG55159_s_at	0.608053	36.18	TALE
AP13ITG70924_s_at	0.37248	36.09	MIKC
KanlowCTG46048_x_at	0.710297	35.98	NAC
AP13CTG17098_at	0.503479	35.8	WRKY
AP13CTG01435_s_at	0.591612	35.61	bHLH
AP13CTG16861_at	0.581806	35.55	FAR1
AP13CTG15798_at	0.504086	35.17	ERF
KanlowCTG45878_s_at	0.675646	35.07	NAC
AP13CTG04965RC_s_at	0.234716	34.66	MYB
AP13ITG70324-RC_at	0.649664	34.6	Dof
AP13CTG05578_at	0.43612	34.4	MIKC
AP13ITG73048_s_at	0.414916	33.43	SBP
KanlowCTG34771_s_at	0.725767	33.33	MYB
KanlowCTG40730_s_at	0.77777	33.03	HSF
AP13CTG15049_s_at	0.671884	32.96	NAC
AP13CTG27080_s_at	0.555053	32.95	bHLH
OTHSWCTG08973_s_at	0.618221	32.93	TALE
VS16ITG18899_s_at	0.618377	32.87	NF-YA
AlamoCTG12449_at	0.508258	32.32	B3
KanlowCTG24612_s_at	0.584202	32.3	ERF
KanlowCTG11356_s_at	0.647551	32.22	MYB_related
AP13ITG54650_x_at	0.490345	32.08	bZIP
AP13ITG52906_s_at	0.662212	31.45	ERF
AP13CTG23859_at	0.610492	31.43	bHLH
KanlowCTG45364_s_at	0.652455	31.41	bHLH
KanlowCTG28702_s_at	0.465566	30.97	ERF
KanlowCTG56474_s_at	0.430448	30.74	NAC
OTHSWCTG15870_s_at	0.593227	30.67	WRKY
KanlowCTG40943_s_at	0.572219	30.41	MYB
AP13ITG76086_at	0.229724	29.95	MYB
AP13ITG73773_at	0.484016	29.85	WRKY
AP13ITG58328_at	0.633798	29.4	HSF
AP13ITG35769_s_at	0.721756	29.39	NAC
AP13ITG40747_s_at	0.63021	29.27	TALE
KanlowCTG19534_s_at	0.6323	29.27	MYB
KanlowCTG37478RC_s_at	0.445481	29.14	bHLH
AP13ITG66360RC_s_at	0.603473	29.06	HSF
VS16ITG26975_s_at	0.5469	28.93	ERF
AP13ITG66229_at	0.761914	28.81	MYB
AP13CTG23765_s_at	0.666237	28.67	HD-ZIP
AP13CTG12179RC_at	-0.0153624	28.53	Trihelix
KanlowCTG12282_s_at	0.113161	28.52	MYB
AP13CTG14359_s_at	0.712095	28.39	bHLH
OTHSWCTG08561_s_at	0.686493	28.18	LSD
KanlowCTG35627_s_at	0.400032	27.79	NAC
AP13ITG43127_s_at	0.663333	27.75	NAC
KanlowCTG43583_s_at	0.547329	27.48	NAC
KanlowCTG47131_s_at	0.628525	27.42	GATA
AP13CTG24500_at	0.411705	27.31	WRKY
KanlowCTG41782_s_at	0.779871	27.16	HD-ZIP
AP13ITG52684-RC_at	0.442625	27.14	NAC
AP13CTG19169_at	0.574135	27.02	WRKY
AP13CTG29438_s_at	0.642976	27	WRKY
AP13CTG19208RC_at	0.786506	26.87	MYB
AP13CTG18240_s_at	0.624563	26.85	GATA
AP13ITG75618_at	0.292546	26.82	bHLH
AP13ITG66447_at	0.50187	26.69	GRAS
KanlowCTG31531RC_s_at	0.637736	26.4	NAC
AP13CTG24049_s_at	0.525734	26.32	ERF
AP13ITG56759_s_at	0.302295	26.3	MYB
AP13CTG06486_at	0.736124	26.28	Trihelix
AP13ITG64948_at	0.50782	26.27	bHLH
AP13ITG60228_at	0.429052	26.16	NAC
AP13ITG43877_x_at	0.311507	26.13	bZIP
KanlowCTG35681_at	0.183014	26.09	NAC
KanlowCTG07489_s_at	0.248408	26.07	DBB
KanlowCTG17630_s_at	0.675521	26.05	MYB
AP13ITG62474_at	0.611904	25.99	WRKY
AP13CTG36941_s_at	0.562137	25.8	bZIP
AP13ITG74807_s_at	0.498279	25.79	NAC
AlamoCTG13206_s_at	0.158923	25.69	G2-like
KanlowCTG13310_s_at	0.581741	25.68	Dof
AP13ITG66196_at	0.546853	25.62	ERF
AlamoCTG13545_s_at	0.644978	25.51	bZIP
AP13CTG26078_s_at	0.49122	25.38	bHLH
KanlowCTG26597_s_at	0.547081	25.33	ERF
AP13.12336.m00003_s_at	0.578971	25.23	NAC
KanlowCTG45446RC_at	0.467495	25.18	HSF
AP13ITG71230_at	0.402937	25.17	C2H2
KanlowCTG02413_at	0.570783	25.08	ERF
AP13ITG35143_x_at	0.694761	25.03	NAC
AP13ITG56055_at	0.830585	25	MYB
AP13CTG04892_s_at	0.28378	24.99	bZIP
AP13ITG38519_at	0.605799	24.83	bHLH
AP13ITG37317_s_at	0.44342	24.81	C2H2
KanlowCTG47123_s_at	0.172199	24.81	MYB
AP13ITG63927_at	0.569606	24.68	GRAS
AP13ITG64902-RC_at	0.449423	24.64	Nin-like
AP13ITG37291-RC_at	0.516767	24.6	MIKC
KanlowCTG15453_s_at	0.594376	24.59	DBB
KanlowCTG41448_at	0.337365	24.55	NAC
KanlowCTG19105_s_at	0.575637	24.4	ARF
AP13CTG09296_s_at	0.286472	24.29	G2-like
KanlowCTG40639_s_at	0.471393	24.17	ARF
AP13ITG64221RC_s_at	0.342519	24.16	HD-ZIP
AP13ITG75889_at	0.326177	24.16	C2H2
AP13CTG24560_s_at	0.353742	24.13	NAC
AP13CTG05609_s_at	0.384086	24.11	Dof
AP13CTG09162_s_at	0.404179	24.06	NF-YA
KanlowCTG01906_s_at	0.808495	23.97	ERF
AlamoCTG05276_at	0.282986	23.79	FAR1
AP13CTG58935RC_s_at	0.601343	23.79	HD-ZIP
AP13ITG67516_at	0.514881	23.77	G2-like
AP13ITG57822_s_at	0.554289	23.76	NAC
AP13ITG68815_at	0.679451	23.55	WRKY
OTHSWSLT26384_s_at	0.234849	23.5	B3
KanlowCTG04987_at	0.692895	23.46	HD-ZIP
AP13CTG37805_at	-0.00209135	23.4	NAC
AlamoCTG01215_s_at	0.604253	23.37	ERF
AP13ITG72962_at	0.353121	23.32	NAC
AP13ITG72279_s_at	0.547561	23.15	NAC
KanlowCTG46233_s_at	0.442839	23.11	CAMTA
AP13CTG27390RC_at	0.271018	23.01	RAV
KanlowCTG38050_s_at	0.404146	22.96	Nin-like
AlamoCTG13359_s_at	0.389937	22.95	EIL
AP13CTG28848_s_at	0.375323	22.95	bZIP
AP13ITG77006_at	0.500934	22.92	bHLH
AP13CTG17942_s_at	-0.0490452	22.82	B3
AP13CTG11592_s_at	0.260864	22.81	bHLH
KanlowCTG43838_s_at	0.550403	22.77	GRAS
AP13CTG24786_s_at	0.240614	22.75	G2-like
KanlowCTG47390_s_at	-0.21856	22.65	C3H
AP13ITG74800-RC_at	0.743477	22.46	bZIP
KanlowCTG42993_s_at	0.756977	22.41	MYB_related
AP13CTG22957_at	0.484165	22.4	C2H2
KanlowCTG30645_s_at	0.473552	22.4	LBD
AP13CTG08487_at	0.461803	22.38	bHLH
AP13CTG23468_at	0.361319	22.35	NAC
KanlowCTG14383_s_at	0.299003	22.35	HD-ZIP
KanlowCTG27646_s_at	0.293756	22.32	WOX
AP13CTG23028_at	0.500777	22.3	B3
AP13CTG27948_at	0.324863	22.28	G2-like
AP13CTG02089_at	0.393536	22.13	C2H2
KanlowCTG14756_s_at	0.507368	22.08	NAC
AP13CTG03390_s_at	0.292262	21.93	WRKY
AP13ITG75410_at	0.453697	21.86	C2H2
AP13CTG09659_s_at	0.289388	21.85	C3H
AP13CTG06221_at	0.413525	21.8	CAMTA
AP13CTG24255_at	0.619565	21.8	ERF
AP13CTG22353_at	0.226225	21.76	bZIP
AP13ITG39161_s_at	0.512452	21.72	NAC
AP13CTG13775_s_at	0.577066	21.7	ARF
AP13ITG37315_s_at	0.416744	21.68	C2H2
AP13CTG27719_s_at	0.492779	21.59	ARF
AP13ITG58607-RC_at	0.397102	21.57	MYB
KanlowCTG23288_s_at	0.130196	21.57	Trihelix
AP13ITG62868-RC_at	0.356873	21.49	C2H2
AP13ITG75538_at	0.346012	21.49	WRKY
AP13CTG16511RC_at	0.774678	21.48	ERF
KanlowCTG19199_s_at	0.562778	21.22	bHLH
VS16ITG05631_s_at	0.5428	21.21	bHLH
AP13ITG63290_at	0.596265	21.17	TALE
AP13ITG65342_s_at	0.28705	21.17	MYB
AP13ITG61596_s_at	0.666153	21.16	MYB
AP13CTG25925_at	0.197978	21.12	ARR-B
AP13ITG54946-RC_at	0.321147	21.1	HD-ZIP
KanlowCTG09556RC_at	0.450664	21.06	bHLH
KanlowCTG25549RC_at	0.420689	21.05	WRKY
AP13CTG11516_s_at	0.197219	21.01	ARF
AP13ITG68410_at	0.437903	21	HB-other
AlamoCTG12921_at	0.3227	20.93	FAR1
AP13CTG05239_s_at	0.69993	20.85	bHLH
AP13ITG74002-RC_at	0.421222	20.78	NF-YC
AP13CTG19306_s_at	0.540831	20.74	CAMTA
AP13ITG63600_s_at	0.566449	20.72	bHLH
AP13ITG74381_at	0.718014	20.65	NAC
AP13ITG39368_s_at	0.497354	20.6	bHLH
KanlowCTG14521_s_at	0.248548	20.56	WRKY
VS16ITG21031-RC_s_at	0.602962	20.53	ERF
KanlowCTG21348_s_at	0.58362	20.51	TALE
AP13ITG55115_s_at	0.270858	20.48	bZIP
AP13ITG53227_s_at	0.675924	20.42	bZIP
AP13CTG16366_s_at	0.126877	20.36	MYB_related
AP13ITG42581_s_at	0.238454	20.33	GRAS
KanlowCTG38579_at	0.476432	20.33	NAC
KanlowCTG36664_s_at	0.473761	20.3	TALE
AP13CTG26979_at	0.438808	20.25	SBP
AP13CTG09782_s_at	0.00399956	20.24	FAR1
AP13ITG66233_at	0.410685	20.08	G2-like
AP13ITG38080-RC_at	0.319844	20	MIKC
AP13ITG55121-RC_s_at	0.537917	19.97	NAC
AP13ITG46134_s_at	0.268345	19.95	C3H
KanlowCTG17870RC_s_at	0.621385	19.93	ERF
AP13ITG63999-RC_at	0.219428	19.91	C2H2
AP13ITG66628_at	0.6312	19.89	C2H2
AP13ITG36905_s_at	0.533247	19.71	MIKC
AP13CTG30380_at	0.384377	19.61	ARR-B
AP13CTG04741_at	0.353994	19.56	bHLH
KanlowCTG35590_at	0.513931	19.48	MYB
AP13ITG43954_s_at	0.689112	19.46	TALE
AP13ITG61681_s_at	0.492178	19.41	G2-like
AP13CTG07972_s_at	0.542303	19.39	NAC
AP13ITG52403_at	0.493278	19.39	WRKY
AP13ITG58482_at	0.193065	19.32	NAC
AP13CTG23466_at	0.299147	19.27	NAC
AlamoCTG00695_s_at	-0.497734		NAC
AlamoCTG01219_at	0.189015		NAC
AlamoCTG01535_s_at	-0.54617		C2H2
AlamoCTG01708_at	-0.321674		bHLH
AlamoCTG02074_s_at	0.193406		MIKC
AlamoCTG02390_s_at	-0.0626577		MYB_related
AlamoCTG02458_at	0.289063		Nin-like
AlamoCTG02527_s_at	0.0369045		MYB_related
AlamoCTG02537_at	-0.398529		C3H
AlamoCTG02538_s_at	0.250547		Dof
AlamoCTG02562_s_at	-0.588025		MIKC
AlamoCTG02743_s_at	-0.0203544		CO-like
AlamoCTG02905_s_at	0.286652		FAR1
AlamoCTG03267_x_at	-0.119286		ARF
AlamoCTG03434_s_at	-0.278976		SRS
AlamoCTG03565_s_at	-0.0500309		bZIP
AlamoCTG03691_s_at	-0.578251		AP2
AlamoCTG03765_s_at	-0.11715		ARF
AlamoCTG03913_s_at	-0.258028		HB-PHD
AlamoCTG03998_s_at	-0.50151		BBR-BPC
AlamoCTG04105_s_at	-0.186407		NF-YB
AlamoCTG04151_at	-0.158243		bZIP
AlamoCTG04438_s_at	-0.499264		bHLH
AlamoCTG04441_s_at	0.11907		bHLH
AlamoCTG04525_s_at	-0.351618		NF-YA
AlamoCTG04555_at	-0.00428816		NF-YA
AlamoCTG04646_s_at	0.331168		C2H2
AlamoCTG04689_x_at	-0.152019		G2-like
AlamoCTG04719_s_at	-0.0849043		HD-ZIP
AlamoCTG04914_x_at	0.214908		ARF
AlamoCTG04941_s_at	-0.193746		MYB_related
AlamoCTG05089_s_at	-0.582914		ARF
AlamoCTG05351_s_at	0.201702		bHLH
AlamoCTG05396_s_at	-0.606561		bZIP
AlamoCTG05480_at	-0.242423		WRKY
AlamoCTG05540_s_at	-0.294335		HSF
AlamoCTG05571_s_at	0.0669646		G2-like
AlamoCTG05841RC_at	0.137879		C3H
AlamoCTG05852_s_at	0.0879738		Nin-like
AlamoCTG05855_s_at	0.0760673		G2-like
AlamoCTG06444_at	-0.355351		C2H2
AlamoCTG06651_s_at	0.0851931		C3H
AlamoCTG06685_at	-0.0550549		GeBP
AlamoCTG06729RC_at	0.348711		MIKC
AlamoCTG07078_s_at	-0.289227		MIKC
AlamoCTG08368_s_at	-0.547596		C3H
AlamoCTG08509RC_s_at	0.217763		G2-like
AlamoCTG08706_s_at	0.398979		bZIP
AlamoCTG09004_s_at	-0.0846502		WRKY
AlamoCTG09052_s_at	-0.463444		MYB_related
AlamoCTG09061_s_at	0.00369087		ERF
AlamoCTG09083_s_at	-0.147042		C3H
AlamoCTG09333_at	0.0550018		CPP
AlamoCTG09512_s_at	-0.353704		NF-YA
AlamoCTG09550_at	-0.116876		GATA
AlamoCTG09684_at	-0.354733		ERF
AlamoCTG09848_s_at	-0.182602		C2H2
AlamoCTG10158_s_at	-0.502224		C2H2
AlamoCTG10273_x_at	-0.160064		MYB
AlamoCTG10392_s_at	-0.563476		GATA
AlamoCTG10405_at	0.406233		TALE
AlamoCTG10582_s_at	0.293017		C3H
AlamoCTG10706_s_at	-0.145907		ARF
AlamoCTG10962_at	0.348624		FAR1
AlamoCTG10976_at	0.158164		bHLH
AlamoCTG11424_at	0.298269		bZIP
AlamoCTG12003_at	-0.230728		GATA
AlamoCTG12154_at	0.235234		NF-YC
AlamoCTG12485_at	0.153887		GeBP
AlamoCTG12659_s_at	-0.679519		GRF
AlamoCTG12715_s_at	-0.237732		FAR1
AlamoCTG12724_at	0.316557		G2-like
AlamoCTG12733_s_at	0.342043		Dof
AlamoCTG12742_s_at	-0.244265		NAC
AlamoCTG12810_s_at	0.314071		CO-like
AlamoCTG12905_s_at	0.45778		GRAS
AlamoCTG12920_at	-0.633843		B3
AlamoCTG12929_at	0.426661		ERF
AlamoCTG12960_s_at	-0.132456		S1Fa-like
AlamoCTG12970_at	-0.278006		bZIP
AlamoCTG12971_s_at	-0.16431		C3H
AlamoCTG12975_at	-0.0924809		Dof
AlamoCTG12994_at	0.359414		GRAS
AlamoCTG12996_s_at	-0.2848		FAR1
AlamoCTG13024_s_at	-0.263794		bHLH
AlamoCTG13071_at	-0.188732		HB-other
AlamoCTG13136_s_at	0.136353		HB-other
AlamoCTG13191_s_at	-0.245182		MYB
AlamoCTG13197_s_at	-0.183012		MYB_related
AlamoCTG13212_at	-0.494821		E2F/DP
AlamoCTG13217_at	0.371017		GATA
AlamoCTG13266_s_at	0.31076		EIL
AlamoCTG13280_s_at	0.275576		Nin-like
AlamoCTG13301_s_at	-0.362676		MYB_related
AlamoCTG13503_s_at	0.000709099		bZIP
AlamoCTG13514_s_at	0.392508		NAC
AlamoCTG13583_s_at	0.336943		Nin-like
AlamoCTG13665_s_at	0.246919		C2H2
AlamoCTG13674_s_at	0.319809		ERF
AlamoCTG13681_s_at	-0.338133		C3H
AlamoCTG13710_s_at	-0.114557		NF-YB
AlamoCTG13788_s_at	0.508865		C3H
AlamoCTG13804_s_at	-0.356593		MYB
AlamoCTG13808_s_at	-0.336303		ARF
AlamoCTG13819_s_at	-0.0437091		CAMTA
AlamoCTG13875_at	-0.235388		MYB_related
AlamoCTG13892_at	0.326747		HSF
AlamoCTG14089_at	-0.0338337		MYB_related
AlamoCTG14090_at	-0.191317		C3H
AlamoCTG14128_s_at	-0.124138		bHLH
AlamoCTG14242_at	-0.228077		E2F/DP
AlamoCTG14265_s_at	0.0904185		MYB
AlamoCTG14271_s_at	-0.404588		GeBP
AlamoCTG14307_x_at	-0.131549		ARF
AlamoCTG14323_s_at	0.596053		NAC
AlamoCTG14412_s_at	0.0787308		FAR1
AlamoCTG14600_s_at	-0.0691006		CAMTA
AlamoCTG14659_at	0.544505		GATA
AlamoCTG14681_x_at	-0.0621506		HB-PHD
AlamoCTG14684_s_at	0.0230868		ARF
AlamoCTG14774_s_at	0.176404		C2H2
AlamoCTG14792_s_at	-0.368626		Nin-like
AlamoCTG14803_s_at	-0.207087		G2-like
AlamoCTG14858_s_at	-0.292335		C2H2
AlamoCTG14861_at	-0.0114604		bHLH
AlamoCTG14863_s_at	0.467591		bHLH
AlamoCTG14914_s_at	-0.305045		HSF
AlamoSLT15356_at	-0.511101		G2-like
AlamoSLT15835_s_at	-0.374875		MIKC
AlamoSLT16341_s_at	-0.11289		MYB_related
AP13.11922.m00014_at	0.17198		C3H
AP13.11926.m00014_at	0.0854487		B3
AP13.11934.m00009_s_at	0.0606257		GRAS
AP13.11934.m00011_s_at	0.155376		LBD
AP13.11934.m00014_s_at	0.320393		C2H2
AP13.12064.m00004_s_at	-0.0626004		CO-like
AP13.12066.m00004_at	-0.0182884		bZIP
AP13.12199.m00007_at	0.237333		NF-YB
AP13.12216.m00007_x_at	-0.177878		HSF
AP13.12220.m00019_s_at	0.360291		bHLH
AP13.12220.m00027_at	-0.369175		bZIP
AP13.12334.m00010_s_at	0.149747		NAC
AP13.12336.m00011_at	0.127189		ZF-HD
AP13.12337.m00006_at	0.224247		MYB
AP13.12341.m00007_at	0.0447656		HRT-like
AP13.12464.m00002_at	0.271287		C2H2
AP13.12687.m00001_at	0.101334		C2H2
AP13.12687.m00006_s_at	-0.112446		bZIP
AP13.12689.m00013_s_at	0.168992		HD-ZIP
AP13.12692.m00013_s_at	0.224431		Trihelix
AP13.12693.m00008_s_at	-0.404822		ARF
AP13.12698.m00006_s_at	0.0133728		MYB
AP13.12698.m00008_at	0.116547		CPP
AP13.12698.m00011_at	0.201995		CPP
AP13.12734.m00015_s_at	0.0097742		C2H2
AP13.12738.m00005_s_at	-0.0265072		Trihelix
AP13.12743.m00001_at	-0.088541		GRAS
AP13.12743.m00001RC_at	0.0195269		GRAS
AP13.12743.m00003_s_at	-0.411421		NAC
AP13.12745.m00004_at	-0.245198		C3H
AP13.12754.m00002_s_at	-0.118338		Trihelix
AP13.12755.m00004_s_at	0.319853		CO-like
AP13.12917.m00015_s_at	0.448295		GeBP
AP13.12919.m00007_at	0.25763		bHLH
AP13.12931.m00011_at	0.322443		WRKY
AP13.12933.m00019_s_at	-0.0289152		MYB_related
AP13.12938.m00010_at	-0.059978		C2H2
AP13.12939.m00001_at	0.307296		M-type
AP13.12940.m00012_s_at	-0.066866		ERF
AP13.12944.m00011_at	-0.269035		MYB
AP13.12944.m00016_s_at	-0.204582		MYB
AP13.13146.m00007_at	0.44163		MYB_related
AP13.13156.m00001_s_at	0.320143		ERF
AP13.13156.m00011_at	0.0533004		M-type
AP13.13175.m00008_at	0.0751418		TCP
AP13.13175.m00008RC_at	0.172667		TCP
AP13CTG00030_at	0.666507		TALE
AP13CTG00071_s_at	-0.40718		FAR1
AP13CTG00087_x_at	0.0838133		MYB_related
AP13CTG00103_at	0.368671		GRAS
AP13CTG00159_at	-0.276631		bHLH
AP13CTG00240_s_at	0.182012		C3H
AP13CTG00368_at	-0.363777		C3H
AP13CTG00427_at	0.198973		NAC
AP13CTG00433_at	0.202454		GRAS
AP13CTG00595_at	-0.20431		ARF
AP13CTG00608_s_at	0.488209		MIKC
AP13CTG00624_s_at	-0.180042		ARF
AP13CTG00635_s_at	0.00429982		MYB_related
AP13CTG00641_at	-0.0912061		G2-like
AP13CTG00659_s_at	-0.434884		MYB
AP13CTG00676_s_at	-0.35107		ARF
AP13CTG00690_at	-0.377011		MYB
AP13CTG00791_s_at	-0.0272357		Nin-like
AP13CTG00794_at	-0.381532		GRF
AP13CTG00799_at	-0.048441		MYB
AP13CTG00819_at	0.0161796		BES1
AP13CTG00822_at	0.193118		CAMTA
AP13CTG00917_s_at	-0.0680733		NAC
AP13CTG00949_at	-0.0926077		MYB
AP13CTG00954_x_at	0.0439576		MYB_related
AP13CTG01019_s_at	-0.181528		C2H2
AP13CTG01095_at	-0.34023		HSF
AP13CTG01201_s_at	-0.125032		HD-ZIP
AP13CTG01207_at	0.340662		EIL
AP13CTG01347_at	0.207685		C3H
AP13CTG01398_at	0.127213		NF-YB
AP13CTG01432_at	0.0165583		MYB_related
AP13CTG01437_at	-0.314293		FAR1
AP13CTG01470_s_at	0.169767		SBP
AP13CTG01479_at	0.661333		ERF
AP13CTG01565_at	0.469652		ERF
AP13CTG01576_s_at	-0.461187		FAR1
AP13CTG01631_x_at	0.215908		NAC
AP13CTG01646_s_at	-0.211027		G2-like
AP13CTG01666_s_at	0.174089		G2-like
AP13CTG01676_at	-0.338467		Whirly
AP13CTG01687_x_at	-0.200992		bHLH
AP13CTG01696_s_at	0.294981		CAMTA
AP13CTG01751_at	0.00647057		MYB_related
AP13CTG01861_s_at	0.465576		EIL
AP13CTG01901_at	0.206776		C3H
AP13CTG01905_at	0.490678		C3H
AP13CTG01960_at	-0.0923246		MYB_related
AP13CTG01972_s_at	0.45264		ARF
AP13CTG01999_x_at	0.0920108		ARF
AP13CTG02075_at	-0.287658		HB-PHD
AP13CTG02121_at	-0.20396		ARF
AP13CTG02192_at	0.38411		TALE
AP13CTG02198_at	0.670585		LSD
AP13CTG02209_s_at	0.42641		NAC
AP13CTG02213_s_at	0.297788		ARR-B
AP13CTG02222_s_at	-0.22666		HD-ZIP
AP13CTG02239_at	0.119794		GATA
AP13CTG02368_at	-0.281902		FAR1
AP13CTG02404_s_at	0.478947		GRAS
AP13CTG02415_s_at	0.0734009		bHLH
AP13CTG02426_at	0.100147		bHLH
AP13CTG02444_s_at	0.225391		MYB_related
AP13CTG02496_at	-0.0988367		CAMTA
AP13CTG02590_at	-0.27666		Trihelix
AP13CTG02689_x_at	-0.474647		C2H2
AP13CTG02705_s_at	0.370965		MYB
AP13CTG02720_s_at	0.308507		C3H
AP13CTG02795_s_at	0.155455		MYB_related
AP13CTG02836_s_at	0.304429		Dof
AP13CTG02839_at	-0.280435		Trihelix
AP13CTG02886_at	0.192409		bZIP
AP13CTG02889_at	-0.214495		MYB
AP13CTG02923_at	-0.0894363		CPP
AP13CTG02995_x_at	-0.253818		bHLH
AP13CTG03111_at	0.524678		Trihelix
AP13CTG03189_s_at	0.220684		GRAS
AP13CTG03205_at	-0.296715		bHLH
AP13CTG03210_s_at	-0.363261		FAR1
AP13CTG03288_at	0.520933		NAC
AP13CTG03291_s_at	0.239098		ARR-B
AP13CTG03359_at	0.471816		ARF
AP13CTG03368_s_at	0.396068		GRAS
AP13CTG03410_s_at	0.243194		ARR-B
AP13CTG03531_s_at	-0.23345		HSF
AP13CTG03565_s_at	-0.461014		WRKY
AP13CTG03575_s_at	0.0827005		Trihelix
AP13CTG03642_s_at	-0.349383		C3H
AP13CTG03699_s_at	-0.277273		G2-like
AP13CTG03734RC_s_at	0.411909		NAC
AP13CTG03768_at	-0.252389		bZIP
AP13CTG03781_s_at	-0.130653		C3H
AP13CTG03782_s_at	-0.409124		C3H
AP13CTG03795_at	0.50337		VOZ
AP13CTG03817_at	-0.362872		MYB_related
AP13CTG03853_s_at	0.0386336		C3H
AP13CTG03881_s_at	-0.362497		bZIP
AP13CTG04104_at	0.113888		NAC
AP13CTG04209_s_at	0.478555		CO-like
AP13CTG04213_s_at	0.121934		bZIP
AP13CTG04221_s_at	0.280585		GRAS
AP13CTG04295_s_at	0.499753		NAC
AP13CTG04360_s_at	-0.393817		bHLH
AP13CTG04394_at	0.515774		bZIP
AP13CTG04411_s_at	0.284321		NF-YA
AP13CTG04458_s_at	-0.251768		MIKC
AP13CTG04463_at	0.181109		B3
AP13CTG04491_at	-0.0550146		bZIP
AP13CTG04563_s_at	0.0624092		VOZ
AP13CTG04694_at	-0.0610752		MYB
AP13CTG04696_at	-0.250367		C3H
AP13CTG04699_at	-0.187032		WRKY
AP13CTG04703_at	-0.353754		G2-like
AP13CTG04713_at	0.338824		Dof
AP13CTG04767_s_at	0.286206		ARF
AP13CTG04812_at	0.106655		TALE
AP13CTG04812RC_at	0.298418		TALE
AP13CTG04861_at	0.547573		GRAS
AP13CTG04903_at	0.0216792		C3H
AP13CTG04909_at	-0.118634		WRKY
AP13CTG04980_at	0.39709		TALE
AP13CTG05046_at	-0.376779		AP2
AP13CTG05129_s_at	0.370726		NAC
AP13CTG05168_at	-0.298391		HB-PHD
AP13CTG05213_s_at	-0.273485		FAR1
AP13CTG05234_s_at	-0.319879		FAR1
AP13CTG05235_s_at	-0.191373		NAC
AP13CTG05269_s_at	-0.453072		SRS
AP13CTG05332_at	0.108916		HSF
AP13CTG05381_s_at	-0.3242		MYB_related
AP13CTG05442_at	0.00293398		FAR1
AP13CTG05547_at	0.0791316		NAC
AP13CTG05579_at	0.0557895		CAMTA
AP13CTG05619_s_at	0.0322205		bZIP
AP13CTG05629_s_at	-0.10428		CPP
AP13CTG05632_s_at	-0.362467		ARF
AP13CTG05702_s_at	0.329479		CAMTA
AP13CTG05730_x_at	-0.355701		MYB_related
AP13CTG05739_s_at	-0.300775		GRAS
AP13CTG05749_s_at	0.0399779		bZIP
AP13CTG05801_at	0.408692		CO-like
AP13CTG05901_at	0.606445		C3H
AP13CTG06016_s_at	-0.576413		E2F/DP
AP13CTG06041_at	0.14334		MYB_related
AP13CTG06047_s_at	0.15215		Dof
AP13CTG06131_at	0.621487		GATA
AP13CTG06162_at	0.460459		MIKC
AP13CTG06197_s_at	-0.578251		bZIP
AP13CTG06243_s_at	-0.147248		ARF
AP13CTG06393_s_at	-0.282599		MYB_related
AP13CTG06515_s_at	-0.425847		Nin-like
AP13CTG06574_s_at	0.148133		C3H
AP13CTG06648_s_at	-0.199884		C3H
AP13CTG06662_x_at	-0.282084		bHLH
AP13CTG06663_at	0.381495		MYB_related
AP13CTG06663RC_s_at	0.0791624		MYB_related
AP13CTG06681_s_at	0.289941		WRKY
AP13CTG06689_at	0.118721		S1Fa-like
AP13CTG06693_at	-0.513295		E2F/DP
AP13CTG06767_at	-0.414515		GeBP
AP13CTG06768_s_at	-0.521352		C2H2
AP13CTG06770_at	0.380632		bHLH
AP13CTG06871_s_at	-0.445695		C3H
AP13CTG07001_s_at	-0.156097		MYB_related
AP13CTG07011_s_at	-0.362667		ARF
AP13CTG07024_s_at	-0.198364		C3H
AP13CTG07049_s_at	-0.00493634		E2F/DP
AP13CTG07156_s_at	0.271347		bZIP
AP13CTG07210_at	0.47359		bZIP
AP13CTG07375_x_at	0.152335		SBP
AP13CTG07445_at	0.0114608		bHLH
AP13CTG07515_at	0.276404		DBB
AP13CTG07607_at	0.116429		Trihelix
AP13CTG07638_s_at	-0.215617		bZIP
AP13CTG07647_at	0.307154		TALE
AP13CTG07647RC_s_at	0.423438		TALE
AP13CTG07655_at	-0.331775		FAR1
AP13CTG07700_at	0.0947415		MYB
AP13CTG07703_at	-0.0209792		BES1
AP13CTG07833_s_at	-0.467687		C3H
AP13CTG07858_s_at	0.0733386		MYB
AP13CTG07870_at	0.205021		bZIP
AP13CTG07889_at	-0.118498		ARF
AP13CTG07912_at	-0.616828		B3
AP13CTG07916_s_at	-0.151522		C3H
AP13CTG07988_s_at	0.449021		GRAS
AP13CTG08151_at	-0.060938		CO-like
AP13CTG08206_at	-0.222719		MYB_related
AP13CTG08223_s_at	-0.382035		MYB_related
AP13CTG08224_at	-0.267529		NAC
AP13CTG08331_at	-0.457513		AP2
AP13CTG08339_s_at	0.225843		bHLH
AP13CTG08343_at	-0.426259		AP2
AP13CTG08348_s_at	0.00109737		GRAS
AP13CTG08351_at	0.0741144		C3H
AP13CTG08390_s_at	0.311022		GRAS
AP13CTG08427_at	0.354329		NF-YC
AP13CTG08548_at	-0.123751		HB-PHD
AP13CTG08643_at	-0.183419		WOX
AP13CTG08647_s_at	-0.109974		C3H
AP13CTG08665_at	0.440198		Trihelix
AP13CTG08673_at	-0.475062		C2H2
AP13CTG08694_at	0.532075		NAC
AP13CTG08724_at	-0.224971		C3H
AP13CTG08727_s_at	-0.0585751		MYB
AP13CTG08781_s_at	-0.255404		FAR1
AP13CTG08812_s_at	-0.434903		C3H
AP13CTG08828_s_at	-0.274453		VOZ
AP13CTG08835_s_at	0.0633043		HB-PHD
AP13CTG08843_at	0.11284		MYB
AP13CTG08906_s_at	-0.368652		bZIP
AP13CTG09201_s_at	-0.231845		MYB_related
AP13CTG09222_s_at	-0.0643397		bZIP
AP13CTG09231_s_at	-0.175131		FAR1
AP13CTG09313_s_at	-0.0839893		bZIP
AP13CTG09375_at	-0.524605		bZIP
AP13CTG09474_at	-0.333094		GeBP
AP13CTG09508_at	0.502335		NAC
AP13CTG09535_at	-0.139876		C2H2
AP13CTG09581_at	-0.217418		bZIP
AP13CTG09613_s_at	-0.206499		ARF
AP13CTG09662_s_at	-0.0913317		ARF
AP13CTG09665_s_at	0.385017		CAMTA
AP13CTG09680_s_at	-0.0672061		MYB_related
AP13CTG09698_at	-0.163032		MYB
AP13CTG09719_s_at	-0.207964		C3H
AP13CTG09749_s_at	-0.144243		MYB
AP13CTG09807_s_at	-0.564574		bZIP
AP13CTG09875_s_at	0.279565		HB-other
AP13CTG09945_s_at	-0.12839		MYB
AP13CTG10025_s_at	0.446886		bZIP
AP13CTG10066_at	0.24508		bHLH
AP13CTG10126_at	0.329215		MIKC
AP13CTG10145_at	-0.174771		Whirly
AP13CTG10248_at	0.256572		bHLH
AP13CTG10312_s_at	0.0644742		bHLH
AP13CTG10323_s_at	-0.205476		HSF
AP13CTG10434_s_at	0.210111		GeBP
AP13CTG10483_s_at	0.0573395		ARR-B
AP13CTG10499_s_at	-0.221516		bHLH
AP13CTG10524_s_at	-0.265924		TALE
AP13CTG10529_s_at	0.139706		bZIP
AP13CTG10540_at	0.311959		GRAS
AP13CTG10594_at	-0.594728		HD-ZIP
AP13CTG10599_s_at	-0.345748		HD-ZIP
AP13CTG10619_s_at	-0.205033		MYB
AP13CTG10627_at	0.158594		bHLH
AP13CTG10627RC_s_at	0.243495		bHLH
AP13CTG10654_s_at	-0.206845		HB-other
AP13CTG10725_at	0.0137001		NF-X1
AP13CTG10729RC_s_at	0.276185		G2-like
AP13CTG10791_at	0.0906614		GATA
AP13CTG10809_at	0.479808		GATA
AP13CTG10816_at	0.110162		MYB
AP13CTG10829_at	0.199099		MIKC
AP13CTG10841_at	0.246313		GRF
AP13CTG10882_s_at	0.0878722		CAMTA
AP13CTG10931_at	0.0638117		GRAS
AP13CTG11007_at	0.0102271		HD-ZIP
AP13CTG11082_at	-0.230758		WRKY
AP13CTG11109_at	0.340544		MIKC
AP13CTG11123_s_at	0.510004		NAC
AP13CTG11203_s_at	-0.0480808		MYB_related
AP13CTG11228_at	-0.170915		GeBP
AP13CTG11291_at	-0.201859		MYB_related
AP13CTG11304_at	0.078189		GATA
AP13CTG11368_at	-0.172579		Trihelix
AP13CTG11480_s_at	0.239556		SBP
AP13CTG11551_s_at	-0.225182		STAT
AP13CTG11565RC_s_at	-0.233069		GeBP
AP13CTG11575_s_at	0.105704		G2-like
AP13CTG11642_s_at	-0.454552		ARF
AP13CTG11746_x_at	0.430534		SBP
AP13CTG11838_at	0.340738		bZIP
AP13CTG11890_x_at	-0.107421		G2-like
AP13CTG11983_at	-0.101898		MYB_related
AP13CTG12003_s_at	-0.635034		bHLH
AP13CTG12135_s_at	0.135078		C2H2
AP13CTG12179_s_at	-0.0263497		Trihelix
AP13CTG12181_at	0.185423		bZIP
AP13CTG12186_at	0.488583		MYB
AP13CTG12230_s_at	0.433648		bHLH
AP13CTG12257_s_at	0.0064113		HD-ZIP
AP13CTG12300_s_at	-0.27324		FAR1
AP13CTG12302_at	-0.0548764		G2-like
AP13CTG12305_s_at	-0.428842		bHLH
AP13CTG12320_at	-0.0133276		HB-other
AP13CTG12351_at	0.10758		HB-other
AP13CTG12352_at	0.233454		S1Fa-like
AP13CTG12363_s_at	-0.126849		C2H2
AP13CTG12406_s_at	-0.729201		GATA
AP13CTG12490_at	0.550436		HSF
AP13CTG12520_s_at	0.576743		MIKC
AP13CTG12560_s_at	-0.186427		HSF
AP13CTG12598_at	0.372934		ARF
AP13CTG12640_at	-0.251278		C3H
AP13CTG12683_s_at	-0.277249		MYB_related
AP13CTG12705_s_at	-0.426288		NF-YB
AP13CTG12746_s_at	0.424565		MYB_related
AP13CTG12762_s_at	-0.0572409		bZIP
AP13CTG12797_at	-0.497283		bZIP
AP13CTG12873_s_at	0.104779		CPP
AP13CTG12884_at	0.133496		Nin-like
AP13CTG12886_at	0.375145		MYB_related
AP13CTG12943_s_at	-0.639937		ARF
AP13CTG13011_s_at	0.268695		G2-like
AP13CTG13208_s_at	-0.100949		CO-like
AP13CTG13227_s_at	-0.108335		C2H2
AP13CTG13264_s_at	-0.603103		C3H
AP13CTG13283_s_at	0.183872		bZIP
AP13CTG13293_s_at	-0.343617		ARF
AP13CTG13346_s_at	0.0210863		bHLH
AP13CTG13389_x_at	0.0594628		bHLH
AP13CTG13410_at	0.265323		CPP
AP13CTG13449_at	0.165514		MYB_related
AP13CTG13566_x_at	-0.363822		C3H
AP13CTG13590_at	0.388404		ERF
AP13CTG13673_s_at	-0.3225		FAR1
AP13CTG13678_s_at	0.635729		HSF
AP13CTG13714_s_at	-0.158461		C3H
AP13CTG13832_s_at	-0.149354		HB-PHD
AP13CTG13868_at	-0.301155		MIKC
AP13CTG13972_s_at	-0.437826		bZIP
AP13CTG14034_s_at	0.383109		GRAS
AP13CTG14037_s_at	-0.175913		C3H
AP13CTG14064_s_at	-0.10012		GRAS
AP13CTG14082_s_at	-0.268147		ARF
AP13CTG14107_at	-0.515482		MYB
AP13CTG14190_s_at	-0.429317		C3H
AP13CTG14225RC_s_at	0.653345		MYB
AP13CTG14242_at	-0.193646		MYB_related
AP13CTG14266_s_at	0.354862		GeBP
AP13CTG14273_at	-0.131171		MYB_related
AP13CTG14279ST_s_at	0.390433		Nin-like
AP13CTG14318_x_at	0.172651		ARF
AP13CTG14327_s_at	-0.0435542		bHLH
AP13CTG14332_s_at	-0.286537		WRKY
AP13CTG14337_s_at	-0.321492		Trihelix
AP13CTG14364_s_at	-0.222323		ERF
AP13CTG14471RC_s_at	0.46652		RAV
AP13CTG14484_at	-0.233747		MYB
AP13CTG14531_s_at	-0.469276		GRAS
AP13CTG14538_s_at	0.204168		NAC
AP13CTG14542_s_at	-0.182764		ARR-B
AP13CTG14583_s_at	0.25723		ERF
AP13CTG14672_s_at	-0.307156		HB-other
AP13CTG14694_at	-0.123293		FAR1
AP13CTG14695_s_at	-0.345729		bHLH
AP13CTG14727_s_at	0.663414		C3H
AP13CTG14774_at	0.362864		C2H2
AP13CTG14786_at	-0.316258		CPP
AP13CTG14824_at	0.0545914		WRKY
AP13CTG14919_s_at	-0.143675		FAR1
AP13CTG15026_at	-0.277848		G2-like
AP13CTG15076_at	0.262434		Dof
AP13CTG15094_at	0.108784		B3
AP13CTG15115_at	-0.755593		GRF
AP13CTG15127_s_at	0.194148		LBD
AP13CTG15183_s_at	0.119625		C2H2
AP13CTG15189_at	-0.228687		FAR1
AP13CTG15233_at	0.224756		DBB
AP13CTG15234_s_at	0.077731		DBB
AP13CTG15283_s_at	-0.562299		BBR-BPC
AP13CTG15294_s_at	-0.0556841		GATA
AP13CTG15304_s_at	-0.127206		FAR1
AP13CTG15320_s_at	0.149366		ERF
AP13CTG15321RC_at	0.128201		GeBP
AP13CTG15383_at	0.528585		NAC
AP13CTG15385_s_at	0.441885		bHLH
AP13CTG15419_at	-0.197118		MYB_related
AP13CTG15452_at	0.00312302		bHLH
AP13CTG15580_at	-0.211002		GATA
AP13CTG15661_s_at	0.378358		GRAS
AP13CTG15726_at	0.07832		MYB
AP13CTG15779_at	0.253025		GRAS
AP13CTG15823_s_at	0.181226		MYB
AP13CTG15826_s_at	0.272697		HSF
AP13CTG15845_s_at	0.0219213		BES1
AP13CTG15875_at	0.173143		WRKY
AP13CTG15879_at	-0.51663		WRKY
AP13CTG15921_at	-0.13592		GeBP
AP13CTG16067_s_at	0.452728		bZIP
AP13CTG16073RC_s_at	0.0451195		HD-ZIP
AP13CTG16105_s_at	0.273734		C3H
AP13CTG16149_s_at	0.241014		TALE
AP13CTG16152_s_at	-0.208726		MYB_related
AP13CTG16210_at	-0.518365		bHLH
AP13CTG16216_at	0.604431		bZIP
AP13CTG16310_s_at	0.107139		NAC
AP13CTG16334_at	-0.163838		G2-like
AP13CTG16370_at	-0.272422		C3H
AP13CTG16386_s_at	-0.0171469		FAR1
AP13CTG16554RC_at	0.113382		C3H
AP13CTG16640_s_at	-0.583809		C3H
AP13CTG16672_s_at	0.217516		MYB_related
AP13CTG16776_s_at	-0.175763		bHLH
AP13CTG16845_s_at	-0.0249557		bHLH
AP13CTG16900_s_at	0.0989464		bZIP
AP13CTG16908_s_at	-0.421752		MYB_related
AP13CTG16929_at	0.500447		GRAS
AP13CTG17015_at	-0.181158		Trihelix
AP13CTG17026_at	0.114484		NF-YA
AP13CTG17087_at	-0.0544851		MYB_related
AP13CTG17108_s_at	0.317115		Dof
AP13CTG17140_s_at	-0.259496		NF-YA
AP13CTG17209_s_at	0.515306		LSD
AP13CTG17231_at	0.406592		MYB
AP13CTG17235_at	-0.235049		G2-like
AP13CTG17239_s_at	-0.474388		NF-YB
AP13CTG17303_s_at	-0.550526		C2H2
AP13CTG17305_s_at	-0.193132		MYB_related
AP13CTG17330_at	0.305162		NAC
AP13CTG17411_at	0.161054		GATA
AP13CTG17411RC_at	-0.27096		GATA
AP13CTG17448_at	-0.441479		C2H2
AP13CTG17540_at	-0.205752		bZIP
AP13CTG17579_s_at	0.521972		WRKY
AP13CTG17601_at	0.234563		bHLH
AP13CTG17632_s_at	0.103791		C2H2
AP13CTG17632RC_at	-0.0433493		C2H2
AP13CTG17652_s_at	0.615349		CO-like
AP13CTG17676_at	0.358868		NF-YA
AP13CTG17767_at	-0.0521353		bZIP
AP13CTG17767RC_at	-0.254761		bZIP
AP13CTG17829_at	-0.355988		bHLH
AP13CTG17951_s_at	-0.371479		E2F/DP
AP13CTG17962_at	-0.425688		E2F/DP
AP13CTG17985_s_at	-0.180387		C3H
AP13CTG18114_at	0.656477		BES1
AP13CTG18128_at	-0.0461904		MYB_related
AP13CTG18262_s_at	-0.0317297		FAR1
AP13CTG18291_at	-0.122032		bHLH
AP13CTG18371_s_at	0.418854		NAC
AP13CTG18407_at	-0.510959		bZIP
AP13CTG18424_s_at	-0.508451		C2H2
AP13CTG18472_s_at	-0.0722573		bHLH
AP13CTG18513_at	0.321854		C3H
AP13CTG18518_at	0.744786		bHLH
AP13CTG18572_at	-0.42942		Trihelix
AP13CTG18597-RC_s_at	0.407322		WRKY
AP13CTG18615_at	0.163459		bZIP
AP13CTG18997_at	-0.775377		GRF
AP13CTG19088_at	0.22949		C2H2
AP13CTG19088RC_at	-0.145283		C2H2
AP13CTG19143_at	0.0116787		ERF
AP13CTG19158_at	-0.524025		C2H2
AP13CTG19172_at	-0.0679645		ARF
AP13CTG19262_at	0.0407997		MIKC
AP13CTG19373_s_at	-0.130501		C2H2
AP13CTG19470_s_at	0.148328		NAC
AP13CTG19518_at	0.00187898		Trihelix
AP13CTG19535_at	-0.317559		E2F/DP
AP13CTG19742_at	-0.0581331		MYB
AP13CTG19838_at	0.14644		G2-like
AP13CTG19863_at	0.450605		WRKY
AP13CTG19870_at	0.228151		bHLH
AP13CTG19896_s_at	-0.409509		E2F/DP
AP13CTG19925_at	-0.442663		WRKY
AP13CTG19978_s_at	-0.356737		bHLH
AP13CTG20008_s_at	-0.27798		Trihelix
AP13CTG20119_at	0.0620743		E2F/DP
AP13CTG20130_at	0.384643		CAMTA
AP13CTG20130RC_at	0.0556715		CAMTA
AP13CTG20163_at	-0.192497		C2H2
AP13CTG20247_at	0.457657		GATA
AP13CTG20248_at	0.15526		NF-YC
AP13CTG21065_s_at	-0.0696237		MIKC
AP13CTG21234_s_at	-0.0264933		ERF
AP13CTG21276_s_at	-0.140216		MYB_related
AP13CTG21290_s_at	0.439453		GeBP
AP13CTG21424_s_at	0.0222338		DBB
AP13CTG21442_at	0.129027		MIKC
AP13CTG21537_s_at	-0.50834		C3H
AP13CTG21581RC_s_at	0.047665		GRAS
AP13CTG21613_s_at	-0.497013		CO-like
AP13CTG21884_s_at	-0.0808096		DBB
AP13CTG21985-1_at	0.0828237		MYB_related
AP13CTG22042_s_at	0.272595		bZIP
AP13CTG22054_at	-0.465674		B3
AP13CTG22058_s_at	0.297926		bZIP
AP13CTG22111_x_at	0.129819		bZIP
AP13CTG22156_s_at	0.219118		G2-like
AP13CTG22168_s_at	-0.289246		E2F/DP
AP13CTG22200-RC_s_at	-0.445694		Dof
AP13CTG22202_at	-0.365293		GRAS
AP13CTG22205RC_s_at	-0.254116		C3H
AP13CTG22286RC_at	0.481007		NAC
AP13CTG22311_x_at	-0.116487		HSF
AP13CTG22356_at	-0.499398		bZIP
AP13CTG22389_at	-0.394703		C3H
AP13CTG22450_s_at	-0.0927941		FAR1
AP13CTG22580_at	-0.154102		bZIP
AP13CTG22594_s_at	-0.187787		FAR1
AP13CTG22597_at	-0.321746		FAR1
AP13CTG22631_at	0.231238		WRKY
AP13CTG22644_s_at	0.195619		EIL
AP13CTG22682_at	-0.193434		bHLH
AP13CTG22756_s_at	0.10301		bZIP
AP13CTG22939RC_at	0.0973181		Trihelix
AP13CTG22954_s_at	0.0072386		G2-like
AP13CTG22980RC_at	-0.110985		HD-ZIP
AP13CTG23039_at	0.298349		bHLH
AP13CTG23081_s_at	-0.410487		C2H2
AP13CTG23136_at	0.323947		WRKY
AP13CTG23183_at	0.0473623		bZIP
AP13CTG23184_at	0.117431		NF-X1
AP13CTG23247_at	-0.501627		ERF
AP13CTG23276_s_at	0.346681		MYB
AP13CTG23278_s_at	0.421052		C2H2
AP13CTG23281_s_at	-0.346964		G2-like
AP13CTG23286_at	-0.46018		bHLH
AP13CTG23290_at	-0.130127		MIKC
AP13CTG23343_at	0.250903		ERF
AP13CTG23367_at	-0.138858		ARF
AP13CTG23368_at	0.215752		bHLH
AP13CTG23421_s_at	-0.212988		HD-ZIP
AP13CTG23446RC_at	-0.00395903		HD-ZIP
AP13CTG23456_at	-0.526275		MYB_related
AP13CTG23462_at	-0.247236		AP2
AP13CTG23470_at	-0.31446		GATA
AP13CTG23506RC_s_at	0.0589661		bHLH
AP13CTG23509RC_at	0.117634		bHLH
AP13CTG23514_at	0.398292		LBD
AP13CTG23523_at	-0.271093		HD-ZIP
AP13CTG23531_s_at	0.207008		HD-ZIP
AP13CTG23540_s_at	0.0520751		ERF
AP13CTG23559_s_at	-0.351059		HD-ZIP
AP13CTG23597_s_at	-0.512478		GRF
AP13CTG23608_at	-0.37464		HD-ZIP
AP13CTG23617_s_at	0.401919		TCP
AP13CTG23617RC_s_at	0.126209		TCP
AP13CTG23620RC_s_at	-0.358337		TCP
AP13CTG23639_at	-0.116619		bHLH
AP13CTG23665_s_at	-0.797258		HD-ZIP
AP13CTG23692-RC_at	0.413184		MYB
AP13CTG23730_at	0.426255		NAC
AP13CTG23739-RC_s_at	0.428011		C2H2
AP13CTG23741-RC_at	0.333844		C2H2
AP13CTG23770_at	0.367607		Dof
AP13CTG23782_s_at	-0.488503		HD-ZIP
AP13CTG23786_at	-0.0841679		bZIP
AP13CTG23792_s_at	-0.14875		C2H2
AP13CTG23810_at	0.0566217		Trihelix
AP13CTG23810RC_at	0.171159		Trihelix
AP13CTG23818_s_at	0.221924		BES1
AP13CTG23818RC_at	-0.290381		BES1
AP13CTG23820RC_at	-0.344375		BES1
AP13CTG23825_at	0.292628		ERF
AP13CTG23828-RC_at	0.507303		ERF
AP13CTG23834_at	0.0430904		SRS
AP13CTG23834RC_at	-0.0337701		SRS
AP13CTG23839_s_at	-0.048379		TCP
AP13CTG23842_at	-0.303994		TCP
AP13CTG23911_s_at	0.661837		bHLH
AP13CTG23914_at	0.45765		ERF
AP13CTG23952_at	0.0899733		NAC
AP13CTG23952RC_at	0.188278		NAC
AP13CTG23961_at	0.13036		bZIP
AP13CTG23982-RC_at	0.278037		ERF
AP13CTG23984_at	-0.135646		AP2
AP13CTG23992_at	0.384415		NAC
AP13CTG24024_s_at	0.36963		C2H2
AP13CTG24062_at	0.181061		ERF
AP13CTG24115_at	0.579029		Trihelix
AP13CTG24143_at	0.213378		B3
AP13CTG24177_s_at	0.348675		Dof
AP13CTG24204-RC_at	0.651232		MYB
AP13CTG24207-RC_s_at	0.375461		MYB
AP13CTG24211_at	-0.289486		HD-ZIP
AP13CTG24344_at	0.369048		MYB_related
AP13CTG24445_at	0.0662472		GRAS
AP13CTG24453_at	-0.366097		ZF-HD
AP13CTG24573_at	0.0639681		M-type
AP13CTG24620_at	0.0317959		C2H2
AP13CTG24658_at	-0.353888		ERF
AP13CTG24705_s_at	-0.25869		Trihelix
AP13CTG24729_at	-0.164267		LBD
AP13CTG24738RC_at	-0.163015		Trihelix
AP13CTG24755-RC_at	0.467152		bZIP
AP13CTG24771_at	-0.0293373		bHLH
AP13CTG24821_at	-0.132388		GRF
AP13CTG24889_at	0.555355		WRKY
AP13CTG24894_at	-0.523729		MYB_related
AP13CTG24915RC_at	-0.0336875		bHLH
AP13CTG24916_at	0.272425		HD-ZIP
AP13CTG24918_at	0.130715		MYB_related
AP13CTG24923_at	-0.27923		ZF-HD
AP13CTG25061_s_at	-0.387956		FAR1
AP13CTG25092_s_at	0.00721594		bZIP
AP13CTG25095_s_at	-0.21308		FAR1
AP13CTG25299_s_at	-0.302874		HB-other
AP13CTG25424_at	0.410947		CAMTA
AP13CTG25443_s_at	0.280451		HSF
AP13CTG25456_s_at	-0.072367		MYB
AP13CTG25496_at	0.188612		MYB
AP13CTG25558_x_at	0.25741		MIKC
AP13CTG25624_at	0.307324		Trihelix
AP13CTG25652_at	-0.174018		C3H
AP13CTG25861_at	-0.307261		GeBP
AP13CTG25863_at	0.552241		WRKY
AP13CTG25892_at	-0.19133		Nin-like
AP13CTG26106_s_at	0.384386		MIKC
AP13CTG26149_s_at	-0.212421		WRKY
AP13CTG26466_s_at	0.165049		bHLH
AP13CTG26497_at	0.261037		M-type
AP13CTG26535_s_at	0.303584		MYB
AP13CTG26615_s_at	0.378812		NF-YA
AP13CTG26757_at	0.297534		NF-YA
AP13CTG26897_s_at	0.524315		bZIP
AP13CTG27029_s_at	-0.604674		C3H
AP13CTG27073RC_at	0.293521		RAV
AP13CTG27074_at	-0.685837		C2H2
AP13CTG27092_s_at	0.0437734		TCP
AP13CTG27133_at	0.290321		G2-like
AP13CTG27214_s_at	0.440556		MYB_related
AP13CTG27288_s_at	0.563279		bZIP
AP13CTG27301_s_at	0.2561		bHLH
AP13CTG27335_s_at	0.406258		HSF
AP13CTG27407_s_at	0.26607		C2H2
AP13CTG27416_at	-0.390552		ARR-B
AP13CTG27420_at	0.470402		WRKY
AP13CTG27460_at	0.312251		WRKY
AP13CTG27461_s_at	0.44234		WRKY
AP13CTG27566_at	0.452231		ERF
AP13CTG27615_s_at	0.328622		bZIP
AP13CTG27615RC_s_at	0.184153		bZIP
AP13CTG27633_at	0.382411		HSF
AP13CTG27637_s_at	0.260196		LBD
AP13CTG27706_s_at	0.428614		bZIP
AP13CTG27710_s_at	-0.0409413		bHLH
AP13CTG27711_at	-0.0126734		bHLH
AP13CTG27750-RC_at	0.246563		TALE
AP13CTG27932_s_at	0.191234		DBB
AP13CTG27954_s_at	0.376831		NAC
AP13CTG27959_at	0.0185548		MYB
AP13CTG28043_s_at	-0.461652		BBR-BPC
AP13CTG28150_at	0.227585		bHLH
AP13CTG28280_s_at	-0.305777		FAR1
AP13CTG28334_at	0.0216658		G2-like
AP13CTG28466_s_at	-0.36654		C2H2
AP13CTG28492_s_at	0.398025		SBP
AP13CTG28567_s_at	0.442839		AP2
AP13CTG28783_s_at	-0.53447		GATA
AP13CTG28866RC_at	0.513515		TALE
AP13CTG28878_s_at	-0.493361		C2H2
AP13CTG28882_s_at	0.0881824		CO-like
AP13CTG28898RC_s_at	0.514343		CO-like
AP13CTG28905_s_at	0.274154		bHLH
AP13CTG28920RC_s_at	0.361474		CO-like
AP13CTG28940_s_at	0.137255		bHLH
AP13CTG28942_s_at	0.281836		bHLH
AP13CTG29033_at	0.202747		MYB
AP13CTG29037_s_at	0.239976		MYB
AP13CTG29042_s_at	0.531981		MYB
AP13CTG29064RC_at	-0.407424		SBP
AP13CTG29083_at	0.223689		ERF
AP13CTG29094RC_at	-0.138356		SBP
AP13CTG29191_at	-0.104485		SBP
AP13CTG29200_at	-0.250485		Trihelix
AP13CTG29209_at	0.0597454		MIKC
AP13CTG29405_s_at	0.0568981		bHLH
AP13CTG29413_s_at	0.308708		WRKY
AP13CTG29436_s_at	-0.187766		TALE
AP13CTG29439_s_at	0.226217		TALE
AP13CTG29600_s_at	0.344001		bZIP
AP13CTG29724_s_at	-0.323729		HD-ZIP
AP13CTG29740_s_at	-0.249866		GeBP
AP13CTG29766_s_at	0.30713		NAC
AP13CTG29783_s_at	0.270399		MYB_related
AP13CTG29925_s_at	0.371315		HSF
AP13CTG29933_s_at	-0.0634148		CO-like
AP13CTG30112RC_s_at	0.411649		AP2
AP13CTG30134_s_at	-0.357001		bHLH
AP13CTG30288_at	-0.272272		HD-ZIP
AP13CTG30345_s_at	-0.0423404		bHLH
AP13CTG30381_s_at	0.408036		ERF
AP13CTG30402_s_at	0.445447		TALE
AP13CTG30442_at	0.00317113		TCP
AP13CTG30774_at	0.159847		MYB_related
AP13CTG30821_s_at	0.125637		bHLH
AP13CTG31149_at	0.328168		MIKC
AP13CTG31164_s_at	-0.628177		B3
AP13CTG31204_s_at	0.0202392		HSF
AP13CTG31242_at	0.0610819		C3H
AP13CTG31428_s_at	-0.256259		FAR1
AP13CTG31466_at	-0.158867		NAC
AP13CTG31539_s_at	-0.027041		Dof
AP13CTG31878_at	0.227134		MYB_related
AP13CTG31968_at	-0.148917		MYB
AP13CTG32144_s_at	0.231878		bHLH
AP13CTG32439_s_at	-0.437048		B3
AP13CTG32479_s_at	-0.250944		MYB
AP13CTG32576_s_at	0.437589		HSF
AP13CTG32661_at	0.290146		Trihelix
AP13CTG33865_s_at	0.399161		HD-ZIP
AP13CTG34043_s_at	-0.074211		bHLH
AP13CTG34640_s_at	0.503156		WRKY
AP13CTG35126_s_at	-0.0190984		bZIP
AP13CTG36243_x_at	-0.567122		ARF
AP13CTG36338_s_at	0.0737195		B3
AP13CTG36339_s_at	0.117858		B3
AP13CTG37302_s_at	-0.279999		bZIP
AP13CTG37442_s_at	0.574836		NAC
AP13CTG38505_at	-0.489739		E2F/DP
AP13CTG38939_s_at	0.0154644		MYB
AP13CTG38976_s_at	0.62747		MYB_related
AP13CTG39269_s_at	0.0433059		ERF
AP13CTG39285_s_at	-0.53551		C3H
AP13CTG40910_x_at	0.0384553		ERF
AP13CTG43254_s_at	0.0641058		bHLH
AP13CTG43938_s_at	-0.309206		ARF
AP13CTG44092_s_at	0.474161		WRKY
AP13CTG44136_s_at	-0.0937299		GRAS
AP13CTG44552_s_at	0.143331		WRKY
AP13CTG44559_s_at	0.13716		WRKY
AP13CTG44570_s_at	0.416761		MYB_related
AP13CTG44749_s_at	0.157242		HSF
AP13CTG48044_s_at	0.25451		FAR1
AP13CTG50286_at	0.42519		bZIP
AP13CTG51906_s_at	-0.237622		NF-YB
AP13CTG53824_s_at	0.405675		G2-like
AP13CTG54998_at	-0.0803691		BES1
AP13CTG55346_s_at	0.227793		ERF
AP13CTG55863_at	0.294795		HSF
AP13CTG55968_at	-0.106844		ERF
AP13CTG56009_s_at	-0.387109		ZF-HD
AP13CTG56173_at	0.0770894		ERF
AP13CTG56173RC_s_at	0.48359		ERF
AP13CTG56258_s_at	0.14349		C2H2
AP13CTG56408_s_at	-0.0058827		GeBP
AP13CTG56509_at	-0.675852		C2H2
AP13CTG56655_at	-0.0246375		Trihelix
AP13CTG56771_at	0.180869		TALE
AP13CTG57145-RC_at	0.153638		NF-YB
AP13CTG58177_at	-0.117426		NF-X1
AP13CTG58854_s_at	0.470922		ERF
AP13CTG58871-RC_at	0.173212		C2H2
AP13CTG58907_at	-0.0555258		C2H2
AP13CTG58917_at	0.162969		ERF
AP13CTG58948_at	0.143198		ERF
AP13CTG58984_at	0.202995		WRKY
AP13CTG58992_at	0.0218887		TCP
AP13CTG59009_at	-0.483608		C2H2
AP13CTG59014_s_at	-0.013832		ERF
AP13CTG59051_s_at	0.284841		MYB
AP13CTG59061_at	0.140814		ERF
AP13CTG59085_at	0.182387		C3H
AP13CTG59085RC_at	-0.23362		C3H
AP13CTG59164_s_at	0.248925		MYB
AP13CTG59180_at	0.0642742		bZIP
AP13CTG59680_s_at	-0.162745		NF-YC
AP13CTG60547_at	0.358525		ERF
AP13CTG62446_s_at	0.0261376		G2-like
AP13CTG62518_s_at	0.515186		bHLH
AP13CTG62623_at	0.350425		NF-YA
AP13CTG64522_at	0.329896		ARR-B
AP13CTG64976_at	0.637442		bHLH
AP13CTG65193_at	0.307144		LSD
AP13CTG68863_at	-0.509549		bZIP
AP13CTG69693_s_at	-0.45521		G2-like
AP13CTG70795_at	-0.436524		CPP
AP13CTG72209_s_at	-0.681163		NAC
AP13CTG74311_s_at	-0.0944116		HRT-like
AP13CTG74761_s_at	-0.437699		CPP
AP13CTG75833_at	0.072158		C2H2
AP13ITG33357_s_at	0.404969		MYB_related
AP13ITG33398_s_at	0.0303318		B3
AP13ITG33453RC_s_at	-0.494597		B3
AP13ITG33599_s_at	0.34101		HSF
AP13ITG33632_s_at	-0.328316		C3H
AP13ITG33634_x_at	-0.610269		C3H
AP13ITG33944_s_at	0.609842		WRKY
AP13ITG34360_s_at	0.307132		ERF
AP13ITG34389_s_at	-0.334367		C2H2
AP13ITG34541RC_s_at	-0.217776		GeBP
AP13ITG34732_s_at	-0.452695		C3H
AP13ITG34805_s_at	-0.446004		MYB_related
AP13ITG35732_s_at	0.350634		LBD
AP13ITG35733_s_at	0.260204		LBD
AP13ITG35735_at	-0.0909116		LBD
AP13ITG35913_s_at	0.725969		MYB
AP13ITG35915_s_at	0.706514		MYB
AP13ITG35967_s_at	0.408945		MYB
AP13ITG35971_s_at	0.58897		MYB
AP13ITG36406_s_at	0.233522		ARF
AP13ITG36434-RC_s_at	-0.141006		bHLH
AP13ITG36476_s_at	-0.612268		Trihelix
AP13ITG36478_s_at	0.17206		TCP
AP13ITG36500_s_at	-0.0589026		C2H2
AP13ITG36597_s_at	0.189116		WRKY
AP13ITG36600_s_at	0.136046		WRKY
AP13ITG36632_at	0.286256		GeBP
AP13ITG36749_x_at	-0.426698		HB-PHD
AP13ITG36814_at	-0.209006		MYB
AP13ITG36815_at	-0.115122		MYB
AP13ITG36816_s_at	0.162989		WRKY
AP13ITG37014_at	0.438467		GRAS
AP13ITG37017_s_at	0.342537		WRKY
AP13ITG37041_s_at	0.000238031		MYB_related
AP13ITG37178_s_at	-0.264494		C3H
AP13ITG37193_s_at	0.646373		bZIP
AP13ITG37226_s_at	0.0586564		C2H2
AP13ITG37230_s_at	-0.454981		C2H2
AP13ITG37414_s_at	0.00873853		MIKC
AP13ITG37573_s_at	-0.0205548		NAC
AP13ITG37633_x_at	-0.360135		MYB_related
AP13ITG37634_s_at	-0.284915		MYB_related
AP13ITG37661_s_at	0.583746		ERF
AP13ITG37737_s_at	-0.244101		bZIP
AP13ITG37742_s_at	-0.277562		bZIP
AP13ITG37785_s_at	-0.0104408		bZIP
AP13ITG37878_s_at	-0.408407		Trihelix
AP13ITG37917_s_at	-0.207479		bHLH
AP13ITG37974_s_at	0.581532		bHLH
AP13ITG38081-RC_s_at	0.239198		MIKC
AP13ITG38082-RC_s_at	0.289862		MIKC
AP13ITG38208_at	-0.473778		B3
AP13ITG38229_s_at	0.133005		MYB_related
AP13ITG38384-RC_s_at	-0.159125		MYB_related
AP13ITG38547_s_at	-0.201258		bHLH
AP13ITG38616_at	-0.272285		GRAS
AP13ITG38915_s_at	-0.175732		B3
AP13ITG38926-RC_s_at	0.679923		GRAS
AP13ITG39024_s_at	0.174922		C2H2
AP13ITG39043_s_at	0.605084		bHLH
AP13ITG39050_s_at	0.521752		G2-like
AP13ITG39137_s_at	-0.281237		CO-like
AP13ITG39163-RC_s_at	0.327827		WRKY
AP13ITG39189_s_at	0.424795		HD-ZIP
AP13ITG39198_s_at	0.408505		G2-like
AP13ITG39267_s_at	0.24115		MYB
AP13ITG39342_s_at	0.535391		MYB
AP13ITG39378_s_at	0.328811		WRKY
AP13ITG39395_s_at	0.110819		CPP
AP13ITG39416_s_at	-0.00713689		MYB_related
AP13ITG39439_s_at	0.4533		C3H
AP13ITG39451-RC_s_at	0.512421		NAC
AP13ITG39544_at	-0.123944		C3H
AP13ITG39547_s_at	-0.154197		NAC
AP13ITG39566_s_at	0.0672223		WRKY
AP13ITG39607_s_at	-0.331767		G2-like
AP13ITG39648_s_at	-0.349508		AP2
AP13ITG39672_s_at	0.272702		LBD
AP13ITG39747RC_s_at	-0.209933		bHLH
AP13ITG39922_x_at	0.328654		bZIP
AP13ITG39923_s_at	0.471866		bZIP
AP13ITG40115_s_at	0.132507		NAC
AP13ITG40116_at	0.169263		NAC
AP13ITG40188RC_s_at	0.0336341		Trihelix
AP13ITG40291_s_at	0.433979		ARF
AP13ITG40341_s_at	0.0875014		ERF
AP13ITG40478_s_at	0.419799		WRKY
AP13ITG40484_s_at	0.519527		WRKY
AP13ITG40544_s_at	0.208352		MYB
AP13ITG40550_s_at	0.184039		MYB
AP13ITG40579_s_at	0.0975191		ERF
AP13ITG40581_s_at	0.194067		ERF
AP13ITG40592-RC_s_at	0.128403		C2H2
AP13ITG40594-RC_s_at	0.0893524		C2H2
AP13ITG40650_s_at	0.547968		bZIP
AP13ITG40670_s_at	-0.179492		bZIP
AP13ITG40730-RC_s_at	0.437559		NAC
AP13ITG40755_s_at	0.172173		MYB
AP13ITG40768_s_at	-0.544058		C3H
AP13ITG40801_at	0.452651		MYB
AP13ITG40899_at	-0.540063		Dof
AP13ITG40984_s_at	-0.105753		ERF
AP13ITG41023_s_at	0.355154		WRKY
AP13ITG41130_s_at	-0.302055		GATA
AP13ITG41198_at	0.117642		NAC
AP13ITG41218-RC_at	-0.291301		C2H2
AP13ITG41326_s_at	0.325975		MYB
AP13ITG41327_at	0.131897		MYB
AP13ITG41399-RC_s_at	-0.16173		WRKY
AP13ITG41427RC_at	-0.346351		GeBP
AP13ITG41530_at	-0.0276734		MYB_related
AP13ITG41530RC_at	0.396488		MYB_related
AP13ITG41531_at	0.216537		MYB_related
AP13ITG41596-RC_s_at	0.0317365		C3H
AP13ITG41597-RC_s_at	0.10871		C3H
AP13ITG41619_s_at	-0.443809		bZIP
AP13ITG41667-RC_s_at	0.106706		WRKY
AP13ITG41668-RC_at	0.331783		WRKY
AP13ITG41775_s_at	0.435526		WRKY
AP13ITG41786_s_at	-0.00337792		NAC
AP13ITG41872RC_s_at	0.231348		WRKY
AP13ITG41879_s_at	0.175991		HSF
AP13ITG41915_s_at	0.567692		GATA
AP13ITG41938_at	-0.299367		MYB
AP13ITG42095_s_at	-0.292502		MYB_related
AP13ITG42105_at	0.176583		bZIP
AP13ITG42270-RC_at	-0.0834789		ERF
AP13ITG42271-RC_at	-0.0524902		ERF
AP13ITG42468_s_at	-0.201315		bZIP
AP13ITG42520_s_at	0.678397		bHLH
AP13ITG42582_s_at	-0.203949		GRAS
AP13ITG42582RC_at	0.166382		GRAS
AP13ITG42670_s_at	0.460403		ERF
AP13ITG42674_s_at	-0.498763		MIKC
AP13ITG42794_s_at	-0.183319		bHLH
AP13ITG42808_s_at	0.186892		bZIP
AP13ITG42809_s_at	0.144244		bHLH
AP13ITG42810_x_at	-0.0210912		bHLH
AP13ITG42848_at	0.150377		ARF
AP13ITG42909_at	-0.0717161		C2H2
AP13ITG42911_at	-0.0700279		TALE
AP13ITG42935_at	-0.056078		G2-like
AP13ITG43113_s_at	0.244231		NAC
AP13ITG43291_s_at	-0.622497		BBR-BPC
AP13ITG43430_at	-0.127922		C3H
AP13ITG43431_s_at	0.0105351		C2H2
AP13ITG43474_at	0.339411		WRKY
AP13ITG43579_at	0.0251117		bZIP
AP13ITG43605_at	-0.570326		NF-YC
AP13ITG43643_s_at	0.16327		Dof
AP13ITG43705_at	0.311204		ERF
AP13ITG43706_s_at	0.646199		ERF
AP13ITG43709_s_at	0.322024		NAC
AP13ITG43808_s_at	0.313874		LBD
AP13ITG43809_s_at	0.238142		LBD
AP13ITG43830_s_at	0.554468		WRKY
AP13ITG43955_s_at	0.729168		TALE
AP13ITG43971_s_at	0.451324		WRKY
AP13ITG44100-RC_s_at	-0.318807		CO-like
AP13ITG44106_s_at	-0.250344		HSF
AP13ITG44225_s_at	0.457357		ERF
AP13ITG44314_s_at	0.01737		LSD
AP13ITG44418_x_at	-0.249726		bHLH
AP13ITG44539_s_at	0.34777		bHLH
AP13ITG44541_s_at	0.342202		bHLH
AP13ITG44569_s_at	0.0367936		E2F/DP
AP13ITG44580_s_at	0.180919		NAC
AP13ITG44646RC_s_at	-0.0285104		TCP
AP13ITG44698_s_at	0.111396		DBB
AP13ITG44706_at	-0.126906		HSF
AP13ITG44707_at	-0.266673		HSF
AP13ITG44708RC_at	-0.23067		HSF
AP13ITG44832-RC_at	0.403933		WRKY
AP13ITG44855_s_at	0.25861		WRKY
AP13ITG44856_s_at	0.159172		WRKY
AP13ITG44916-RC_s_at	0.436496		WRKY
AP13ITG44999_at	0.0763015		WRKY
AP13ITG45070_at	0.444724		bHLH
AP13ITG45071_at	0.28793		bHLH
AP13ITG45102_s_at	-0.0754134		Trihelix
AP13ITG45158-RC_at	0.0827693		AP2
AP13ITG45178_s_at	-0.0436008		MYB
AP13ITG45237_s_at	0.142102		LBD
AP13ITG45238_s_at	0.183026		LBD
AP13ITG45249-RC_s_at	0.312857		MYB_related
AP13ITG45256_s_at	-0.165309		bHLH
AP13ITG45331_s_at	-0.0109835		G2-like
AP13ITG45336_s_at	-0.248362		G2-like
AP13ITG45362_s_at	-0.203428		GATA
AP13ITG45915_x_at	-0.0551855		HB-PHD
AP13ITG46417_at	-0.395442		Trihelix
AP13ITG46606_s_at	-0.167368		E2F/DP
AP13ITG46618_s_at	0.0516292		Trihelix
AP13ITG46670_at	0.0688855		MYB_related
AP13ITG46672_at	-0.107384		NF-YC
AP13ITG46750_at	-0.290281		B3
AP13ITG46896_x_at	0.0847938		MYB_related
AP13ITG46950_s_at	0.0197694		ERF
AP13ITG47122-RC_at	0.341473		MYB_related
AP13ITG47144_s_at	0.116048		NF-YA
AP13ITG47414_s_at	0.407242		SBP
AP13ITG47903_s_at	0.474815		NAC
AP13ITG47916_at	-0.415684		MYB
AP13ITG47923_s_at	-0.135344		AP2
AP13ITG48080_at	0.128073		G2-like
AP13ITG48577_s_at	0.204628		MYB
AP13ITG48594_at	-0.240155		bHLH
AP13ITG48959_at	-0.0641493		C3H
AP13ITG49028_s_at	0.267324		CAMTA
AP13ITG49164_s_at	-0.521878		C3H
AP13ITG49769_at	0.0444948		C3H
AP13ITG49825_x_at	-0.584666		MYB_related
AP13ITG49846_s_at	-0.0538135		bZIP
AP13ITG49883_s_at	0.471049		CO-like
AP13ITG49986_s_at	0.12731		bZIP
AP13ITG50025_at	0.146835		MIKC
AP13ITG50311_at	0.577245		NAC
AP13ITG50787_s_at	0.132244		TALE
AP13ITG50856_s_at	-0.371383		FAR1
AP13ITG51064_s_at	0.0718498		C2H2
AP13ITG51227_s_at	-0.389762		E2F/DP
AP13ITG51431_at	-0.129751		MYB_related
AP13ITG51488_at	-0.0603991		MIKC
AP13ITG51546_at	-0.10586		bZIP
AP13ITG51788_at	0.0447082		bHLH
AP13ITG51788-RC_at	0.127658		bHLH
AP13ITG51973_s_at	0.100937		BES1
AP13ITG52123_s_at	-0.0830422		HSF
AP13ITG52222_at	-0.0851527		CPP
AP13ITG52366_x_at	0.168519		MYB_related
AP13ITG52387_at	0.17221		ERF
AP13ITG52461_s_at	0.151513		ERF
AP13ITG52615_at	0.47191		ERF
AP13ITG52656_s_at	0.740769		NAC
AP13ITG52748_s_at	0.181708		bHLH
AP13ITG52754_at	0.371281		LBD
AP13ITG53119_s_at	-0.148167		MYB_related
AP13ITG53235_at	-0.192811		HD-ZIP
AP13ITG53298_s_at	0.308436		bHLH
AP13ITG53367_at	0.293051		CAMTA
AP13ITG53416_at	-0.206989		CO-like
AP13ITG53420RC_x_at	0.267378		AP2
AP13ITG53518_s_at	-0.193176		C2H2
AP13ITG53520_at	0.372573		Dof
AP13ITG53520RC_s_at	0.284064		Dof
AP13ITG53523-RC_at	-0.246735		C2H2
AP13ITG53524-RC_s_at	0.323725		bZIP
AP13ITG53737_s_at	-0.00972733		DBB
AP13ITG53884_s_at	-0.17712		MIKC
AP13ITG53921_at	0.224205		HB-other
AP13ITG53924-RC_at	0.163908		ERF
AP13ITG54215_s_at	-0.578978		B3
AP13ITG54229_s_at	-0.0994808		CO-like
AP13ITG54358RC_at	0.302123		RAV
AP13ITG54360RC_at	-0.0455812		RAV
AP13ITG54405_at	0.318124		WRKY
AP13ITG54409_s_at	0.0685331		CPP
AP13ITG54410_s_at	0.317081		CPP
AP13ITG54424_at	0.15231		HD-ZIP
AP13ITG54556_s_at	0.491493		WRKY
AP13ITG54628_s_at	0.131411		TALE
AP13ITG54652_at	0.198909		NAC
AP13ITG54654_at	-0.0510128		NAC
AP13ITG54711-RC_x_at	0.181057		ERF
AP13ITG54712-RC_at	0.438649		MYB
AP13ITG54723_at	0.22741		bZIP
AP13ITG54737_s_at	0.347182		bHLH
AP13ITG54796_s_at	-0.628932		TCP
AP13ITG54828_s_at	0.157038		bZIP
AP13ITG54829_at	0.250642		bZIP
AP13ITG54847_at	0.191313		AP2
AP13ITG54849_at	0.23436		bZIP
AP13ITG55056_s_at	0.362786		C2H2
AP13ITG55057_s_at	0.330503		C2H2
AP13ITG55068_s_at	-0.00679868		WRKY
AP13ITG55069_at	0.119653		WRKY
AP13ITG55125_at	0.397155		HD-ZIP
AP13ITG55135_s_at	-0.169204		GATA
AP13ITG55143_at	0.25334		NAC
AP13ITG55204_at	-0.203847		G2-like
AP13ITG55205_at	0.106557		G2-like
AP13ITG55241-RC_s_at	0.181055		LBD
AP13ITG55257_at	0.459773		MYB
AP13ITG55317_s_at	-0.382515		bHLH
AP13ITG55319_s_at	-0.0533255		bHLH
AP13ITG55352_s_at	0.118421		bHLH
AP13ITG55459_s_at	-0.0330021		G2-like
AP13ITG55479_s_at	0.367166		MYB
AP13ITG55570_s_at	-0.419646		MYB
AP13ITG55607_at	0.15801		WRKY
AP13ITG55623_s_at	-0.148837		C3H
AP13ITG55667_at	0.541085		ERF
AP13ITG55703_s_at	0.307858		bHLH
AP13ITG55711_at	0.284031		ERF
AP13ITG55712_at	0.320603		ERF
AP13ITG55723_at	-0.162718		ERF
AP13ITG55744_at	0.148245		WRKY
AP13ITG55746_s_at	-0.00573124		ERF
AP13ITG55747_at	0.217887		ERF
AP13ITG55771_s_at	0.384043		bZIP
AP13ITG55821_s_at	0.383226		bHLH
AP13ITG55923-RC_at	0.231985		bHLH
AP13ITG55945_at	-0.106161		CO-like
AP13ITG55960RC_at	-0.0285298		GRAS
AP13ITG55976_at	-0.402366		TCP
AP13ITG56006_at	-0.153883		MYB
AP13ITG56008_at	0.119589		MYB
AP13ITG56044_at	0.154803		ERF
AP13ITG56086_at	0.196851		C2H2
AP13ITG56096_at	-0.409165		bHLH
AP13ITG56104_at	0.248673		Trihelix
AP13ITG56112_at	0.318516		NF-YA
AP13ITG56141_at	0.0199899		B3
AP13ITG56149_s_at	0.209324		bHLH
AP13ITG56154-RC_at	-0.19013		C2H2
AP13ITG56155-RC_at	-0.167516		C2H2
AP13ITG56159_at	0.0790048		GRAS
AP13ITG56178_s_at	0.0150222		MYB_related
AP13ITG56179_at	0.205807		MYB_related
AP13ITG56324_s_at	0.108791		C3H
AP13ITG56329-RC_at	0.244128		MYB
AP13ITG56361-RC_at	0.306142		C2H2
AP13ITG56384-RC_at	-0.618042		NF-YB
AP13ITG56385RC_s_at	-0.381453		NF-YB
AP13ITG56407_at	-0.0263098		GeBP
AP13ITG56430-RC_at	0.293305		WRKY
AP13ITG56431-RC_at	0.117721		WRKY
AP13ITG56455_s_at	0.298612		ERF
AP13ITG56456_at	0.414622		ERF
AP13ITG56461_at	0.418297		ERF
AP13ITG56499_s_at	-0.608594		SBP
AP13ITG56508-RC_s_at	0.107906		GATA
AP13ITG56550_at	-0.12209		ERF
AP13ITG56551_at	0.257536		ERF
AP13ITG56623_s_at	0.176872		LBD
AP13ITG56627_at	0.228367		LSD
AP13ITG56665_at	0.150431		DBB
AP13ITG56713_s_at	0.644595		WRKY
AP13ITG56775_s_at	0.410164		C2H2
AP13ITG56776_at	0.567793		C2H2
AP13ITG56794_s_at	-0.058396		ERF
AP13ITG56795_at	-0.095727		ERF
AP13ITG56805_s_at	0.313118		HD-ZIP
AP13ITG56829_at	0.309332		GATA
AP13ITG56829RC_s_at	-0.531541		GATA
AP13ITG56877_at	-0.323574		Trihelix
AP13ITG56923_x_at	-0.0631491		MYB
AP13ITG56924_at	0.276255		MYB
AP13ITG57019_s_at	-0.151266		AP2
AP13ITG57025_at	-0.239921		AP2
AP13ITG57025-RC_at	0.0566815		AP2
AP13ITG57028_s_at	-0.153267		LBD
AP13ITG57040-RC_at	-0.520704		TCP
AP13ITG57041-RC_at	-0.496417		TCP
AP13ITG57107_at	-0.363352		bHLH
AP13ITG57126_s_at	0.052885		B3
AP13ITG57153RC_at	0.694794		MYB
AP13ITG57235_at	0.0307621		DBB
AP13ITG57250_at	-0.412686		E2F/DP
AP13ITG57391-RC_at	0.119399		NF-YC
AP13ITG57392-RC_at	0.459704		NF-YC
AP13ITG57408_s_at	-0.0586822		bZIP
AP13ITG57549_x_at	-0.713616		ZF-HD
AP13ITG57550_x_at	-0.512206		ZF-HD
AP13ITG57681_at	0.316377		TCP
AP13ITG57686_s_at	0.36042		MYB
AP13ITG57772_s_at	0.364046		WRKY
AP13ITG57829_at	-0.247462		MYB
AP13ITG57866_at	-0.597559		C2H2
AP13ITG57876-RC_at	-0.0392477		G2-like
AP13ITG57979_at	0.16151		TCP
AP13ITG58005_at	-0.128377		TCP
AP13ITG58006_at	-0.144828		TCP
AP13ITG58093_at	0.190425		WRKY
AP13ITG58144_at	0.283935		WRKY
AP13ITG58151_x_at	0.505212		WRKY
AP13ITG58223_at	0.174494		C2H2
AP13ITG58224_s_at	0.595924		C2H2
AP13ITG58265_s_at	0.158639		WRKY
AP13ITG58266_at	0.143166		WRKY
AP13ITG58281-RC_s_at	-0.419082		bZIP
AP13ITG58297_at	-0.185486		HB-other
AP13ITG58342_at	-0.16902		G2-like
AP13ITG58417_at	-0.162538		C2H2
AP13ITG58443-RC_at	-0.12124		SBP
AP13ITG58444-RC_s_at	-0.245478		SBP
AP13ITG58490_s_at	-0.295063		MIKC
AP13ITG58537_s_at	0.148838		G2-like
AP13ITG58606-RC_at	0.394551		MYB
AP13ITG58611-RC_at	-0.213171		B3
AP13ITG58649_s_at	0.194159		HSF
AP13ITG58658_at	-0.478085		GeBP
AP13ITG58680-RC_s_at	0.199042		ERF
AP13ITG58697_at	-0.524925		C3H
AP13ITG58717_s_at	-0.0416942		Dof
AP13ITG58718_at	-0.136025		Dof
AP13ITG58727_at	0.273023		Dof
AP13ITG58889_at	0.0440507		ERF
AP13ITG58997_at	0.489894		MYB
AP13ITG58998_at	0.569389		MYB
AP13ITG59078_s_at	-0.317526		CO-like
AP13ITG59326_at	-0.135544		ARF
AP13ITG59326-RC_at	0.186964		ARF
AP13ITG59394_at	0.165516		bHLH
AP13ITG59409_at	0.145454		LBD
AP13ITG59443-RC_at	0.0255427		RAV
AP13ITG59534-RC_at	0.116209		MYB
AP13ITG59603_s_at	0.278436		GRAS
AP13ITG59669_at	0.313031		G2-like
AP13ITG59698_at	0.335879		C2H2
AP13ITG59741_at	-0.0588442		MYB
AP13ITG59838_at	0.358912		LBD
AP13ITG60013-RC_at	0.247107		LBD
AP13ITG60079_s_at	-0.170545		C3H
AP13ITG60093_at	0.0852324		MYB
AP13ITG60099_s_at	-0.00344504		FAR1
AP13ITG60105-RC_at	0.119208		SRS
AP13ITG60136_at	-0.568658		ZF-HD
AP13ITG60162_at	-0.317541		GATA
AP13ITG60169_at	-0.220961		C3H
AP13ITG60223-RC_at	-0.108385		C2H2
AP13ITG60241_at	0.247944		ERF
AP13ITG60356_x_at	0.171864		ERF
AP13ITG60400_at	0.179066		ERF
AP13ITG60412_x_at	-0.0678104		HD-ZIP
AP13ITG60456_at	0.242124		ERF
AP13ITG60627_s_at	0.432023		NF-YB
AP13ITG60638_at	-0.529816		MIKC
AP13ITG60641_at	0.458252		NAC
AP13ITG60657_at	0.416785		SBP
AP13ITG60709-RC_at	-0.0769731		Trihelix
AP13ITG60722_at	-0.49608		bZIP
AP13ITG60855_at	0.193251		ERF
AP13ITG60864_at	0.690592		CO-like
AP13ITG60872-RC_s_at	-0.139269		TALE
AP13ITG60918_s_at	0.370333		GRAS
AP13ITG60959_at	-0.175043		B3
AP13ITG61104_x_at	0.0576635		MYB
AP13ITG61185_at	-0.503855		C2H2
AP13ITG61286_s_at	0.138644		C2H2
AP13ITG61286RC_at	0.172461		C2H2
AP13ITG61352_at	0.0635892		MIKC
AP13ITG61387_at	0.38025		NAC
AP13ITG61397_x_at	0.0577963		TCP
AP13ITG61444_at	0.333689		WRKY
AP13ITG61450_at	0.139659		GRAS
AP13ITG61450RC_s_at	0.34963		GRAS
AP13ITG61456_at	-0.423468		bHLH
AP13ITG61508_at	-0.463212		bHLH
AP13ITG61547_s_at	-0.0446539		GRF
AP13ITG61595_at	0.296385		bZIP
AP13ITG61621-RC_at	0.0522489		B3
AP13ITG61831_at	-0.0247932		TALE
AP13ITG61843_at	0.0451805		GRAS
AP13ITG61860-RC_s_at	0.390456		MYB
AP13ITG61888_s_at	0.125856		NF-YB
AP13ITG61897-RC_at	-0.210574		ERF
AP13ITG61931_at	0.302695		WRKY
AP13ITG61960_at	-0.331767		bHLH
AP13ITG61964_at	0.178133		LBD
AP13ITG62030RC_s_at	-0.60917		bHLH
AP13ITG62093_at	-0.425961		GATA
AP13ITG62124-RC_at	-0.56949		E2F/DP
AP13ITG62165_at	-0.385051		MYB
AP13ITG62175_at	-0.0218793		HD-ZIP
AP13ITG62181_at	0.00855178		bHLH
AP13ITG62262_at	-0.0592958		ERF
AP13ITG62345_s_at	-0.134415		MYB_related
AP13ITG62368_at	0.15754		NAC
AP13ITG62396_at	0.31547		C2H2
AP13ITG62472_at	-0.428914		C2H2
AP13ITG62524_at	0.15406		WRKY
AP13ITG62529_s_at	0.125345		bHLH
AP13ITG62541_s_at	-0.192985		MYB_related
AP13ITG62574-RC_at	0.104514		GRAS
AP13ITG62609_at	0.201296		C2H2
AP13ITG62624-RC_at	0.527034		MYB
AP13ITG62662RC_at	0.128478		FAR1
AP13ITG62802_s_at	-0.228483		WRKY
AP13ITG62845_at	-0.0794927		bHLH
AP13ITG62866RC_s_at	-0.0201933		Dof
AP13ITG62936_at	0.0791465		GRAS
AP13ITG63021-RC_at	0.400986		C2H2
AP13ITG63034_at	0.103406		C2H2
AP13ITG63037_at	-0.0491032		TCP
AP13ITG63071-RC_at	-0.263011		HSF
AP13ITG63118_at	-0.137291		NAC
AP13ITG63195-RC_at	-0.0448425		NAC
AP13ITG63201_at	0.389528		bHLH
AP13ITG63224-RC_at	0.297503		WRKY
AP13ITG63227-RC_at	0.210462		ARF
AP13ITG63236_at	-0.531189		bHLH
AP13ITG63363_at	-0.408178		CPP
AP13ITG63367RC_at	0.388854		Dof
AP13ITG63377RC_at	0.343944		bHLH
AP13ITG63419_s_at	-0.503995		GeBP
AP13ITG63524_at	0.0201647		ERF
AP13ITG63524RC_s_at	0.477293		ERF
AP13ITG63554-RC_at	0.224839		WRKY
AP13ITG63565_s_at	0.112706		AP2
AP13ITG63584-RC_at	-0.17599		GATA
AP13ITG63625_s_at	-0.00824245		Nin-like
AP13ITG63709_s_at	-0.0119332		ERF
AP13ITG63709RC_at	0.0977403		ERF
AP13ITG63753-RC_at	-0.426919		C2H2
AP13ITG63786_at	-0.0186081		MYB
AP13ITG63787_at	-0.0063151		MYB
AP13ITG63787-RC_at	0.0366103		MYB
AP13ITG63821_at	-0.404678		WRKY
AP13ITG63850_at	-0.0393954		C2H2
AP13ITG63880RC_at	0.565058		ERF
AP13ITG63947_at	-0.314027		GATA
AP13ITG63970_at	0.136198		ERF
AP13ITG63998_at	0.0701102		HD-ZIP
AP13ITG64060-RC_at	0.0112464		HD-ZIP
AP13ITG64118_s_at	-0.0750131		HD-ZIP
AP13ITG64150_s_at	-0.172302		C2H2
AP13ITG64184_s_at	-0.132305		Trihelix
AP13ITG64185-RC_at	0.0272641		LBD
AP13ITG64193_at	-0.360142		YABBY
AP13ITG64210_at	0.29938		HSF
AP13ITG64221_at	0.208814		HD-ZIP
AP13ITG64303_at	0.307839		MYB
AP13ITG64362_at	-0.280835		MYB_related
AP13ITG64407_at	0.352785		FAR1
AP13ITG64494_s_at	-0.594712		ZF-HD
AP13ITG64500-RC_at	-0.389128		HD-ZIP
AP13ITG64631-RC_at	-0.293064		MYB
AP13ITG64649_at	-0.454827		Dof
AP13ITG64765RC_at	0.42385		C2H2
AP13ITG64886_at	0.201117		NAC
AP13ITG64886-RC_at	-0.0980693		NAC
AP13ITG64904_at	0.101027		NAC
AP13ITG64934-RC_at	0.269833		RAV
AP13ITG65115_s_at	0.391439		TALE
AP13ITG65174_at	0.146269		GRF
AP13ITG65200_at	-0.387468		ERF
AP13ITG65232_at	0.4432		GRAS
AP13ITG65270_at	0.0302445		ERF
AP13ITG65270RC_at	0.141304		ERF
AP13ITG65286_at	-0.412491		AP2
AP13ITG65330_s_at	0.0154956		GeBP
AP13ITG65360_at	0.394247		MYB
AP13ITG65387-RC_at	-0.121888		ERF
AP13ITG65456_at	-0.0485834		WOX
AP13ITG65457_at	0.0903872		M-type
AP13ITG65470-RC_at	0.0221447		WRKY
AP13ITG65518_at	-0.612692		ZF-HD
AP13ITG65541_at	0.182068		G2-like
AP13ITG65542_at	-0.362656		bHLH
AP13ITG65611_at	-0.389773		FAR1
AP13ITG65665_s_at	0.50812		MYB
AP13ITG65738-RC_s_at	0.312982		ERF
AP13ITG65795_at	0.701468		MYB
AP13ITG65823-RC_at	0.318992		LBD
AP13ITG65824_s_at	-0.239661		CO-like
AP13ITG65895_at	-0.372392		NF-YB
AP13ITG65896_at	0.642785		ERF
AP13ITG65955_s_at	0.169023		TALE
AP13ITG65955RC_at	-0.29562		TALE
AP13ITG65974_at	0.0463877		NAC
AP13ITG65991_at	0.0596234		C2H2
AP13ITG66006_at	0.302113		WRKY
AP13ITG66124_at	0.105606		bZIP
AP13ITG66291_at	0.131102		LBD
AP13ITG66331-RC_at	0.519123		C2H2
AP13ITG66348-RC_at	0.0679354		WRKY
AP13ITG66356-RC_at	-0.0409812		bZIP
AP13ITG66359-RC_at	-0.00723166		bZIP
AP13ITG66418-RC_at	0.262379		ERF
AP13ITG66433_s_at	0.224393		C3H
AP13ITG66506_at	-0.657337		B3
AP13ITG66588_at	0.516946		bZIP
AP13ITG66596_at	-0.432509		ERF
AP13ITG66659_at	0.392522		WRKY
AP13ITG66676_at	0.15366		C2H2
AP13ITG66698_at	-0.00194144		C3H
AP13ITG66731_at	0.199549		C2H2
AP13ITG66783_at	-0.0513589		C2H2
AP13ITG66848_at	0.256163		Nin-like
AP13ITG67098-RC_at	0.179444		bHLH
AP13ITG67112_at	-0.166498		bHLH
AP13ITG67177RC_at	0.125117		GeBP
AP13ITG67233_at	0.126161		MYB
AP13ITG67297-RC_at	0.434922		ERF
AP13ITG67322_at	-0.0738612		SRS
AP13ITG67345_s_at	-0.430237		Trihelix
AP13ITG67432_at	0.153709		HSF
AP13ITG67433-RC_at	0.0951297		TALE
AP13ITG67446_s_at	-0.472688		MYB_related
AP13ITG67468_at	0.396537		MYB
AP13ITG67502_at	0.165337		bHLH
AP13ITG67587-RC_at	0.153728		C2H2
AP13ITG67671_at	-0.278726		ARR-B
AP13ITG67688_at	-0.504087		GATA
AP13ITG67693_at	-0.219831		MYB_related
AP13ITG67714_at	0.450053		NAC
AP13ITG67761_s_at	-0.0933028		ERF
AP13ITG67790_at	-0.0239585		ERF
AP13ITG67819_s_at	0.0663635		C3H
AP13ITG67832_at	0.0663719		ERF
AP13ITG67847_s_at	0.240281		bZIP
AP13ITG67930_at	0.320162		GRAS
AP13ITG67971-RC_at	0.511145		LBD
AP13ITG68028-RC_at	-0.0220544		GeBP
AP13ITG68088-RC_s_at	-0.0734384		SBP
AP13ITG68147-RC_at	-0.192087		GRAS
AP13ITG68148-RC_s_at	0.123806		NAC
AP13ITG68178-RC_at	0.1944		ERF
AP13ITG68184_at	-0.0528702		C2H2
AP13ITG68210_at	0.313846		MYB_related
AP13ITG68272-RC_at	0.140486		ERF
AP13ITG68279-RC_at	0.320303		WRKY
AP13ITG68309RC_at	-0.163677		CO-like
AP13ITG68320-RC_at	0.0548197		bHLH
AP13ITG68379-RC_at	-0.0314102		bHLH
AP13ITG68419-RC_at	0.178004		MYB
AP13ITG68471_s_at	-0.136043		HD-ZIP
AP13ITG68559-RC_at	0.307082		MYB
AP13ITG68607_s_at	0.244336		WRKY
AP13ITG68624_s_at	0.133588		M-type
AP13ITG68651_s_at	0.0613908		C2H2
AP13ITG68696_at	-0.116617		GATA
AP13ITG68740-RC_s_at	0.66343		MYB
AP13ITG68754_at	-0.0518156		AP2
AP13ITG68755-RC_at	0.0946607		AP2
AP13ITG68841_at	0.257657		NAC
AP13ITG68954_at	0.511573		MYB
AP13ITG68968_at	0.0742289		GRAS
AP13ITG69073-RC_at	0.124289		bHLH
AP13ITG69103_at	0.286284		Dof
AP13ITG69144_at	0.487746		Dof
AP13ITG69147_at	0.00582218		bHLH
AP13ITG69487_at	0.144999		Dof
AP13ITG69501-RC_s_at	0.448602		G2-like
AP13ITG69535_at	-0.402053		TCP
AP13ITG69620-RC_at	0.0795066		MYB
AP13ITG69629_at	-0.353987		TCP
AP13ITG69652_at	0.416131		ERF
AP13ITG69703_s_at	-0.0435331		bHLH
AP13ITG69755-RC_at	-0.170351		FAR1
AP13ITG69797_at	-0.290942		bHLH
AP13ITG69924_x_at	0.272607		HSF
AP13ITG70063_s_at	-0.445546		ERF
AP13ITG70099_at	-0.523409		bHLH
AP13ITG70122-RC_at	0.0741983		ERF
AP13ITG70146_at	0.130706		ERF
AP13ITG70255_at	-0.695716		ERF
AP13ITG70387-RC_at	0.589074		GRAS
AP13ITG70472_s_at	-0.266645		GeBP
AP13ITG70516_at	0.517759		WRKY
AP13ITG70526_at	0.140271		ERF
AP13ITG70549_at	-0.277542		C2H2
AP13ITG70575_at	0.694696		NF-YB
AP13ITG70602_at	0.0806608		bZIP
AP13ITG70637-RC_at	0.185883		MYB
AP13ITG70683_at	0.281057		MYB
AP13ITG70735-RC_at	0.286223		WRKY
AP13ITG70763_at	-0.433005		E2F/DP
AP13ITG70805_at	-0.00396844		MYB
AP13ITG70807_s_at	0.175068		WRKY
AP13ITG70918_at	-0.405866		MYB
AP13ITG70920-RC_at	-0.402074		SRS
AP13ITG70946_at	-0.0469482		WRKY
AP13ITG70947-RC_at	0.383262		GRAS
AP13ITG70979_at	0.216672		NAC
AP13ITG70991_at	0.237654		WRKY
AP13ITG71006_at	0.0344532		NAC
AP13ITG71040_at	-0.409941		MYB_related
AP13ITG71079_s_at	-0.0481851		EIL
AP13ITG71109_at	0.30196		NAC
AP13ITG71179_s_at	0.647927		GRAS
AP13ITG71192_at	0.012346		WRKY
AP13ITG71225_at	0.199294		bHLH
AP13ITG71308_at	0.45732		C2H2
AP13ITG71340_at	-0.492577		MIKC
AP13ITG71417_at	0.140084		AP2
AP13ITG71427_at	0.0827977		ERF
AP13ITG71435_at	-0.0433234		MYB_related
AP13ITG71435RC_s_at	-0.0541622		MYB_related
AP13ITG71476_s_at	-0.0710429		GRAS
AP13ITG71509-RC_at	-0.122467		ERF
AP13ITG71541_at	-0.0904667		HB-PHD
AP13ITG71681_at	-0.0229302		bHLH
AP13ITG71704-RC_at	0.198917		HB-other
AP13ITG71708_at	0.109472		WRKY
AP13ITG71761_at	0.356118		LBD
AP13ITG71892_at	0.625583		NAC
AP13ITG71896_at	0.268968		MIKC
AP13ITG71919_at	0.247297		NAC
AP13ITG71930_at	-0.76444		MYB
AP13ITG71946_x_at	-0.2308		ZF-HD
AP13ITG71998-RC_at	0.298614		NAC
AP13ITG72072_at	0.159048		MYB_related
AP13ITG72125_at	-0.171153		ZF-HD
AP13ITG72170_s_at	0.222946		C3H
AP13ITG72394_at	0.29588		NAC
AP13ITG72394-RC_at	0.286788		NAC
AP13ITG72420-RC_at	0.229365		GRAS
AP13ITG72461_at	-0.12141		ERF
AP13ITG72481_s_at	-0.172621		C2H2
AP13ITG72496_at	0.0204305		C2H2
AP13ITG72499_at	-0.360255		C2H2
AP13ITG72543_at	-0.113556		C2H2
AP13ITG72615_at	0.0169917		TCP
AP13ITG72616_at	0.49299		MYB
AP13ITG72626_at	0.028832		HSF
AP13ITG72645-RC_at	0.548119		MYB
AP13ITG72676-RC_at	-0.0275516		AP2
AP13ITG72727_at	-0.416994		TCP
AP13ITG72786_at	-0.114165		C2H2
AP13ITG72807-RC_at	0.121544		Trihelix
AP13ITG73025_at	-0.453843		HD-ZIP
AP13ITG73042-RC_at	-0.415153		HD-ZIP
AP13ITG73079_at	0.545535		C2H2
AP13ITG73115_at	0.349897		WOX
AP13ITG73200-RC_at	0.230911		bHLH
AP13ITG73378_at	0.133991		ERF
AP13ITG73382_s_at	-0.275494		MYB
AP13ITG73545-RC_at	0.291975		ERF
AP13ITG73550_s_at	0.25024		MYB
AP13ITG73551_s_at	0.305811		MYB
AP13ITG73564_s_at	0.434855		ERF
AP13ITG73632_at	0.543066		ERF
AP13ITG73677_at	-0.261143		bZIP
AP13ITG73699_at	0.166235		ERF
AP13ITG73820_s_at	0.0503197		GeBP
AP13ITG73833_at	0.0741556		NAC
AP13ITG73844-RC_at	0.131301		ERF
AP13ITG73862-RC_at	0.295803		RAV
AP13ITG73884_at	0.322656		WRKY
AP13ITG73890_at	-0.0197995		ERF
AP13ITG73896_at	0.234415		MYB
AP13ITG73931_at	0.0114138		ERF
AP13ITG73932_at	-0.528549		CO-like
AP13ITG73948_at	0.126972		MYB
AP13ITG73948RC_s_at	0.279223		MYB
AP13ITG73987_at	0.440856		WRKY
AP13ITG73995_at	0.178482		GRF
AP13ITG74017_at	0.0399805		C2H2
AP13ITG74022_at	0.516768		GRF
AP13ITG74024_at	-0.0309547		SRS
AP13ITG74024RC_at	-0.304289		SRS
AP13ITG74055_at	0.421884		NAC
AP13ITG74087_at	-0.451119		Trihelix
AP13ITG74109_s_at	0.332556		WRKY
AP13ITG74118_at	0.322312		WRKY
AP13ITG74121_at	-0.632207		Whirly
AP13ITG74122_s_at	0.182667		B3
AP13ITG74131_at	-0.503955		GeBP
AP13ITG74141_s_at	-0.00718306		GATA
AP13ITG74153_s_at	0.611022		bZIP
AP13ITG74185_at	0.36766		MYB
AP13ITG74195_at	0.0117977		MYB
AP13ITG74206_at	-0.193558		CO-like
AP13ITG74247-RC_at	0.463226		ERF
AP13ITG74250_at	0.0554161		B3
AP13ITG74251_x_at	0.276545		B3
AP13ITG74461_at	-0.0840114		WRKY
AP13ITG74461-RC_at	-0.119259		WRKY
AP13ITG74482RC_s_at	-0.362437		TCP
AP13ITG74490-RC_at	0.316338		WRKY
AP13ITG74590-RC_at	0.178527		C2H2
AP13ITG74634_at	-0.0665719		C3H
AP13ITG74637_at	-0.254699		MIKC
AP13ITG74665-RC_s_at	-0.0510341		GRF
AP13ITG74693_at	0.458097		HD-ZIP
AP13ITG74721RC_s_at	-0.411552		SRS
AP13ITG74751_s_at	0.247036		ERF
AP13ITG74783_at	0.0228632		G2-like
AP13ITG74783-RC_at	0.168378		G2-like
AP13ITG74850_s_at	0.125223		LBD
AP13ITG74951_s_at	0.210136		MYB_related
AP13ITG74951RC_at	-0.201588		MYB_related
AP13ITG74980_at	0.37941		HD-ZIP
AP13ITG75065_at	0.106756		CPP
AP13ITG75106_at	-0.380418		NAC
AP13ITG75114_s_at	-0.0181227		bZIP
AP13ITG75235_at	0.338605		MYB
AP13ITG75321-RC_at	-0.0294417		ERF
AP13ITG75364RC_s_at	-0.0636121		C3H
AP13ITG75414-RC_at	0.272804		B3
AP13ITG75511-RC_at	-0.0930908		Dof
AP13ITG75518_at	0.205701		MYB
AP13ITG75542-RC_at	0.407339		bHLH
AP13ITG75595-RC_at	0.158509		C2H2
AP13ITG75604-RC_at	0.0483078		MYB
AP13ITG75635_at	-0.135296		ERF
AP13ITG75649_at	-0.195362		ZF-HD
AP13ITG75740_at	-0.441604		B3
AP13ITG75778-RC_at	0.437103		ERF
AP13ITG75797_at	-0.134352		NF-YA
AP13ITG75837_at	-0.110341		bHLH
AP13ITG75895_at	0.154756		ERF
AP13ITG75913-RC_at	-0.245952		NF-YA
AP13ITG75932RC_s_at	-0.135253		Trihelix
AP13ITG75973_at	0.210011		WRKY
AP13ITG76006_at	-0.238474		TALE
AP13ITG76038_s_at	-0.263892		bZIP
AP13ITG76103_at	0.0641401		C3H
AP13ITG76209_at	-0.205336		bHLH
AP13ITG76209RC_at	-0.515781		bHLH
AP13ITG76318_at	-0.268128		MYB
AP13ITG76388_at	-0.469091		C3H
AP13ITG76494_at	-0.310708		C2H2
AP13ITG76597_at	0.346492		MYB
AP13ITG76614_at	0.224808		ERF
AP13ITG76900_at	-0.461841		HB-other
AP13ITG76917_at	0.17718		DBB
AP13ITG76992_at	0.523276		NAC
AP13ITG77058-RC_at	0.141706		C2H2
AP13ITG77059-RC_at	0.347476		WRKY
AP13ITG77128_at	0.280062		EIL
AP13ITG77135_at	0.0722971		NAC
AP13ITG77278_at	-0.20552		Dof
AP13ITG77306_s_at	-0.541389		bZIP
AP13ITG77315_at	0.176462		C2H2
AP13ITG77369_at	0.378011		MYB
AP13ITG77477-RC_at	0.325576		ERF
AP13ITG77508_at	0.446257		MYB
AP13ITG77575_at	0.110334		GeBP
AP13ITG77625_at	0.705955		WRKY
[truncated: 769 more rows]

## Sheet: example
	CK_7_AC1	CK_8_AC3	CK_9_AC5	Crown_E4.1	Crown_E4.2	Crown_E4.3	I3MiddleVB_E4.1	I3MiddleVB_E4.2	I3MiddleVB_E4.3	I3Middle_E4.1	I3Middle_E4.2	I3Middle_E4.3	I4Bottom_E4.1	I4Bottom_E4.2	I4Bottom_E4.3	I4Middle_E4.1	I4Middle_E4.2	I4Middle_E4.3	I4Top_E4.1	I4Top_E4.2	I4Top_E4.3	Ind_1D_10_W16	Ind_1D_2_W7	Ind_1D_6_Y7	Ind_3D_18_W8	Ind_6H_17_W6	Ind_7D_12_W18	Ind_7D_4_W9	Ind_7D_8_Y9	Inflorescence_S1.1	Inflorescence_S1.2	Inflorescence_S1.3	Inflorescence_S2.1	Inflorescence_S2.2	Inflorescence_S2.3	Inflorescence_S3.1	Inflorescence_S3.2	Inflorescence_S3.3	Inflorescence_S4.1	Inflorescence_S4.2	Inflorescence_S4.3	LeafBlade_E4.1	LeafBlade_E4.2	LeafBlade_E4.3	LeafSheath_E4.1	LeafSheath_E4.2	LeafSheath_E4.3	MYB_10_AC9	MYB_11_AC11
AP13CTG29842_at	6.74953	6.46923	6.67948	7.76022	7.6703	7.98014	6.43962	6.6907	6.14975	7.38024	7.27984	7.38974	6.24031	6.30012	6.66959	6.79051	6.41954	6.71973	6.63952	6.25927	6.71012	8.66	8.84987	8.80993	9.08002	9.64997	9.11998	8.90989	9.14006	5.2211	4.93074	5.2891	5.47897	5.41954	5.39917	6.54998	6.87036	6.70044	6.79051	6.32912	6.46923	5.97957	5.3505	5.97957	6.52982	6.58946	6.71973	6.52042	6.24031
AP13ITG56842_at	11.83	11.94	11.92	11.48	11.31	11.3	12.57	12.9	12.79	13	13.07	13.26	10.1301	10.94	10.71	12.84	13	12.91	12.73	12.79	12.7	13.53	13.58	13.54	13.49	12.78	13.85	13.85	13.74	5.53916	4.89239	5.56071	5.50144	5.06178	4.73877	9.14006	9.73995	9.64006	10.6	10.66	10.53	7.84987	7.38974	7.65033	10.97	10.89	10.78	10.59	10.79
[truncated: 45 more columns]
